# Supplementary material for: Transcriptome Analysis of Seed Weight Plasticity in Brassica napus
Source: Int J Mol Sci. 2021 Apr 24;22(9):4449. doi: 10.3390/ijms22094449 (PMC8123204; doi:10.3390/ijms22094449)
Supplement: Supplementary file 1 [file ijms-22-04449-s001.zip › Table S6.xlsx]

## Sheet: normdata
external_gene_name	ensembl_gene_id	interpro_description	ensembl_transcript_id	athaliana_eg_homolog_ensembl_gene	LC049	LC053	LC057	LC073	LC077	LC081	LT050	LT054	LT058	LT074	LT078	LT082	SC061	SC065	SC069	SC085	SC089	SC093	ST062	ST066	ST070	ST086	ST090	ST094	LC097	LC101	LC105	LC121	LC125	LC129	LT098	LT102	LT106	LT122	LT126	LT130	SC109	SC113	SC117	SC133	SC137	SC141	ST110	ST114	ST118
BnaA07g14370D	GSBRNA2T00098480001	Protein kinase domain	CDX67397	AT5G38240	0	0	0	0.0493854	0	0	0	0	0	0	0	0.0266198	0	0	0	0	0	0	0	0	0	0	0	0	0	0	0	0	0	0	0	0	0	0	0	0	0	0	0	0	0	0	0	0.0349498	0
BnaA07g14380D	GSBRNA2T00098481001	Protein kinase domain	CDX67398	AT5G38280	0	0	0	0.102471	0	0	0	0.123333	0	0	0	0.054349	0.0495042	0	0.0432429	0.0587879	0	0	0.0455107	0	0	0	0	0	0	0	0	0	0.132031	0	0	0	0	0	0.0626698	0	0	0	0.143311	0	0.0810833	0	0	0	0
BnaA07g14390D	GSBRNA2T00098482001	Thaumatin family	CDX67399		0.0769054	0	0	0.072729	0	0	0	0	0.0908585	0	0	0.0761932	0	0.064382	0	0	0	0	0	0	0	0	0	0	0	0	0	0	0	0	0	0	0	0	0	0	0	0	0	0	0	0	0	0	0
BnaA07g14400D	GSBRNA2T00098483001	Peptidyl-tRNA hydrolase	CDX67400	AT5G38290	4.79008	5.0194	5.53949	2.90092	4.07747	2.85233	3.92145	4.99125	4.93893	4.55253	3.38933	3.49667	6.31415	3.80191	4.94274	5.82077	5.64714	4.30157	2.96548	4.81595	4.23279	5.14424	4.16701	5.17616	3.23796	3.60883	5.07494	3.58704	4.3955	4.21971	4.06017	3.60179	3.30339	4.85389	3.16709	4.43367	3.67813	7.30747	6.38228	4.93983	6.38573	4.94489	2.28023	5.65308	3.11382
BnaA07g14410D	GSBRNA2T00098484001	Alpha/beta hydrolase fold-1	CDX67401	AT5G38360	5.73133	3.16761	1.68686	3.22006	4.38145	1.18571	3.28342	2.90957	4.53914	6.66977	4.07748	0.666792	4.01939	4.35181	3.55435	4.42542	5.34756	2.20547	1.1917	3.04966	2.44001	4.53415	3.86068	5.70487	2.70231	1.41001	2.02752	4.2084	5.09554	3.98575	1.91839	2.59953	1.70554	1.82017	6.237	4.0618	4.33692	3.8869	5.12903	5.28247	4.17796	3.47813	1.65425	3.40117	6.11403
BnaA07g14420D	GSBRNA2T00098486001	Ribulose bisphosphate carboxylase small chain, domain	CDX67402	AT5G38430	10.5176	15.4112	14.8698	5.56075	12.8199	9.50839	7.34326	14.8726	12.5319	7.69481	15.1892	8.39163	25.4372	15.4569	26.1627	8.28527	2.88836	7.34123	11.5447	13.7857	11.6174	10.3553	10.5029	5.86757	7.41396	14.7071	13.5667	0.979062	1.09301	4.97551	18.7962	10.7541	13.0509	1.31715	3.39891	3.41468	17.4328	11.4208	17.7784	9.13597	8.11788	11.0163	28.5296	20.9484	13.1792
BnaA07g14430D	GSBRNA2T00098488001	Plant self-incompatibility S1	CDX67403	AT5G38440	0	0	0	0	0	0	0	0	0	0	0	0	0	0	0	0	0	0	0	0	0	0	0	0	0	0	0	0	0	0	0	0	0	0	0	0	0	0	0	0	0	0	0	0	0
BnaA07g14440D	GSBRNA2T00098489001	Ubiquitin domain	CDX67404	AT5G38470	45.6883	39.0261	40.3046	42.9887	38.5453	45.6556	38.3524	38.5978	43.3015	37.9458	39.2159	44.8622	39.5676	43.3119	37.9719	41.8335	44.0627	41.0778	44.3045	43.1832	41.316	46.1774	37.8308	38.8327	46.4164	39.559	35.7854	46.3887	37.4211	41.6488	38.4721	39.18	46.9748	47.7326	42.2121	46.6694	41.0623	49.9787	36.9099	40.172	39.2797	39.1231	34.1415	35.3811	32.5496
BnaA07g14450D	GSBRNA2T00098490001	14-3-3 protein	CDX67405	AT5G38480	21.2468	25.0155	20.7227	14.8503	14.7894	14.3703	21.3028	19.4858	23.2968	17.3581	18.7714	16.4041	17.6702	19.3761	15.3975	13.3532	13.0011	13.9378	35.561	17.9028	40.2148	9.25077	15.2123	10.2098	19.3432	15.5964	15.3115	18.2837	18.2799	17.6551	19.9463	16.781	16.9417	20.2766	17.5947	19.682	12.9143	10.3273	8.89618	11.5579	10.4277	8.94963	18.8891	12.9279	12.2939
BnaA07g14460D	GSBRNA2T00098491001	Peptidase S54, rhomboid domain	CDX67406	AT5G38510	3.55099	2.68631	2.68955	2.09373	2.58716	2.50775	2.04369	2.5429	3.46946	2.03294	1.79387	2.01239	2.51004	2.0234	2.86884	2.16767	1.45753	2.40653	1.98331	1.87523	1.6255	2.04099	2.35366	1.80166	2.77839	1.94258	2.36116	1.46113	1.87291	2.25987	2.61215	1.64032	1.3485	2.36175	2.73291	1.63365	1.76089	2.56697	2.65516	1.72011	2.03597	2.4956	2.48823	2.40832	2.20064
BnaA07g14470D	GSBRNA2T00098492001	Alpha/beta hydrolase fold-1	CDX67407	AT5G38520	1.6671	2.50281	2.3582	1.20174	1.0088	0.812165	2.33904	2.54929	2.23043	1.48161	1.30229	1.9007	1.30757	0.931087	1.43253	1.71069	1.5591	1.37392	1.67454	1.17127	1.95877	2.38828	1.98777	1.61251	1.17645	1.23634	1.48626	1.29905	1.06253	1.46178	1.9646	0.995423	1.39675	1.62726	1.40851	1.33153	1.43997	1.2465	1.2413	1.29062	1.14402	1.02075	2.20216	2.2332	1.99775
BnaA07g14480D	GSBRNA2T00098494001	DDT domain	CDX67408		0	0	0	0	0	0	0	0	0	0	0	0	0	0	0	0	0	0	0	0	0	0	0	0	0	0	0	0	0	0	0	0	0	0	0	0	0	0	0	0	0	0	0	0	0
BnaA07g14490D	GSBRNA2T00098495001	Pyridoxal-phosphate dependent enzyme	CDX67409	AT5G38530	1.20245	0.453306	0.996252	1.5776	1.04222	0.937052	1.03503	1.61122	0.904157	1.78739	2.83698	1.08386	0.825733	1.11537	0.768047	3.32391	2.99769	2.05719	1.21915	1.43033	0.818231	1.6323	2.07163	4.19405	0.401499	0.274205	1.33537	1.04484	1.1794	0.71915	0.836591	1.28559	0.538654	0.325464	1.2316	0.822388	1.62034	3.17869	1.4357	1.83156	1.80513	2.66974	1.07994	2.07564	3.35501
BnaA07g14500D	GSBRNA2T00098497001	Leucine-rich repeat	CDX67410		1.01689	0.611925	0.438777	0.535937	0.115793	0.247159	0.228866	0.382958	0	0.680088	0.688192	0.44097	0.309746	0.379678	0.356023	0.84137	0.46434	0.79499	0.0949641	1.11961	1.15787	0.797813	0.659045	0.620388	0.150019	0.330651	0.823649	0.509519	0.412103	0.319008	0.10608	0.641164	0.148326	0.421874	0.392951	0.68957	1.9444	0.454214	1.94254	0.688255	0	0.614653	0.780432	0	0.134603
BnaA07g14510D	GSBRNA2T00098498001	Protein kinase domain	CDX67411		0.0962891	0.423858	0.295432	0.290539	0.277437	0.292628	0.201147	0.0439292	0.0228203	0.292134	0.594503	0.216201	0.245845	0.240651	0.309256	0.274735	0.469385	0.35757	0.386984	0.309052	0.531515	0.364254	0.180489	0.281269	0.252251	0.789544	0.0625718	0.144042	0.42194	0.469407	0.311886	0.594401	0.388305	0.262401	0.352401	0.236457	0.406322	0.233572	0.45719	0.117922	0.0576233	0.261999	0.351499	0.257436	0.163525
BnaA07g14520D	GSBRNA2T00098502001	PSP, proline-rich	CDX67412	AT5G38600	5.35729	8.09008	8.034	5.03626	5.88601	6.41024	7.45895	8.1786	6.51883	5.65355	6.54274	7.8535	6.13107	6.16818	6.61505	4.64079	4.62464	5.00316	6.96863	6.31326	6.69818	5.59655	5.45996	4.62324	5.35475	7.05054	6.45389	3.80004	3.85952	5.77069	7.29174	5.46481	6.82183	5.25443	5.83998	6.03914	6.39878	5.35474	3.07897	2.67048	2.76153	3.76679	8.13662	4.97232	3.38414
BnaA07g14530D	GSBRNA2T00098503001	Pectinesterase inhibitor domain	CDX67413	AT5G38610	0.116765	7.3164	5.89885	5.20995	4.78643	2.93803	2.95299	5.14396	3.58114	2.57597	4.80867	5.00402	1.49374	0.686996	1.46983	1.73659	1.79984	6.30195	9.71471	1.15752	9.32813	2.43268	2.71735	1.40894	3.41139	5.68024	2.06388	2.63375	4.82812	6.42492	4.15315	2.425	3.9817	5.66918	4.46805	3.2064	1.00357	1.09489	0.308836	1.24428	2.09606	3.01646	5.96177	1.63543	1.02606
BnaA07g14540D	GSBRNA2T00098504001	Protein of unknown function DUF2854	CDX67414	AT5G38660	15.9513	23.7475	25.5095	15.8861	19.1704	20.3711	16.8986	18.8865	23.0892	16.5484	19.3252	23.4898	18.6015	14.2213	15.1458	16.6484	16.9831	18.006	15.5663	11.8976	15.0628	16.6965	17.6326	11.027	22.4507	20.6346	16.152	11.8515	16.0496	15.5373	21.9383	12.4414	14.1559	18.9323	16.6551	14.9119	13.2359	18.7178	8.57983	8.48253	8.2132	10.9196	18.3484	10.7774	8.84903
BnaA07g14550D	GSBRNA2T00098505001	Zinc finger, RING-type	CDX67415	AT4G14365	0.073669	0.0918332	0.037062	0.109702	0.0396101	0.0829573	0.040081	0.419422	0.218024	0.223125	0.193942	0	0.204808	0.21515	0.211855	0.215184	0	0.262677	0.528865	0.131607	0.787025	0.376093	0.422088	0.264648	0.195458	0.157606	0	0	0	0.217421	0.310646	0.334183	0.200553	0.0478562	0.491247	0.629984	0.422974	0.252832	0.291714	0.115251	0.187494	0.450878	0.318247	0.366596	0.542305
BnaA07g14560D	GSBRNA2T00098506001	Amino acid transporter, transmembrane domain	CDX67416	AT5G38820	0.0773443	0	0	0	0.0444257	0	0.0424821	0	0.0481778	0	0	0	0.0761127	0	0	0	0	0.0449734	0	0.106521	0	0	0	0	0	0	0	0	0.0470673	0	0	0	0	0	0	0	0	0.0520522	0	0	0	0	0	0	0
BnaA07g14570D	GSBRNA2T00098508001	Aminoacyl-tRNA synthetase, class Ia, anticodon-binding	CDX67417	AT5G38830	2.84785	4.32973	2.57001	4.41847	3.36565	3.98879	3.7191	2.34313	2.39807	4.03596	4.08349	5.74282	3.35317	2.74932	3.26915	4.01763	3.96143	3.7284	3.34601	3.02261	2.89079	3.52992	3.65497	3.72061	4.54368	4.54221	4.46572	4.8295	4.58312	4.75271	3.92889	2.94084	3.13661	2.91341	3.58069	4.23131	2.79138	3.08311	2.22377	3.10818	3.64985	2.92674	3.32466	3.64653	1.88103
BnaA07g14580D	GSBRNA2T00098509001		CDX67418		0	0	0	0	0	0	0	0	0	0	0	0	0	0	0	0	0	0	0	0	0	0	0	0	0	0	0	0	0	0	0	0	0	0	0	0	0	0	0	1.14764	0	0	0	0	0
BnaA07g14590D	GSBRNA2T00098510001		CDX67419		0	0	0	0	0	0	0	0	0	0	0	0	1.62359	0	0	0	0	0	0	0	0	0	0	0	0	0	0	0	0	0	0	0	0	0	0	0	0	0	0	0	0	0	0	0	0
BnaA07g14600D	GSBRNA2T00098511001	DSBA-like thioredoxin domain	CDX67420	AT5G38900	7.05405	8.05497	8.3778	6.9276	7.86877	7.06753	7.46621	6.26228	6.3494	6.48952	6.37717	6.11378	5.63442	6.49101	7.15136	7.02909	7.28073	5.646	6.44536	7.95413	6.24043	5.32602	5.348	5.71991	7.8403	4.36059	6.32695	7.6655	8.31057	10.2324	5.8121	5.84436	4.93902	8.69592	8.78475	8.8356	8.24386	3.8205	7.87794	7.82011	6.73234	7.63332	4.86528	5.05685	6.32581
BnaA07g14610D	GSBRNA2T00098512001	Germin	CDX67421	AT5G38960	0.609291	0.77545	0.590486	1.82847	4.16432	2.33004	0.30955	0.574327	0.479572	1.01932	0.722554	0.199117	0.371038	0.510994	0.881426	5.09366	1.77241	4.39734	4.26406	0.0913386	2.43971	2.35759	4.87411	5.92089	0.674183	0.099887	0.424991	0.304704	2.0993	2.15192	0.0960826	0.193282	0.534208	4.16404	1.05849	1.85997	1.74889	5.03613	3.89477	14.8478	8.04409	13.8061	0.984354	1.338	0.606497
BnaA07g14620D	GSBRNA2T00098513001	Protein kinase domain	CDX67422		0.150698	0.298731	0.188536	0.101509	0.17721	0.0233716	0.269627	0.171843	0.229568	0.267171	0.427187	0.241399	0.353373	0.26908	0.190055	0.0472116	0.0220891	0.0749676	0.252389	0.0575955	0.0574398	0.262193	0.201409	0.19338	0	0.225876	0.139762	0	0	0.123418	0.0869911	0.38786	0.491649	0.0266687	0.0496938	0.0660718	0.240414	0.0580164	0.170381	0.032951	0	0.0292878	0.271926	0.143833	0.104413
BnaA07g14630D	GSBRNA2T00098514001		CDX67423		1.47415	2.98534	0.48919	0	0.495602	2.18431	3.34175	0.543488	0.576174	0.496977	0.502675	0	3.64047	1.64069	1.5111	0	2.05978	0.588976	0.817554	0	2.0485	1.01738	0.445432	1.57681	0	1.71368	0.968925	2.26207	0	0	1.6683	0.425299	3.16724	0.628694	0	0	1.23219	0.651501	1.31512	0	0	0	6.23674	1.92723	1.73901
BnaA07g14640D	GSBRNA2T00098515001	Transferase	CDX67424		0.0409614	0.0832378	0.0381737	0	0	0	0	0.10106	0	0.0385111	0.0390719	0	0.0352898	0.0303804	0.0691876	0.0397109	0	0	0	0.0737145	0.0656796	0.159004	0.0374114	0.203609	0	0.0443774	0	0.0544871	0	0	0	0.0359026	0.146121	0	0.0540535	0.111609	0	0.160411	0	0.111337	0	0.0990414	0.12377	0.069308	0.173322
BnaA07g14650D	GSBRNA2T00098516001	DDT domain	CDX67425		0.065926	0.340013	0.189988	0.653143	0.406801	0.342957	0.479783	0.45057	0.507394	0.565954	0.0417912	0.664318	0.0902011	0.549909	0.3431	0.107987	0.507389	0.19155	0.659435	0.470902	0.641487	0.434534	0.475444	0.295199	0.0874526	0.102748	0.248442	0.739873	0.0401201	0.235703	0.131875	0.0976998	0.397247	0.449302	0.152229	0.101071	0.367648	0.0887674	0.261009	1.05863	0.246492	0.313845	0.0461674	0.351607	0.518412
BnaA07g14660D	GSBRNA2T00098518001	BAG family molecular chaperone regulator 5/6/7/8	CDX67426		0.210723	0	0	0.0999241	0.107996	0	0	0	0	0.21152	0	0.206282	0.0962478	0.176844	0	0.898394	0.432822	0.246754	0.0885068	0	0.180565	0	0	0	0.279789	0	0.550582	1.10714	0	0.148835	0	0.100068	0	0	0.244066	0	0	0	0	0.481357	1.10266	0.429856	0.291596	0	0
BnaA07g14670D	GSBRNA2T00098521001	UDP-glucose/GDP-mannose dehydrogenase, N-terminal	CDX67427	AT5G39320	48.8233	42.9983	45.1532	63.0655	58.054	57.2648	43.5497	49.6072	47.2418	54.8414	55.2862	63.4175	43.7692	56.4236	42.7125	48.8054	61.0352	55.1551	60.7805	51.4566	55.486	45.5221	49.0351	47.0993	67.3071	55.6426	54.6442	73.1423	67.6248	55.5206	56.5414	72.2516	70.2028	70.5145	67.2737	68.9486	47.145	44.6566	46.164	61.8797	60.0441	57.8969	52.746	46.4384	43.0707
BnaA07g14680D	GSBRNA2T00098522001	Dual specificity phosphatase, catalytic domain	CDX67428		0	0	0	0	0	0	0	0	0	0	0	0	0	0	0	0	0	0	0.0695561	0	0	0	0	0	0	0	0	0	0	0	0	0	0	0	0	0.127109	0	0	0	0	0	0	0	0	0
BnaA07g14690D	GSBRNA2T00098523001	Protein kinase domain	CDX67429	AT5G39420	0.0600782	0.0218086	0.0287849	0.0141594	0.0154584	0.0162951	0.121139	0.128418	0.0534069	0.0151956	0.0489155	0	0.0273887	0.0625385	0.0603515	0.0165076	0.0790702	0.0522649	0.0628632	0	0.0401974	0.015251	0	0	0	0.0475407	0	0.0898648	0.164544	0.0646577	0.152597	0.0271903	0.0606422	0.130219	0	0.0922408	0.0372995	0	0	0	0.0449466	0	0	0	0.0729391
BnaA07g14700D	GSBRNA2T00098524001		CDX67430	AT3G03826	0	0	0	0	0	0	0	0	0	0	0	0	0	0	0	0	0	0	0.496655	0	0	0	0	0	0	0	0	0	0	0	0	0	0	0	0	0	0	0	0	0	0	0	0	0	0
BnaA07g14710D	GSBRNA2T00098525001		CDX67431		2.14834	1.59514	1.3217	3.85936	3.82524	2.07626	2.60758	0.598258	2.51173	2.66332	6.42371	2.46933	1.72005	3.42508	4.52471	4.94632	2.48776	0.956637	3.61863	2.94294	2.37714	1.34589	3.81084	3.697	0	4.71343	4.7572	1.2214	0	2.97223	1.13714	1.64791	0.682875	0.338132	3.77032	0.40637	3.57953	1.42477	0.710737	3.24382	1.21267	1.09545	0.363823	0.344893	0.6234
BnaA07g14720D	GSBRNA2T00098526001	Sec7 domain	CDX67432	AT5G39500	9.30891	7.9496	7.85141	10.8473	9.56342	10.6194	7.87325	7.63618	7.42964	7.8981	10.1149	10.3962	8.2365	8.90347	8.41807	8.97202	8.66265	8.96361	9.10432	9.48746	8.14339	8.23028	7.93245	9.0602	7.87012	11.076	10.3892	8.17153	7.9933	8.85882	9.5556	10.1401	9.84944	7.67156	8.89208	8.05111	7.04817	7.14866	6.92061	7.44979	9.32562	7.54495	6.75201	6.2322	5.64417
BnaA07g14730D	GSBRNA2T00098528001	NAC domain	CDX67433	AT5G39610	0.415894	0.333594	0.114569	0	0.30514	0.129489	0.612223	0.877648	0.632053	1.13732	0.121576	0.178118	0.216902	0.198674	0.378519	0	0	0.13852	0.947146	0	0.519103	0	0	0.264226	0.0788445	0	0.126509	0.444856	0	0.169121	0	0.751965	0.789702	0.073685	0	0.0908959	0	0	0	0	0.0888117	0	0.165663	0.709515	3.00372
BnaA07g14740D	GSBRNA2T00098534001	Zinc finger, Dof-type	CDX67434	AT5G39660	0.853068	1.38849	1.56253	1.41869	2.08817	1.36967	1.2216	1.29468	1.73082	1.1479	0.83342	1.14778	1.40828	1.11897	0.909259	1.15019	1.41744	0.992279	0.578922	1.70608	1.07414	1.89376	0.998479	1.543	0.485026	1.29999	0.871916	0.972734	1.73041	1.10219	0.847583	0.719304	1.62832	2.56767	1.50116	1.4315	1.46233	0.601373	1.28706	1.17971	1.53574	0.773437	0.340902	0.865364	0.441627
BnaA07g14750D	GSBRNA2T00098535001	EF-hand domain	CDX67435	AT5G39670	0	0.396927	0	0	0	0	0	0	0	0	0	0	0	0	0.399198	0.130346	0.126412	0	0	0.221764	0.104488	0.619644	0.356234	0	0	0	0.254962	0.369919	0	0	0	0.346984	0	0.459546	0	0	0.301715	0.493837	0.50722	0.935408	1.10388	1.00302	0	0.644782	0.438066
BnaA07g14760D	GSBRNA2T00098537001	Pentatricopeptide repeat	CDX67436	AT5G39680	0.307192	0.202918	0.215244	0.269003	0.225767	0.190575	0.503749	0.17514	0.14443	0.221846	0.112851	0.156537	0.400189	0.355446	0.464455	0.192449	0.0900557	0.101883	0.293997	0.52835	0.156087	0.233822	0.114008	0.221711	0.261926	0.322192	0.195484	0.361087	0.213666	0.188671	0.553947	0.327207	0.395124	0.217454	0.329224	0.16835	0.2178	0.266086	0.434151	0.100751	0.275735	0.149254	0.0615853	0.205221	0.319236
BnaA07g14770D	GSBRNA2T00098538001	Gamma-glutamylcyclotransferase, AIG2-like	CDX67437	AT5G39730	0	0	0	0	0	0	0	0	0	0	0	0	0	0	0	0	0	0	0	0	0	0	0	0	0	0	0	0	0	0	0	0	0	0	0	0	0	0	0	0	0	0	0	0	0
BnaA07g14780D	GSBRNA2T00098539001	NAC domain	CDX67438	AT5G39820	0.0549717	0	0	0	0.0564811	0	0.11346	0.312437	0.130017	0	0	0	0	0	0	0	0	0.19213	0	0	0	0	0.111362	0	0	0	0	0.49378	0.735885	0.31316	0	0	0	0.68156	0.0635097	0.42063	0	0	0	0	0.493	0	0	0	0.132432
BnaA07g14790D	GSBRNA2T00098540001	Cullin, N-terminal	CDX67439		0	0	0	0	0	0	0	0	0	0	0	0	0	0	0	0	0	0	0	0	0	0	0	0	0	0	0	0	0	0	0	0	0	0	0	0	0	0	0	0	0	0	0	0	0
BnaA07g14800D	GSBRNA2T00098541001	Myc-type, basic helix-loop-helix (bHLH) domain	CDX67440	AT5G39860	0	0	0	0	0	0	0	0.0236344	0	0	0	0.0211352	0.0188986	0	0.0665422	0	0	0	0	0	0.0184389	0	0	0	0	0	0.0224318	0	0	0	0	0	0.167084	0.0770178	0.0239188	0.0636095	0	0	0	0	0	0	0.0290903	0.0276969	0
BnaA07g14810D	GSBRNA2T00098542001	Elongation factor EFG, domain V-like	CDX67441	AT5G39900	3.75445	3.59741	3.9077	4.00101	4.52216	4.29113	4.21038	3.89805	4.06309	3.72443	4.23382	5.54056	4.86776	5.27622	6.28678	5.00371	3.81577	3.97731	4.73546	5.82346	4.63864	3.78658	4.13408	4.83759	5.1773	4.86568	5.28304	3.99626	3.91333	3.90807	4.99206	4.97175	4.35345	3.97182	4.59003	4.97722	4.39561	5.0424	4.7566	4.31399	4.13647	5.0811	4.33651	4.90452	4.74479
BnaA07g14820D	GSBRNA2T00098544001	Thioredoxin	CDX67442	AT5G39950	19.6818	21.6399	25.4298	19.2506	20.1811	19.0934	20.2539	24.754	24.4692	19.022	14.0004	15.7318	12.8178	19.8836	15.1563	10.5084	18.0142	15.8694	43.4378	23.2511	43.2796	9.66459	11.6357	8.08638	20.989	15.8286	18.382	18.4956	21.2485	17.9504	15.6991	19.1792	15.9848	18.6691	18.2845	16.7593	24.9562	10.7994	12.8677	7.96505	7.282	11.1855	15.1966	9.62657	8.06215
BnaA07g14830D	GSBRNA2T00098545001		CDX67443		88.0791	167.248	179.721	38.4986	173.66	55.2123	118.749	169.935	183.141	146.013	230.197	122.438	106.111	85.6691	100.561	45.8805	32.6773	42.9014	111.365	101.389	161.409	106.074	92.7771	80.2734	48.6415	214.494	74.4249	13.4405	63.7929	57.188	220.405	84.8149	264.994	86.1568	45.8662	56.5433	100.659	48.1575	66.965	37.3959	33.7743	61.2466	89.6408	120.13	78.2808
BnaA07g14840D	GSBRNA2T00098546001	Soluble quinoprotein glucose/sorbosone dehydrogenase	CDX67444	AT5G39970	0.021294	0.0492556	0.0204225	0	0.0438207	0	0	0.0242824	0.0756908	0	0.0438111	0.0434184	0.019418	0.017743	0.034181	0	0	0	0.0713252	0	0.113642	0.0648358	0	0	0	0.0670387	0	0	0.103677	0	0.043031	0.0423543	0.0286076	0.0263782	0.0491526	0	0.0528452	0	0	0	0.0318564	0.0289692	0.0597728	0	0
BnaA07g14850D	GSBRNA2T00098548001	Pentatricopeptide repeat	CDX67445		0.317884	0.279628	0.233895	0.0841013	0.173996	0.150456	0.257112	0.320352	0.272945	0.507234	0.0888188	0.196217	0.298003	0.179612	0.31684	0.160507	0.409408	0.0988864	0.208009	0.154626	0.363146	0.279849	0.314209	0.337871	0.154994	0.146654	0.188771	0.163552	0.0997882	0.284008	0.372732	0.181085	0.15298	0.0763609	0.168684	0.257482	0.312517	0.267451	0.816691	0.291542	0.0885665	0.0801794	0.378225	0.4989	0.268617
BnaA07g14860D	GSBRNA2T00098549001	Glycosyl transferase, family 14	CDX67446	AT5G39990	2.93008	3.20012	3.00611	2.8513	2.71104	3.9982	2.54303	3.50033	2.23775	2.98878	3.0859	4.03359	1.65142	2.88788	2.48579	3.37683	3.16635	3.93987	2.49271	3.10301	2.65189	4.68973	3.06645	3.09853	2.71041	3.33765	2.55253	2.35138	2.2847	2.17411	2.90491	2.77875	2.75878	1.67089	1.73912	2.98942	2.44181	2.78692	1.59744	2.81832	3.8852	3.57869	2.3611	3.18983	3.33586
BnaA07g14870D	GSBRNA2T00098550001	EamA domain	CDX67447	AT5G40230	0.364641	0.341884	0.605041	1.21984	0.988646	0.864682	0.103385	0.528625	0.157001	0.87045	0.851053	0.805999	0.634976	0.470071	0.212323	1.59265	1.32667	1.6952	0.722216	0.211902	0.762336	1.27733	0.614649	1.07609	0.439734	0.241062	0.606718	2.03375	0.847281	1.91016	0.530393	0.622195	0.488241	1.06799	1.22472	0.660662	0.739434	0.714142	0.568718	1.0139	1.73518	1.48791	0.464266	0.132593	0.401016
BnaA07g14880D	GSBRNA2T00098551001	EamA domain	CDX67448		0.231002	0.242935	0.222361	0.217835	0.23769	0.205173	0.131529	0.0718437	0.124412	0.233574	0.108021	0.0856518	0.459598	0.157479	0.539382	0.760023	0.193923	0.463119	0.123094	0.149811	0.186815	1.21491	0.94733	0.636733	0.278529	0.352694	0.228133	0.419402	0.102247	0.156991	0.148568	0.104442	0.197506	0.421195	0.121184	0.257814	0.625411	1.21679	0.553991	0.647125	0.471254	1.08564	0.501083	0.673525	0.848067
BnaA07g14890D	GSBRNA2T00098552001	EamA domain	CDX67449		0	0	0	0.277975	0.0504233	0.0541274	0	0	0.0580408	0	0.0502681	0.0492904	0	0	0	0	1.10785	0.688344	0	0	0.30152	0	0.0998445	0	0	0	0	1.62148	0.119421	0.769483	0	0.0488355	0	0	0.456421	0.226791	0	0	0	0.0749459	0	0	0	0	0
BnaA07g14900D	GSBRNA2T00098553001	Zinc finger, RING-type	CDX67450	AT5G40250	1.52241	2.31358	1.71681	2.56066	3.53979	2.19418	1.47949	0.837597	1.37155	1.13993	1.97128	1.84416	1.90831	1.96602	1.85485	2.50185	1.39245	1.92324	1.19251	1.77302	0.819675	1.98522	1.43193	2.07465	1.97561	3.3352	0.712652	3.07047	3.98789	2.03997	1.68798	0.686602	1.90553	4.7982	1.22275	3.00526	1.98664	2.04986	1.65972	3.23926	2.73273	3.15108	1.45308	1.10317	2.08195
BnaA07g14910D	GSBRNA2T00098554001	Helix-turn-helix motif	CDX67451		0.229724	0.124214	0.223084	0.217983	1.26882	0.251235	0.232521	0.259522	0.948386	0.115174	1.97814	0.335834	0	0.130504	0.291647	0.244184	0.581258	0	0.0965458	0	0.293993	0.810678	0.581861	0.756427	0	0.413684	0.310951	0	0	0.324218	0.639716	0.225893	2.9205	0	0	0	1.69319	0.461589	0	0	0.171817	1.09322	0.317134	2.12968	0.410192
BnaA07g14920D	GSBRNA2T00098555001		CDX67452	AT5G40340	16.5974	16.803	16.5473	17.5237	16.9383	16.377	15.2374	17.1803	15.4781	12.5754	16.6144	18.3313	14.213	18.3176	13.6974	12.793	16.2876	15.3513	10.1666	16.2134	9.56879	15.2882	16.6044	12.5985	13.1092	21.489	18.1371	16.8312	19.3604	16.0671	14.2562	17.0243	19.9377	19.2994	14.8592	18.8347	15.7559	14.7598	7.6379	13.3862	13.3251	16.2951	10.9601	11.9318	10.459
BnaA07g14930D	GSBRNA2T00098556001	PWWP domain	CDX67453		5.62985	4.52388	5.46302	9.09558	5.24683	5.72747	6.5191	4.88974	5.27797	5.42732	6.31652	6.8221	5.03521	5.28061	5.65113	4.93602	8.56864	5.51298	5.86175	5.97983	4.32626	4.79852	6.96672	7.18258	3.29478	10.4918	10.7347	3.51053	4.33614	5.83894	4.68463	7.51021	5.64454	2.7362	6.83041	4.29617	5.7479	4.45468	1.63958	4.6374	5.63787	5.40629	3.8556	1.60964	1.86577
BnaA07g14940D	GSBRNA2T00098557001	Protein kinase domain	CDX67454	AT5G40380	2.00303	1.30255	2.56381	1.80853	3.15618	2.16382	1.44704	2.3753	1.59924	2.93314	2.45657	1.83286	1.56073	1.44419	1.46813	1.68193	2.25568	2.42732	3.03116	1.25382	3.10455	1.56989	1.33196	1.67839	1.13285	1.66328	1.99237	1.58811	2.26115	1.61454	1.46615	2.3049	2.28189	1.31504	2.32539	1.8617	1.13821	1.33755	1.65745	1.02793	0.81026	1.73822	2.00669	0.926331	0.919372
BnaA07g14950D	GSBRNA2T00098558001	Pentatricopeptide repeat	CDX67455	AT5G40410	0.835182	0.548308	0.716017	0.844192	0.889719	0.745387	0.465656	1.66534	1.16571	0.512282	0.73551	0.544892	1.27865	1.19392	1.12319	0.978265	1.04066	0.69309	0.749691	1.06493	0.713454	0.635329	0.862554	0.969123	1.34524	1.11869	1.09341	0.624829	0.653491	1.02438	1.25641	0.678991	0.559663	0.665241	0.585386	0.914817	1.47909	1.68716	0.62974	0.593147	0.713813	1.37948	0.543399	0.795885	0.361074
BnaA07g14960D	GSBRNA2T00098559001	Oleosin	CDX67456	AT5G40420	0	0	0	0.304595	0	0	0	0	0	0.080931	0	0	0	0	0	0	0.278314	1.15001	0	0	0	0	0	0	0.106827	0	0	3.79327	3.76873	0.896857	0	0	0	14.4693	0.104829	2.60161	0	0	0	0	3.22836	0	0	0	0
BnaA07g14970D	GSBRNA2T00098560001		CDX67457		0	0	0	0	0	0	0	0	0	0	0	0	0	0	0	0	0	0	0	0	0	0	0	0	0	0	0	0	0	0	0	0	0	0	0	1.71844	0	0	0	0	0	0	0	0	0
BnaA07g14980D	GSBRNA2T00098561001		CDX67458	AT5G40450	0.599445	0.777491	0.898842	2.07262	1.53688	1.438	1.0742	0.87186	1.34081	2.03236	2.74555	2.39726	0.567658	0.781418	0.769093	1.60177	1.47296	1.73926	1.83932	0.864765	1.62977	0.887134	1.0787	1.75815	0.419821	1.28538	0.924576	1.23423	1.21216	1.29017	0.843898	1.63663	1.66499	1.1415	1.95724	1.36562	0.791391	0.363482	0.754265	1.97895	2.70003	1.08635	1.01109	0.548131	0.504574
BnaA07g14990D	GSBRNA2T00098562001	Bacterial Ig-like, group 2	CDX67459	AT5G40480	0.735607	0.599574	0.696502	1.16948	0.710438	0.80476	0.657135	0.663986	0.747651	0.973414	1.40784	0.795404	0.814066	0.720898	0.864057	1.06932	1.12519	1.28642	0.479152	0.897768	0.633655	1.06283	1.38116	1.31646	0.436107	0.906162	1.20883	0.906143	0.506023	0.969377	0.420194	0.874769	0.707855	0.670172	1.10956	0.515288	1.08879	1.11578	0.429619	0.826854	0.963319	1.13765	1.08769	0.637002	0.876162
BnaA07g15000D	GSBRNA2T00098563001		CDX67460		4.72563	3.02667	4.45678	3.69753	3.45424	4.02017	4.37892	3.20697	5.14785	2.91474	5.12943	4.31864	8.21078	4.15223	8.64672	6.19022	4.9534	7.07707	4.05514	5.46448	6.64303	6.5091	7.3756	7.23065	5.60497	3.35791	2.65207	9.24114	5.70709	3.95096	4.29506	4.91849	3.85103	9.20625	4.80179	4.66612	8.5991	10.0726	7.59414	7.75407	7.85992	7.00335	5.64629	11.6165	11.298
BnaA07g15010D	GSBRNA2T00098564001	Ribosomal protein L24e-related	CDX67461	AT2G44860	1.0945	1.1977	0.65559	1.51948	0.15015	1.67117	1.6535	2.21322	2.06916	2.4969	0.744973	0.651822	0.799257	1.58739	0.579531	1.05492	2.07443	2.29904	0.245253	2.02966	0.443592	2.66054	3.13838	2.51292	5.90484	0.733405	4.09422	3.60797	0.53249	0.933323	0.423225	2.74911	1.44969	0.814795	1.01288	0.939454	1.62228	5.50189	0.482647	1.22435	0.981839	2.67842	4.05929	3.8783	1.92735
BnaA07g15020D	GSBRNA2T00098565001	Pentatricopeptide repeat	CDX67462	AT3G02010	0.539644	0.500757	0.413142	0.830587	0.363341	0.392731	0.644855	0.581695	0.407498	1.09751	0.856809	0.213795	0.867159	0.492495	0.58544	1.09838	1.06886	1.30593	0.333018	0.475018	0.447627	1.5851	1.27362	1.08982	0.578202	0.550801	0.84578	1.44833	0.508539	1.32185	0.501132	1.14331	0.536642	0.595617	0.420983	0.607829	1.05545	1.54455	0.651126	0.96055	0.763046	0.929509	1.00089	1.35274	0.55264
BnaA07g15030D	GSBRNA2T00098566001	Protein kinase C-like, phorbol ester/diacylglycerol-binding domain	CDX67463	AT3G45840	0	0.0414049	0	0	0.111726	0.118125	0	0	0	0	0	0	0	0	0	0	0.0743341	0	0.030354	0	0.0639769	0	0	0	0	0	0	0	0	0	0	0	0	0.0897644	0	0.0555103	0	0	0.0478034	0	0	0	0	0	0
BnaA07g15040D	GSBRNA2T00098567001	Zinc finger, RING-type	CDX67464		0	0	0	0.114734	0	0	0	0	0.142439	0.484477	0	0.234984	0	0.609637	0	0.128161	0.248386	0	0	0.653598	0.308356	0	0	0	0	0	0	0.181721	0.146935	0	0.112761	0	0	0	0	0	0	0	0	0	0.18079	0	0	0	0
BnaA07g15050D	GSBRNA2T00098568001	DC1	CDX67465	AT5G40590	0	0	0	0.439162	0	0	0	0	0	0	0	0	0	0	0	0	0	0	0	0	0	0	0	0	0	0	0	0.069544	0	0	0	0	0	0	0	0	0	0	0	0	0	0	0	0	0
BnaA07g15060D	GSBRNA2T00098570001	Glycerol-3-phosphate dehydrogenase, NAD-dependent, C-terminal	CDX67466	AT5G40610	4.29091	5.72964	5.28046	6.35003	5.16413	6.83538	4.75154	6.71299	6.81625	6.93544	5.92776	6.3654	4.89461	5.92138	3.9521	3.09075	8.96231	6.26746	6.25352	6.27276	5.80635	4.08481	4.17514	2.98681	5.3896	7.06711	6.45329	16.6363	9.5652	8.9506	6.90662	5.97405	5.37047	16.9518	6.97368	9.28781	4.75304	5.30143	2.84073	2.7335	4.91299	2.77992	7.66507	4.15939	3.95115
BnaA07g15070D	GSBRNA2T00098571001	Uncharacterized membrane protein At3g27390-like	CDX67467	AT5G40640	1.86131	0.931272	1.23759	1.69032	0.948092	1.56386	2.63138	1.65476	2.95564	1.81656	1.75327	0.727405	1.15547	1.2329	1.16898	1.21184	1.82011	2.46056	0.810308	1.237	0.798486	2.12741	2.63109	1.11183	2.16945	0.917305	3.13869	1.93004	1.16636	1.48535	1.11559	2.79236	0.711491	0.722031	0.986359	0.954371	1.80056	2.07958	1.09402	0.634621	1.10281	1.54881	2.29494	1.60325	1.14491
BnaA07g15080D	GSBRNA2T00098572001	RIN4, pathogenic type III effector avirulence factor Avr cleavage site	CDX67468	AT5G40645	0	0	0	0	0	0	0	0	0	0	0	0	0	0	0	0	0	0	0	0	0	0	0	0	0	0	0	0	0	0	0	0	0	0	0	0	0	0	0	0	0	0	0	0	0
BnaA07g15090D	GSBRNA2T00098573001	2Fe-2S ferredoxin-type iron-sulfur binding domain	CDX67469		0	0	0	0	0	0	0	0	0	0	0	0	0.368097	0	0.304155	0.822289	0	0	0.335756	0	0	0	0.347566	2.51793	0	0	0	0	0	0	0	0	0	1.0252	0.474011	0	0	0.531538	0	1.21159	0	1.08902	0	0.513556	2.31234
BnaA07g15100D	GSBRNA2T00098574001	Succinate dehydrogenase/fumarate reductase iron-sulphur protein	CDX67470		0	0	0.609137	0	0.628092	0.681271	0.657399	1.35579	0	0.653416	0.662463	0	2.33552	0	1.51051	0.718393	0.659019	0	0	0.5562	2.27944	5.34367	4.48966	3.53875	1.62533	0	0	0	0	0	0	0	1.63633	0	2.19697	0	1.62746	4.17238	2.52766	0.973077	1.89102	6.93591	2.7739	14.4747	0.765624
BnaA07g15110D	GSBRNA2T00098575001		CDX67471	AT5G40700	0	0.0692435	0.306239	0.157636	0.163338	0.230805	0.22571	0.197156	0	0.320464	0.0542567	0.212489	0.0483536	0.221395	0.2535	0.172347	3.20333	2.65384	0.0889019	0.142231	0.185734	0.429194	0.161256	0.17701	0	0	0.452539	8.49568	2.64096	1.67178	0.104182	0.207062	0.070552	6.31408	1.10183	5.42219	0.131041	0.14251	0.069988	0.934577	2.93205	0.380239	0.0739472	0	0
BnaA07g15120D	GSBRNA2T00098576001	Domain of unknown function DUF2431	CDX67472	AT5G56060	0	0	0	0	0	0	0	0	0	0	0	0	0	0	0	0	0	0	0	0	0	0	0	0	0	0	0	0	0	0	0	0	0	0	0	0	0	0	0	0	0	0	0	0	0
BnaA07g15130D	GSBRNA2T00098578001		CDX67473	AT5G40720	0	0	0	0	0	0	0	0	0.0735118	0	0.0636034	0	0.0567587	0.104018	0	0	0	0	0	0.111414	0.0542732	0	0	0	0	0	0	0	0.151346	0	0	0	0	0	0	0	0	0	0.164408	0	0	0	0	0	0
BnaA07g15140D	GSBRNA2T00098579001	Glycosyltransferase family 92	CDX67474	AT5G40720	0	0.190341	0.407498	0	0	0	0	0	0.0995432	0.169408	0	0	0	0	0.0667503	0	0	0	0.141522	0.227092	0	0	0	0	0	0	0	0.252626	0.102465	0	0	0.161867	0	0	0	0	0	0.113135	0.111499	0	0.12603	0.114577	0	0	0
BnaA07g15150D	GSBRNA2T00098580001	HAUS augmin-like complex subunit 6	CDX67475	AT5G40740	5.71608	6.55613	6.42126	5.56011	6.20902	6.3685	6.47328	6.18568	5.61581	5.51517	5.49471	6.27686	5.54869	6.40791	4.83976	5.79184	5.51812	6.12987	4.99249	5.97319	5.78675	6.28765	4.68687	5.03887	5.00577	6.73122	6.31229	5.20719	4.37199	6.49176	5.69268	3.95306	4.53027	5.33267	6.54416	4.77634	5.53722	5.91941	3.55425	3.61506	4.4547	4.48472	4.04982	4.13522	3.57223
BnaA07g15160D	GSBRNA2T00098582001	Glucose-6-phosphate dehydrogenase	CDX67476	AT5G40760	4.4467	4.80086	3.69639	15.7289	5.97016	11.7989	6.65622	6.35549	5.85015	12.5943	7.92459	6.17993	3.90808	5.45371	4.55458	9.00326	19.9935	20.9324	4.93416	5.72947	5.7958	14.9681	13.4332	8.59464	9.69998	5.94536	14.3442	22.0705	11.3968	17.2219	5.65362	13.0733	7.81146	19.1287	9.13188	14.1041	11.1037	13.5361	5.25303	9.58556	14.8219	16.0178	13.7318	11.045	7.42972
BnaA07g15170D	GSBRNA2T00098583001	Prohibitin	CDX67477	AT5G40770	13.3765	9.63781	8.72006	14.2174	9.29259	12.4729	12.9997	16.216	13.6526	15.5696	12.0213	11.8812	12.2909	14.7943	10.2383	10.6802	11.894	13.1654	12.4453	15.011	13.1102	14.4433	13.2168	10.9331	22.4045	12.0251	18.2188	16.0876	14.458	14.9852	12.7567	16.2311	13.3311	19.9065	12.1881	14.8011	11.5154	17.2782	12.1157	8.92025	10.2973	12.9373	20.1992	17.7203	9.85082
BnaA07g15180D	GSBRNA2T00098585001	CBS domain	CDX67478	AT5G40890	0.0708233	0.194823	0.0884084	0.159313	0.0364421	0.153716	0.240544	0.555165	0.48261	0.870723	0.282539	0.325541	0.20988	0.132735	0.142212	0.0425835	0.295345	0.390328	0.512684	0.0157833	0.607443	0.413426	0.504425	0.42597	0.117413	0.0832091	0.496391	0.185401	0.407224	0.330127	0.44866	2.28802	1.03614	0.219313	0.122597	0.227031	0.221716	0.238633	0.0934036	0.0542156	0.0794724	0.120446	0.725365	0.189407	0.751964
BnaA07g15190D	GSBRNA2T00098586001	Nucleotide-diphospho-sugar transferase	CDX67479	AT5G40900	0.443363	0.263676	0.0610927	4.95578	0.520435	1.87493	0.0651719	0.277755	0.513566	2.954	0.129539	6.35868	0	0.969067	0.151207	1.05655	4.9405	2.58283	0.994412	1.73025	1.47039	1.96137	1.0435	0.649694	3.26532	0.898226	0.605947	7.15542	2.87176	2.97352	0.880262	0.246128	0.420452	10.6094	2.11915	5.58862	0.07825	0	0.334918	3.57178	7.38739	0.880971	0.814752	0.083991	0.0761858
BnaA07g15200D	GSBRNA2T00098588001	Protein of unknown function DUF3339	CDX67480		0	0	1.04531	2.13477	1.89793	1.72759	1.73024	0	0	0	2.07994	2.46651	3.30676	0	2.61293	3.36881	7.45089	7.54864	0	2.18472	1.7486	0	1.84127	0	0	2.51549	1.38372	2.39079	1.39453	0	0	3.77376	0	2.90076	7.97932	0	4.0795	0	0	0	0	4.1504	1.7562	0	0
BnaA07g15210D	GSBRNA2T00098589001	Protein of unknown function DUF3339	CDX67481	AT5G40980	0.734097	9.69189	3.61836	2.84636	0.759171	4.7116	3.46048	0.795381	2.67237	4.04481	7.99979	2.66213	2.12578	5.1253	3.26616	0	1.58952	3.53615	1.84137	0	1.55431	0	0.948383	2.72423	0	1.67699	2.44186	3.58619	0	2.38758	1.78777	1.45619	1.01597	0	1.77318	0	6.11925	1.01487	0	1.20243	0	0	3.51239	1.08258	2.87237
BnaA07g15220D	GSBRNA2T00098591001	Transferase	CDX67482	AT5G41040	0	0.0712679	0.0298144	0.257634	0.0638604	0.202407	0.129189	0.141477	0.183817	0.195007	0.0956733	0.472301	0.169898	0.103564	0.124333	0.88204	0.318571	0.613247	0.104045	0.221706	0.274867	1.5382	0.640642	0.973574	0	0	0	0.185812	0.377862	0.177655	0	0.316424	0.374336	0.307737	0.179205	0.782399	0.230886	0.877932	0.450636	0.284906	0.232161	1.30906	0.0869921	0.703946	0.826578
BnaA07g15230D	GSBRNA2T00098592001		CDX67483	AT5G41050	0.560891	0.70329	0.338395	0.198813	0.0720115	0.688136	0.431816	0.397964	0.248565	0.211762	0.501378	0.418179	0.255919	0.351991	0.501342	0.982395	0.431816	0.49073	0.412219	0.125721	0.670672	2.83688	1.26441	1.01083	0.46515	0.282527	0.52025	0	0.682233	0.298865	0.54366	0.339245	0.650573	0.782884	0.648516	0.107149	0.259714	0.847839	0.0927324	1.39077	0.733803	1.90655	0.390241	1.02163	0.336902
BnaA07g15240D	GSBRNA2T00098594001		CDX67484		0	1.36762	6.32186	0	0	1.15792	0	0	0	2.05067	3.47879	1.22471	1.87092	0	1.8701	0	0	0	0	0	0	0	2.70677	1.13084	0	0	3.63204	0	0	1.4606	0	0	1.44715	0	0	0	0	0	0	0	0	1.42147	0	1.42537	0
BnaA07g15250D	GSBRNA2T00098595001	Palmitoyltransferase, DHHC domain	CDX67485	AT5G41060	0	0.0632692	0.136516	0.208531	0	0.0601172	0.113119	0.0627379	0.296019	0.0556232	0	0	0.426749	0	0.387844	0.567629	0.281712	0.563735	0	0	0	0.78082	0.485994	1.14288	0	0.0904008	0	0.165258	0	0.0786021	0.108317	0.127208	0	0	0.127532	0.0844635	0.68233	0.550244	0.564891	0.674177	0.113073	0.599534	0	0.28984	0.834045
BnaA07g15260D	GSBRNA2T00098597001	PLC-like phosphodiesterase, TIM beta/alpha-barrel domain superfamily	CDX67486	AT5G41080	5.12557	2.3699	4.85984	5.02814	5.92799	4.68362	6.50917	7.11953	6.15774	5.62315	6.10898	3.55078	2.95942	2.77157	2.4515	4.44005	14.1637	6.6867	4.07489	3.48816	3.31033	4.83359	9.03178	4.48712	3.94209	3.96237	4.09707	10.4096	13.3717	9.92149	4.1387	6.78043	8.56112	14.0292	8.10362	7.16478	4.16843	4.69797	5.25996	13.73	12.3391	10.637	4.71509	3.4677	8.6059
BnaA07g15270D	GSBRNA2T00098598001	NAC domain	CDX67487	AT3G56520	0	0.833307	0	2.1881	0	1.61671	0.57124	0.380629	0.297415	0.126476	0.342189	0.165754	0.4597	0	0.025537	0.0900128	3.61914	1.7652	0.352377	0.0173195	0.754354	1.65388	0.166423	0.231834	0.779753	0.0604531	0.265252	5.6608	3.36756	3.68624	0.482536	0.967416	0	7.29229	3.20739	5.63787	0.931667	0.22535	0.222098	2.55918	4.26829	1.71165	0.116538	0.887282	0.603608
BnaA07g15280D	GSBRNA2T00098599001	AH/BAR domain superfamily	CDX67488	AT5G41100	0.243624	0.02837	0.0763419	0.0919102	0.0537058	0.0314927	0.152414	0.252692	0.212675	0.401718	0.738524	0	0.462346	0.0812218	0.289219	0.186803	0.449961	0.311164	0.369806	0.192267	0.312445	0.469714	2.11592	0.601351	0.0969414	0.393121	0.500233	0.328037	0.237229	0.104693	0.396608	0.580479	0.641001	0.408089	0.112481	0	0.392858	0.700219	0.565248	0.223687	0.218663	0.430843	1.31598	0.976083	1.34722
BnaA07g15290D	GSBRNA2T00098600001	Alpha/beta hydrolase fold-1	CDX67489	AT5G41130	0	0	0	0	0	0	0	0	0	0	0	0.0219795	0	0	0	0	0.0663717	0	0	0	0	0	0	0	0	0	0	0.0703795	0	0.0618056	0	0	0	0.23078	0	0	0	0	0	0	0.322574	0	0	0	0
BnaA07g15300D	GSBRNA2T00098602001	Protein kinase domain	CDX67490	AT5G41180	0.923882	0.590636	0.149103	1.84861	0.651358	1.19123	1.39998	1.30764	1.82737	1.78321	0.568626	0.775512	1.21053	0.8605	1.12377	2.09319	2.11545	2.28338	1.74996	0.890994	1.20601	2.6189	2.06477	1.78499	1.53238	0.575785	1.6734	1.94912	0.568476	1.1735	1.01881	1.72618	0.593873	2.06295	0.863751	2.11777	0.609807	3.32302	0.876699	1.2413	1.21343	1.23725	2.89628	2.45583	1.93614
BnaA07g15310D	GSBRNA2T00098603001	Nin one binding (NOB1) Zn-ribbon-like	CDX67491	AT5G41190	1.09467	0.774722	0.770909	1.19672	0.753788	1.05369	1.50614	1.60565	1.90821	1.98139	0.818554	1.00322	3.12695	1.49305	2.84344	1.82798	1.86353	2.18607	2.26004	1.57028	2.91124	4.21363	2.19008	2.45669	1.77282	0.754817	1.72033	2.49384	1.32668	1.28844	1.01828	2.19119	2.26668	2.57976	0.863985	0.75087	1.66872	3.31805	1.01745	1.48472	1.93522	2.13216	3.00099	4.5179	2.38152
BnaA07g15320D	GSBRNA2T00098604001	Glutathione S-transferase, N-terminal	CDX67492	AT5G41220	7.72423	7.19336	7.20256	11.9542	4.54894	9.80964	13.0316	12.2815	14.1077	11.482	6.859	4.83414	17.2004	7.02244	17.9073	17.8246	17.8399	23.965	13.1602	7.65069	17.6063	32.5981	22.0359	24.663	12.7158	2.36772	15.7464	12.4383	8.09441	16.0739	5.66786	14.0178	8.97468	14.1381	6.35945	8.79885	14.4731	28.8524	15.6563	17.6964	20.515	25.4467	13.607	31.874	24.1154
BnaA07g15330D	GSBRNA2T00098605001	Exostosin-like	CDX67493	AT5G41250	0.142914	0.065741	0.109762	0.943722	0.28159	1.0868	0.119041	0.162858	0	0.288799	0.088117	0.667629	0.208552	0.166826	0	0.531447	4.5438	0.730474	0.0718346	0.102034	0.0281397	0	0.295483	0.576605	0.113741	0.357709	0.0616663	3.72068	1.94823	1.14159	0.143484	0.339707	0.0383207	5.37043	0.57594	2.52946	0.0708771	0.0384965	0	0.814165	2.96895	0.311041	0.240384	0	0
BnaA07g15340D	GSBRNA2T00098607001	Ubiquitin-conjugating enzyme E2	CDX67494	AT5G41340	32.6896	26.1712	31.6686	24.0011	34.1909	32.0693	22.7557	26.5821	22.1535	22.9062	26.9524	26.2291	22.1222	25.2217	21.1097	33.335	29.3718	32.151	23.0302	24.7078	24.8167	24.7866	23.3935	29.7266	28.728	28.8719	24.0877	26.3234	32.1909	31.6858	24.7911	17.1568	21.7929	24.5212	29.7392	21.8508	33.4918	31.0139	39.3341	34.3912	31.0496	38.4121	17.9549	21.6034	32.8581
BnaA07g15350D	GSBRNA2T00098608001	Zinc finger, RING-type	CDX67495	AT5G41350	3.38755	3.92766	4.73709	3.56283	6.23808	5.05438	3.86874	3.69498	2.9765	3.97149	3.88775	4.55519	3.6253	4.86491	3.76305	5.20222	5.32428	5.84368	3.9174	5.14763	4.36251	4.58585	3.84043	4.37402	3.20892	3.47694	3.48764	4.48106	5.62539	5.75578	3.32885	4.38634	4.10365	4.40827	5.7864	4.69846	4.34038	3.48437	4.7799	4.0124	4.35706	4.21619	3.5387	3.37297	3.20878
BnaA07g15360D	GSBRNA2T00098610001	NTF2-like domain superfamily	CDX67496	AT5G41470	0.573406	0.724015	1.12187	0.208724	0.158261	0.48558	1.21431	0.906956	0.847966	0.848443	1.20413	0.36534	1.19234	0.616811	1.8305	0.252798	0.338568	0.59845	1.04522	1.0004	1.05801	3.32456	1.03521	1.21641	0.379663	0.409849	1.30263	0.296437	0.0802632	0.219101	0.732673	1.10054	1.6058	0.0818337	0.267234	0.100844	0.952372	1.56602	0.454448	0.783201	0.0986153	1.14298	1.55649	1.68276	0.782145
BnaA07g15370D	GSBRNA2T00098611001		CDX67497		0	0	0	0	0	0	0	0	0	0	0	0	0	0	0	0	0	0	0	0	0	0	0	0	0	0	0	0	0	0	0	0	0	0	0	0	0	0	0	0	0	0	0	0	0
BnaA07g15380D	GSBRNA2T00098612001	Plectin/S10, N-terminal	CDX67498	AT5G41520	4.98804	6.40106	5.40622	6.75036	2.51824	5.33641	9.45303	7.08076	7.80155	6.79972	5.81715	6.34422	11.3206	9.14377	10.4567	5.4306	5.0654	6.1231	9.16083	10.7531	10.8953	8.87324	8.75241	7.32303	13.2198	7.21127	10.4578	7.41118	3.49174	3.59657	12.316	9.54722	10.9682	6.20405	3.08696	4.7367	6.17654	13.9381	4.4493	3.69202	4.002	5.58175	9.95121	11.8608	8.57169
BnaA07g15390D	GSBRNA2T00098615001	Pre-rRNA-processing protein TSR2	CDX67499	AT5G27990	13.4613	13.5838	14.8069	16.2421	15.8829	14.386	13.7181	12.4709	15.7675	15.5125	14.1639	15.2833	14.6875	11.0962	13.3115	16.7731	15.6861	18.5011	12.2523	13.3638	12.4231	17.0403	16.3025	14.4932	12.8457	12.3444	12.9334	16.7805	11.4114	17.4007	12.9567	13.925	12.4942	15.8739	15.6668	20.5129	13.7695	13.851	15.2595	16.1366	13.0031	13.5788	14.1015	11.4909	14.4747
BnaA07g15400D	GSBRNA2T00098616001	Toll/interleukin-1 receptor homology (TIR) domain	CDX67500	AT5G41540	0	0	0	0	0	0	0	0.0172445	0	0	0.0155616	0	0.0275601	0	0	0	0	0	0	0.0404061	0	0	0	0	0	0	0	0	0	0	0	0.0150834	0	0	0	0	0	0	0	0	0	0.0205631	0.0212355	0	0
BnaA07g15410D	GSBRNA2T00098619001	Zinc finger, MIZ-type	CDX67501	AT5G41580	4.90688	4.29736	5.4997	4.04779	5.36345	4.58653	3.04948	3.35962	3.0794	2.40302	5.14954	5.32028	2.55635	3.7787	2.86499	4.35747	2.02365	2.21606	2.33726	4.63446	1.91911	1.85627	2.61148	3.48696	2.326	4.27347	1.81548	1.84954	3.7235	2.30183	3.35458	1.89462	3.15234	1.68237	4.20341	3.6217	4.24823	1.10434	4.56351	3.44117	4.51335	2.66764	1.54034	1.10414	2.68144
BnaA07g15420D	GSBRNA2T00098621001	6-phosphogluconate dehydrogenase-like, C-terminal domain superfamily	CDX67502		0	0	0.499886	0	0	0	0	0	0	0	0	0	0	0	0.386899	0	0.529459	0	0	0	0	0	0	0	0	0	0	0.774675	0	0	0	0.874775	0	0	0	0	0.634956	0	0	0	0	0	0	0	0
BnaA07g15430D	GSBRNA2T00098622001	Protein kinase domain	CDX67503	AT5G41680	4.77739	5.05608	2.96179	4.38037	2.6441	5.24885	4.94517	3.81106	3.31544	5.0506	4.14356	3.18952	4.94575	3.60781	4.21838	6.19137	6.2704	6.30874	4.66103	4.025	5.412	6.98035	7.49651	4.56102	7.01304	3.06863	5.50902	8.04457	6.20557	6.22567	6.08803	7.43404	4.7846	7.86165	3.23645	8.37172	2.78548	5.31493	2.60825	3.86019	6.38703	5.68449	6.93239	6.78205	3.49215
BnaA07g15440D	GSBRNA2T00098624001		CDX67504	AT5G41761	0	0	0	0	0	0	0	0	0	0	0	0	0	0	0	0	0	0	0	0	0	0	0	0	0	0	0	0	0	0	0	0	0	1.07392	0	0.650116	0	0	0	0	0	0	0	0	0
BnaA07g15450D	GSBRNA2T00098625001	HAT (Half-A-TPR) repeat	CDX67505	AT5G41770	9.84161	10.1843	10.611	14.3876	10.7616	12.6897	11.7292	11.847	10.9869	11.1748	12.3885	12.4074	12.0743	13.9684	13.1603	8.17549	12.4928	10.7141	14.5648	13.8435	14.1046	8.98512	11.3712	8.38814	13.6734	14.1488	18.1227	12.3544	8.64987	10.6568	13.7073	14.7402	13.9816	10.2714	10.4222	9.83608	9.09015	11.1723	7.99985	5.49392	6.38039	6.90232	12.9195	7.2418	8.17125
BnaA07g15460D	GSBRNA2T00098626001		CDX67506	AT5G41780	0.0519532	0.0803656	0.0995994	0.405701	0.231686	0.244305	0.108601	0.0395109	0.0820943	0.192685	0.178254	0.212314	0.126325	0.100972	0.180838	0.152142	0.213216	0.401848	0.246471	0.200677	0.200623	0.105489	0.0541846	0	0.275613	0.16412	0.168945	0.254499	0.400517	0.298075	0.0877951	0.362493	0.186335	0.386106	0.119908	0.319004	0.042996	0.0700224	0.0913547	0	0.0777312	0.0235613	0.194584	0.115793	0.105077
BnaA07g15470D	GSBRNA2T00098627001	Protein Networked (NET), actin-binding (NAB) domain	CDX67507		2.75797	2.36285	2.65414	5.89001	4.05125	3.81795	3.43116	3.35561	3.34092	3.41448	4.69298	4.06154	2.26316	2.31447	2.84445	2.55548	3.32771	3.18953	3.86504	2.56214	3.58403	1.51597	2.18905	2.51405	1.32667	4.18853	6.00498	2.39926	3.00596	2.79539	2.15727	6.15668	5.16122	2.40253	2.91799	2.09257	1.86633	1.81342	1.26653	2.09775	2.70201	2.25099	2.04536	0.872256	1.33906
BnaA07g15480D	GSBRNA2T00098628001		CDX67508		26.1224	23.2013	23.1211	30.2254	32.0684	33.6975	26.1551	30.2351	27.0099	29.3759	23.3304	23.7457	21.1789	23.9978	23.5293	19.5326	29.472	28.3888	31.8713	20.4335	30.692	22.3715	23.6509	21.2412	25.6618	22.8991	27.3213	37.8286	32.9404	26.9401	21.0432	39.4433	35.4876	34.1595	29.4432	36.5766	25.291	23.3607	26.594	29.1209	30.1765	24.3513	36.0862	26.1827	33.3296
BnaA07g15490D	GSBRNA2T00098630001	Amino acid transporter, transmembrane domain	CDX67509	AT5G41800	1.98347	2.19051	2.79444	9.3211	6.96427	6.97028	1.0687	1.93098	2.52404	8.58631	4.40303	6.64444	3.19306	2.41189	3.04934	3.32198	12.3974	13.0611	4.84757	2.17727	5.12576	1.42165	7.06314	2.24048	5.17454	2.65325	5.00755	20.0474	9.30735	11.9057	3.6484	5.82418	3.57052	13.8666	6.44481	10.4344	1.84253	1.50501	1.25384	5.32318	5.69191	4.44675	4.71557	0.699229	1.21893
BnaA07g15500D	GSBRNA2T00098632001		CDX67510	AT5G41810	2.27047	1.66835	1.77493	1.46382	3.11591	2.96765	2.38453	2.52919	1.75226	4.40898	3.58878	1.88927	2.89459	1.14902	2.44494	0.896217	7.77704	3.84224	3.13633	0.785355	3.32866	0.667831	4.54161	1.19319	2.22272	2.03719	3.25063	8.11085	5.50706	4.03542	2.8563	8.49513	8.98435	10.533	3.13433	5.845	1.27829	0.904615	1.59879	4.1142	6.95418	1.93819	3.74269	1.14063	1.98964
BnaA07g15510D	GSBRNA2T00098633001	Alpha/beta hydrolase fold-1	CDX67511	AT5G41850	0.787923	1.61133	1.35616	2.43044	1.29435	1.13683	0.755099	1.25211	1.14556	1.43834	1.20964	2.57203	3.11478	1.93016	1.20625	1.55692	0.842801	1.67091	2.01312	1.06615	1.07866	2.27665	1.35929	1.4196	2.45521	0.953098	1.86437	2.83023	2.27924	1.80838	0.427722	1.48834	0.75935	2.58503	0.946065	0.984313	1.33461	2.08559	1.95537	1.91356	2.06696	1.48073	1.66525	3.09495	1.99128
BnaA07g15520D	GSBRNA2T00098634001		CDX67512	AT5G41860	13.045	10.3177	15.4387	48.2236	27.1419	39.8425	9.27768	18.4611	14.3633	35.3353	16.7425	27.3833	13.5666	11.019	11.9594	11.7068	44.9604	31.3733	28.0332	13.8607	25.5555	1.05166	19.1848	1.80884	34.7567	17.6825	32.8942	52.0737	33.4994	44.2279	18.9855	43.219	31.7225	40.352	29.4953	33.0741	8.12821	3.28728	4.06336	11.5617	13.4956	13.6984	26.9241	3.20258	4.84721
BnaA07g15530D	GSBRNA2T00098635001	Glycoside hydrolase, family 28	CDX67513	AT5G41870	17.3138	17.5039	18.4467	20.5708	20.4777	19.9222	18.6594	17.4789	17.6922	18.0708	23.0592	23.4567	23.004	18.9372	20.288	19.089	18.0327	17.8848	20.3371	19.4648	20.5996	19.7548	16.7262	17.4477	22.2014	20.2037	21.1566	17.7034	18.0482	17.1978	21.5667	18.5088	19.7542	14.7407	16.6206	15.6817	22.3433	21.3405	19.7856	19.3973	15.7367	17.6625	20.3037	19.8823	20.1593
BnaA07g15540D	GSBRNA2T00098636001	DNA primase, small subunit	CDX67514	AT5G41880	2.42052	1.40253	1.86949	1.64791	1.01992	1.16518	2.55197	1.0841	1.73776	1.84229	1.22132	1.3621	2.42916	2.35146	1.6498	1.77232	1.01806	0.969177	1.50862	2.51728	2.09941	1.44782	2.1961	2.70482	1.05284	1.18887	2.64134	1.30648	0.77271	0.736782	1.10481	2.22617	1.1137	1.18028	1.09974	0.790413	1.37588	1.60219	1.10003	0.545892	0.712016	1.56501	1.88732	1.1625	0.623235
BnaA07g15550D	GSBRNA2T00098637001	GDSL lipase/esterase	CDX67515	AT5G41890	0	0.050176	0	0	0.18157	0	0	0	0	0	0.135827	0	0	0	7.26825e-09	4.77358e-09	0.0453207	0	0	0	0.116573	0	0.045102	0	0.117173	0	0	0	0	0	0.0437417	0.130063	0	0	0	0	0	0	0	0	0	0.0600516	0	0	0
BnaA07g15560D	GSBRNA2T00098638001	Alpha/beta hydrolase fold-1	CDX67516	AT5G41900	0.445135	0.423569	0.369682	0.266854	0.593082	0.376351	0.399059	0.350245	0.273113	0.715502	1.64641	0.177978	0.841631	0.662453	0.991399	0.544835	0.263608	0.337641	0.0322334	0.43007	0.169645	0.774425	1.14411	0.853213	0.561166	0.994261	0.639805	0.115099	0	0.274688	0.913202	1.14637	0.721186	0.0476576	0.0444055	0	1.29952	0.207042	0.27544	0.117573	0.115007	1.03811	0.107613	0.956535	1.55259
BnaA07g15570D	GSBRNA2T00098639001	Rab-GTPase-TBC domain	CDX67517	AT5G41940	7.01458	6.35439	6.11372	8.18875	6.3055	7.70554	5.97291	5.96095	5.64933	8.65732	6.74222	8.86271	5.23814	6.74262	5.71462	2.93275	8.35355	6.65674	7.54296	6.48202	6.29327	2.64593	4.33911	2.55878	7.6167	7.11778	7.97871	6.05101	5.61266	7.10955	5.53508	9.6912	5.7293	7.74429	5.22126	7.38316	2.76735	1.60506	1.66084	2.24829	3.53687	2.04309	6.11316	1.46457	1.75733
BnaA07g15580D	GSBRNA2T00098640001		CDX67518	AT5G41960	3.20571	4.83973	5.20132	1.19835	6.35252	2.52042	3.51412	3.29882	5.19598	1.80042	3.72829	1.62671	4.09882	3.82094	4.62973	8.34129	1.6833	4.54624	0.939114	3.87867	1.62559	8.21687	7.66143	6.96942	3.36248	5.31335	1.26198	1.11712	4.62434	2.01119	3.09465	1.87101	3.553	1.48005	5.77407	2.278	7.82041	7.80888	9.76413	5.6851	6.35357	6.99376	3.02569	6.41284	7.1935
BnaA07g15590D	GSBRNA2T00098641001	Metal-dependent protein hydrolase	CDX67519	AT5G41970	12.0852	9.59977	11.1769	9.77548	6.89272	9.80613	12.323	11.0957	9.91582	9.83594	13.7487	9.56954	13.7013	15.1414	14.0058	9.4307	8.47643	9.59556	12.7559	14.2322	12.0376	8.1992	8.32757	9.53908	15.4401	12.2328	10.7885	12.1227	11.1355	10.2003	12.648	9.89302	11.9206	13.0232	9.72253	12.5938	10.4576	10.5785	12.0082	8.75669	9.35163	8.14432	11.866	14.3957	12.8153
BnaA07g15600D	GSBRNA2T00098642001	Protein kinase domain	CDX67520	AT5G41990	9.09064	7.31514	7.34439	10.7144	9.39695	11.7558	7.8095	8.40132	7.29642	9.11051	7.98687	12.4444	7.96611	9.77641	8.60358	9.66834	9.32695	8.66163	9.65755	8.78056	8.18052	8.35204	6.80097	6.86004	8.07834	7.39875	7.71416	8.84012	8.74744	8.5981	9.32119	8.5897	8.38691	9.20513	7.03646	7.62632	7.3579	6.71557	5.29373	9.11671	10.4239	6.85652	7.62182	5.61103	7.30521
BnaA07g15610D	GSBRNA2T00098643001	ORMDL family	CDX67521	AT5G42000	8.35572	9.04711	11.6614	11.6229	17.4563	13.1678	9.83756	10.3561	11.3424	10.993	15.1285	11.871	8.64233	9.24923	10.2137	13.1878	20.8722	20.0111	12.6932	10.0325	10.7726	10.8182	14.5212	11.6568	9.47504	8.23734	11.0429	22.9804	18.6279	15.5762	11.2639	11.9428	14.0819	21.4173	14.9763	20.6682	12.4298	9.78489	10.763	14.2906	18.8614	16.1608	11.3275	9.73795	7.97846
BnaA07g15620D	GSBRNA2T00098644001	WD40 repeat	CDX67522	AT5G42010	0.346316	0.178302	0.442732	0.471682	0.534556	0.459412	0.281343	0.131664	0.182392	0.746472	1.1483	0.137455	0.40351	0.320567	0.324415	0.16891	0.750136	0.491197	0.257747	0.325916	0.462503	0.624962	1.08193	0.259391	0.382763	0.505652	0.39592	0.287814	0.351288	0.358623	0.486873	0.555538	0.672435	0.142993	0.865957	0.206707	0.477579	0.28521	0.304508	0.382889	0.460555	0.209403	0.729356	0.360075	0.723507
BnaA07g15630D	GSBRNA2T00098645001	Calcineurin-like phosphoesterase domain, ApaH type	CDX67523	AT2G16430	0.428064	0.273766	0.304595	0.0389568	0.181441	0	0.375504	0.155915	0	0.377982	0.562446	0.0973223	0.479612	0.279974	0.5241	0.199341	0.0878637	0.0960195	0.332033	0.913512	0.287538	0.408149	0.497022	0.104989	0.565722	0.12743	0.366605	0.190747	0.267365	0.259522	0.624071	0.783837	0.242493	0.102395	0.217286	0.539398	0.409211	0.240041	0.302532	0.207013	0.0416239	0.257347	1.06868	0.778454	0.506756
BnaA07g15640D	GSBRNA2T00098646001		CDX67524		0	0	0	4.24905	0	0	0	0	0	0.657198	0	1.9797	0	0	0	0.722247	0	0	0	0	0	0	0.646422	0	0	0	0	3.93035	2.37075	0.934347	0.607898	0	0	0.822507	2.94355	2.86902	0.816894	0	0	0.980506	0.947529	0.872535	0	0	0.771437
BnaA07g15650D	GSBRNA2T00098648001	Heat shock protein 70 family	CDX67525	AT5G28540	0.139437	0.0336128	0	0.105223	0	0.0302907	0.0290433	0	0.0361811	0.0944374	0.258027	0.113359	0	0.0247086	0	0.0305054	0	0.064823	0	0.0792808	0	0	0.0577546	0	0.0740492	0	0	0	0	0	0	0	0.149567	0.034548	0.0643846	0.213877	0	0	0	0.0853197	0	0	0	0	0
BnaA07g15660D	GSBRNA2T00098649001	ABI family	CDX67526	AT5G42030	28.0751	24.1342	28.0287	12.0492	14.4233	13.2564	31.7505	26.2276	27.5306	17.4711	21.532	14.1849	31.4919	23.0992	32.3567	26.3486	14.0849	19.5086	13.3579	21.3077	14.8572	32.4773	29.1831	34.6376	16.361	17.2626	17.8208	9.49772	16.5693	13.2715	23.3816	17.6573	20.3828	11.7435	16.8189	11.86	31.5047	30.8703	37.2089	25.477	26.8865	29.458	21.6339	44.8122	61.9211
BnaA07g15670D	GSBRNA2T00098651001	Development/cell death domain	CDX67527	AT5G42050	24.6216	8.91781	14.2483	18.3707	31.943	10.3927	28.1869	28.1885	25.5378	59.6924	72.8876	24.4766	19.4752	9.97242	21.7446	5.6012	48.7597	12.4226	37.1843	11.3335	33.1141	21.6146	81.6174	18.6345	26.6924	44.3753	27.1792	37.1144	45.1787	28.6939	57.5094	112.258	209.132	49.3355	53.4614	35.5919	53.8633	28.3279	29.6338	54.0441	34.8928	36.6326	54.4299	55.3364	87.485
BnaA07g15680D	GSBRNA2T00098652001		CDX67528	AT5G42070	6.35335	5.54851	6.55732	3.96266	4.39927	4.01666	5.16417	5.34116	6.2331	7.2947	5.91171	5.38603	6.4948	3.98562	6.31951	5.55935	4.10808	5.48088	4.63984	3.69968	5.2089	6.5578	6.45886	7.19903	5.22787	5.08342	6.21277	4.09196	4.56075	3.97637	5.5713	3.20922	4.80771	5.35934	4.33231	4.37225	8.55545	5.92887	8.90286	7.17587	6.17244	6.47901	5.66402	9.26725	10.0872
BnaA07g15690D	GSBRNA2T00098653001	Dynamin central domain	CDX67529	AT5G42080	20.9565	19.9186	21.9098	21.8652	20.1974	21.4926	20.6462	17.988	18.5299	19.2038	23.1472	22.2516	21.4017	21.5395	19.2517	19.7782	21.1827	19.1336	20.0458	21.4352	20.8904	20.0547	21.3035	22.6114	23.4645	24.4827	23.4507	20.0858	18.1273	17.7543	24.5141	24.0298	24.8138	21.7007	20.5584	21.0845	21.2846	20.6057	20.9823	21.7578	18.9678	26.6646	19.9267	18.6891	17.2868
BnaA07g15700D	GSBRNA2T00098656001	Glycoside hydrolase family 17	CDX67530	AT5G42100	128.199	114.233	125.792	72.365	88.5534	93.3467	136.711	139.695	118.291	99.8407	131.078	103.771	124.972	119.491	116.126	97.7853	82.0607	84.4919	120.496	108.22	123.727	127.956	117.828	102.506	116.688	104.082	117.648	76.578	82.7644	75.5274	146.628	98.2249	137.443	76.7095	70.6078	88.9906	126.489	126.375	102.163	70.3179	79.4343	89.521	142.326	138.637	139.299
BnaA07g15710D	GSBRNA2T00098657001		CDX67531	AT5G42110	0	0	0	0	0	0	0	0	0	0	0	0	0	0	0	0	0	0	0	0	0	0	0	0	0	0	0	0	0	0	0	0	0	0	0	0	0	0	0	0	0	0	0	0	0
BnaA07g15720D	GSBRNA2T00098660001		CDX67532	AT5G42110	1.42857	2.19802	2.78212	1.16052	1.36001	2.45322	3.00668	2.30845	3.61433	1.8437	3.94163	1.50034	4.75334	1.54056	3.30089	1.30675	2.09556	2.50832	2.82813	2.93697	3.85201	2.06006	2.19845	1.57149	3.38701	0.802699	4.16338	10.5647	4.21944	5.33364	4.24666	2.13594	3.8912	6.08699	2.00923	7.94197	4.26765	2.50841	5.21509	1.39885	1.98287	1.1099	4.52106	6.72221	7.06919
BnaA07g15730D	GSBRNA2T00098661001	Heavy metal-associated domain, HMA	CDX67533	AT2G18196	0.916184	0.600919	0.876922	0.337673	0.546049	0.233358	1.1957	0.560141	1.30204	1.09371	2.02328	0.359594	0.257264	0.089603	0.148327	1.09579	1.35818	1.26181	0.752157	0.63506	1.23013	0.732472	1.25368	0.813243	0.0841599	1.56616	0.250325	0.454419	0.870148	0.521756	0.940473	0.710347	0.663323	1.21968	0.813161	1.35902	1.01628	0.500973	0.707973	0.440311	0	1.06058	1.14936	1.68585	1.12007
BnaA07g15740D	GSBRNA2T00098662001	FAD linked oxidase, N-terminal	CDX67534	AT1G01980	0	0.0697253	0.0291507	0	0	0	0.0315886	0	0.107849	0.102224	0.0935619	0.0308	0.0553764	0	0.0729563	0	0.155753	0	0	0	0.0806584	0	0.0940166	0.0680118	0	0	0	0	0.0369487	0	0	0.0300359	0.0813576	0.0376137	0	0	0	0.0408814	0	0	0	0	0.0425371	0	0.146976
BnaA07g15750D	GSBRNA2T00098663001	CCR4-Not complex component, Not1, C-terminal	CDX67535	AT1G02080	9.07226	8.17053	8.26838	12.5753	9.72592	10.4652	8.17238	7.36067	8.30623	8.74916	10.1736	11.5247	7.64571	8.4904	7.7548	8.92263	9.69819	8.42241	10.0556	8.44814	8.32922	8.19727	7.79008	9.04944	6.19993	9.72939	8.33756	7.28409	8.12844	8.49859	6.81523	8.90617	9.28092	7.4948	8.42152	7.49165	8.30017	7.97256	5.94221	8.49327	11.3241	7.63708	6.47742	5.81034	6.50285
BnaA07g15760D	GSBRNA2T00098664001	Protein LITTLE ZIPPER	CDX67536	AT3G52770	0	0	0	0	0	0.780469	0	0	0	0	0	0	0	0	0.653219	0	0	0	0	0	0	0	0	0	0	0	0	0	0	0	0	0	0	0	0	0	0	0	0	0	0	0	0	0.000220704	0
BnaA07g15770D	GSBRNA2T00098666001	Zinc finger, AN1-type	CDX67537	AT3G52800	21.4676	6.62251	14.1466	8.40113	24.1572	4.87118	21.7649	16.0748	14.6244	26.8863	48.5257	8.80226	19.4294	7.9083	15.0503	5.2336	34.5896	9.95077	8.54358	6.26543	9.29671	13.1402	56.7513	13.9956	24.1845	26.3093	25.3287	12.1695	17.3512	12.5405	39.2656	47.0884	81.5271	14.7691	21.0982	14.0063	40.1917	25.1161	27.3222	30.2066	17.2639	26.8749	39.7265	49.0899	86.4066
BnaA07g15780D	GSBRNA2T00098667001	Calcineurin-like phosphoesterase domain, ApaH type	CDX67538	AT3G52810	0	0	0	0	0	0.0843469	0	0	0	0	0	0	0	0	0	0	0.0795991	0.315709	0	0	0	0	0	0	0	0	0	0.58039	0	0.166203	0	0	0	0.33644	0	0.118856	0	0	0	0	0.231967	0	0	0	0
BnaA07g15790D	GSBRNA2T00098670001	EGF-like calcium-binding domain	CDX67539	AT3G52850	31.8732	31.3346	31.5069	35.993	34.8793	34.134	30.4825	35.104	32.5226	31.1318	30.863	30.2734	23.7625	23.9989	25.623	37.9009	34.7581	35.2738	26.5	24.8304	24.8465	33.9217	32.3278	33.2364	25.0287	31.0587	28.4565	26.2983	32.1311	32.1913	23.8359	24.0993	25.2146	25.4943	33.1033	29.5797	26.3419	25.8146	27.4075	35.2665	35.6858	32.6735	23.2239	20.0518	21.6032
BnaA07g15800D	GSBRNA2T00098671001	Mediator of RNA polymerase II transcription subunit 28	CDX67540		0	0	0.760655	0	0	0.814256	0	0	0	1.71306	0	0.935653	0	0	1.40694	5.00609	0	0	0	1.36681	0	0	0	0	0	0	0	2.55854	5.80273	0	0	0	0	3.40206	0	0	0	0	0	0	0	0	0	0	0
BnaA07g15810D	GSBRNA2T00098672001	IQ motif, EF-hand binding site	CDX67541	AT3G52870	177.598	152.534	142.891	115.032	78.5171	125.567	178.818	151.314	146.011	90.2632	97.8135	150.029	161.26	180.855	170.319	124.285	72.0696	76.6962	92.7887	185.798	93.9175	184.344	150.807	147.483	145.056	110.289	123.462	64.7194	80.0221	77.7601	133.541	73.0471	86.9556	67.208	97.8517	88.6461	141.035	164.686	144.668	92.1052	60.9644	68.9909	112.275	180.548	170.391
BnaA07g15820D	GSBRNA2T00098675001	Protein kinase domain	CDX67542	AT3G52890	2.61876	2.71094	2.68065	1.81077	1.71707	1.58756	3.48098	2.77921	2.62665	2.09839	2.55431	1.4625	3.06443	2.14651	2.3268	2.01471	1.5283	1.20812	2.32956	2.02363	1.76284	1.53339	1.99321	2.30523	1.53517	2.09816	2.93527	1.21488	1.0802	1.65385	2.33224	2.69276	3.17433	1.35899	1.64479	1.28965	2.7127	2.25869	2.22335	1.31554	1.57952	2.11297	2.109	2.62276	3.05792
BnaA07g15830D	GSBRNA2T00098676001	RAB6-interacting golgin	CDX67543	AT2G36355	1.97154	2.49744	2.22049	0.288395	1.70551	0.831371	4.51286	3.58157	2.49725	2.72794	3.0514	0.94559	2.07755	1.7914	2.96071	0.318693	0.624004	0.713923	2.80592	1.91914	2.82956	3.35487	2.15347	1.64784	0.40269	4.58976	2.95245	0	0	0.638307	2.21157	1.54534	2.16913	0.567458	0	0	2.78323	1.62023	1.00223	0.460302	0	1.85516	2.43947	3.36199	7.5208
BnaA07g15840D	GSBRNA2T00098677001	Putative pre-16S rRNA nuclease	CDX67544	AT3G52905	5.68684	6.13853	4.32027	4.50658	0.645753	1.38604	3.78587	6.21395	5.01375	3.40139	4.13787	2.56748	6.34661	6.53459	7.02377	3.64485	2.11298	2.23218	3.85219	6.28872	2.90565	3.9698	3.72406	3.59966	6.29204	4.75757	3.71381	3.09307	1.91839	2.87827	2.0065	3.64519	2.66491	1.37947	3.12048	1.92267	4.44231	5.69275	6.47434	1.91796	1.18271	4.29502	3.4602	2.47022	6.89288
BnaA07g15850D	GSBRNA2T00098678001	WRC domain	CDX67545	AT3G52910	0.0492398	0.33439	0.0948125	0	0	0.160804	0.4073	0.112004	0.52424	0	0.0504476	0.197852	0.584097	0.575872	0.74656	0.26729	0.808608	0.745281	0.908575	0.132121	1.25354	0.897654	0.30057	0.475764	0.261326	0	0.105302	1.47413	0.179775	0.63182	0.582751	0.33744	0.525057	2.11697	0.0568776	1.58318	0.4873	0.596088	0.0650283	0.150429	1.69303	0.13391	0.550113	1.2436	0.475028
BnaA07g15860D	GSBRNA2T00098679001	T-complex 11	CDX67546		14.1301	10.7601	5.23222	12.201	16.851	9.03243	11.3898	11.7364	14.7298	15.7103	12.2961	11.6207	9.90687	10.8361	9.44182	5.02146	16.6952	15.2992	7.61694	13.5401	10.7699	4.68377	12.6342	4.17277	15.5554	7.35635	8.30138	15.4728	17.3013	12.7097	11.199	16.9938	9.26558	14.4251	25.7577	14.7844	6.52666	6.01555	8.847	1.53458	2.65419	5.62655	15.7734	8.51787	6.45252
BnaA07g15870D	GSBRNA2T00098680001	Peptidase A22B, signal peptide peptidase	CDX67547	AT4G33410	3.47549	3.50797	1.91332	2.44258	2.93532	2.45349	3.30212	0.94052	2.66586	2.71821	1.9811	2.7283	0.828068	2.55008	1.55102	0.635195	2.79766	2.80507	2.66847	1.20874	3.0416	2.58297	3.86394	1.97041	3.01005	1.40926	2.93125	2.73055	4.39276	2.54407	1.10219	1.96027	1.73072	2.26142	5.44168	2.9329	1.6639	1.41254	2.39707	2.18914	1.1312	4.51818	3.10638	3.54745	1.7844
BnaA07g15880D	GSBRNA2T00098681001		CDX67548		3.77976	2.26599	0.622562	3.09456	3.88296	0.691937	5.46383	0.692062	9.74609	2.70041	4.78094	2.60624	1.19422	3.67651	1.3971	2.23711	2.03222	3.03486	2.62661	2.84138	4.16134	0	2.02329	0	4.17478	1.88497	5.28929	4.01801	2.42026	3.85087	1.27092	4.63794	1.68399	0	2.98645	0	0	0.857921	0	1.99921	2.89607	0.887388	2.86368	0.878843	2.37144
BnaA07g15890D	GSBRNA2T00098682001	RAB6-interacting golgin	CDX67549	AT3G52920	13.5125	10.5503	14.2288	6.35701	5.21453	7.02841	14.7765	16.9116	14.6723	9.62697	13.0768	6.98017	12.7227	11.1958	14.3076	5.88863	6.59892	7.48299	8.67856	9.18749	10.1637	9.28133	10.7043	9.80837	8.44998	9.94331	11.7122	15.4511	9.40995	7.46535	13.2551	11.5411	12.9313	13.9192	9.45028	10.8082	14.0492	11.1826	10.1887	6.03529	6.40045	8.25549	11.4884	15.1255	19.3095
BnaA07g15900D	GSBRNA2T00098683001	Fructose-bisphosphate aldolase, class-I	CDX67550	AT3G52930	152.757	129.735	135.777	145.018	128.6	149.74	147.031	165.831	145.573	156.659	152.298	172.357	181.195	165.755	160.72	162.327	169.087	173.427	192.115	160.231	182.327	177.905	169.19	162.286	204.729	147.646	175.682	180.563	160.259	154.692	176.295	165.659	176.101	177.844	115.86	173.344	152.665	179.599	153.816	143.858	155.163	142.534	190.111	176.727	161.795
BnaA07g15910D	GSBRNA2T00098684001	Ergosterol biosynthesis ERG4/ERG24	CDX67551	AT3G52940	9.88979	9.04239	7.54108	13.938	11.2335	11.7518	12.4298	9.29064	10.5434	15.6107	9.90599	17.9073	21.5678	15.2474	19.5104	17.4251	17.638	20.4089	15.5304	14.4517	15.1364	19.2822	16.2974	19.1428	19.7246	7.73355	17.1874	20.2201	9.34019	13.8485	13.6716	16.4369	11.4313	19.3469	9.83221	17.8053	16.7833	23.8048	20.1313	20.1621	15.406	19.4079	24.5461	22.3359	16.5058
BnaA07g15920D	GSBRNA2T00098685001	Ergosterol biosynthesis ERG4/ERG24	CDX67552	AT3G52940	8.83283	5.92368	8.15884	9.51052	8.08205	10.2051	8.41648	6.17915	5.08024	9.03984	10.1815	10.6477	10.3064	8.06488	10.1167	10.4801	9.0241	11.2903	9.28864	7.20184	10.0577	11.5927	10.9199	10.9282	9.86838	8.15241	13.7403	8.05181	9.16695	7.5841	7.93152	10.0072	10.491	5.81457	7.01316	6.31041	10.8427	12.9094	9.63676	8.27125	10.5885	7.69064	9.30697	6.64991	4.99731
BnaA07g15930D	GSBRNA2T00098686001	PB1 domain	CDX67553	AT3G52950	3.20607	3.33334	3.3737	5.47852	4.10071	5.40128	4.01717	3.60225	3.9229	5.356	5.2768	5.17032	4.71926	4.53034	4.67567	5.0989	4.49072	4.98798	5.07252	4.64939	5.71788	5.19308	4.90336	6.29374	5.36153	5.15676	6.89869	4.32055	4.74611	5.06029	5.47645	6.09488	6.02372	4.79386	5.2295	4.35751	4.84862	4.09586	4.09305	6.24155	5.06987	5.55206	5.75621	4.4443	5.23385
BnaA07g15940D	GSBRNA2T00098687001	Pyruvate kinase	CDX67554	AT3G52990	31.6088	31.0868	29.1767	49.4463	29.4395	39.4603	35.2178	34.3436	28.8985	40.8518	38.4971	56.8664	47.2038	39.1671	43.956	45.9343	44.4302	50.4229	50.9605	40.6869	47.9588	47.115	49.6996	49.7202	58.869	39.5106	57.6084	36.8775	33.5762	40.1135	36.9191	50.9789	44.8384	36.3629	28.9669	27.8257	46.5006	55.4903	44.4199	47.7192	49.7495	54.1406	45.8317	45.1994	42.816
BnaA07g15950D	GSBRNA2T00098688001	Ribosomal protein L24e-related	CDX67555	AT3G53020	94.9412	106.629	92.8987	91.9819	68.8266	82.1934	108.506	107.956	116.483	107.198	97.3403	111.602	155.627	135.112	138.898	92.5599	86.0008	88.625	112.3	132.584	134.307	97.8276	99.3434	102.184	171.103	95.2527	107.614	146.521	94.4819	107.624	117.263	105.741	98.6163	147.609	90.2476	112.005	118.476	148.232	155.02	105.503	98.0997	112.386	141.725	176.238	169.78
BnaA07g15960D	GSBRNA2T00098689001	Helicase, C-terminal	CDX67556	AT3G53110	14.8093	14.0492	15.0962	23.0506	14.1897	17.5635	16.7599	15.2529	13.8569	20.6253	18.2543	22.4145	23.5538	18.1661	23.3201	20.8904	21.6153	21.9031	18.8626	17.453	19.2261	21.0021	21.4572	26.4549	27.0041	15.1451	24.0905	20.9531	19.5929	17.9522	16.5543	24.7839	19.7848	20.2967	14.0974	15.7987	21.8874	25.552	23.4245	22.2213	19.1664	20.1714	23.3292	21.1161	20.6174
BnaA07g15970D	GSBRNA2T00098690001	Modifier of rudimentary, Modr	CDX67557		0.847726	0.747838	0.24603	1.8456	1.04445	0.462968	0.779132	0.672607	0.600942	0.0852188	0.518515	1.09361	0.851382	0.994373	0.940189	0.909087	1.56719	1.49516	0.284785	0.837825	0.512837	1.28536	0.42008	0.749504	0.450176	0.168929	0.446487	0.762581	0.103099	0.720671	0.405973	0.814114	0.559739	0.736774	0.58842	0.258893	0.2108	0.458808	0.112186	1.29264	0.760856	0.230559	0.823965	0.336092	1.11764
BnaA07g15980D	GSBRNA2T00098691001	Cytochrome P450	CDX67558	AT3G53130	4.60099	5.25452	5.74358	3.84652	2.72233	4.20719	6.92478	4.59408	5.45441	4.85049	5.26705	3.71934	6.38761	3.68246	5.9501	6.20196	4.55838	5.75363	5.98844	3.64173	5.81368	8.19317	6.46144	6.40656	2.8711	4.07885	3.67677	3.45033	3.23621	3.68608	3.78032	3.95273	3.992	5.27854	2.96789	3.44339	4.80596	4.15352	4.41947	5.22385	5.3959	6.06505	4.22264	5.65875	5.03064
BnaA07g15990D	GSBRNA2T00098692001	Amidohydrolase-related	CDX67559	AT3G53180	0.173793	0.212769	0.121997	0.271883	0.0755522	0.318716	0.153416	0.167488	0.0435019	0.0556908	0.113338	0.243642	0.0836815	0.122316	0.162142	0.161189	0.282478	0.320806	0.169039	0.130901	0.202237	0.167693	0.276058	0.0906523	0.358532	0.21241	0.318185	0.742153	0.449148	0.18425	0.185932	0.0182842	0.197432	0.545642	0.0926614	0.676146	0.205041	0.247365	0.217863	0.112398	0.411912	0.149828	0.103097	0.220862	0.222689
BnaA07g16000D	GSBRNA2T00098693001	Pectate lyase	CDX67560	AT3G53190	0.15034	0.138155	0.116676	0.113466	0.0309267	0.0653396	0.146664	0.0685186	0.178042	0.0607523	0.0926757	0.0305116	0.154848	0.100296	0.439329	0.065737	0.0350445	0	0.0755737	0.0722344	0	0.0304968	0	0.0336849	0	0	0.0324147	0	0.0731945	0.054665	0.128287	0.131571	0.0805901	0.0745112	0	0.138325	0.111822	0.161973	0.158704	0	0	0	0.102167	0.202694	0.073057
BnaA07g16010D	GSBRNA2T00098694001	SANT/Myb domain	CDX67561	AT3G53200	0	0	0	0	0	0	0	0	0	0	0	0	0	0	0	0	0	0	0	0	0	0	0	0	0	0	0	0	0	0	0	0	0	0	0	0	0.218451	0	0.117223	0	0	0.12046	0	0.467959	0
BnaA07g16020D	GSBRNA2T00098695001	Thioredoxin	CDX67562	AT3G53220	1.37548	0	0	0.0803911	1.9027	0.430777	0	0	0	0	0	0	0	1.66469	0	0	0	0	0	0.366857	0	0	0.00017809	0	0	1.61565	0	1.08463	0	0	0.462054	0.496477	0	0	0	0	1.28959	0	0	0	0	0	0	9.18683e-08	0
BnaA07g16030D	GSBRNA2T00098697001	CDC48, N-terminal subdomain	CDX67563	AT3G53230	0.0439083	0.0719658	0.0885904	0.042143	0.0733592	0.147596	0	0.0947883	0.0222944	0.0453914	0.0561397	0.194255	0.0606067	0.0479435	0.0133499	0.0195499	0.189668	0.0789707	0	0.110275	0.0160574	0.0337426	0.0430276	0.0186825	0.112216	0.0281863	0.0360357	0.238383	0.332292	0.104388	0	0.0828499	0.0245185	0.219722	0.0443513	0.204079	0	0	0	0.0254432	0.0599587	0.0226086	0	0.0444497	0.0201681
BnaA07g16040D	GSBRNA2T00098700001	Leucine-rich repeat	CDX67564	AT3G53240	0	0	0	0	0	0	0	0	0	0	0	0	0	0	0.0211912	0	0.0271213	0	0	0	0	0	0	0	0	0	0	0	0	0	0	0.0262099	0	0	0	0	0	0	0	0	0	0.0719099	0	0	0
BnaA07g16050D	GSBRNA2T00098701001	Small auxin-up RNA	CDX67565	AT3G53250	0	0	0	0	0	0	0	0	0	0	0	0	0	0	0	0.28991	0	0	0	0	0	0	0	0	0	0	0	1.2931	0	0	0	0	0	0	0	0	0	0	0	0	0	0	0	0	0
BnaA07g16060D	GSBRNA2T00098702001	Aromatic amino acid lyase	CDX67566	AT3G53260	2.96432	2.05084	2.15742	9.8564	4.98864	7.53496	1.779	1.55859	2.1945	4.45987	3.43387	5.37012	1.50304	2.5551	1.50215	5.16426	18.942	15.4815	3.42185	2.6543	2.01609	3.35912	5.48558	4.35284	3.21699	3.54878	3.21638	29.1577	14.6358	18.385	2.36725	3.72081	4.16553	30.5111	7.28673	31.3605	3.31436	2.76338	2.43092	12.2513	25.0053	10.15	2.78044	1.70031	1.54276
BnaA07g16070D	GSBRNA2T00098703001	Small nuclear RNA activating complex (SNAPc), subunit SNAP43	CDX67567	AT3G53270	4.5248	3.02744	3.47814	3.41578	2.61287	3.97272	3.9057	4.59825	2.88458	3.83098	4.03806	3.38218	4.98468	4.09433	4.79148	3.64639	2.5717	2.99406	3.50025	4.16514	3.35308	4.37593	3.07947	3.77759	4.66341	4.08021	3.18297	3.75011	3.13486	2.85928	3.64944	2.54204	2.28253	3.88184	3.05426	2.24083	4.05377	4.73286	3.95063	2.71435	3.98527	3.73989	3.65496	3.75778	3.8304
BnaA07g16080D	GSBRNA2T00098704001	D-galactoside/L-rhamnose binding SUEL lectin domain	CDX67568		0	0	0	0	0	0	0	0	0	0	0	0	0	0	0	0	0	0	0	0	0	0	0	0	0	0	0	0	0	0	0	0	0	0	0	0	0	0	0	0	0	0	0	0	0
BnaA07g16090D	GSBRNA2T00098705001		CDX67569		0	0	0	0	0	0	0	0	0	0	0	0	0	0	0	0	0	0	0	0	0	0	0	0	0	0	0	0	0	0	0	0	0	0	0	0	0	0	0	0	0	0	0	0	0
BnaA07g16100D	GSBRNA2T00098706001		CDX67570		0	0	0	0	0	0	0	0	0	0	0	0	0	0	0	0	0	0	0	0	0	0	0	0	0	0	0	0	0	0	0	0	0	0	0	0	0	0	0	0	0	0	0	0	0
BnaA07g16110D	GSBRNA2T00098707001	Glycoside hydrolase, family 35	CDX67571		0	0	0	0	0	0	0	0	0	0	0	0	0	0	0	0	0	0	0	0	0	0	0	0	0	0	0	0	0	0	0	0	0	0	0	0	0	0	0	0	0	0	0	0	0
BnaA07g16120D	GSBRNA2T00098708001	Ribosomal protein L36e	CDX67572	AT2G37600	85.0782	59.6485	92.3265	40.1056	64.7607	52.0365	88.5817	88.1161	91.8957	50.5707	72.4307	38.9682	35.5722	98.0966	39.7131	26.8871	38.7346	30.5248	51.5669	104.482	54.0932	43.6651	33.1461	27.6248	61.8912	83.8207	57.2505	69.0718	70.7615	34.5898	71.6145	39.8399	67.8032	82.6842	78.0163	86.1154	21.3569	70.3633	37.024	6.00065	6.80819	27.4966	46.2357	73.3529	13.1291
BnaA07g16130D	GSBRNA2T00098709001	Actin family	CDX67573	AT3G53750	0.0627608	0.281227	0.121056	0.237217	0.193379	0.0684056	0.193784	0.0713009	0.519282	0	0.320906	0	0.400958	0	0	0	0.0644146	0	0	0.168664	0.0547563	0.700609	0	0.0697301	0.0832945	0	0	0.281991	0.381832	0	0	0	0	0.155698	0.0725342	0.383942	0	0	0.0829597	0	0.0938019	0	0.0874412	0.24972	0.452976
BnaA07g16140D	GSBRNA2T00098711001	Casparian strip membrane protein domain	CDX67574	AT3G53850	0.629988	0.587887	0	0.131247	0.564956	0.559146	0	0	0	0.276297	0.697554	0	0.37838	0.232655	0	0.436936	0.141987	0.649097	0.348265	0.124704	0.116493	0.138979	0.219943	0.150507	0.183327	0	0.426745	1.45499	0.503498	1.55326	0.254236	0.128792	0	1.89358	0.801628	2.10273	0.169144	0	0	0.209691	0.41341	0.18768	0	0.541299	0.251181
BnaA07g16150D	GSBRNA2T00098712001	Ribosomal protein S21e	CDX67575	AT3G53890	84.5939	63.0692	101.367	48.6134	67.341	58.5761	91.4787	83.6864	85.0425	57.109	67.1026	48.0428	43.7188	96.7874	42.5655	41.6967	49.1834	41.4626	54.3303	100.573	64.1361	46.1631	49.2916	32.6211	67.7614	74.3792	56.205	64.4784	80.9325	49.5851	84.4516	47.383	58.9923	68.1422	72.5577	79.0716	30.613	63.9483	43.9961	22.0283	17.5944	36.7832	60.857	70.3255	31.8331
BnaA07g16160D	GSBRNA2T00098713001	Phosphoribosyltransferase domain	CDX67576	AT3G53900	5.60878	3.95257	5.92464	4.28079	5.25211	4.0016	5.06448	4.73867	5.84042	4.86134	8.9278	4.26601	3.13585	6.06498	3.02109	3.04986	3.37159	3.29385	3.60338	6.764	4.22772	2.8614	5.0193	2.39231	4.00656	9.39115	5.13585	4.67731	6.01027	3.93056	7.5642	4.69526	6.49707	4.14169	5.71666	6.7381	2.54406	4.55292	2.10284	1.06932	0.811703	2.57618	5.08749	2.80405	1.20724
BnaA07g16170D	GSBRNA2T00098714001	Glyoxal oxidase, N-terminal	CDX67577	AT3G53950	30.5972	24.2467	30.9729	31.4856	36.654	36.7275	23.8327	28.685	27.1316	27.6656	35.6441	24.9128	15.1272	21.9161	16.319	27.2802	31.396	30.8858	21.8121	23.6613	20.086	24.4906	21.871	19.2837	27.0987	35.5071	30.8433	20.5555	31.5669	26.4853	29.9949	22.4665	27.9566	15.5111	29.5056	27.95	17.4503	16.3915	16.3165	21.0052	16.5175	24.4326	19.0647	13.0215	8.81932
BnaA07g16180D	GSBRNA2T00098715001	Proton-dependent oligopeptide transporter family	CDX67578	AT3G53960	0.0782867	1.48484e-09	0.12522	0.0984568	0.107381	0.11337	0.0815806	0.0297442	0	0.0791193	0.0536523	0.235797	0	0.0652603	0.104617	0.171401	0	0.121223	0	0.0465655	0.208426	0.105902	0.135148	0.0585306	0.0692267	0.245456	0	0.234257	0.158815	0.0747357	0.131282	0.129409	0	0.0646604	0.0602446	0	0	0	0	0.159713	0.117104	0.106495	0.109782	0	0
BnaA07g16190D	GSBRNA2T00098716001	PI31 proteasome regulator, N-terminal	CDX67579	AT3G53970	39.8517	30.7425	37.4804	31.0698	36.5053	37.2122	37.1504	40.0236	44.4592	30.8656	36.7659	26.7631	26.0247	39.8471	25.495	23.0088	30.3824	27.956	35.5701	39.6575	32.8499	30.7288	25.371	23.7041	33.9455	33.997	28.3445	29.1946	39.6556	26.7909	36.7427	33.3966	37.6213	30.2361	36.6733	40.1304	22.3921	30.2568	22.9654	17.9602	16.7656	22.2133	30.2536	33.2832	21.1207
BnaA07g16200D	GSBRNA2T00098717001	Universal stress protein A	CDX67580	AT3G53990	72.8089	84.5087	69.1549	74.9555	87.4709	84.6275	94.4556	106.727	114.013	137.767	92.6359	88.2349	97.1929	53.7402	90.8792	84.291	71.5361	74.3292	119.128	59.328	130.564	114.804	107.023	113.282	84.3706	68.522	70.5808	80.6636	90.0113	98.0083	95.0917	135.873	115.888	79.8688	91.2697	65.7246	134.24	93.6122	148.132	101.335	107.647	90.2742	140.9	133.127	143.891
BnaA07g16210D	GSBRNA2T00098719001		CDX67581		10.3646	14.1262	10.0943	12.6919	7.67098	11.4012	13.6376	10.1154	9.49161	12.9238	8.37096	16.6075	20.3859	9.08235	16.817	13.2841	18.0794	10.1505	9.57919	10.819	8.76359	14.3738	21.0083	18.3081	17.831	9.79598	18.1433	8.18868	6.54791	13.4424	10.6541	19.5629	17.2062	9.67322	6.96758	8.72843	23.5466	12.6223	13.926	22.42	21.3866	16.6079	13.0597	12.3224	16.9601
BnaA07g16220D	GSBRNA2T00098720001		CDX67582		0	0	0	0	0.872753	0	0	0	0	0	0	0	0	0	0	0	0	0	0	0	0	0	0	0	0	0	0	0	0	0	0	0	0	0	0	0	0	0	0	0	0	0	0	0	0
BnaA07g16230D	GSBRNA2T00098721001	Protein kinase domain	CDX67583		0	0	0	0	0	0	0	0	0	0	0	0	0	0	0	0	0	0	0	0	0	0.0799789	0	0	0	0	0	0.355709	0	0	0	0	0	0	0	0	0	0	0	0	0	0	0.21989	0	0
BnaA07g16240D	GSBRNA2T00098723001	FKBP-type peptidyl-prolyl cis-trans isomerase domain	CDX67584	AT3G54010	15.6946	15.2639	15.6322	19.1696	21.5908	18.616	15.1244	13.7805	15.6507	15.8437	16.2279	15.7063	12.5966	17.7828	15.2971	19.394	20.5106	19.0334	16.8747	16.8008	17.97	17.1389	17.2028	16.414	14.5895	17.7439	15.748	16.2634	19.6352	18.9793	15.7258	15.3709	13.5815	16.0126	21.246	15.8705	16.8426	16.0854	16.8554	15.8619	16.5103	13.9046	15.1014	14.6936	13.1218
BnaA07g16250D	GSBRNA2T00098727001	PAR1	CDX67585	AT3G54040	0.508991	0.646893	0.772412	0	0.52259	0.39648	0.745567	0.825204	0.429555	0.878161	1.41049	0.866185	0.398084	0.547559	0.750536	0.234875	0	0.254538	0.793969	0.326077	1.32622	1.02943	0.290822	0.966884	0.192916	0.438578	1.15477	0.108945	0	0.10327	0.913998	0.983507	1.44467	0.0902169	0.420324	0.333324	1.34639	0.195347	0.961864	0.665473	0.652245	0.296568	1.92142	1.63649	1.39682
BnaA07g16260D	GSBRNA2T00098729001		CDX67586	AT3G54060	1.58343	1.96391	2.20378	1.28056	1.22967	1.15892	1.94901	1.54608	1.33925	1.06349	1.19482	1.40836	1.03164	1.94063	1.55261	0.952994	1.55855	0.938851	1.08308	1.84644	1.60126	0.62263	0.799423	1.08542	1.88611	1.31018	1.0441	2.65949	2.08456	1.4328	1.35822	0.830385	1.03869	1.84192	1.52964	1.68451	0.881086	1.39241	1.27935	1.68035	1.44989	1.53839	0.905296	1.42203	1.56395
BnaA07g16270D	GSBRNA2T00098730001	Legume lectin domain	CDX67587		98.2187	115.797	93.5099	231.146	210.715	216.582	73.1585	87.9685	84.4273	166.861	130.521	180.207	85.6272	98.2589	90.4686	182.324	262.604	260.729	146.246	99.8117	135.608	138.24	157.593	162.57	173.378	157.128	195.049	223.45	225.871	277.113	121.364	154.287	125.826	197.259	202.902	189.898	135.595	138.042	128.06	242.139	237.489	232.695	153.797	91.5538	65.9659
BnaA07g16280D	GSBRNA2T00098732001	Mitochondrial carrier UCP-like	CDX67588	AT3G54110	10.2448	14.2896	10.9026	13.0927	10.9996	13.2252	11.2636	9.4296	11.8249	12.3805	10.1095	13.6508	14.6287	10.2334	14.8522	13.6895	16.0309	15.1148	13.0963	9.6605	13.5878	12.8862	14.6653	12.7553	16.2992	8.78969	13.8201	19.1614	12.8579	18.776	10.4506	16.7544	12.1777	17.0854	9.95189	12.4473	15.9617	13.4617	15.9721	16.8715	18.2854	14.2445	15.8007	13.485	14.6894
BnaA07g16290D	GSBRNA2T00098733001	Reticulon	CDX67589	AT3G54120	3.67751	6.08045	5.65129	8.21657	7.47623	10.0824	5.37973	6.52829	9.3587	7.28869	7.21398	7.72338	7.7806	5.75354	7.80224	9.26601	9.29555	9.08714	9.08046	5.08334	12.3803	9.95291	7.63672	6.45199	12.3786	7.76834	9.68143	10.5116	6.29326	11.3944	7.69952	9.54393	6.08235	8.80573	10.6245	5.63819	12.8595	9.1108	12.112	9.96702	9.77835	11.0625	14.5955	9.38194	7.60118
BnaA07g16300D	GSBRNA2T00098734001		CDX67590		31.7209	34.3393	30.1726	24.2449	25.3183	27.8467	33.8508	33.4833	29.4513	28.4097	25.3671	28.8131	30.2439	30.6691	26.7822	27.7027	29.9776	26.5063	29.009	34.3569	29.2568	32.1953	26.3107	24.6151	33.9704	24.0365	26.1315	30.5456	31.7828	30.4706	27.8977	22.1022	20.2778	30.9361	25.5181	34.6457	27.709	30.198	22.154	19.0107	20.7718	23.6856	29.6993	35.5166	24.3341
BnaA07g16310D	GSBRNA2T00098735001	Major intrinsic protein	CDX67591	AT4G10380	0.127264	0.213719	0.184137	0.180401	0	0.138721	0.134568	0.633961	0	0.128174	0.390382	0.0634563	0.0580754	0.106449	0.253136	0	0	0.148363	0.587558	0.0570069	1.03876	0	0.256174	0.0716418	0	0	0.0676319	0	0	0	0.0619941	0.061808	0.168948	0	0.294172	0	0.0786111	0	0	0	0.0951075	0	0.188469	0	0.153071
BnaA07g16320D	GSBRNA2T00098736001	WTAP/Mum2 family	CDX67592	AT3G54170	7.55144	6.38858	6.02486	7.74525	5.15322	7.6059	7.14258	8.09811	7.17635	6.62501	6.56796	6.73111	7.48611	7.72661	7.58618	5.15076	6.0152	7.33479	6.4926	8.09093	6.05743	5.85824	4.9686	6.95485	5.56442	6.38559	5.00465	6.41264	6.31379	7.44678	7.64498	6.68123	5.77942	7.58383	6.90866	5.14051	6.90733	8.40032	5.92331	7.37712	7.50723	6.54189	5.82357	7.69643	6.49442
BnaA07g16330D	GSBRNA2T00098738001	Ribosomal protein L17	CDX67593	AT3G54210	27.5891	24.9248	25.9998	18.8276	25.3876	22.4991	29.0398	26.2481	25.4656	23.6949	22.1029	21.1662	19.553	23.4651	19.9175	18.4474	21.1935	26.2777	25.9104	20.3936	22.009	29.3491	25.6082	15.2668	25.9701	23.5276	20.1304	27.9598	24.611	22.6551	23.1625	16.5421	17.816	29.4664	20.8133	24.262	19.2262	27.1954	20.4032	14.476	14.1335	17.3314	26.3618	27.7519	17.7176
BnaA07g16340D	GSBRNA2T00098739001	Synaptobrevin	CDX67594	AT3G54300	17.5707	18.3933	17.8819	17.6942	18.8843	17.1082	18.3252	21.4405	21.0588	17.8757	14.9379	15.9785	11.2715	15.0098	11.7934	14.9279	21.5566	17.3066	15.9547	15.4621	14.8634	18.18	14.8879	12.2518	17.0466	15.0891	15.0976	17.4474	18.3241	19.3796	15.6996	15.1059	16.58	17.7273	18.8943	19.7609	12.7405	14.1365	10.5169	13.7743	10.1718	14.8261	11.3085	14.2845	11.088
BnaA07g16350D	GSBRNA2T00098740001	AP2/ERF domain	CDX67595	AT3G54320	0.27381	0.666207	0.559024	5.12138	6.61708	8.29625	0.462388	0.391927	0.486277	1.55533	0.702852	1.4555	0.255118	0.542496	0.465742	0.485656	44.7668	36.4678	1.43409	0.519577	0.998511	0.728769	1.56623	0.383012	0.363222	0.390763	1.03129	150.831	55.6759	42.8942	0.945467	1.95985	2.04781	119.207	20.9663	93.6168	0.551322	0.916829	0.496882	17.1145	66.1895	5.28521	1.0688	0.821238	1.24187
BnaA07g16360D	GSBRNA2T00098741001	Forkhead-associated (FHA) domain	CDX67596	AT3G54350	7.47469	7.45875	7.19388	7.16997	6.07793	7.38019	7.54621	6.62046	8.64779	6.22222	6.58452	8.26665	7.12699	7.28274	7.85339	6.67826	7.02483	6.96808	7.55813	6.85092	7.53893	6.84604	7.07346	6.91568	7.25263	7.2561	6.61674	7.4491	7.3683	6.66304	7.10933	7.60621	7.90002	7.13643	6.93836	7.05726	6.63051	6.96075	6.38373	7.63076	8.27731	5.48283	5.53927	7.17538	6.73036
BnaA07g16370D	GSBRNA2T00098742001	Zinc finger, RING-type	CDX67597	AT3G54360	2.60648	2.92259	2.66731	0.864638	1.00172	1.40025	2.80327	3.00284	2.64599	1.33124	2.50185	0.639917	3.70955	1.5679	3.02797	2.22417	0.734775	0.884957	1.29573	1.86604	1.11709	1.10406	1.95417	1.605	0.949826	1.61297	1.51395	0.471416	0.697251	0.983889	1.55279	1.24816	1.42081	0.603297	0.562104	0.439274	2.23729	2.006	3.17459	2.0156	1.8422	1.63638	1.4453	1.29953	3.35856
BnaA07g16380D	GSBRNA2T00098743001	Proteasome component (PCI) domain	CDX67598	AT3G54380	7.91712	7.46365	8.05352	6.67178	6.14285	7.88	8.42605	7.96409	8.36858	7.89205	7.06345	6.11454	6.72202	6.08655	6.87259	7.34058	7.027	8.65517	7.6583	6.67255	7.75934	10.2118	6.47859	7.90455	6.3515	5.65291	5.90907	8.17257	5.14432	8.16367	5.63872	7.07762	9.35436	8.9001	7.55846	11.1209	6.4401	7.84122	7.25779	6.90667	6.1967	6.51167	7.34132	9.06385	5.56103
BnaA07g16390D	GSBRNA2T00098744001		CDX67599	AT3G49645	2.20549	3.10385	3.45312	2.66114	3.1234	1.90821	3.27181	2.5887	4.22311	2.83109	2.26571	3.09057	3.6745	3.11964	2.59518	1.79915	3.63303	2.70869	2.80994	2.48705	3.23279	3.99837	3.56487	3.2002	3.83439	2.36394	1.6889	3.64707	4.99471	4.27375	3.03913	4.51546	2.7177	4.34124	3.55797	4.06333	1.31401	2.45143	2.25239	2.31997	2.38841	2.275	4.7583	2.71665	3.46831
BnaA07g16400D	GSBRNA2T00098746001		CDX67600		0	0	0	0	0	0	0	0	0	0.532664	0	0	0	0	0.205669	0	1.93492	3.50767	0	0	0	0	0.238178	0	0	0	0	11.3997	7.83831	2.22917	0	0	0	6.76265	2.82774	3.65733	0	0	0	0.405477	1.21267	0.730298	0	1.03468	0
BnaA07g16410D	GSBRNA2T00098747001	Phosphoribosyltransferase domain	CDX67601	AT3G54470	19.7545	19.4948	22.4167	22.0326	19.917	21.4298	20.3629	22.0127	20.2572	21.9147	23.9093	25.287	23.3086	23.4943	22.3828	22.6153	19.6701	20.2605	22.9602	24.5527	24.5428	21.9052	24.2142	22.0952	25.0396	26.1671	23.3513	18.4902	19.6419	20.4853	25.8546	19.2093	20.5406	15.41	23.015	21.687	19.7666	22.157	20.6279	15.5603	17.0039	19.4542	22.4304	21.9131	16.0261
BnaA07g16420D	GSBRNA2T00098748001	LNK family	CDX67602	AT3G54500	4.84516	5.38192	4.73396	3.34758	4.48166	3.58493	4.90399	5.33403	5.26303	4.93854	4.00626	4.25923	4.05631	4.4168	4.08324	2.71776	3.1719	3.05924	3.61934	3.18789	3.81237	3.83009	3.21171	2.98222	2.63356	4.26019	3.18914	2.32465	3.1982	2.48889	2.50663	3.3135	2.94245	2.36287	2.85377	1.26205	3.34287	3.4623	2.62856	3.87701	4.72053	3.64451	2.62788	2.62717	3.73939
BnaA07g16430D	GSBRNA2T00098749001	Histone H2A	CDX67603	AT3G54560	0.585671	2.39965	2.82868	1.88685	2.40494	2.08625	1.86745	1.3191	2.12956	2.037	0.847034	1.72356	1.44107	1.94972	1.67803	3.47645	1.97281	3.19892	1.05954	1.43097	2.81667	2.68714	2.06067	1.85423	1.1028	1.24306	1.31341	5.48432	1.23442	2.59015	2.07156	1.21679	1.75624	5.77503	2.59466	3.55213	2.76715	3.14728	1.5389	2.53345	2.23685	3.84099	2.30754	3.64472	3.15307
BnaA07g16440D	GSBRNA2T00098750001	DJ-1/PfpI	CDX67604	AT3G54600	0.578546	0.384447	0.864633	0.120742	0.954097	0.236305	0.301282	0.100623	0.256274	0.0418426	0.785659	0.113645	0.666733	0.30149	0.767737	0.460898	0.685369	1.8273	0.734701	0.277099	0.581561	1.02009	0.735642	1.17531	0.0510294	1.07964	1.01827	0.381072	0.0442756	1.01729	0.362696	0.841028	0.302799	0.835533	0.188547	0.468007	0.400875	0.551542	0.277071	1.01856	1.89162	2.45194	0.236838	0.825307	0.554776
BnaA07g16450D	GSBRNA2T00098752001		CDX67605	AT3G54680	0.703007	0.380469	0.106688	0.419019	0.190228	0.442523	0.806722	0.589825	0.832213	0.410898	0.26583	0.491426	0.573798	0.246997	0.503205	0.121038	0.113912	0.0860427	1.00776	0.561856	0.9147	0.375083	0.722008	0.579256	0.147254	0.153253	0.357931	0.276855	0.0900661	0.105748	0.553164	1.42243	1.83107	0.13756	0.0854478	0	0.687494	0.796916	0.195353	0.395981	0.885292	0.452907	0.673201	0.887339	1.02871
BnaA07g16460D	GSBRNA2T00098753001	CBS domain	CDX67606	AT3G54690	7.821	6.38714	8.86588	7.04588	7.73375	6.43618	8.02698	6.69405	7.38649	7.99172	7.25129	7.07429	11.1493	6.78022	9.6252	9.92308	8.18362	11.3439	6.54149	7.45709	7.75956	13.1344	11.5262	12.3945	8.10876	6.85409	6.60117	5.85055	6.59753	7.34503	7.82866	6.82249	8.13344	6.10686	6.96903	10.0454	12.3052	13.8998	15.887	14.1134	12.4992	13.6572	6.54808	15.1083	14.4358
BnaA07g16470D	GSBRNA2T00098754001	GTD-binding domain	CDX67607	AT3G54740	0.558967	0.641257	0.223529	0.205614	0.485427	0.15792	0.75422	0.552777	0.57361	0.696606	0.186373	0.34306	0.27824	0.666591	0.690492	0.846605	0.543484	0.470026	0.715433	0.396384	0.609365	0.497156	0.395519	0.487378	0.309224	0.0376239	0.079887	1.12379	0.779436	0.476068	0.0724292	0.257355	0.648529	0.767683	0.88053	0.278286	0.449856	0.784705	0.85133	0.731876	1.1404	1.10461	0.325352	0.672572	0.563639
BnaA07g16480D	GSBRNA2T00098755001	Pleckstrin homology domain	CDX67608	AT3G54800	0	0	0	0	0	0.0188804	0	0	0	0	0	0	0.0158642	0.0144919	0.0139752	0	0	0	0	0	0	0	0	0	0	0	0.0188367	0	0	0	0	0.0173412	0	0	0	0	0	0	0	0	0	0	0	0	0
BnaA07g16490D	GSBRNA2T00098757001	Zinc finger, GATA-type	CDX67609	AT3G54810	6.4514	4.16982	7.05314	11.299	18.211	7.20657	5.39812	4.49793	5.93854	9.48136	12.3299	8.34292	4.62191	3.81144	4.73114	4.47577	17.4019	13.5961	5.95293	3.62228	6.39741	2.7553	9.57842	3.69841	6.5376	11.246	7.74371	18.8569	25.8645	15.4477	10.0412	11.7576	10.7383	19.8695	19.3223	17.5942	5.99991	7.9865	6.97969	14.6264	13.58	16.9761	9.85943	7.0207	8.10108
BnaA07g16500D	GSBRNA2T00098758001	Potassium transporter	CDX67610	AT4G13420	0	0	0	0	0	0	0	0	0.0736324	0	0	0	0	0	0	0	0	0	0	0	0	0	0	0	0	0	0	0	0	0	0	0	0	0.102639	0	0	0	0	0	0	0	0	0.0290757	0	0
BnaA07g16510D	GSBRNA2T00098759001	Major intrinsic protein	CDX67611	AT3G54820	97.6586	75.7678	102.846	76.8599	71.7598	94.9385	89.2977	77.8793	82.5275	52.9709	61.6979	62.0007	53.9067	114.733	50.2359	50.7256	45.5826	46.9763	53.8009	116.348	52.1852	116.639	57.9911	54.4634	78.231	129.653	63.0588	12.4971	54.4127	39.6488	69.5124	33.0476	54.6854	21.7348	68.657	46.0473	51.2614	99.7552	47.8611	16.2744	6.6614	37.6151	62.1991	112.48	36.558
BnaA07g16520D	GSBRNA2T00098760001	Zinc finger, DNL-type	CDX67612	AT3G54826	0.664204	0.710433	0.386838	0.695237	0	0.732266	1.20107	0.591092	0.31329	0	0	0.268987	0.853232	0.450413	1.69646	0.735312	0.269655	0.461975	1.228	0.236656	1.1097	0.264069	0.518305	0.870686	0.174039	0.51305	0.420551	0.788999	0.318803	0.369165	1.00804	0.249724	1.37058	0.980422	0.152172	0.79907	0.828062	1.64433	0.897947	0.208302	1.26948	0.547455	0.367153	0.348763	0.631563
BnaA07g16530D	GSBRNA2T00098761001	Chlorophyll A-B binding protein, plant	CDX67613	AT3G54890	86.5754	63.4988	96.0919	30.3683	50.9088	40.8194	91.1652	103.136	96.9125	57.2278	66.5153	43.3417	35.323	53.6857	33.5635	19.7395	20.7908	23.0077	53.1115	53.2418	53.3838	42.6079	29.289	17.6235	34.013	54.152	33.8382	24.542	33.9152	17.8256	71.9327	32.1519	48.1621	36.3152	40.0985	36.5622	29.3407	29.6386	22.9056	19.1908	17.4685	28.8619	50.5462	53.1104	31.3726
BnaA07g16540D	GSBRNA2T00098762001	Glutaredoxin	CDX67614	AT3G54900	52.424	52.0405	50.3869	41.7002	45.1768	48.8559	41.4758	48.4761	41.8019	46.5949	34.6412	38.5924	53.0634	41.6633	49.6028	43.3981	51.3042	51.3884	43.2351	42.9934	41.4442	44.6021	40.5938	40.6671	60.7359	42.7575	45.5	62.5395	50.4978	53.6782	41.4761	36.7591	37.2088	58.2549	41.1697	52.9597	43.0562	41.5588	59.1725	57.9895	63.9867	57.7903	42.8738	41.4307	33.4161
BnaA07g16550D	GSBRNA2T00098764001	Pectate lyase	CDX67615	AT3G54920	24.8883	22.4634	28.4594	21.7695	27.0485	25.5473	25.9206	25.187	21.8483	23.5648	29.1028	26.3997	27.4473	30.5414	26.9524	20.9646	17.5756	15.3081	22.7451	30.8452	20.0236	21.2696	22.5946	20.6771	28.7135	28.5704	30.4769	7.96852	16.6888	14.673	35.0936	19.283	21.7992	6.36634	20.9241	16.0208	30.8874	38.6102	27.5755	9.94885	7.56418	16.2827	31.9129	32.7419	28.2128
BnaA07g16560D	GSBRNA2T00098765001	Protein phosphatase 2A, regulatory B subunit, B56	CDX67616	AT3G54930	1.19486	1.61408	1.68675	2.00582	1.08301	1.66122	2.03709	1.56944	1.32733	1.99232	1.89742	1.46091	2.08129	1.62499	2.57542	1.53279	1.72511	2.02083	1.63236	1.70888	2.16174	2.24491	3.21741	1.70919	2.26371	2.01023	2.04548	3.02694	1.19612	2.11728	1.83632	2.24398	0.836363	1.85145	1.62651	0.885315	2.46696	1.75828	1.92954	2.49784	2.72436	2.40271	2.01654	2.03443	3.13987
BnaA07g16570D	GSBRNA2T00098766001		CDX67617		0.875235	0	0	0	0	0	0	0	0	0	0.959957	4.19789	3.32735	0	3.2591	2.33036	0	0	1.56734	1.57099	0	0	5.94602	4.16218	0	2.13307	2.10089	1.50619	0	4.17178	1.04021	0.952455	1.23852	0	1.0958	0	1.22161	0	0	0	0	0	1.34302	0	0
BnaA07g16580D	GSBRNA2T00098767001	Patatin-like phospholipase domain	CDX67618	AT3G54950	0.540405	0.205966	0.727073	1.83589	1.5189	1.21418	1.30406	1.18975	1.21668	1.20038	1.55324	1.27551	0.854468	1.14227	0.951302	0.471581	1.53335	1.25655	1.57009	0.868795	0.922867	0.620912	0.962746	0.685054	1.2904	1.90413	1.08472	2.8574	0.526183	1.64776	1.04219	1.81215	1.68699	1.98556	1.91354	2.15355	1.33896	1.0185	0.618169	0.524296	2.15506	0.294	1.26078	0.384068	1.00184
BnaA07g16590D	GSBRNA2T00098772001	LIS1 homology motif	CDX67619	AT3G55000	36.2098	33.2202	31.9716	30.8809	30.563	29.6084	34.5786	30.8914	32.2353	25.9303	29.7228	32.4492	33.2764	35.6655	34.3513	26.5718	30.9211	26.5672	34.1148	34.4536	32.0161	29.8563	27.1411	33.323	34.4876	33.7849	31.3603	33.3874	36.476	31.4605	32.1001	29.1733	28.6948	35.9796	34.8342	37.4669	31.6738	34.0886	32.3623	29.6482	26.8811	29.5592	30.6948	29.107	29.9371
BnaA07g16600D	GSBRNA2T00098773001	Phosphoribosylformylglycinamidine cyclo-ligase	CDX67620	AT3G55010	9.40517	9.02646	11.0376	5.73867	7.59371	7.68873	10.3317	9.83455	9.01771	5.57997	10.1424	9.25603	8.34764	15.52	7.57401	5.79385	5.18071	5.42948	9.95406	14.5751	8.92706	7.89081	7.25487	5.26505	10.0625	14.511	8.65396	5.73784	8.01419	6.52817	14.7227	8.52583	9.51185	7.05327	9.59063	9.55773	6.03542	9.95992	7.048	3.07569	3.07635	4.88303	10.2554	8.51241	4.36343
BnaA07g16610D	GSBRNA2T00098774001	CDP-alcohol phosphatidyltransferase	CDX67621	AT3G55030	3.84615	4.375	3.16523	3.18696	2.3723	4.53481	3.67553	3.69617	3.13551	3.10463	3.33068	2.90473	2.76824	4.47991	3.07328	2.37169	3.0701	2.9335	3.40382	4.27796	2.37067	3.16111	1.58987	3.24469	3.0049	4.40378	2.7035	3.07012	3.12065	2.44012	3.0092	2.35144	2.98184	2.64839	3.10931	2.95614	1.85162	2.01271	2.93393	2.93891	2.61977	3.08018	2.68873	3.92442	2.58002
BnaA07g16620D	GSBRNA2T00098775001		CDX67622	AT3G55060	1.76418	1.07121	1.9279	2.351	2.42104	2.18284	1.46551	2.06969	1.66282	1.33337	2.71413	1.72566	1.06847	2.07668	1.15035	1.37092	1.80802	1.95573	1.00818	2.3228	0.872596	1.27811	1.48743	1.32314	1.37184	3.7591	2.12251	2.31026	2.58729	1.3829	1.59921	1.1178	1.83998	1.63215	2.82866	3.04603	1.003	1.77649	0.995033	0.499099	0.83214	1.07966	0.902933	1.06179	0.653837
BnaA07g16630D	GSBRNA2T00098776001		CDX67623		0	0	0	0	0	0	0	0	0	0	0	0	0	0	0	0	0	0	0	0	0	0	0	0	0	0	0	0	0	0	0	0	0	0	0	0	0	0	0	0	0	0	0	0	0
BnaA07g16640D	GSBRNA2T00098777001	ABC transporter-like	CDX67624	AT3G55110	0	0.0361675	0	0	0.0480609	0	0	0	0.0184492	0	0	0	0.0425779	0.0129633	0	0.0171047	0	0	0	0	0	0	0	0.0350105	0	0.0164156	0	0	0	0	0	0	0.0209461	0	0	0	0	0	0	0	0	0	0	0	0
BnaA07g16650D	GSBRNA2T00098778001	Domain of unknown function DUF1985	CDX67625		0	0	0	0	0	0	0	0	0	0.0860614	0	0	0	0	0	0	0	0.0496167	0.0715103	0	0	0	0.0436079	0	0	0	0	0	0	0.0608773	0	0	0	0	0	0	0	0	0	0	0.0637642	0.0579961	0	0	0
BnaA07g16660D	GSBRNA2T00098782001	Fructose-1,6-bisphosphatase class 1	CDX67626	AT3G55800	0.25065	0.637041	0.623076	0.168951	0.577371	0.272492	0.371915	0.213024	0.382781	0.650771	0.588119	0.144901	0.522616	0.179254	0.310874	0.390617	0.294922	0.888322	0.57036	0.624363	0.290544	0.980154	0.850879	0.482379	0.190004	0.482496	0.42358	0.107168	0.130743	0.10271	0.321527	0.42384	0.574903	0.843091	0.523931	0.384183	1.14514	0.0964094	0.330826	0.27655	0.741206	0.505213	0	0.479109	0.167805
BnaA07g16670D	GSBRNA2T00098783001		CDX67627	AT3G55880	0	0	0	0	0	0	0.0865702	0.0960867	0.100157	0	0	0	0	0	0	0	0	0.0990878	0.0711961	0.304664	0	0	0	0	0	0	0	0.127097	0	0	0.0811946	0	0	0.105253	0	0	0.104578	0	0	0	0	0	0	0	0.203207
BnaA07g16680D	GSBRNA2T00098785001	Yippee/Mis18/Cereblon	CDX67628	AT3G55890	1.00686	2.28671	0.598263	2.46053	2.49974	3.62336	1.54576	2.59	2.36925	2.0691	1.30663	0.691748	0	0.528778	0.224839	0.757017	2.39553	2.19858	0.483544	0.779478	1.57297	0.578625	0.273664	1.09583	0	0.957972	0.147814	1.58691	4.71572	3.03	0.263662	2.54133	2.62229	2.68922	3.67462	4.16019	0.352145	0	0.19015	2.83784	2.58328	1.17278	1.97434	0	2.89049
BnaA07g16690D	GSBRNA2T00098786001	FCP1 homology domain	CDX67629	AT3G55960	4.45218	2.71458	4.54929	4.39094	4.29304	4.53126	4.5479	3.61366	5.82383	2.40299	5.65878	3.16487	1.16448	4.27238	2.34779	2.51362	3.70575	3.4152	3.00026	4.36091	2.41432	2.77499	2.35878	2.39443	3.05323	3.07467	2.8627	3.86005	6.95439	3.17383	4.93219	3.4369	4.41699	5.11453	5.42049	6.68811	3.98023	2.83053	3.62609	3.09339	3.0854	2.81572	3.10852	1.79659	3.73941
BnaA07g16700D	GSBRNA2T00098787001	PMR5 N-terminal domain	CDX67630	AT3G55990	0.0380631	0.0869056	0.219537	0.107769	0	0	0.532532	0.563368	0.270336	0.23054	0.468724	0.0769228	0.104169	0.203515	0.426212	0.207445	0.234371	0.309835	0.0638083	0.136014	0.302304	0.385825	0.507775	0.0851037	0.30297	0.236269	0.368045	0	0.138978	0.0543818	0.18951	0.412474	0.254472	0	0	0.11666	0.235719	0.153703	0.15073	0	0.284591	0.103535	0.532619	0.101405	0.276009
BnaA07g16710D	GSBRNA2T00098788001	Ferritin	CDX67631	AT3G56090	58.1244	55.4755	62.2434	46.1867	52.0245	60.7278	69.0754	69.884	65.3565	56.8097	63.1933	66.6346	82.5468	85.9431	79.2824	48.3927	52.6342	47.2442	68.3352	78.372	65.975	50.8454	59.661	47.1493	84.325	53.4868	66.5353	59.75	48.0986	53.2925	80.3281	49.7099	54.4227	70.9401	53.5995	53.724	64.3359	74.9619	67.5227	36.0517	45.8163	34.1859	71.6586	88.9462	98.9677
BnaA07g16720D	GSBRNA2T00098789001	Protein kinase domain	CDX67632	AT3G56100	0.273837	0.237249	0.328356	0.344336	0.0704361	0.14866	0.124614	0.052037	0.108143	0.138419	0.314047	0.232458	0.0624303	0.133119	0.109856	0.200082	0.163902	0.158952	0.0955532	0.40706	0.121697	0.20842	0.221694	0.332979	0.151335	0.167413	0.123386	0.341395	0.249986	0.130789	0.207237	0.317449	0.122577	0.339233	0.327612	0.385153	0.424667	0.276712	0.461835	0.209546	0.170688	0.589837	0.323068	0.0609695	0.193635
BnaA07g16730D	GSBRNA2T00098790001	Prenylated rab acceptor PRA1	CDX67633	AT3G56110	36.5318	31.9431	36.9534	36.3856	36.5691	42.323	30.8837	39.2637	30.2603	32.5831	32.5095	33.2058	34.0455	32.3278	25.0852	27.6905	40.7311	35.835	30.6509	35.2799	32.1991	27.608	28.1235	27.7103	45.4347	27.1083	35.4262	39.7611	39.8539	38.5663	32.3995	31.3846	37.58	37.7563	33.0459	43.2656	33.7522	22.0706	29.5681	26.7501	30.3186	23.5839	35.7021	30.9343	28.2776
BnaA07g16740D	GSBRNA2T00098792001	Pentatricopeptide repeat	CDX67634	AT5G41170	0.277629	0	0	0.1426	0.171573	0	0.0422832	0.27937	0.09938	0	0.0829906	0	0	0.207699	0.0347273	0	0.103689	0.0922667	0.0746859	0.0587943	0.0506618	0	0.0419552	0.0991269	0.171227	0	0	0	0	0	0.210958	0.0944072	0.0759789	0	0.187257	0	0.050564	0.15719	0	0	0	0.0540656	0	0.119624	0
BnaA07g16750D	GSBRNA2T00098794001	Haem-binding uptake, Tiki superfamily, ChaN	CDX67635	AT3G56140	2.91908	3.35157	3.23778	4.13767	4.24073	3.74806	4.12531	4.26515	4.18259	4.28349	4.45674	3.71149	3.31527	3.64953	3.89987	3.16172	3.69975	3.84446	3.35497	2.63652	3.24468	3.45777	3.51714	3.38796	3.12773	3.691	4.54633	4.12719	2.89648	3.0913	3.33293	3.45765	3.66765	3.26135	3.80917	2.78216	4.51342	3.77962	3.87516	3.21279	3.15611	3.06289	3.10743	3.44323	3.35597
BnaA07g16760D	GSBRNA2T00098795001	LURP-one-related	CDX67636	AT3G56180	0	0	0	0	0	0	0	0	0	0.167049	0	0	0	0	0	0	0	0	2.09308	0.0746158	1.14946	0	0.0824269	0	0.441122	0	0	0	0	0.353202	0	0	0	0	0	0.126862	0	0	0	0	0	0	0	0	0
BnaA07g16770D	GSBRNA2T00098796001	NSF attachment protein	CDX67637	AT3G56190	38.4599	36.9803	42.4198	42.461	38.3714	44.7671	36.5838	39.2262	41.0536	43.8704	35.3888	40.3392	36.1078	43.0073	40.7081	41.7939	42.3336	40.0759	39.6012	41.9513	38.7364	37.8498	38.7812	41.8974	38.691	43.5787	37.56	54.5783	43.8841	51.3755	35.864	43.3495	40.4695	45.8398	44.3519	45.2878	40.5457	41.9565	41.6426	45.9935	41.9626	42.4024	39.2258	32.1186	37.3088
BnaA07g16780D	GSBRNA2T00098797001	Helix-loop-helix DNA-binding domain superfamily	CDX67638	AT3G56220	0.222127	0.23687	0.431608	0	0	0	0.478573	0.159803	0.393094	0.10872	0.133203	0	1.14264	0	0.522681	0	0	0.496785	0.225763	0	0.0420011	0	1.05769	0	0	0	0	0.162683	0.658797	0.153001	0.233089	0	0	0.443107	0.12556	0	0.322195	0.580661	0.286575	0	0	0	0.20687	0.279988	1.17638
BnaA07g16790D	GSBRNA2T00098798001	BTB/POZ domain	CDX67639		0	0	0	0	0	0	0	0	0	0	0	0	0	0	0	0	0	0	0	0	0	0	0	0	0	0	0	0	0	0	0	0	0	0	0	0	0	0	0	0	0	0	0	0	0
BnaA07g16800D	GSBRNA2T00098799001	Heavy metal-associated domain, HMA	CDX67640		1.10843	2.32362	2.23704	1.04685	4.06775	2.41406	1.47178	1.98037	1.69068	3.99044	3.72939	1.16431	2.25061	1.67608	1.72565	2.23204	1.30023	1.53695	3.40949	1.27512	4.39461	1.96203	2.62411	1.23436	2.94147	3.88336	1.91604	2.13342	2.76211	2.55689	2.59496	5.67291	4.77932	2.55208	2.628	2.26212	2.67606	1.84551	4.11334	2.41815	1.42018	2.44011	4.86188	3.36553	3.68916
BnaA07g16810D	GSBRNA2T00098800001		CDX67641	AT3G56250	8.53279	9.66064	9.72006	8.97481	8.55006	10.5388	8.44705	7.65266	9.14928	8.67199	6.49866	6.55122	11.6468	7.93486	9.10953	5.8437	7.25652	8.79843	10.0145	9.0637	10.1841	8.14091	8.44805	8.53803	9.61018	8.20017	7.71369	7.92165	9.83585	9.43139	8.37045	9.74252	11.2259	10.0406	11.0714	10.7448	10.4785	9.38659	9.96228	7.66491	9.14024	8.98065	11.0412	9.70591	12.1997
BnaA07g16820D	GSBRNA2T00098803001	Ribosomal protein S26e	CDX67642	AT3G56340	293.499	265.721	258.787	187.797	186.571	230.421	295.408	293.356	276.602	249.269	233.237	234.248	359.416	352.227	314.972	205.854	164.354	134.748	258.04	354.695	286.147	143.797	169.675	182.785	445.118	229.659	244.533	194.333	194.249	210.622	330.109	219.874	258.301	196.932	204.087	255.892	283.162	181.799	306.098	169.33	163.861	158.332	291.988	266.651	312.674
BnaA07g16830D	GSBRNA2T00098805001	NAC domain	CDX67643		0	0	0	0	0	0	0	0	0	0	0	0	0	0	0	0	0	0	0	0	0	0	0	0	0	0	0	0	0	0	0	0	0	0	0	0	0	0	0	0	0	0	0	0	0
BnaA07g16840D	GSBRNA2T00098806001	F-box domain	CDX67644	AT5G50220	0	0	0	0	0	0	0	0	0	0	0	0	0	0	0	0	0	0	0	0	0	0	0	0.0514178	0	0	0	0	0	0	0	0	0	0	0	0	0	0	0	0	0	0	0	0	0
BnaA07g16850D	GSBRNA2T00098808001	WRKY domain	CDX67645	AT3G56400	6.47995	5.30176	7.76058	2.59265	3.25829	1.77405	5.69163	3.80922	3.19936	1.68867	1.71626	0.908289	5.633	3.86944	4.52615	2.8017	1.8938	2.54639	1.25929	4.18084	0.831242	3.78304	3.86075	3.73723	2.27733	2.74134	2.62257	1.99108	1.20125	1.04135	2.17024	1.68645	3.4954	1.38292	3.81617	2.10359	3.98425	8.88695	5.49582	3.14789	4.36311	4.20187	4.49979	6.22513	6.46972
BnaA07g16860D	GSBRNA2T00098811001	Probable zinc-ribbon domain, plant	CDX67646		1.02984	0.889028	0.996063	1.08712	0.828661	0.755949	0.906309	0.916954	0.659324	0.760944	1.1354	0.728713	0.685377	0.871749	0.785307	0.515879	0.750136	0.422973	0.74979	0.926466	0.53406	0.240599	0.356414	0.376874	0.596829	0.687331	0.813435	0.600706	0.873639	0.680389	0.661923	0.826203	0.832719	0.867246	0.368336	0.632706	0.371029	0.180522	0.380166	0.394385	0.75514	0.228499	0.434472	0.248221	0.475556
BnaA07g16870D	GSBRNA2T00098812001	Thioredoxin	CDX67647	AT3G56420	0.061642	0.0691002	0	0.0582373	0.0633025	0	0.063456	0.0700292	0	0	0	0	0	0	0	0.133239	0	0	0	0.0552058	0.0538018	0	0	0	0	0	0	0	0	0	0.0601431	0	0	0.0764493	0	0	0	0	0	0	0	0	0	0	0
BnaA07g16880D	GSBRNA2T00098813001	Alcohol dehydrogenase, C-terminal	CDX67648	AT3G56460	38.7614	33.5361	31.3415	25.649	31.124	28.4556	34.6176	34.2879	34.4352	26.2883	24.4751	25.6345	31.0139	27.7041	28.1652	32.4002	28.9976	25.5614	30.2542	25.7566	27.1141	31.9658	32.1744	28.0293	28.4755	21.9461	24.238	22.8085	24.0256	27.8491	27.3736	21.1686	20.7539	26.1626	27.7994	26.594	26.6094	30.5258	37.4869	21.2399	20.4399	25.3321	29.5847	38.5433	39.8092
BnaA07g16890D	GSBRNA2T00098814001	Stomatal closure-related actin-binding protein, coiled-coil domain	CDX67649	AT3G56480	20.4948	19.6147	20.6851	27.5659	32.5077	27.9373	21.1123	20.9392	21.3095	23.4273	23.5234	20.6888	23.5887	25.243	23.0166	24.3919	29.5674	22.3122	21.5869	25.8275	22.6126	16.6693	23.3829	22.4957	24.6857	23.6689	29.4473	19.1913	28.6224	30.6136	20.3022	19.6666	17.6782	17.8748	30.9939	19.9957	25.2499	18.7961	29.9152	25.6265	26.0911	27.7687	24.1204	17.6998	16.8465
BnaA07g16900D	GSBRNA2T00098816001	Histidine triad (HIT) protein	CDX67650	AT3G56490	1.66907	2.6132	1.34777	1.28607	2.2956	1.30426	0.953143	1.88715	1.23154	3.52646	0.954016	0.919423	1.57673	2.06825	1.15185	2.89254	2.67764	1.95439	2.19054	2.90771	1.5202	2.84312	1.47196	3.67085	2.90925	1.16554	1.52704	2.03539	0.761172	1.97502	1.67461	0.594695	0.822917	1.6858	2.41706	1.90996	2.31013	2.23744	3.86283	4.70815	0.779721	3.68827	2.57465	1.66101	1.61926
BnaA07g16910D	GSBRNA2T00098817001	NAC domain	CDX67651		0	0	0	0	0	0	0	0	0	0	0	0	0	0	0	0	0	0	0	0	0	0	0	0	0	0	0	0	0	0	0	0	0	0	0.0570832	0	0	0	0	0	0	0	0	0	0
BnaA07g16920D	GSBRNA2T00098820001	Cytochrome P450	CDX67652	AT3G56630	2.87965	3.30718	3.08138	8.92231	10.9121	8.85971	2.3026	3.24644	3.87686	5.57319	4.5778	4.9516	2.37767	3.63577	3.90958	6.16262	7.24467	10.3191	5.1046	3.57151	4.21498	6.97882	4.19336	6.28189	4.26209	5.27153	5.78337	9.88751	8.37499	9.71285	2.46136	6.56832	6.05227	6.63421	8.50188	8.44889	3.71998	4.49033	3.79985	9.3158	11.7423	8.12255	4.54479	2.34532	1.94457
BnaA07g16930D	GSBRNA2T00098821001	Cytochrome P450	CDX67653	AT3G56630	0.029359	0.0674855	0.19732	0.0553934	0.211388	0.0637943	0	0.167268	0.10431	0.0889856	0.0301665	0.0350328	0.187442	0.0246189	0.0255859	0.0642032	0.594713	0.767113	0.147577	0.157221	0.349071	0	0.128338	0.0657935	0.0389436	0.097112	0.0949798	2.13277	1.75098	1.13441	0.0883684	0.0631879	0.0787054	2.51051	0.290941	2.19062	0	0.03954	0.309913	0.0965305	0.971808	0.0399354	0	0	0.0710861
BnaA07g16940D	GSBRNA2T00098822001	Male sterility, NAD-binding	CDX67654	AT3G56700	0	0.0339801	0.113569	0.474238	0.821214	0.835312	0	0.101081	0.10506	0.149374	0.425358	0.120058	0.215762	0	0	0.0323302	3.97497	7.14567	0.470697	0.079178	0.104797	0	0.397092	0.0662633	0.156896	0.154065	0	16.813	8.31404	3.93537	0	0.117082	0.118901	27.5154	2.52612	23.3082	0.219954	0.159296	0.23411	0.542802	6.4131	0.522896	0	0	0
BnaA07g16950D	GSBRNA2T00098823001		CDX67655		6.77222	6.87121	6.84382	7.85069	6.01602	6.01411	6.51822	6.65257	5.69357	5.67323	6.15573	6.73442	5.14358	6.05436	6.07156	7.68191	6.37437	6.06025	6.16281	6.50822	6.5831	4.12444	4.81895	4.50931	5.01832	5.784	5.70286	5.38499	6.79819	7.07076	6.50897	5.50695	5.81318	5.3568	7.63373	5.06567	5.13762	4.08456	3.82386	6.0091	6.32935	5.34562	4.97569	3.20461	4.33809
BnaA07g16960D	GSBRNA2T00098824001	EF-hand domain	CDX67656	AT3G56800	80.3376	73.6182	84.1887	78.1942	70.3764	57.2177	97.9313	105.503	108.347	104.752	122.489	76.5731	102.213	77.0289	103.259	65.2948	84.7788	81.5926	108.318	78.5464	111.455	86.7042	127.503	101.247	67.6508	84.6186	86.6013	73.7985	70.6194	72.1284	90.6888	168.902	203.066	82.1806	92.7935	74.9504	137.71	112.517	102.384	87.5637	75.0963	97.0779	128.025	135.336	174.797
BnaA07g16970D	GSBRNA2T00098825001		CDX67657	AT3G56810	0.418314	0.587973	0.345723	0	0.122764	0	0.55411	0.407412	0.635717	0.541847	0.346792	0.207777	0.272689	0.299754	0.23792	0.129271	0.0613411	0	0.250704	0.26756	0.469836	0.14414	0.361876	0.332175	0	0.303554	0.0636134	0	0.0727077	0.255141	0.467283	0.34899	0.317688	0.296458	0	0.274267	0.22152	0.241029	0.0789667	0	0.357289	0.162499	0.749731	0.792886	0.503499
BnaA07g16980D	GSBRNA2T00098826001		CDX67658		0	0	0	0	0	0	0	0	0	0	0	0	0	0	0	0	0	0	0	0	0	0	0	0	0	0	0	0	0	0	0	0	0	0	0	0	0	0	0	0	0	0	0	0	0
BnaA07g16990D	GSBRNA2T00098828001	Basic-leucine zipper domain	CDX67659	AT3G56850	0	0	0	0.0746842	0	0	0	0	0	0	0	0	0.576522	0	0.375745	0.602163	0.0810439	0.368798	0	0	0	0.319304	0.0785884	1.48948	0	0	0	0	0	0	0	0	0	0	0	0	0.779401	0.530161	1.69318	0.602063	1.77614	0.858995	0.110786	0.426176	0.0947279
BnaA07g17000D	GSBRNA2T00098829001	Leucine-rich repeat	CDX67660		0.0788043	0	0.0377813	0.0743081	0.121636	0.0427681	0.0617237	0.089877	0.04669	0.099615	0.0810863	0	0.0359295	0.04924	0	0.0216164	0	0	0.027666	0.0175656	0	0.0336268	0	0	0	0	0.0213333	0.0589436	0.0479612	0	0.239206	0.0980532	0.0529591	0.195232	0.0454734	0.0907092	0	0	0.0259846	0	0	0	0	0	0
BnaA07g17010D	GSBRNA2T00098830001	50S ribosomal protein 5, chloroplastic	CDX67661	AT3G56910	4.53714	6.95304	6.83848	3.43904	3.63397	3.74467	7.68459	6.25692	7.14227	4.65469	7.27699	4.25105	5.6177	4.73448	7.40013	4.08924	5.07141	3.77506	5.17543	5.62223	8.13381	4.88514	6.32351	5.32417	6.05838	3.57156	6.01419	7.8652	6.13058	3.27596	3.2447	4.31943	3.71292	6.15314	7.47275	2.95045	5.45719	6.75581	6.5326	3.2246	6.22755	5.61888	5.72515	4.25164	5.66026
BnaA07g17020D	GSBRNA2T00098831001	Palmitoyltransferase, DHHC domain	CDX67662	AT3G56930	8.15596	7.70724	8.02676	6.93433	7.33714	6.29315	8.51131	10.823	8.80422	6.78143	9.21286	6.60962	7.15315	6.26542	7.9075	6.67435	5.63637	6.23853	8.53871	6.76873	7.33299	7.37441	8.45536	7.96573	4.89357	6.21973	7.93426	5.19276	3.91062	4.53833	6.09767	8.09851	7.14702	4.65723	7.28714	3.26943	9.08183	8.2085	6.41798	5.08695	4.57821	6.50547	7.16466	5.01014	5.52728
BnaA07g17030D	GSBRNA2T00098832001	Male sterility, NAD-binding	CDX67663	AT3G56700	0.141438	0.0976155	0.190092	0.0533692	0.0290976	0.0307299	0.117824	0.0967083	0.234523	0.0285824	0.0290702	0.0574641	0.309596	0.0235855	0.0453415	0.061884	0.0290266	0.0328594	0.0236971	0.0252444	0	0.200864	0.146249	0.221937	0	0	0	0.0424311	0.103292	0.04049	0	0.0280212	0.0758562	0.17524	0.228583	0.216921	0.0350737	0.114299	0.0746475	0	0	0	0.237914	0.377502	0.10276
BnaA07g17040D	GSBRNA2T00098834001	Rubrerythrin	CDX67664	AT3G56940	57.5428	56.2403	60.2844	27.8958	32.8166	33.039	68.5757	65.0551	67.4423	49.0801	58.9952	46.0072	51.6678	44.2819	49.0054	38.9344	27.4073	28.39	57.3325	43.5778	57.1744	43.7941	43.384	38.953	37.8811	41.3781	43.2773	22.5144	24.9478	23.6503	48.0375	36.2711	43.298	35.7844	35.2522	31.2451	41.1167	22.5802	33.805	34.3603	36.8972	33.9087	48.6478	44.0597	42.1336
BnaA07g17050D	GSBRNA2T00098835001	Major intrinsic protein	CDX67665	AT3G56950	35.346	31.5776	33.0051	26.9789	26.0466	25.6367	30.3458	39.766	33.5955	24.0471	24.7327	25.0027	33.7826	30.9033	27.8569	29.4507	27.4952	25.8022	31.3458	28.1513	28.3249	28.8935	24.678	32.1435	26.9099	29.115	29.4761	14.9514	29.2726	24.7897	28.3079	43.4652	42.0229	17.1503	22.4286	17.4949	27.1957	30.5961	27.9837	23.0929	20.8522	23.7313	24.711	28.704	35.3912
BnaA07g17060D	GSBRNA2T00098836001		CDX67666		0	0	0	0	0	0	0	0	0	0	0.582774	0	0	0	0	0	0	0	0	0	0	0	0	0	0	0	0	0	0	0	0	0	0	0	0	0	0	0	0	0	0	0	0	0	0
BnaA07g17070D	GSBRNA2T00098837001	Phosphatidylinositol-4-phosphate 5-kinase, core	CDX67667	AT3G56960	0	0	0	0	0	0	0	0	0	0	0	0	0	0	0	0	0	0	0	0	0	0	0	0	0	0	0	0	0	0	0	0	0	0	0	0	0	0	0	0	0	0	0	0	0
BnaA07g17080D	GSBRNA2T00098838001		CDX67668		0	0	0	0	0	0	0	0	0	0	0	0	0	0	0	0	0	0	0	0	0	0	0	0	0	0	0	0	0	0	0	0	0	0	0	0	0	0	0	0	0	0	0	0	0
BnaA07g17090D	GSBRNA2T00098840001	SET domain	CDX67669	AT5G48090	1.69405	2.811	3.00344	2.15849	2.76653	2.24847	2.09504	1.85123	1.45685	2.88344	1.84841	2.03743	3.93147	2.12939	3.16129	5.73917	4.46753	5.56206	1.01956	2.05901	2.01212	6.01426	4.33768	6.38026	2.33342	1.44843	2.12046	5.06743	4.12053	4.8118	1.78602	1.72694	1.29129	3.78936	3.7071	5.05123	5.49689	7.48517	5.63136	10.2801	9.07226	8.07229	2.33557	5.73354	4.40552
BnaA07g17100D	GSBRNA2T00098841001	Myc-type, basic helix-loop-helix (bHLH) domain	CDX67670	AT3G56980	0	0	0	0	0	0	0	0	0	0	0	0	0	0	0	0	0	0	0	0	0	0	0	0	0	0	0	0	0	0	0	0	0	0	0	0	0	0	0	0	0	0.113877	0	0	0
BnaA07g17110D	GSBRNA2T00098842001	Myc-type, basic helix-loop-helix (bHLH) domain	CDX67671	AT3G56980	0	0.184825	0	0.0792627	0.0859819	0	0	0	0	0.0841898	0	0	0	0.140303	0	0.0898347	0.0859999	0.293595	0.140662	0	0.144801	0	0	0	0	0	0.264731	0	0	0.237345	0	0.0804611	0	0.519813	0.0968843	0.127882	0	0.112446	0.221643	0	0	0	0.116304	0	0
BnaA07g17120D	GSBRNA2T00098843001	WD40 repeat	CDX67672	AT3G56990	0	0	0	0	0	0	0.0237716	0	0	0	0	0	0	0.0385268	0.0179335	0	0.0450279	0	0	0	0.0195109	0	0.120696	0	0	0	0	0.0721965	0	0	0	0	0	0	0.025325	0	0	0.0609166	0	0.0335835	0.0656512	0	0.0923779	0	0.0798091
BnaA07g17130D	GSBRNA2T00098844001	Strictosidine synthase	CDX67673	AT3G57020	59.2514	51.703	59.0397	93.3163	81.9232	83.9827	47.7773	55.4833	51.8089	80.9793	87.1859	86.5279	42.2289	66.8883	42.4044	93.5948	98.0176	117.057	82.4836	72.9115	77.7107	100.236	94.2257	90.4049	65.8676	76.0003	62.2528	76.0515	83.9136	71.1096	61.5102	84.4604	81.0899	71.489	89.1025	84.4092	55.8145	75.8591	68.4689	82.5321	91.9256	116.83	58.4036	60.6473	46.2097
BnaA07g17140D	GSBRNA2T00098845001	Signal transduction response regulator, receiver domain	CDX67674	AT3G57040	1.72627	2.92846	2.8952	1.78095	3.80625	3.0564	2.09538	3.29029	2.80343	3.36296	2.75941	1.78295	1.758	2.68072	2.31319	2.64416	3.62562	3.62273	1.64905	1.75773	2.67289	2.54736	2.75575	2.44557	4.10099	2.94367	2.02539	4.98684	3.17594	4.68259	3.27214	2.96275	3.08327	2.96916	3.24523	3.50616	2.89191	3.03521	3.92181	3.7432	2.70133	5.00131	2.97624	3.42117	2.07836
BnaA07g17150D	GSBRNA2T00098846001	Cys/Met metabolism, pyridoxal phosphate-dependent enzyme	CDX67675	AT3G57050	0	0	1.24087	1.6105	0	1.38776	0	0	0	0	0	0	0	0	0	0	0.862608	0	0.350114	0	0.334898	0	0	0.438122	0	0.353282	0.40378	0.637449	0	2.31031	0	0.354873	0	1.60293	1.97084	0.628312	0.51102	0	0.553487	0.631393	0.631997	0.56708	0	0	0
BnaA07g17160D	GSBRNA2T00098847001	Origin recognition complex, subunit 5	CDX67676	AT4G29910	4.17093	3.82291	3.87108	4.08711	4.08932	4.4002	4.7629	3.28688	4.11383	3.68714	4.0095	3.61577	3.8672	4.04771	3.48445	2.65783	3.63089	2.88588	3.64781	4.57655	3.96138	0.708136	2.7027	2.3205	4.85403	4.4208	4.87797	3.46291	3.45547	4.88208	4.14614	3.89718	4.13595	4.01883	4.63748	3.71951	3.93392	1.03116	3.02883	3.89991	2.10957	2.09642	3.56141	1.06962	2.3641
BnaA07g17170D	GSBRNA2T00098848001	Protein kinase domain	CDX67677	AT3G57120	7.02331	4.65611	4.44018	3.92861	4.37337	2.81192	6.43257	4.44209	4.54689	4.59334	6.25398	3.94456	5.68452	5.01722	5.48571	1.95303	4.26844	2.41113	3.87237	4.67581	3.75465	1.20335	3.94291	2.49975	3.72885	5.21203	6.54166	2.48964	4.26147	4.27602	5.5804	7.40622	11.2704	2.42913	3.69947	2.76508	4.8727	2.18945	3.25315	3.01626	2.55449	2.44863	3.82156	2.44248	3.37439
BnaA07g17180D	GSBRNA2T00098851001	BTB/POZ domain	CDX67678	AT3G57130	0	0	0	0	0	0	0	0	0	0	0	0	0	0	0	0	0	0	0	0	0	0	0	0	0	0	0	0.0544871	0	0	0	0	0	0	0	0	0	0	0	0	0	0	0	0	0
BnaA07g17190D	GSBRNA2T00098852001	Patatin-like phospholipase domain	CDX67679		0.0195604	0.0679603	0	0.0184442	0.120768	0.169825	0	0	0	0	0	0.268743	0	0	0.0157047	0	0.762639	0.5448	0.016378	0	0	0	0.0407291	0	0	0	0	3.65405	1.45237	0.845161	0	0.0194721	0	3.48906	0.0709435	2.1615	0	0.0263597	0	0.159063	1.62939	0.0266114	0	0	0.0237264
BnaA07g17200D	GSBRNA2T00098853001	PUA domain	CDX67680	AT3G57150	30.0132	36.3012	31.731	33.3466	23.5053	32.7875	36.1126	33.9375	34.6694	32.1821	47.7869	46.7973	49.4064	60.7488	53.3533	30.9024	29.1626	26.5713	42.061	60.3666	41.4373	27.2312	26.8145	30.3698	45.4796	58.4929	54.1744	31.6122	30.0153	28.5423	52.6316	46.529	54.3059	30.512	29.7945	30.7687	34.7316	31.182	32.9214	19.1023	22.6268	20.6337	32.6368	24.5826	28.616
BnaA07g17210D	GSBRNA2T00098854001	Thionin-like protein	CDX67681		5.62494	11.0626	4.60638	98.2806	22.6687	54.7433	0.458058	2.87777	2.47005	63.4869	3.2754	116.209	2.14093	18.8876	2.88363	74.3841	39.5584	29.9394	21.6905	19.8376	17.8896	72.7134	20.0456	24.455	27.7432	10.2584	3.2604	23.1035	18.5519	27.3033	24.2589	14.3715	4.48671	45.6386	27.8873	34.7613	0	0.93396	1.54958	162.92	82.3884	50.6408	14.6263	3.6203	1.3643
BnaA07g17220D	GSBRNA2T00098855001	Cysteine-rich transmembrane CYSTM domain	CDX67682		0.82447	5.62856	1.23314	21.9515	8.34897	9.41189	0.792438	0.458268	2.40715	8.98815	0	17.75	0	7.74028	0	16.5599	10.7038	4.32657	5.91071	3.00531	7.94337	7.88761	1.80114	3.04494	28.4186	0.350747	1.2025	18.2616	13.7316	8.60482	6.45884	2.11461	0	23.3668	7.34344	5.61773	0	0	0.550588	33.8725	14.4308	4.50532	5.09191	0	0
BnaA07g17230D	GSBRNA2T00098856001	Glycoside hydrolase family 17	CDX67683	AT3G57240	0	0	0.0396547	0	0	0	0	0	0	0	0.0422946	0	0	0	0	0	0	0	0.0345681	0	0.109	0	0	0	0	0	0.0442406	0	0	0	0.0409471	0.0810981	0	0	0	0	0.0510533	0	0	0	0	0	0	0.219573	0
BnaA07g17240D	GSBRNA2T00098857001	TMEM14 family	CDX67684		11.8952	7.89473	7.55304	7.77412	8.00413	9.74646	8.96904	8.36582	7.87791	9.29451	8.51123	6.96463	8.08179	7.80141	8.87271	6.1733	6.68894	5.82593	10.2663	9.7646	8.99366	1.14559	6.37904	3.05592	8.75306	8.14249	7.42448	11.0744	8.74778	10.7158	8.74344	10.529	9.91062	11.1711	12.6287	10.7922	7.15717	1.07425	5.84836	3.5577	5.37702	3.441	6.62752	3.31637	3.8435
BnaA07g17250D	GSBRNA2T00098858001		CDX67685	AT3G57320	10.5033	13.0829	12.0707	10.4561	11.0414	8.61343	14.4511	8.48797	14.1357	13.5384	8.70391	12.2828	10.4955	16.3145	10.6728	7.3663	12.4072	7.13509	15.8988	13.4068	15.4692	1.11847	5.66406	5.95981	16.9376	12.5678	13.5863	16.8644	22.7788	19.2337	10.9398	14.9618	8.85808	18.7541	11.8199	17.5997	7.78189	0.593617	11.8087	7.9948	6.70428	3.64406	7.97344	0.575901	5.73558
BnaA07g17260D	GSBRNA2T00098859001	P-type ATPase	CDX67686	AT3G57330	4.63241	3.86787	4.84181	5.40453	8.44962	5.21282	4.60424	4.15346	4.12286	7.76821	9.39009	4.79699	4.54718	4.48301	4.4117	1.90635	3.99301	2.80494	7.8247	3.72755	7.40563	1.28973	4.17449	2.7271	3.43713	8.03318	5.55888	2.10669	3.52122	5.28315	5.4738	9.70474	8.60048	1.46651	6.41459	3.24362	5.16257	1.32881	3.01326	3.14546	2.26872	1.88563	9.21197	2.25923	3.17439
BnaA07g17270D	GSBRNA2T00098860001		CDX67687		0	0	0	0	0	0	0	0	0	0	0	0	0	0	0	0	0	0	0	0	0	0	0	0	0	0	0	0	0	0	0	0	1.68399	0	0	0	0	0	0	0	0	0	0	0	0
BnaA07g17280D	GSBRNA2T00098861001	Transcription factor, MADS-box	CDX67688	AT3G57390	2.87974	3.96104	4.96721	17.2566	20.7002	14.8396	4.23993	6.02112	4.64144	13.3138	6.82459	7.62964	5.26515	6.02203	3.80789	8.1965	20.8911	18.0088	8.14566	5.07897	9.81748	2.3841	6.90787	6.17775	9.75199	9.99405	7.61847	34.3105	24.5016	27.5211	10.8238	8.00255	5.12394	28.6601	22.6956	20.0125	5.67417	3.95835	8.30732	13.6829	15.9666	12.7239	8.11021	4.83812	4.2494
BnaA07g17290D	GSBRNA2T00098862001		CDX67689	AT3G57400	0.266936	0.217656	0.146631	0.0719795	0	0.0829324	0.0395769	0.173665	0.180558	0	0.234795	0.115594	0.278301	0.0318236	0.243998	0.041565	0.0391343	0.266068	0.0958905	0.0340668	0	0.386539	0.35217	0.17052	0	0.315591	0.409685	0.342411	0	0.054482	0.07594	0.375657	0.101976	0.283555	0.176136	0.0584381	0.188924	0.256646	0.0503367	0.17489	0.114048	0.15559	0.2668	0.203183	0.0921725
BnaA07g17300D	GSBRNA2T00098868001	Glycoside hydrolase family 17	CDX67690		0	0	0	0	0	0	0	0	0	0	0	0	0	0	0	0	0	0	0	0	0	0	0	0	0	0	0	0	0	0	0	0	0	0	0	0	0	0	0	0	0	0	0	0	0
BnaA07g17310D	GSBRNA2T00098869001		CDX67691	AT5G64930	0	0	0	0	0	0	0	0	0	0	0	0	0	0	0	0	0	0	0	0	0	0	0	0	0	0	0	0	0	0	0	0	0	0	0	0	0	0	0	0	0	0	0	0	0
BnaA07g17320D	GSBRNA2T00098870001		CDX67692	AT3G57500	0	0	0	0	0	0	0	0	0	0	0	0	0	0	0	0	0	0	0	0	0	0	0	0	0	0	0	0	0	0	0.246814	0	0	0	0	0	0	0	0	0	0	0	0	4.53266	0
BnaA07g17330D	GSBRNA2T00098871001	Glycoside hydrolase, family 28	CDX67693	AT3G57510	0.121878	0.174944	0.292593	0.287458	0.031339	0.331072	0.0951135	0.347153	0.108249	0.277024	0.313024	0.0309123	0.0555819	0.152458	0.170859	0.26642	0.339127	0.212414	0.321781	0.135989	0.323813	0.216321	0.0943569	0.136524	0	0.412434	0.0328418	0.136773	0.0370857	0.26157	0.122163	1.26611	0.0408283	0.188767	0.175879	0.186889	0.15108	0.0484931	0.241238	0.139818	0.273432	0.207226	0.170776	0.162581	0.331914
BnaA07g17340D	GSBRNA2T00098872001		CDX67694		0	0	0	0	0	0	0	0	0	0	0	0	0	0	0.585269	0	0	0	0	0	0	0	0	0	0	0	0	0	0	0	0	0	0	0	0	0	0	0	0	0	0	0	0	0	0
BnaA07g17350D	GSBRNA2T00098873001	Protein kinase domain	CDX67695	AT3G57530	5.99416	4.86096	5.59332	5.79833	5.93855	3.90013	6.45984	6.21912	5.81149	5.42197	6.74313	5.60839	4.63187	4.07426	3.95251	5.04625	7.12359	4.29213	5.00984	3.97222	6.17668	4.37583	7.78185	5.41288	4.47391	5.82885	6.15216	4.84547	5.22766	5.49821	4.13818	6.73059	7.94401	3.66297	5.55134	3.7901	6.49022	4.83029	4.85545	7.30645	5.28061	5.3521	5.57711	5.27867	6.95459
BnaA07g17360D	GSBRNA2T00098874001	Guanylate kinase-like domain	CDX67696	AT3G57550	4.74962	6.3964	4.48113	5.40664	5.73896	4.97	5.63156	5.12364	5.5466	5.46862	3.91085	5.82753	5.14926	5.71422	4.35475	5.14704	5.69469	4.81706	3.9673	5.90589	5.57185	4.40415	5.59575	5.70845	5.0121	5.26203	4.33315	8.86772	6.00076	8.73344	4.62815	7.20923	6.53258	7.42408	6.11584	6.56705	5.47523	5.1281	6.18689	6.50954	6.27363	6.24121	5.37419	5.15912	5.38028
BnaA07g17370D	GSBRNA2T00098875001		CDX67697		0	0	0	0.0550702	0	0	0	0	0	0	0	0	0	0	0	0	0	0.0225922	0	0	0	0	0	0	0	0	0.0210827	0	0	0	0.0788068	0	0	0	0	0	0	0	0	0	0	0	0	0	0
BnaA07g17380D	GSBRNA2T00098876001	Adenylosuccinate synthetase	CDX67698	AT3G57610	1.0171	0.790435	0.608518	0.480389	0.407324	0.685917	0.437867	0.651141	0.609301	0.610842	0.860584	0.797309	0.522052	0.729309	0.565471	0.428877	0.65472	0.533939	0.484798	0.565987	1.0865	0.758542	0.339824	0.168445	0.484531	0.946362	0.870794	0.540217	0.769116	0.823569	0.84628	0.537693	0.892926	0.632581	1.07594	1.21799	0.410491	0.323806	0.710523	0.320315	0.447432	0.447602	0.632202	0.359186	0.506967
BnaA07g17390D	GSBRNA2T00098878001	Neprosin	CDX67699		1.58109	1.10017	1.89071	0.764313	0.792999	1.5516	1.08045	1.18539	1.27811	1.24564	0.633132	1.71409	0.738775	1.1586	1.41867	1.21878	1.54344	1.83869	1.16368	1.27473	0.680455	1.79805	2.09655	1.81042	1.53477	0.99697	1.36694	0.346271	1.17337	0.826368	0.997969	0.569695	1.39201	0.143376	0.979674	1.35917	1.19402	2.6472	1.62895	1.12008	0.980313	2.20278	0.971225	2.61955	1.58445
BnaA07g17400D	GSBRNA2T00098879001	Phospholipid/glycerol acyltransferase	CDX67700	AT3G57650	20.6925	17.6649	19.4901	13.4005	14.3331	14.6336	21.1936	18.6532	21.7071	16.5432	20.315	18.7915	20.6217	17.9793	21.185	14.5635	13.9526	15.742	12.2827	17.6293	12.1543	20.0968	19.4933	21.707	14.1872	17.4946	19.7551	14.414	14.753	12.3503	18.6921	16.4501	18.0719	13.7995	15.5931	13.5219	16.4031	19.246	14.4224	14.7367	13.0168	13.698	21.0168	24.2154	20.4289
BnaA07g17410D	GSBRNA2T00098880001	Phytocyanin domain	CDX67701	AT1G45063	0	0	0	0	0	0	0	0	0	0	0	0	0	0	0	0	0	0	0	0	0	0	0	0	0	0	0	0	0	0.199243	0	0	0	0	0	0	0	0	0	0	0	0	0	0	0
BnaA07g17420D	GSBRNA2T00098881001	RNA polymerase, alpha subunit	CDX67702	AT3G57660	0	0	0	0.00906954	0.00990644	0	0	0	0	0.00974089	0	0	0	0.00802296	0	0.010597	0	0	0	0	0	0	0	0	0	0	0	0	0	0	0	0	0	0.011917	0	0	0	0	0	0	0	0	0	0	0
BnaA07g17430D	GSBRNA2T00098884001		CDX67703		0	0	0	0	0	1.02351	0	0	0	0	0	0	0	0	0	1.24737	0	0	3.58635	0	0	0	0	0	0	1.20484	0	0	0	0	0	0	1.34623	1.44073	0	0	0	0	0	0	0	0	0	0	0
BnaA07g17440D	GSBRNA2T00098885001	Zinc finger C2H2-type	CDX67704		0	0.282043	0.2743	0	0.612965	0.25855	0	0.361685	0	0.428727	0.260836	0.0841945	0	0.182382	0.0675674	0.416539	0.497098	0.528031	0.304169	0.907536	0.404283	0.517329	0.10494	0.188507	0.566229	1.01784	0.229301	0	0.829766	0.530552	0.326618	0.565644	0.37072	0.105898	0.554095	0.130247	1.14351	0	0.677241	0	0.382796	0.281763	0.512152	0.450819	0.408905
BnaA07g17450D	GSBRNA2T00098886001	Enolase, N-terminal	CDX67705		0	0	0	0	0	0	0	0	0.424999	0	0	0.817908	0	0	0.471989	0	0	1.7543	0	0	0	0	0	0	0	0	0	0	0.730384	0	0	0	0	0	0	0	0	0	0	0	0	0	0	0	0
BnaA07g17460D	GSBRNA2T00098887001		CDX67706	AT3G57690	0	0	0	0	0	0	0.379472	0	0	0.280751	0	0	0	0	0	0	0	0.108933	0	0.083746	0	0	0	0	0	0	0	0	0	0	0	0	0	0	0	0	0	0	0	0	0	0	0	0	0
BnaA07g17470D	GSBRNA2T00098888001		CDX67707		0	0	0	0	0	0	0	0	0	0	0	0	0	0	0	0	0	0	0	0	0	2.68508	5.34585	0	0	0	0	0	0	0	0	0	0	0	0	0	0	1.75899	0	0	0	0	0	3.37944	3.26253
BnaA07g17480D	GSBRNA2T00098889001	Protein kinase domain	CDX67708	AT3G57750	3.30028	2.50138	1.98069	3.11712	2.61276	4.30141	2.56908	2.4602	2.68734	2.99916	3.6558	3.3068	3.7524	2.84864	2.88973	4.63225	3.66515	5.16807	2.95038	2.13027	3.03279	4.98453	5.3741	5.23992	2.22545	2.42987	1.84742	3.23979	4.14803	3.7762	2.60376	2.16576	3.38475	2.01232	2.31266	2.15286	4.21427	6.40211	2.85865	6.19605	5.90351	5.5907	2.26471	5.74813	4.36712
BnaA07g17490D	GSBRNA2T00098890001	Protein kinase domain	CDX67709	AT3G57760	0.193481	0.602623	0.465635	0.685097	0.497123	0.526501	0.550308	0.44014	0.228892	0.349108	0.644318	0.729176	0.353089	0.20202	0.386056	0.568891	0.446805	0.563115	0.166517	0.648879	0.339836	1.24023	1.03411	0.970705	0.385063	0.248048	0.822681	0.289614	0.353203	0.827685	0.238702	0.900169	1.1608	0.59961	0.111743	1.03688	0.598425	1.17119	1.2226	0.812799	1.15699	1.21374	0.337801	1.83347	1.05012
BnaA07g17500D	GSBRNA2T00098895001	Myc-type, basic helix-loop-helix (bHLH) domain	CDX67710		10.9146	10.8641	11.4756	8.16225	7.49432	8.7712	8.31261	10.5435	12.1352	7.32007	8.00165	8.47248	8.95894	9.99874	8.22459	11.2891	4.57162	5.86901	8.43623	10.7174	8.5575	11.7654	9.46516	7.99646	10.2637	7.86866	9.12049	3.96648	6.33451	7.19228	9.94971	10.1559	6.36753	6.33369	6.78423	5.37472	9.2265	13.2845	10.2355	7.31885	5.21135	11.3633	10.6739	12.6775	12.557
BnaA07g17510D	GSBRNA2T00098896001	Ubiquitin-conjugating enzyme E2	CDX67711	AT3G57870	44.9964	44.4112	41.3728	35.74	40.1213	44.1566	44.0392	47.694	45.6437	42.9579	38.2853	40.067	28.2817	44.2679	29.7886	14.8046	40.3421	31.2745	10.3963	44.2049	8.6878	5.0056	22.4838	7.85363	40.2733	40.5471	29.7168	54.8175	41.1077	46.6523	41.7908	45.3825	44.7694	49.4157	42.5768	50.5013	16.7478	5.70167	9.84941	5.81557	8.75466	5.67364	46.3717	11.2508	11.6386
BnaA07g17520D	GSBRNA2T00098897001	C2 domain	CDX67712	AT3G57880	21.3431	20.3776	21.5834	26.6789	28.8397	28.862	21.8479	21.486	20.0378	21.3764	22.8172	25.0291	17.9009	22.3736	19.2562	24.597	27.9336	32.2722	9.90849	22.192	10.2743	27.1357	23.9433	26.5889	20.4467	26.3361	24.29	34.4495	32.4116	31.924	22.899	22.2922	22.3962	31.8919	28.2242	31.227	21.8605	28.3675	16.9604	27.803	30.8805	26.9127	22.9881	21.4402	16.2542
BnaA07g17530D	GSBRNA2T00098898001	CARP motif	CDX67713	AT3G57890	9.95168	8.69686	9.75995	11.1435	11.6548	12.3095	9.76776	10.3557	7.49897	10.642	11.1216	12.0512	9.31245	10.5148	10.2938	13.5653	13.7124	15.091	6.11376	10.5709	5.5954	15.6914	13.017	13.5838	10.6512	10.264	9.18719	9.7932	12.9747	9.79645	10.3526	11.0725	11.2176	10.3597	11.0067	10.8412	10.9276	15.486	8.88014	13.8709	12.1458	14.9989	10.3262	12.029	9.29025
BnaA07g17540D	GSBRNA2T00098899001	G-patch domain	CDX67714	AT3G57910	4.51825	8.32786	7.4702	6.50481	6.02982	3.74737	6.7433	5.43505	6.35339	5.84567	4.89199	5.61676	3.28916	4.68349	4.19364	4.52925	7.43073	6.69278	4.95294	4.66105	5.08598	3.68106	5.16169	6.2315	5.39452	5.30478	5.87552	6.27242	7.33758	6.1465	6.19328	5.85212	5.35703	5.77978	6.28916	7.31616	4.2913	3.47457	3.93135	3.70126	4.80135	5.70369	2.96583	3.1278	2.83739
BnaA07g17550D	GSBRNA2T00098900001	SBP domain	CDX67715	AT3G57920	0.475996	0.935356	0.573681	0.168633	0.183348	0	0.551783	0.338043	0.351647	0.0599451	0.974002	0.416191	0.65165	0.348186	0.521208	0.450526	0.183223	0.138722	0.848678	0.479503	0.259917	0.66239	0.480501	0.463056	0.157918	0.18138	0.190032	0.1782	0	0.423408	0.872541	0.347547	0.632661	0.221376	0.137492	0.182054	0.147043	0	0.157245	0.181648	0	0	1.07835	0.157896	0.787814
BnaA07g17560D	GSBRNA2T00098901001		CDX67716	AT3G57930	23.7351	8.46474	16.4419	14.4363	26.2061	5.50603	17.8553	15.0283	14.9125	19.892	26.603	11.2628	16.2804	5.8818	16.7653	5.49165	26.0024	10.1652	7.11309	7.42689	7.66963	6.80917	25.5748	11.7355	20.4312	19.2955	27.6239	14.9552	20.787	15.0721	24.073	23.7886	29.3208	15.5897	30.7444	12.4346	26.8518	22.0079	30.3549	17.6571	13.4619	19.5724	24.8256	18.3442	26.8244
BnaA07g17570D	GSBRNA2T00098902001	ENT domain	CDX67717	AT3G57960	0	0	0	0	0	0	0	0	0	0	0	0	0	0	0	0.388805	0	0.286966	0	0	0	1.47846	0.236198	1.07068	0	0	0	0	0	0	0	0	0	0	0	0	0	1.80026	0	0.185988	0.182919	0.997237	0.337114	2.24388	1.01635
BnaA07g17580D	GSBRNA2T00098904001	F-box domain	CDX67718		0	0	0	0.0461634	0.150731	0.212867	0	0.111208	0.0578342	0.0492991	0.10018	0	0.0446094	0.0816775	0.0390149	0	0.250885	0	0.0820063	0	0.0429241	0	0.248754	0	0.0648648	0.0501191	0	0.146359	0.356984	0	0	0.143613	0.0651699	0.484831	0.169413	0.374266	0	0.131521	0	0.224038	0	0.0664775	0	0.0649897	0
BnaA07g17590D	GSBRNA2T00098905001		CDX67719		0	0	0	0	0	0	0	0	0	0	0	0	0	0	0	0	0	0	0	0	0	0	0	0	0	0	0	0	0	0	0	0	0	0	0	0	0	0	0	0	0	0	0	0	0
BnaA07g17600D	GSBRNA2T00098907001	Rhodanese-like domain	CDX67720	AT4G27700	3.40648	3.91416	3.35643	2.29139	3.64868	3.04607	3.6545	3.67175	2.7679	6.12146	5.31051	3.34031	2.93905	5.24556	2.56479	3.89456	3.2147	3.85548	3.40037	4.48379	2.85604	1.50316	2.66664	2.65684	4.75999	4.15193	4.92256	4.57629	4.36411	4.33266	9.03015	9.01965	3.76955	6.9404	8.36446	5.22409	5.25303	4.42849	4.2011	2.74704	2.60992	2.24865	9.89999	4.01421	4.24167
BnaA07g17610D	GSBRNA2T00098908001	N-acetylglucosaminyl phosphatidylinositol deacetylase-related	CDX67721	AT3G58130	3.64284	3.4696	3.41531	2.5895	3.70209	3.34924	2.07815	3.8996	2.82097	3.59283	2.33332	3.44778	3.93398	4.07255	2.70717	3.09312	3.2797	2.26817	4.00239	3.20959	2.49576	3.35915	2.52451	2.1809	2.47597	3.3638	3.62944	2.55422	2.73811	2.01906	3.66054	2.84145	2.28995	3.27691	3.45252	1.1165	2.46108	3.39901	3.19034	1.83103	1.57905	1.9008	4.77729	1.94949	3.41352
BnaA07g17620D	GSBRNA2T00098909001	Phenylalanyl-tRNA synthetase	CDX67722	AT3G58140	4.43236	4.82178	4.99344	4.62746	3.98155	4.2152	6.30505	5.65649	4.24513	4.44814	4.31125	5.75869	5.92919	3.76993	4.47573	5.00761	4.16229	4.32551	4.5639	4.94252	3.75133	3.74644	5.40277	4.21457	4.82801	4.28	5.321	4.0676	3.77639	3.97484	5.15769	5.00174	3.96053	4.80181	4.51388	3.49985	4.46919	4.77546	5.1857	4.2489	3.27054	4.22035	4.92792	4.57321	5.73853
BnaA07g17630D	GSBRNA2T00098910001	Cyclic nucleotide-binding domain	CDX67723	AT2G46450	1.45261	1.52256	1.70176	0.74782	1.05304	0.961762	1.39664	1.32254	1.49713	1.17074	1.09943	1.82811	1.78321	1.05841	1.73007	1.29432	0.810797	1.05615	0.514271	1.45806	0.323458	1.22196	1.11014	1.68006	0.828438	0.905852	0.934653	1.02078	0.83052	0.521427	0.980261	1.01702	0.727281	0.648035	0.630022	0.279183	1.68917	1.5622	1.26008	0.661363	0.374267	0.742583	1.36932	1.57996	1.0702
BnaA07g17640D	GSBRNA2T00098911001	IQ motif, EF-hand binding site	CDX67724	AT3G58160	0	0.0166677	0.027876	0	0.0404082	0.0146908	0.0958163	0.0339139	0.0175272	0	0	0.0127979	0.0129512	0.0240885	0.0402682	0	0.053336	0	0	0.0569444	0.0377523	0	0.0132635	0.0147109	0.0575336	0.0547383	0.0741022	0.035963	0.046244	0.0637383	0.0519948	0.0839086	0.0171067	0.0860527	0	0.0369252	0.0229625	0	0	0.0632475	0	0	0.063562	0	0
BnaA07g17650D	GSBRNA2T00098912001	Target SNARE coiled-coil homology domain	CDX67725	AT3G58170	3.79237	5.5064	5.3371	5.63018	7.43199	4.70744	5.80673	5.95886	5.08955	5.6597	2.73298	5.69765	3.38386	4.13607	3.95882	6.00526	9.40222	10.7057	9.91494	3.09828	8.18889	6.44694	5.88821	5.90299	4.00524	4.71816	3.81117	16.9289	14.8827	12.5744	6.18376	5.37568	5.91671	18.2442	9.59815	18.0298	3.50785	3.58645	5.36028	12.1239	12.5038	8.32161	4.78595	5.35151	4.44081
BnaA07g17660D	GSBRNA2T00098913001	PBS lyase HEAT-like repeat	CDX67726	AT3G58180	0.218447	0.893885	0.420304	0.329952	0.587589	0.570399	0.497837	0.348008	0.413595	0.484866	0.225351	0.30811	0.720462	0.255349	0.490181	0.380208	0.448385	0.25418	1.94149	0.199163	2.19181	0.708268	1.03287	0.634002	0.173889	0.224926	0.234131	0.326952	0.319032	1.63305	0.735999	0.429047	0.641574	1.26805	0.403662	0.468451	0.59487	0.52908	0.461473	0.400578	1.04515	0.772376	0.18322	0.409733	0.369199
BnaA07g17670D	GSBRNA2T00098914001		CDX67727	AT3G58230	0	0	0	0.378001	0	0	0.391662	0	0.697869	0	0	0	0	0	0	0.205545	0	0	0	0	0.1631	0	0	0	0	0	0	0	0.240769	0	0	0.179434	0	0	0	0	0	0	0	0.300183	0	0	0	0	0
BnaA07g17680D	GSBRNA2T00098915001		CDX67728		0	0	0	0	0	0	0	0	0	0	0	0	0	0	0	0	0	0	0	0	0	0	0	0	0	0	0	0	0	0	0	0	0	0	0	0	0	1.45714	0	0	0	0	0	0	0
BnaA07g17690D	GSBRNA2T00098916001	MATH/TRAF domain	CDX67729	AT3G58270	0	0	0	0	0	0	0	0	0	0	0	0	0	0	0	0	0	0	0	0	0	0	0	0	0	0	0	0	0	0	0	0	0	0	0	0	0.0926723	0	0	0	0	0	0	0	0
BnaA07g17700D	GSBRNA2T00098917001	MATH/TRAF domain	CDX67730		0.129666	0.0725183	0	0.183816	0	0	0.333405	0.220906	0.0766276	0.0652934	0	0	0	0.162683	0	0.14002	0	0.226758	0.108859	0.290471	0.16955	0.393605	0	0.216008	0	0	0	0.194201	0	0	0	0.440527	0.086039	0	0.299737	0	0	0	0	0	0.290718	0	0	0.17187	0.311847
BnaA07g17710D	GSBRNA2T00098918001	Nucleic acid-binding, OB-fold	CDX67731		0	0	0	0	0	0	0	0	0	0	0	0	0	0	0	0	0	0	0	0	0	0	0	0	0	0	0	0	0	0	0	0	0	0	0	0	0	0	0	0	0	0	0	0	0
BnaA07g17720D	GSBRNA2T00098919001	MATH/TRAF domain	CDX67732	AT3G58350	0.251043	0.140613	0.242112	0.0593043	0	0.205217	0.0645948	0.142602	0.519282	0.316094	0.320906	0.274571	0.400958	0.0524885	0.299695	0.0678138	0	0.0731641	0.158032	0.281107	0.109513	0.38106	0.12641	0.0697301	0	0.127218	0	0	0	0.0892854	0.061187	0.121992	0.333333	0	0.145068	0	0.0775376	0.0843639	0.248879	0	0	0	0.612088	1.2486	0.150992
BnaA07g17730D	GSBRNA2T00098920001	MATH/TRAF domain	CDX67733	AT3G58350	0.0567921	0	0.0547308	0	0	0	0	0	0	0.0572256	0	0.0568242	0	0	0	0	0	0	0.0476536	0.0508392	0.0993667	0	0	0	0	0	0	0	0	0	0.0556511	0	0	0	0	0.086899	0	0	0	0	0	0	0	0	0
BnaA07g17740D	GSBRNA2T00098921001	MATH/TRAF domain	CDX67734		0	0	0	0	0	0	0	0	0	0	0	0	0	0	0	0	0	0.042905	0.402061	0	0.293232	0	0	0	0	0	0	0	0	0	0	0	0	0	0	0	0	0	0	0	0	0	0	0	0
BnaA07g17750D	GSBRNA2T00098922001		CDX67735		0	0	0	0	0.987637	0	0	0	0	0	0	0	0	0	0	1.20927	0.924186	0	0	0	0	0.975798	0	1.08703	0	0	0	0	3.52742	0	0	1.03064	0	6.83844	0	0	0	0	0	1.4031	4.53329	0	0	0	0
BnaA07g17760D	GSBRNA2T00098923001	Protein kinase domain	CDX67736	AT1G56145	0.656253	0.897386	0.902873	1.20308	0.735891	0.970559	0.768143	0.738507	0.577994	0.890381	1.08204	0.845028	0.966253	0.71207	0.866187	0.835563	0.971685	0.751338	1.13009	0.854397	1.06444	0.811928	0.473302	0.877084	0.927815	0.757311	1.04275	0.950824	0.742535	1.09277	0.405616	1.01808	0.839833	0.929825	1.02584	0.748059	0.495478	0.738682	0.70476	1.03948	0.980195	0.476808	0.918861	0.362625	0.705802
BnaA07g17770D	GSBRNA2T00098924001	Transcription factor CBF/NF-Y/archaeal histone domain	CDX67737	AT1G56170	0	0.120497	0	0.302607	0.603567	0	0	0	0.12631	0.0538251	0.0546765	0.2141	0.0974623	0.133878	0.0851517	0	2.41165	2.48805	1.70235	0.0477823	0.982521	0	0	0.0594571	0	0	0.0569985	11.6714	4.54904	2.8908	0.0524786	0	0.142188	9.73205	1.78903	7.43751	0	0	0.0705351	0.978532	3.43228	0.0726066	0	0.283708	0.0643425
BnaA07g17780D	GSBRNA2T00098925001	CDC50/LEM3 family	CDX67738	AT1G54320	0	0	0	0	0	0	0	0	0	0	0	0	0	0.113648	0	0	0	0	0.113436	0	0	0	0	0	0	0	0	0	0	0.189805	0	0	0	0	0	0	0	0	0	0	0	0	0	0	0
BnaA07g17790D	GSBRNA2T00098926001	NAC domain	CDX67739		0.304104	0.204666	0	0	0	0	0.187884	0.276406	0.215656	0.0612686	0	0	0.388479	0.050848	0.33891	0	0.0624233	0	0.102069	0.0544655	0.159316	0.123097	0.0613309	0	0	0.061735	0.211899	0	0	0	0	0.118327	0	0	0.210826	0	0.0751431	0.373885	0.0803734	0	0.181803	0.0826916	0.169535	0.0806813	0.365908
BnaA07g17800D	GSBRNA2T00098927001	Isocitrate dehydrogenase NADP-dependent	CDX67740	AT1G54340	17.1721	17.6136	16.2903	17.9373	15.8088	17.316	16.7899	18.4269	18.5765	16.0406	16.4627	18.1806	14.4869	14.8476	14.0282	17.6365	15.1735	16.2134	17.3137	16.1929	15.513	17.7373	17.6655	16.9893	14.3618	19.4981	18.1862	11.1986	13.8857	15.2111	14.7773	18.9928	19.6268	13.2556	15.8309	12.8194	14.1345	16.746	14.2871	17.3897	13.2534	15.1253	11.4039	9.91364	14.906
BnaA07g17810D	GSBRNA2T00098929001		CDX67741	AT3G58430	1.27697	0.752915	1.52095	1.34853	0	1.39866	0.427208	1.27772	0.667742	0.141872	0.572948	0.81949	0	0.478152	0.554836	1.49437	0.291684	0.500316	0.596241	0.768882	0.597161	0.570862	0.13513	1.54481	0.94187	0.405626	0.437732	0.640527	1.20614	0.199324	0.520997	0	0	1.23803	1.15301	0.216001	0.868501	0.568571	0.18755	1.07675	1.06176	0.963892	1.1688	1.66706	0.50331
BnaA07g17820D	GSBRNA2T00098930001	MATH/TRAF domain	CDX67742	AT3G58340	0	0.135869	0	0.28604	0	0.329941	0.124714	0	0.214706	0.0609992	0.185827	0.0604743	0.165765	0.151866	0.144613	0	0	0	0.050808	0.216893	0.105754	0.122555	0	0	0.0803564	0	0.193294	0	0	0.0861625	0.0591416	0.0589107	0	0	0.209892	0	0.074813	0.081405	0.240051	0.184836	0.181	0	0	0.0803286	0.218585
BnaA07g17830D	GSBRNA2T00098931001	MATH/TRAF domain	CDX67743	AT3G58440	1.25643	1.52258	1.28349	1.37115	1.25143	0.939387	1.26275	1.47502	1.44069	1.62485	1.36969	1.42737	1.39695	2.0645	1.5698	1.11226	0.76559	0.913281	1.81019	1.68385	1.9046	1.31326	1.44914	1.36028	0.520883	1.46084	1.89729	1.23397	1.19467	0.953431	1.24982	1.58482	1.52197	0.632588	0.997484	2.1659	2.13947	1.21546	1.39943	0.840265	1.05681	1.76216	1.04367	0.941211	1.0437
BnaA07g17840D	GSBRNA2T00098932001	Universal stress protein A	CDX67744	AT3G58450	0	0.196814	0.173322	0	0.0918932	0.782354	0	0	0.211506	0.0899706	0.091191	0.352846	0	0	0.0708546	0	0.919587	3.87463	0.075193	0	0.386128	0	0.0884483	0	0	0	0	13.6934	5.77028	1.7748	0	0.600081	0.472495	21.4599	0.10361	6.28782	0.110392	0	0.118491	0.955445	6.15949	0.121743	0	0.236433	0.321675
BnaA07g17850D	GSBRNA2T00098933001	Phosphatidic acid phosphatase type 2/haloperoxidase	CDX67745	AT3G58490	7.0501	6.10219	6.08072	6.59421	7.04037	6.74716	5.46581	5.76966	4.94143	6.4059	5.88759	5.80568	5.17048	5.73146	5.91217	5.46173	5.25614	5.50859	9.47025	4.72397	9.7707	7.87912	6.76357	5.69998	6.34482	5.0294	5.07221	5.67271	6.58951	7.50878	5.73328	6.07656	6.91221	6.20333	7.27252	6.24372	6.44611	5.95479	7.1372	5.25509	5.23401	5.53901	5.34813	7.43447	6.42899
BnaA07g17860D	GSBRNA2T00098934001	Calcineurin-like phosphoesterase domain, ApaH type	CDX67746	AT3G58500	10.6462	7.187	7.39875	8.0048	7.67083	7.25621	7.33072	9.08522	8.77916	10.9659	9.30197	8.53592	8.10988	6.85822	5.8798	7.14203	8.17786	7.00207	9.8039	7.07421	9.79142	8.01194	8.82223	7.89625	8.79358	7.07743	6.45151	8.12024	8.54265	9.2006	12.1821	7.69113	9.45604	6.89798	6.86203	13.0812	8.6087	7.40263	8.15778	8.81733	7.77832	8.90529	8.72445	9.82602	5.74923
BnaA07g17870D	GSBRNA2T00098935001		CDX67747		0.535263	0.145014	0.105388	0.378543	0.111334	0.593523	0.110129	0.49108	0.128223	0.108992	0.134943	0.212324	0.243345	0.225511	0.421666	0.846198	0.55782	0.624329	0.901449	0	1.67273	0	0.952948	0.586117	0.432651	1.48872	0.422298	0	0	0.15338	0.634034	0.205966	1.14188	0	0	0	0.935097	0	0.143668	0.496137	0.162439	0.590864	0	0.856895	0.476864
BnaA07g17880D	GSBRNA2T00098936001	Calcineurin-like phosphoesterase domain, ApaH type	CDX67748		3.69955	3.49144	3.85364	5.38653	4.34124	5.02636	2.19998	3.54965	4.32765	2.41763	5.23356	3.9085	4.46522	3.51218	3.59079	3.64295	2.58348	2.40521	3.86591	4.07401	2.3979	3.38196	4.407	4.97773	3.14014	6.36442	4.14598	3.86632	2.94411	3.65319	4.56598	4.77958	5.49829	2.24575	3.50135	2.3836	3.80274	5.86382	2.44246	3.41161	4.7575	3.49394	3.0293	2.4795	1.76035
BnaA07g17890D	GSBRNA2T00098937001	Helicase, C-terminal	CDX67749	AT3G58510	1.16047	1.24465	1.20924	2.07974	1.16827	1.43857	1.3555	1.43447	0.961342	1.54282	1.55015	1.77533	1.16643	1.34989	1.65824	1.04753	1.68878	1.54497	0.206984	1.46702	0.311253	1.50712	1.00171	1.15824	0.674911	1.54988	1.41086	2.73895	1.63695	1.76836	0.921024	1.48709	1.43282	2.10354	1.17345	1.77682	1.04682	0.776788	1.03649	1.45396	2.0969	1.28312	1.30548	1.02875	1.33001
BnaA07g17900D	GSBRNA2T00098938001	Bifunctional inhibitor/plant lipid transfer protein/seed storage helical domain	CDX67750	AT3G58550	0	0	0	0	0	0	0.155483	0	0	0	0	0	0	0	0	0	0	0	0	0	0	0	0	0	0	0	0	0	0	0	0	0	0	0	0	0	0	0	0	0	0.233	0	0	0.202834	0
BnaA07g17910D	GSBRNA2T00098939001	Endonuclease/exonuclease/phosphatase	CDX67751	AT3G58560	4.27755	3.33061	3.43065	3.6549	2.40766	3.37396	3.30549	4.14007	3.95737	3.15479	3.98133	4.16208	3.22777	4.17297	3.00891	2.92747	2.82889	3.71314	3.75981	3.38793	3.61499	3.16463	3.49616	3.73908	3.0083	3.00441	4.16847	3.09602	3.11163	2.867	3.67834	3.63285	2.68768	4.09922	2.60225	2.47809	3.3753	3.28466	2.90147	2.7494	2.91331	3.30458	2.21788	2.70926	4.22515
BnaA07g17920D	GSBRNA2T00098940001	Helicase, C-terminal	CDX67752	AT3G58570	14.3679	15.6983	14.2413	18.3748	12.5624	17.6004	14.2134	12.9308	11.9561	12.5024	17.2963	18.0205	15.8582	17.7553	17.4182	19.5524	13.136	16.0561	18.4795	19.5332	18.0811	14.5853	16.1395	19.4307	14.1169	23.0938	21.6752	10.5547	12.9062	14.7419	16.9096	15.821	16.211	10.8648	11.7013	9.80372	18.6163	15.8877	16.2045	16.1673	17.2016	16.5579	13.2933	10.8598	13.8661
BnaA07g17930D	GSBRNA2T00098941001	Endonuclease/exonuclease/phosphatase	CDX67753	AT3G58580	5.72464	5.57801	4.70313	5.92233	5.22989	5.91757	4.97203	6.11323	5.14458	4.92797	5.42597	5.66924	3.90408	5.36395	5.15388	5.55155	5.91616	5.46687	5.04354	5.80552	5.05491	6.13376	4.12628	5.10802	5.20246	5.02769	6.0534	5.64408	5.83971	5.7128	5.63593	6.29136	6.18697	6.21295	6.18782	6.17276	5.59277	5.23623	5.04728	6.83006	6.12011	5.40537	5.04906	5.32556	3.88887
BnaA07g17940D	GSBRNA2T00098942001	Ketol-acid reductoisomerase	CDX67754		18.9692	20.1873	17.1822	22.1358	15.6585	19.4316	21.2873	20.8886	19.8161	18.8878	30.8795	31.1142	12.8526	23.7989	16.4991	16.6609	14.6537	13.2008	12.4668	23.0531	10.9164	19.8628	17.2171	19.6316	15.43	32.8197	30.6011	13.5041	13.6682	14.5355	25.7553	21.4526	23.534	12.2735	24.6757	14.2507	14.2951	19.4272	5.91196	7.91739	7.06308	12.6645	14.2597	8.69817	9.63093
BnaA07g17950D	GSBRNA2T00098943001		CDX67755		5.76321	7.33098	6.37043	6.49494	4.71284	6.39572	8.33755	6.30839	6.52399	6.1561	6.09165	5.78696	6.58171	4.6036	5.62002	5.59494	5.79948	4.79226	5.58944	6.52845	6.66045	5.94655	5.73942	6.29852	7.39571	7.68146	6.61815	4.56308	6.91225	5.62366	5.80648	4.9968	4.33703	5.47402	5.80934	6.41555	5.62652	4.94552	5.47291	4.57108	5.56448	5.04222	4.9592	6.01302	5.26324
BnaA07g17960D	GSBRNA2T00098944001	Protein kinase domain	CDX67756		3.41035	3.92917	3.34837	2.51061	2.50162	2.24072	2.68013	3.42752	3.15511	2.69154	3.31974	2.93398	3.09644	3.27459	3.50489	3.182	3.1756	3.0102	2.4814	2.55212	2.18155	3.92143	3.47436	3.41653	2.58967	2.79333	3.00904	1.18336	2.51291	1.82581	3.20274	2.47396	1.78954	2.14544	2.11909	1.47286	2.47587	2.67027	2.82464	1.5654	1.73195	2.02959	3.45434	2.69371	3.06115
BnaA07g17970D	GSBRNA2T00098945001	Domain of unknown function DUF4378	CDX67757	AT3G58650	1.62883	1.90269	2.49802	1.62384	1.51522	0.983873	1.64986	1.67775	1.85889	1.56584	1.8703	1.76153	1.30903	1.32702	1.37828	2.02855	2.03377	1.62365	0.585141	1.95182	0.718451	1.41512	1.59099	1.25706	1.85216	2.18233	2.041	3.45173	1.74642	1.90693	2.08405	2.36779	1.60719	4.6621	0.985229	2.67426	1.34484	3.02756	1.48461	2.90494	1.82678	2.97526	0.976688	1.0847	1.31217
BnaA07g17980D	GSBRNA2T00098946001	DUF3741-associated sequence motif	CDX67758	AT3G58650	0.810512	0.530784	1.11833	1.38836	1.0719	0.685423	0.564002	2.45931	0.246916	0.524928	1.96595	0.307215	0.809386	1.00921	1.05162	0.848508	1.20801	0.663303	0.533348	0.56455	0.776885	0.10556	0.920206	0.64679	0.831256	2.02183	1.17331	1.23605	0.356094	1.32963	1.57979	1.6199	1.37455	0.871771	1.05001	0.638111	0.28072	0.140193	0.14895	1.90664	0.750344	1.5642	0.0723653	0.137706	0.928713
BnaA07g17990D	GSBRNA2T00098947001	Cro/C1-type helix-turn-helix domain	CDX67759	AT3G58660	12.7973	15.0971	14.7241	16.2119	15.6279	18.4552	14.3783	13.9733	14.4233	15.8867	17.4457	21.2313	24.6013	25.1173	24.1591	17.0586	14.9842	14.1698	25.3645	24.2119	26.5943	14.7722	15.6573	16.8557	21.8704	24.4376	23.2508	16.8437	13.7006	16.6113	24.073	25.4253	24.4911	16.8845	15.5864	19.3435	21.3666	23.5788	23.7575	13.502	13.4418	14.4041	21.4687	21.7249	21.1853
BnaA07g18000D	GSBRNA2T00098948001	Protein kinase domain	CDX67760	AT3G58690	2.18175	2.67631	3.00395	1.73648	2.15488	1.53579	1.19688	2.72631	2.02501	1.42443	2.45673	2.06975	2.18567	1.67864	2.15801	1.67585	1.62446	1.29408	1.75749	1.9118	1.95874	2.55752	2.5369	2.14943	1.87293	2.2041	1.23846	1.4086	2.0826	1.28239	2.16371	1.30301	1.54237	1.69674	1.38336	1.92087	0.900288	2.24506	0.960171	0.457638	1.60877	0.81448	1.99509	2.33431	2.27276
BnaA07g18010D	GSBRNA2T00098949001	Zinc finger, RING-type	CDX67761	AT3G58720	2.73245	1.21051	2.2628	2.78652	3.04572	3.49275	1.997	2.03695	2.67461	2.59092	1.51338	2.55078	2.35101	1.82982	1.30043	0.838752	1.60239	1.82303	1.50767	2.31054	1.8264	4.1477	1.39957	1.64173	2.07155	4.03304	1.8434	0.818923	4.17767	1.88254	3.30643	2.78311	2.47863	1.3564	2.16618	3.1001	2.50456	2.93539	2.16919	2.50014	0.233471	0.84921	3.03825	4.43971	3.67802
BnaA07g18020D	GSBRNA2T00098950001	ATPase, V1 complex, subunit D	CDX67762	AT3G58730	23.495	27.5792	20.1709	17.2722	20.7693	19.3038	21.7536	21.0237	19.1245	21.3408	20.3519	20.7025	19.397	20.3464	18.1526	23.7278	20.0826	22.628	19.7243	19.7643	22.8775	19.8597	26.2268	21.1176	28.3153	22.3679	19.2694	23.2114	25.4866	23.703	25.2622	20.6234	17.6333	21.8093	25.8142	26.0761	21.9555	21.9902	23.2829	21.3569	20.6759	20.2385	21.9367	20.2737	23.203
BnaA07g18030D	GSBRNA2T00098951001	Glycoside hydrolase, family 35	CDX67763		0	0	0	0	0	0	0	0	0	0	0	0.0204896	0	0	0	0	0	0	0	0.0178225	0	0	0	0	0	0	0	0	0	0	0	0	0	0	0.0232826	0	0	0	0	0	0	0	0	0	0
BnaA07g18040D	GSBRNA2T00098953001	Citrate synthase	CDX67764	AT3G58750	19.9789	19.1398	17.0545	22.6853	22.0876	19.5072	19.1923	21.7242	20.9425	19.0828	16.4022	17.539	14.5803	17.5607	12.8645	19.3328	21.521	20.1227	18.2091	15.2856	18.5053	19.1799	17.3329	16.1095	16.5427	20.5066	18.0813	18.5428	21.459	22.4602	16.357	25.8251	23.6389	17.1506	18.5381	16.7608	16.5692	16.5207	14.4951	18.7308	18.2457	16.8121	16.1906	14.6903	17.3008
BnaA07g18050D	GSBRNA2T00098954001	Transcription factor, MADS-box	CDX67765	AT3G58780	12.3805	11.2218	13.3479	12.9024	15.767	12.9579	11.2994	12.1248	9.71394	11.8751	8.95534	10.179	12.8808	10.9416	14.7651	15.8069	14.7117	13.4284	16.6232	10.5684	18.0389	17.9732	18.3259	19.1046	10.1359	10.7219	9.65351	13.2834	17.3092	16.9907	7.46927	12.2985	11.0519	11.6928	13.3441	10.8744	17.1864	15.8325	18.9149	20.2713	21.2477	22.527	12.7509	16.0341	21.05
BnaA07g18060D	GSBRNA2T00098955001	Glycosyl transferase, family 8	CDX67766	AT3G58790	1.97169	1.93209	2.04849	2.30806	2.34527	2.90926	1.43516	0.92606	1.59364	2.09073	2.14889	1.48059	1.34357	2.04415	2.11728	1.40668	2.71153	2.09521	0.978595	1.9579	1.22044	1.18725	1.57031	1.4139	1.4984	1.75184	1.88716	2.35959	3.61837	2.97111	1.60995	2.31155	1.59993	2.42377	2.03013	3.35223	1.70572	1.41316	1.64296	1.82151	3.11122	2.32502	1.31531	1.30944	1.15319
BnaA07g18070D	GSBRNA2T00098956001	HAD-superfamily hydrolase,subfamily IIIA	CDX67767	AT3G58830	3.18453	3.30806	3.36326	4.64469	4.72245	3.85233	3.56485	3.70214	4.71115	4.63975	5.32638	4.89506	4.28214	4.18094	3.76312	3.11675	6.89487	5.34893	6.25066	3.29581	6.22744	5.45007	3.44957	3.75949	3.87373	3.71248	4.38854	8.54812	7.534	5.70458	4.57331	5.57248	4.27606	6.82212	4.31223	5.83646	3.96763	3.6472	3.25668	3.72905	4.90004	6.74439	4.98678	5.47753	4.71239
BnaA07g18080D	GSBRNA2T00098958001	F-box domain	CDX67768	AT3G58820	2.12569	1.88635	2.94429	1.68555	1.48595	2.08121	2.07071	1.88694	2.41496	1.75881	1.48238	1.15717	1.39634	1.73917	2.20821	1.15667	1.48347	1.13762	1.28318	2.24185	1.12316	1.29239	1.04345	0.949438	2.48172	2.23472	0.957373	1.20896	1.70748	1.94208	2.57248	0.793779	1.93033	1.6335	1.52205	1.56305	1.42103	1.2586	1.51549	1.03956	1.08063	1.15632	1.36718	0.848755	1.18072
BnaA07g18090D	GSBRNA2T00098959001	F-box domain	CDX67769	AT3G58820	0	0.141285	0.0397752	0	0	0.0899737	0	0	0	0	0	0	0.0384076	0.0349861	0.0330569	0.0450279	0.0848901	0	0	0.0751153	0	0.0838246	0	0.0923913	0	0	0	0	0	0	0	0	0	0	0	0.063363	0	0.0556584	0.0546009	0.126423	0.0618406	0	0	0	0
BnaA07g18100D	GSBRNA2T00098960001	F-box domain	CDX67770	AT3G58820	0.201496	0.38471	0.096788	0.0950631	0.241755	0.146005	0.209443	0.420763	0	0.101746	0.0345568	0.136059	0.398226	0.252126	0.215081	0.366643	0.137849	0.156132	0.225132	0.149933	0.386074	0.204315	0	0.187938	0.222744	0.174375	0.0722987	1.00506	0.326994	0.480212	0.100711	0.132669	0.134882	0.291299	0.155094	0.51483	0.08323	0.271298	0.0443206	0.0513563	0.100449	0.274065	0.564362	0.134316	0.446849
BnaA07g18110D	GSBRNA2T00098961001	Importin-beta, N-terminal domain	CDX67771	AT3G59020	7.00615	5.966	6.59671	7.09909	5.50451	6.74357	6.22342	6.68086	5.35695	5.62237	7.62753	7.62307	5.56016	6.59318	6.2295	5.80829	6.32654	6.25056	6.27827	6.67488	5.7737	6.76248	5.72023	6.24628	6.40977	7.05959	5.90971	5.33525	6.03197	5.92129	6.69502	6.62415	6.56416	6.26056	6.46203	6.1764	4.95339	5.27039	3.63692	6.21097	6.81568	5.69941	5.1389	4.57242	3.62412
BnaA07g18120D	GSBRNA2T00098962001	Multi antimicrobial extrusion protein	CDX67772	AT3G59030	12.797	13.493	12.0186	35.9775	19.6195	34.516	6.61152	8.07575	8.60425	12.3203	10.4091	17.1654	7.64572	10.6338	7.24169	26.8048	35.0582	31.8034	10.7932	11.1227	12.9638	18.3699	15.3728	15.3185	16.1761	16.5336	14.7326	50.1668	40.8382	37.8149	13.1863	9.53417	8.55918	43.9562	27.7827	65.4782	13.8637	15.8288	9.45894	40.4319	48.5583	27.6765	12.2443	12.8398	5.76702
BnaA07g18130D	GSBRNA2T00098963001	Flavin amine oxidase	CDX67773	AT3G59050	3.85663	2.89757	2.78598	2.744	3.08351	3.3803	2.78688	3.32933	2.61481	3.28809	3.10248	3.38356	4.06107	3.41324	3.83964	3.30967	2.81292	2.64332	3.41837	3.27411	3.01428	2.90601	2.99066	3.5722	2.83497	3.55368	3.46648	2.68446	2.4037	3.72808	3.49175	3.39273	3.28568	3.19472	3.11059	3.04751	4.19023	2.26138	2.81956	4.26663	5.39958	3.61294	2.34692	2.76202	2.985
BnaA07g18140D	GSBRNA2T00098965001		CDX67774		3.0208	0	0	0	0	0	0	0	0	0	0	6.7679	0	1.67714	0	0	0	0	21.7736	4.56138	20.2869	0	6.91202	0	0.666621	0	0	0.774675	0.62413	0	0	4.37387	0	0	0	9.24791	0	0	7.41762	0	0	16.0338	0.714665	0	0
BnaA07g18150D	GSBRNA2T00098968001	Aspartic peptidase A1 family	CDX67775	AT3G59080	0.685648	0.762844	0.609004	0.859085	0.423242	0.0645343	1.49142	1.14854	1.3054	1.26878	2.11962	0.852585	1.40623	0.496081	1.50851	0.224664	0.713486	0.434984	1.23844	0.422919	1.11482	1.00559	2.94537	0.770907	0.637486	1.01708	0.860464	0.355496	0.734706	0.432755	1.58536	2.61789	5.85623	0.270719	0.61713	0.136629	2.64833	1.35234	1.17935	1.28727	0.663408	0.832155	1.95815	2.51393	6.75884
BnaA07g18160D	GSBRNA2T00098969001	Domain of unknown function DUF1084	CDX67776	AT3G59090	6.98514	7.69693	6.67842	5.81711	8.07834	7.59325	6.18873	6.95559	8.24412	6.57175	5.19694	7.02153	7.22066	7.09812	7.03723	9.42342	6.96632	8.72976	7.89951	5.70894	7.76571	8.56083	8.69419	8.09001	8.55585	6.20336	5.65373	8.17573	6.5632	9.34374	7.02423	5.90744	4.45044	10.3477	8.40051	8.72548	7.24827	6.61	7.57888	11.0543	9.18155	9.3856	6.54999	9.15129	6.33326
BnaA07g18170D	GSBRNA2T00098970001	Glycosyl transferase, family 48	CDX67777	AT3G59100	1.16989	1.15925	1.25894	1.29932	1.28166	1.30553	1.47045	1.76233	1.59076	2.31584	2.64011	1.77752	1.30826	1.28685	1.36126	0.991634	1.11813	1.0017	2.04392	1.29185	2.40042	1.8411	1.50151	1.5635	1.12592	1.75692	1.66214	0.99623	1.29398	1.67341	1.9557	3.74516	3.39088	1.36833	2.14951	1.30281	1.72802	1.31625	1.04427	0.865749	1.23525	1.30129	2.3259	1.64561	2.05317
BnaA07g18180D	GSBRNA2T00098971001	Protein kinase domain	CDX67778	AT3G59110	4.96677	4.0136	3.76573	3.45984	3.20908	3.22016	4.41893	4.25952	4.29102	2.96937	3.5436	3.80113	5.49962	3.61002	5.06848	4.69115	3.07697	3.1346	3.34747	4.79897	3.04401	4.91318	4.69506	4.96642	4.81775	3.37406	3.53499	2.57137	3.69767	3.11762	4.72986	3.10554	3.14822	2.8596	3.07537	3.14521	4.77929	5.01362	5.50387	3.11875	3.34849	3.77984	4.20636	5.96389	6.71828
BnaA07g18190D	GSBRNA2T00098972001	Galactose-binding-like domain superfamily	CDX67779		0	0	0	0	0	0	0	0	0	0	0	0	0	0	0	0	0	0	0	0	0	0	0	0	0	0	0	0.0347183	0	0	0	0	0	0	0	0	0	0	0	0.106546	0.173578	0.0315699	0	0	0
BnaA07g18200D	GSBRNA2T00098973001	F-box domain	CDX67780		3.75178	4.28203	4.92607	6.99576	6.7876	7.43056	8.82847	5.36035	5.60411	3.89624	6.4091	8.05009	6.85379	7.90626	7.6701	6.53213	5.04593	5.60092	5.94393	8.99542	4.36948	5.08024	5.70853	6.12565	8.23983	12.4926	8.60155	4.34439	6.13439	6.08042	3.9673	5.36753	7.89349	7.19663	6.87239	4.83354	4.94707	6.94027	4.57969	5.69542	4.32058	4.11911	4.35789	3.01376	5.63008
BnaA07g18210D	GSBRNA2T00098974001	FBD domain	CDX67781	AT3G59200	4.72626	3.62906	5.31025	5.5749	5.61878	5.6718	4.50436	4.13425	4.20401	5.30421	4.31799	4.65049	6.24562	6.28237	4.74362	3.91421	5.07355	5.56268	4.51768	5.47517	4.34093	5.21665	3.22233	5.20812	6.22703	4.84095	5.5687	4.20237	4.72591	5.03222	4.38426	4.20871	4.31894	5.53916	4.72351	4.37172	4.77539	4.28224	4.82424	4.04744	5.64288	4.96207	4.90915	4.4521	4.6703
BnaA07g18220D	GSBRNA2T00098975001	FBD domain	CDX67782	AT3G59210	0.31092	0.392552	0.238877	0.0586681	0.255828	0.168929	0.0970365	0.0354226	0.220913	0.37689	0.287452	0.0315336	0.283592	0.414886	0.423367	0.44168	0.223337	0.39741	0.859672	0.249798	1.23875	1.13518	0.54535	0.557163	0.24746	0.291211	0.201024	0.55828	0.0378434	0.0889612	0.15574	0.492009	0.208276	0.231152	0.287162	0.143023	0.192695	0.586172	0.492348	0.190224	0.418523	0.54979	0.217808	0.248825	0.239534
BnaA07g18230D	GSBRNA2T00098976001	F-box domain	CDX67783	AT3G59250	0	0	0	0	0	0	0	0	0	0	0	0.0405215	0	0	0	0	0	0	0	0	0	0.0406874	0	0	0	0	0.0861867	0	0	0	0	0	0	0	0	0	0	0	0.0529975	0	0	0	0	0	0
BnaA07g18240D	GSBRNA2T00098977001		CDX67784		0	0	0	0	0	0	0	0	0	0	0	0	0	0	0	0	0	0	0	0	0	0	0	0	0	0	0	0	0	0	0	0	0	0	0	0	0	0	0	0	0	0	0	0	0
BnaA07g18250D	GSBRNA2T00098978001	FBD domain	CDX67785	AT3G59270	0	0	0	0	0	0	0	0	0	0	0	0	0	0	0	0	0	0	0	0	0	0	0	0	0	0	0	0	0	0	0	0	0	0	0	0	0	0	0	0	0	0	0	0	0
BnaA07g18260D	GSBRNA2T00098979001	F-box domain	CDX67786	AT3G59270	0	0	0	0	0	0	0	0	0	0	0	0	0	0	0	0	0	0	0	0	0	0	0	0	0	0	0	0	0	0	0	0	0	0	0	0	0	0	0	0	0	0	0	0	0
BnaA07g18270D	GSBRNA2T00098980001	Pirin, N-terminal domain	CDX67787	AT3G59260	0	0.0820883	0	0	0	0	0.0757242	0	0	0.0743566	0	0	0	0	0	0	0	0	0	0.198814	0	0	0	0	0	0	0	0	0	0	0	0	0	0	0	0	0	0	0	0	0	0	0	0	0
BnaA07g18280D	GSBRNA2T00098981001	FBD domain	CDX67788	AT3G59270	0	0	0	0	0.138254	0	0	0	0	0	0	0	0	0	0	0	0.230067	0.104348	0.263156	0	0.236633	0.0908444	0.0457672	0.0500316	0	0	0	0	0	0	0	0	0	0.166716	0.310687	0.274671	0.166466	0.422254	0.118396	0	0.0670309	0.121937	0	0.11929	0
BnaA07g18290D	GSBRNA2T00098982001	Mitochondrial import inner membrane translocase subunit Tim16	CDX67789	AT3G59280	0.625931	1.0676	0.655027	0.36577	0	0.137047	0.410941	1.35766	0.770909	0.415242	0.412319	1.80609	2.3911	0.439181	3.27459	4.87313	1.43272	3.37994	6.21649	0.234343	6.50306	7.06362	5.63438	7.94771	0.345074	0.669068	0.409677	0.969558	0.608781	3.14556	0.245564	1.08671	0.655069	1.34318	0.82994	0.763184	5.98877	8.62855	11.5843	6.25476	10.7983	9.64516	3.13103	7.9308	13.6169
BnaA07g18300D	GSBRNA2T00098983001	D-galactoside/L-rhamnose binding SUEL lectin domain	CDX67790		0	0	0	0	0	0	0	0	0	0	0	0	0	0	0	0	0	0	0	0	0	0	0	0	0	0	0	0	0	0	0	0	0	0	0	0	0	0	0	0	0	0	0	0	0
BnaA07g18310D	GSBRNA2T00098984001	Haem oxygenase HugZ-like superfamily	CDX67791	AT3G59300	0.496837	1.02485	0.795462	0.562549	0.72568	0.440491	0.654249	0.415014	0.509843	0.568683	0.544237	0.369124	0.93659	0.690722	0.742536	0.841763	1.01969	1.20591	1.22943	0.415329	1.36037	1.47783	1.79081	1.29482	0.746944	0.550567	0.320948	0.693891	0.443456	1.23155	0.430607	0.621703	0.2661	0.574607	0.535383	0.520634	0.50466	0.936557	1.09281	1.08229	1.18888	1.2164	0.278336	0.839081	0.601042
BnaA07g18320D	GSBRNA2T00098985001	Solute carrier family 35 member SLC35F1/F2/F6	CDX67792	AT3G59330	0	0.0605506	0.155135	0.101397	0	0	0	0.12205	0.126968	0.10821	0.16488	0.107594	0.195945	0.0448603	0.0855918	0.174556	0	0	0	0	0	0	0.272128	0.0597634	0	0	0.114579	0	0.522607	0.152934	0	0.0524217	0.0714599	0	0	0	0	0	0.0709046	0.163938	0.160474	0.0729857	0.224712	0	0
BnaA07g18330D	GSBRNA2T00098986001	Protein kinase domain	CDX67793	AT3G59350	1.41207	1.25912	1.20082	0.846669	1.35299	1.14936	1.5836	1.55787	1.86727	1.79774	2.73933	1.28855	1.65892	1.8566	0.919122	0.864864	1.12548	0.823004	1.91007	1.22943	1.11136	0.563693	1.50112	0.579625	1.92504	1.63568	1.41549	1.01927	0.276321	1.55833	2.23293	3.25063	4.16427	1.28649	1.42207	1.1755	1.84453	1.34923	0.665353	0.920685	0.244694	0.759064	2.55571	1.86161	2.86806
BnaA07g18340D	GSBRNA2T00098987001	Uncharacterised protein family UPF0454	CDX67794	AT3G59390	0.146978	0.163354	0.851552	0.277915	0.528181	0.480826	0.451968	1.5009	1.21561	1.1094	0.22506	0.752448	0.804669	0.368958	0.773088	1.02831	0.377115	0.943218	0.889346	1.05467	1.46759	1.11467	0.734429	1.22133	0.487468	0.664504	1.01114	0.220232	0.357508	0.313091	1.06517	0.354869	0.194648	0.547092	0.254908	0.33688	0.634968	1.28309	0.583301	0.560449	0.439491	1.89829	0.408796	2.33453	0.97041
BnaA07g18350D	GSBRNA2T00098988001	GUN4-like	CDX67795	AT3G59400	0.953025	3.1635	1.68856	0.676028	1.30448	1.38691	2.11191	2.43234	1.41438	1.12766	2.93227	1.88597	3.12091	1.13207	2.21627	2.98509	1.46726	2.72106	9.25037	2.06732	10.6031	9.23293	5.24674	4.56921	1.05381	2.30329	2.59877	0.833203	1.16364	1.35148	3.20742	2.06471	1.15522	0.492879	0.918319	0.492558	2.25367	10.9844	3.2176	3.14879	2.5213	6.37179	2.53823	11.2512	3.71549
BnaA07g18360D	GSBRNA2T00098990001	EF-hand domain	CDX67796	AT3G59440	0.463249	0	0.225001	0	0.118677	0.253332	0.820351	0.52328	0.273192	0.232219	0.352504	0	0.105805	0.389289	0.182278	0.246111	0	0.407555	0.306729	0.208669	0.691368	0.583765	0.561823	0	0.461281	0.112743	0.602176	0	0.140822	0.163434	0.216975	0	0.303854	0.144145	0	0	0.995694	1.08596	0.153117	0	0	2.67661	0.63933	0	0.826789
BnaA07g18370D	GSBRNA2T00098991001	FAR1 DNA binding domain	CDX67797	AT3G59470	0	0	0.273068	0.0668433	0	0.0771172	0	0	0	0	0	0	0.266807	0.122248	0.224695	0.0761985	0.0725891	0.577482	0	0	0	0.0715295	0.28327	0.0784133	0	0	0	0.635632	0	0	0	0.0684009	0	0.438687	0	0.108066	0.261916	0.402589	0.374134	0.215797	0.317171	0.192295	0	0.842876	0.254822
BnaA07g18380D	GSBRNA2T00098992001	Ribokinase/fructokinase	CDX67798	AT3G59480	0.138896	0.0558215	0.0445568	0.830545	0.380702	0.957319	0.0958379	0.105344	0.164337	0.466996	0.474548	0.465807	0.253465	0	0.0369681	0.201271	1.99575	1.32417	0.477317	0.082794	0.127942	0.0469015	0.274535	0	0.368563	0.0951352	0.297408	3.62248	0.507123	1.05673	0.32044	0.193772	0.308816	3.88793	1.7647	3.82879	0.114586	0	0	1.76534	2.24816	0.0629593	0.129382	0.0615774	0.589261
BnaA07g18390D	GSBRNA2T00098993001	Yif1 family	CDX67799	AT3G59500	19.0209	17.0066	16.2127	15.792	14.8147	17.3632	15.454	16.6073	16.5115	14.5113	14.1031	16.8413	9.58546	19.3315	9.25583	6.45682	15.8685	13.1852	19.3362	18.5914	16.9409	9.16106	9.55572	3.192	16.588	14.8671	16.0882	17.1309	21.5643	16.3873	19.3386	18.4868	19.8174	21.229	19.7873	16.9534	6.16335	6.88841	4.41653	1.45421	0.737473	4.69501	16.1955	9.25017	1.79188
BnaA07g18400D	GSBRNA2T00098994001	Leucine-rich repeat	CDX67800	AT3G59510	0	0	0	0.020066	0	0	0	0	0.0503117	0	0	0	0	0.0177466	0	0	0	0	0.0356439	0	0	0	0	0	0	0	0	0	0	0.12138	0	0.0417779	0	0	0.0245492	0	0.0263154	0	0	0	0.1907	0	0	0	0
BnaA07g18410D	GSBRNA2T00098995001		CDX67801		0	0	0	0	0	0	0	0	0	0.194294	0	0.178639	0	0	0	0.401848	0	0	0	0	0	0	0	0	0	0	0	0	0.722245	0	0	0	0	0.250541	0	0	0	0	0	0.59261	0	0	0	0	0
BnaA07g18420D	GSBRNA2T00098997001	Ribosomal protein L38e	CDX67802	AT3G59540	75.4195	78.8311	81.1927	52.4411	48.5012	57.3176	82.8839	70.7122	81.0524	59.5107	60.2055	47.6992	59.5553	85.7017	50.9554	28.7746	47.7737	39.6711	55.9183	85.1847	62.6565	36.0629	33.5496	26.1307	105.751	49.7422	49.4847	69.5745	56.7038	53.9729	59.8649	44.5083	50.8326	71.1744	52.5429	70.1724	35.7277	47.5065	40.2379	13.0722	9.93297	32.3868	60.5853	56.9728	24.6393
BnaA07g18430D	GSBRNA2T00098998001	PB1 domain	CDX67803	AT3G59580	0.013693	0.0637255	0.0524756	0.0669135	0.0422817	0.103978	0.0716465	0.0781292	0.0324624	0.0138553	0.0282038	0.0167978	0.0374534	0.0520949	0.0110073	0.111565	0.0421453	0.0173799	0.0114613	0.0488039	0	0.0278108	0.028644	0.0924402	0.0181596	0.101246	0.0148658	0.184332	0.150012	0.0393079	0.0278564	0.0683838	0.0184356	0.107696	0.1264	0.168206	0.0340101	0.110758	0.0541665	0.272613	0.163913	0.0372618	0.0577334	0.0183239	0.0332572
BnaA07g18440D	GSBRNA2T00098999001	Ribosomal protein/NADH dehydrogenase domain	CDX67804	AT3G59650	11.0072	11.3731	13.4975	10.6142	9.98315	10.1811	12.3991	9.44482	11.0043	12.1429	10.2105	11.7727	10.6873	12.4941	10.0713	9.04303	12.0372	9.62572	9.75733	11.6314	11.6646	6.10599	7.9278	6.76503	14.3837	12.3333	11.1077	16.0624	10.6091	10.259	12.1439	7.36881	8.60974	13.4514	12.5134	18.1574	7.19936	8.6912	8.26228	5.43675	3.85203	7.95025	10.9875	8.1023	7.1084
BnaA07g18450D	GSBRNA2T00099000001	C2 domain	CDX67805	AT3G59660	2.66534	2.8949	3.18368	2.5447	3.079	2.83889	3.23294	2.63556	3.1479	2.94214	2.98466	2.82818	2.56242	2.5984	2.45022	3.95929	3.79756	3.28857	3.6328	2.3883	4.22488	5.10625	4.5257	2.98388	1.83977	2.60586	3.37438	2.72334	2.77026	3.3175	2.96934	3.64777	4.20902	3.86267	3.08817	2.58106	2.78869	3.17311	3.33991	2.8951	3.2016	3.33679	2.40834	3.77571	4.45124
BnaA07g18460D	GSBRNA2T00099001001	AT4G37440_like	CDX67806	AT3G59670	0.145159	0.360594	0.0672882	0.264322	0.108018	0.152248	0.291017	0.279131	0.207268	0.494978	0.215683	0.193148	0.503473	0.350539	0.256713	0.114621	0.538968	0.244216	0.508766	0.391834	0.185656	0.106499	0.396172	0.195872	0.325135	0.254219	0.0376668	0.261979	0.223957	0.200216	0.384534	0.518292	0.37486	0.366094	0.525558	0.322023	0.134575	0.518528	0.277272	0.0535392	0.366539	0.142868	0.0980434	0.233336	0.349505
BnaA07g18470D	GSBRNA2T00099003001		CDX67807		0	0	0	0	0	0.0531337	0	0	0	0	0	0.0159234	0.0296287	0	0	0	0	0	0	0	0	0	0	0	0	0	0	0	0	0	0	0	0	0	0.056313	0.0742546	0	0	0	0.0247068	0.16965	0	0	0	0
BnaA07g18480D	GSBRNA2T00099004001	Protein kinase domain	CDX67808	AT3G59700	0	0	0	0	0	0	0	0	0	0	0	0	0	0	0	0	0	0.083992	0	0	0	0	0	0	0	0	0	0	0	0	0	0	0	0.134291	0	0.221457	0	0	0	0.0552294	0	0	0	0	0
BnaA07g18490D	GSBRNA2T00099005001	Short-chain dehydrogenase/reductase SDR	CDX67809	AT3G59710	0	0	0	0	0	0	0	0	0	0	0	0	0	0	0	0	0	0	0	0	0	0	0	0	0	0	0	0	0	0	0	0	0	0	0	0	0	0	0	0.199751	0	0	0	0	0
BnaA07g18500D	GSBRNA2T00099006001	WD40 repeat	CDX67810	AT2G43770	8.32344	7.65624	8.35246	8.66494	6.90483	7.94342	8.70724	10.15	8.18509	7.68458	7.21634	10.7738	5.82751	7.66591	6.56074	3.9371	8.38859	8.17385	7.3791	9.4187	6.77576	4.82402	5.62957	3.53644	7.85035	9.96187	8.09273	11.784	9.27532	7.64785	8.4497	6.5745	7.01575	11.8724	9.03559	8.36725	4.8997	6.33942	4.03884	3.75273	3.82275	3.81807	7.84132	4.73142	3.26456
BnaA07g18510D	GSBRNA2T00099007001	WW domain	CDX67811	AT3G59770	4.99941	3.85702	4.24553	5.28407	4.55325	4.82468	4.49275	4.28092	4.57338	3.88449	4.9608	4.91422	2.96734	3.99772	2.92585	2.87813	4.6223	4.16745	4.316	4.04323	3.91997	3.38562	3.17702	3.23568	3.29754	4.53215	3.72546	2.85261	3.99701	4.05117	3.20871	4.20076	3.72379	3.3836	4.17757	4.07778	2.1456	2.75538	1.97947	1.81801	1.65764	2.62507	3.42448	1.82006	1.70186
BnaA07g18520D	GSBRNA2T00099008001	Rhodanese-like domain	CDX67812	AT3G59780	11.1579	9.96212	11.1447	6.5764	7.3226	7.15976	9.82316	8.73951	8.74905	7.33662	8.43085	7.85967	7.04325	6.8172	7.04806	4.7868	5.36074	5.30041	7.64296	6.60173	7.8555	7.62514	5.86132	5.31084	8.07392	8.11926	6.18096	5.53622	6.04457	5.40369	7.06684	5.28394	4.83245	6.93145	6.43096	5.95267	6.29994	6.75399	6.84331	4.93643	4.91416	6.39131	8.56975	7.66104	5.95381
BnaA07g18530D	GSBRNA2T00099009001	Protein kinase domain	CDX67813	AT3G59790	0.0750142	0	0.0721044	1.76986	0.501355	0.448605	0	0.256232	0.177597	1.51456	0.0769858	2.69166	0.0342154	0.469483	0.0900075	1.02228	0.577364	0.523355	0.691616	0.335048	0.198644	0.684369	0.385057	0.0419364	1.0449	0.504676	0.0806121	0.39291	0.136949	0.643117	0.448395	0.147846	0.0501589	0.511299	0.216548	0	0	0.0504877	0.198033	0.516072	0.280438	0.0510116	0.367424	0.0499669	0.0453345
BnaA07g18540D	GSBRNA2T00099010001	LSM domain, eukaryotic/archaea-type	CDX67814	AT3G59810	22.9763	22.9407	26.1292	16.3117	19.9436	19.0293	23.1356	19.9421	16.6491	18.7068	14.3851	16.4036	24.8646	24.0142	20.5406	20.2831	16.0314	21.6294	17.9959	22.7818	20.5083	22.8549	20.1174	18.4455	22.9162	14.67	21.3999	22.9219	16.6262	25.3477	19.2843	12.2964	17.1561	22.9679	17.593	24.8397	20.3961	22.0572	23.3013	26.7001	21.2098	23.1057	19.2095	27.2764	21.1565
BnaA07g18550D	GSBRNA2T00099011001	Protein kinase domain	CDX67815	AT3G59830	0.816744	0.701526	0.79527	0.835794	0.477862	0.38029	0.488791	0.743616	0.84261	0.718906	0.398958	0.535763	0.667288	0.721228	0.71357	0.744885	0.682583	0.673159	0.220686	0.56955	0.365763	0.901526	0.445163	1.00681	0.662088	0.440469	0.682755	0.630699	0.641368	0.653377	0.556568	0.305648	0.14138	0.664036	0.488293	0.586708	0.555457	0.887242	0.796495	0.543705	0.551739	0.962767	0.923607	1.14521	0.638302
BnaA07g18560D	GSBRNA2T00099013001	ARGOS/ARL	CDX67816	AT3G59900	6.29601	5.42815	4.42865	8.56495	7.07934	8.98729	5.05599	10.3156	9.47154	13.455	8.05132	7.13992	22.3478	11.6677	19.3914	6.06904	6.88113	3.32772	17.0563	10.6866	20.5633	9.73786	5.37147	5.13889	6.33732	3.29627	2.12495	1.52352	4.56907	2.80938	6.14929	25.7065	26.1762	1.38801	6.939	4.18493	5.74637	2.85834	4.29767	29.3863	21.7039	14.0563	6.04675	13.2462	11.3732
BnaA07g18570D	GSBRNA2T00099014001	Rab GDI protein	CDX67817	AT3G59920	73.1704	71.4833	66.8512	68.0885	63.9814	73.1033	67.2124	73.569	70.1377	67.8296	66.1962	77.9921	51.2601	72.345	52.016	51.1208	65.362	53.8527	75.3454	74.0628	74.4221	54.0117	55.1935	39.1301	71.9021	66.3465	67.2135	76.864	76.1067	72.2023	67.5848	71.2414	76.4528	80.0757	71.7616	66.5308	43.658	45.9759	37.7351	34.6322	32.141	42.0714	61.6336	47.0097	31.9911
BnaA07g18580D	GSBRNA2T00099015001	SET domain	CDX67818	AT3G59960	0.816217	0.785989	0.156807	2.95728	0.940163	0.816102	0.169735	0.185953	0.193294	1.28602	0.134122	3.3085	0.0893403	1.171	0.235281	0.570503	1.47414	0.834754	0.300931	0.874493	0.519925	0.264862	0.605604	0.621368	1.25596	0.407182	0.105474	0.537396	0.794752	0.466938	1.14321	0.54845	0.218608	0.647292	0.527717	0.350384	0.323693	0.0439613	0.646291	1.77324	0.561531	0.932561	0.914594	0.217672	0.536024
BnaA07g18590D	GSBRNA2T00099016001	Post-SET domain	CDX67819		2.4205	3.33758	1.0802	9.24185	1.79221	6.54119	0.215791	0.737376	0.257757	3.27911	0	6.97826	0.200831	4.47636	0.50868	5.44355	6.33318	1.30008	2.96279	3.19861	1.97319	2.20253	3.1924	1.87852	4.38666	0.594917	0.439062	0.663922	2.66939	1.52779	1.72214	1.18027	0.281593	3.03044	2.55978	2.00028	1.06953	1.46118	1.16295	13.9613	4.9509	3.2878	1.19544	3.12064	6.93257
BnaA07g18600D	GSBRNA2T00099017001	Methylenetetrahydrofolate reductase	CDX67820	AT3G59970	44.2171	46.7741	48.9438	46.7372	54.8568	48.2057	42.2113	42.546	42.0476	45.8451	51.4671	44.1172	27.9301	42.291	30.0146	25.4635	47.9082	40.2886	49.9157	42.0138	45.002	23.2203	33.2074	20.3506	47.0716	52.7795	46.4639	53.3207	56.5519	55.1889	49.5559	42.4846	46.5065	52.6141	53.376	54.8067	27.5826	19.8023	24.8574	23.1592	21.855	28.0156	36.4301	18.9025	16.716
BnaA07g18610D	GSBRNA2T00099018001	Peptidase M24	CDX67821	AT3G59990	9.83536	9.09174	10.6543	8.92936	8.77944	9.62378	9.54524	8.74951	9.87934	9.33986	9.43146	10.6828	7.31414	10.0524	7.20755	5.41659	10.1446	8.93135	9.16697	9.52333	8.63626	5.51847	4.79312	5.19081	10.3416	11.8595	9.71987	16.0963	12.416	10.7498	7.37113	9.30489	8.43263	13.7494	9.68004	11.1393	7.47935	5.0902	7.17757	5.74742	6.7038	6.13332	9.50277	5.67128	5.98641
BnaA07g18620D	GSBRNA2T00099019001	ELMO domain	CDX67822	AT3G60260	12.0053	6.76095	11.1367	9.31316	8.28018	9.21183	9.91141	9.60005	10.059	8.60932	9.88145	9.91492	9.17388	10.0387	9.22206	6.24374	8.74663	8.52576	9.38777	9.32318	7.05575	8.15163	9.56806	7.67702	9.92	10.8622	8.77223	6.85437	10.0926	9.03431	7.77056	9.64654	9.56396	6.59978	8.87182	9.1613	10.2314	10.699	9.35447	5.87609	8.3562	6.29087	10.8109	9.50139	9.67139
BnaA07g18630D	GSBRNA2T00099020001	Palmitoyl protein thioesterase	CDX67823	AT3G60340	48.5981	46.5088	40.5567	64.9601	46.0401	61.1127	45.7288	37.4635	41.6057	44.8155	33.2045	43.9128	32.9384	38.4768	30.9205	50.5662	51.8735	50.178	42.9769	39.3992	40.942	53.6763	51.8902	41.9345	46.3086	43.9889	40.8568	48.3007	56.2192	55.8257	37.1936	40.8944	31.6138	53.4141	58.4947	55.9507	32.4324	35.9213	35.2883	56.1568	52.4611	45.1544	38.5836	37.811	31.5589
BnaA07g18640D	GSBRNA2T00099021001	Protein of unknown function DUF761, plant	CDX67824	AT3G60380	5.22453	4.33212	4.71434	5.13846	5.36568	4.29652	4.75346	4.37294	4.7526	4.90054	6.11582	6.09372	3.35744	4.32671	3.57316	4.162	4.51639	4.71551	4.78814	4.62198	5.34523	3.52827	3.53063	4.31993	4.8833	5.11893	5.45489	4.93934	4.95777	5.01244	4.80093	5.34125	5.63843	4.76471	5.35315	5.7135	4.64556	3.5201	3.60835	5.80866	4.07499	4.92505	4.24428	2.80395	2.62787
BnaA07g18650D	GSBRNA2T00099022001	PRIB5	CDX67825	AT3G60415	0	0	0.0781116	0	0	0	0	0	0	0.162494	0	0	0	0	0	0.0867551	0	0	0.0678542	0	0	0	0	0	0	0	0	0	0	0.114574	0	0	0	0	0	0	0	0	0.106935	0	0	0	0	0	0
BnaA07g18660D	GSBRNA2T00099023001	PRIB5	CDX67826	AT3G60440	28.9606	30.2566	28.3876	33.8521	29.3734	30.7768	30.7664	27.7373	29.7714	27.231	24.9277	34.8679	17.0521	32.0155	21.0621	23.1253	26.5387	24.1733	23.9586	33.2948	23.4971	23.3156	20.6994	15.3154	36.5069	30.9397	28.0832	29.1289	32.792	31.7715	28.5196	32.6167	28.7741	24.0542	29.5448	28.5133	18.7078	15.8367	13.9902	19.8657	14.0339	18.9595	22.8252	15.1531	11.2196
BnaA07g18670D	GSBRNA2T00099024001	SANT/Myb domain	CDX67827	AT3G60460	0.0627608	0	0	0	0	0	0	0	0	0	0	0	0	0	0	0	0	0	0	0	0	0	0	0	0	0	0	0	0	0	0	0	0	0	0	0	0	0	0	0	0	0	0	0	0
BnaA07g18680D	GSBRNA2T00099025001	Protein of unknown function DUF247, plant	CDX67828		0	0	0	0	0	0	0.075029	0	0	0	0	0	0	0	0	0	0	0	0	0	0	0	0	0	0	0	0	0	0	0	0	0	0	0	0	0	0	0	0	0	0	0	0	0	0
BnaA07g18690D	GSBRNA2T00099026001	AP2/ERF domain	CDX67829	AT3G60490	0	0.09569	0.168181	0	0	0	0	0	0	0	0	0	0	0	0	0	0	0	0	0	0	0	0	0	0	0	0	0	0	0	0	0	0	0	0	0	0	0	0	0	0	0	0	0.0573985	0
BnaA07g18700D	GSBRNA2T00099027001	Exoribonuclease, phosphorolytic domain 1	CDX67830	AT3G60500	1.05707	2.01726	1.75415	2.67198	1.36852	2.00303	2.44574	1.52483	1.18554	2.31629	1.99554	1.90761	3.01472	2.43088	3.59126	2.34933	1.59543	2.15598	1.61111	2.68784	2.33857	3.3404	2.64101	3.87259	2.51321	2.42337	2.48812	2.1603	2.30374	1.76891	2.90962	2.80608	2.21901	1.81336	2.1969	2.63564	3.41263	4.2538	4.12104	3.16244	3.62188	2.95578	2.56871	1.8443	4.20959
BnaA07g18710D	GSBRNA2T00099028001	ClpP/crotonase-like domain superfamily	CDX67831	AT3G60510	3.08882	2.27127	3.00485	2.824	2.51311	2.32315	3.03143	3.30016	2.28333	2.76916	2.74266	2.56624	2.66721	2.58107	2.17829	2.00275	2.55581	2.46058	2.06278	2.22409	1.79808	2.27035	2.22874	1.78649	2.70929	2.55105	2.59056	2.36758	2.8343	2.32045	2.06431	3.35938	2.05748	3.07328	2.87501	1.457	1.72383	1.9725	1.51947	2.33187	1.33264	1.94703	2.3284	1.44449	1.34875
BnaA07g18720D	GSBRNA2T00099029001		CDX67832	AT3G60520	13.8932	9.94542	12.0596	14.0507	15.3458	16.6442	8.24757	7.19336	9.22612	10.0565	12.2071	6.82423	8.35504	7.61324	8.04466	6.80582	22.4823	21.276	2.7867	9.11656	4.53378	4.86367	14.2875	4.2402	14.4326	9.67351	10.3145	29.9275	28.9379	19.0695	9.82292	8.02205	7.22169	19.9589	11.1894	15.7296	5.97684	8.3286	10.4911	13.3103	19.5146	17.3153	4.78902	4.46122	3.54294
BnaA07g18730D	GSBRNA2T00099030001	Zinc finger, GATA-type	CDX67833	AT3G60530	25.4788	16.108	26.1575	24.0375	43.4631	15.2113	25.6978	19.5011	26.0855	41.5181	67.4372	19.1106	21.2655	14.0665	19.58	17.1196	59.0844	22.0414	22.4573	13.1652	23.0536	12.3868	46.6762	21.4665	24.9791	35.6065	31.3652	18.0796	39.4823	23.1671	33.3554	39.2767	48.0049	13.2158	36.3606	22.4634	41.4103	24.5919	29.5289	19.0554	12.4302	22.5977	53.2471	22.2519	41.9692
BnaA07g18740D	GSBRNA2T00099031001	Cyclin P/U	CDX67834	AT3G60550	0.502792	0.79944	0.416109	0.203696	0	0	0.957833	0.733704	0.594086	0.0722905	0.293386	1.49813	0.917544	0.180296	0.855614	0.386813	0	0.754198	0.723935	0.193233	0.748873	2.32463	0.862362	1.11455	0.571661	0.361294	0.836888	0	0	0	0.208523	0.485975	0.761246	0	0.166077	0	1.24137	0.771911	1.42516	0	0.107385	1.26956	0.799246	2.663	1.72506
BnaA07g18750D	GSBRNA2T00099032001	Major pollen allergen Lol pI	CDX67835	AT3G60570	0	0	0	0	0	0	0	0	0	0	0	0	0	0	0.045373	0	0	0	0	0	0	0.0576444	0	0	0	0	0	0	0	0	0	0	0	0	0	0	0	0	0	0	0	0	0	0	0
BnaA07g18760D	GSBRNA2T00099033001	Zinc finger C2H2-type	CDX67836	AT3G60580	0.051981	0.528401	0.300386	0.147273	0	0.169801	0.268487	0.177313	0	0.0524021	0.0532347	0.0521416	0.284609	0.0434346	0.165827	0.0563788	0.106706	0.121078	0	0	0	0	0.105545	0.0578988	0	0.265761	0.166552	0	0	0.0740722	0	0.0508115	0.415395	0	0	0	0	0	0.137313	0	0.155405	0	0.0725568	0.0690609	0.313252
BnaA07g18770D	GSBRNA2T00099034001	Major sperm protein (MSP) domain	CDX67837	AT1G51270	11.8073	14.0982	14.7121	11.317	11.4129	12.3285	12.9651	15.1774	19.3886	14.2636	11.8101	12.0502	12.5726	9.19295	13.2411	21.9397	13.0997	14.8661	15.0972	9.9865	16.3286	19.4097	21.9866	21.7613	11.3368	10.3623	8.83477	15.1088	13.7201	14.5301	11.2304	12.1127	9.17112	15.5116	15.3724	12.6683	17.7617	18.4549	17.7748	17.2059	16.2035	18.8777	14.7546	21.8455	22.2625
BnaA07g18780D	GSBRNA2T00099035001	F-box domain	CDX67838		0	0	0	0	0	0	0	0	0	0	0	0	0	0	0	0	0	0	0	0	0	0	0	0	0	0	0	0	0	0	0	0	0	0	0	0	0	0	0	0	0	0	0	0	0
BnaA07g18790D	GSBRNA2T00099036001	Kelch-type beta propeller	CDX67839		0	0	0	0	0	0	0	0	0	0	0	0	0.166995	0	0	0	0	0	0	0	0	0	0	0	0	0	0	0.275511	0	0	0	0	0	0	0	0	0	0	0	0	0	0	0	0	0
BnaA07g18800D	GSBRNA2T00099037001	Transketolase, N-terminal	CDX67840	AT3G60750	0.0982583	0	0.0314618	0	0.168421	0.0711924	0.0340541	0.111926	0.193909	0.331	0.201822	0.0663773	0.268941	0.136598	0.209801	0.0715902	0.168051	0.190324	0.16475	0.175458	0.405656	0.199278	0.236244	0.476666	0.304131	0.170185	0.634833	0.0980202	0.318915	0.140525	0.0655288	0.323627	0.219298	0.202924	0.34033	0.150705	0.203115	0.220506	0.345789	0	0.0489842	0.178322	0.275248	0.262034	0.198126
BnaA07g18810D	GSBRNA2T00099038001	Ribosomal protein S15	CDX67841	AT3G60770	71.7298	65.1332	74.8429	51.4418	45.7132	51.1068	72.1497	71.3565	70.4898	56.4375	62.2185	72.9416	101.374	99.9662	87.1412	58.6421	51.6373	51.1221	43.8468	100.975	49.7839	77.4269	65.0482	63.2925	93.148	68.5496	71.463	63.8534	54.3317	51.1343	88.4263	59.3251	71.5104	67.7006	57.5081	65.2455	75.2669	91.3205	87.8342	41.1979	39.4519	48.6599	81.5746	103.021	96.2817
BnaA07g18820D	GSBRNA2T00099039001	Proteasome, subunit alpha/beta	CDX67842	AT3G60820	72.4392	73.7777	71.1124	62.6475	63.3527	69.2927	71.651	71.1293	65.7536	67.1267	62.3012	68.8508	74.1565	76.2267	77.8254	81.0007	64.5821	69.3336	51.117	72.6271	52.4599	82.7869	73.6836	72.7802	84.966	66.6309	61.8456	75.5564	61.9487	66.9529	75.2986	59.1355	59.8074	74.9137	71.0292	80.7647	81.3557	87.1659	93.2884	78.0719	76.0773	70.1755	69.3532	102.77	85.5775
BnaA07g18830D	GSBRNA2T00099040001	Actin family	CDX67843	AT3G60830	8.49496	8.36173	6.30357	5.50015	6.99199	6.26854	8.62259	6.21057	6.73788	5.65726	6.57433	5.70271	15.4675	8.12203	13.2943	17.3369	6.92347	9.79693	2.73879	6.42281	3.73403	16.5374	15.1328	20.5184	7.10334	5.7009	6.69292	5.32234	6.62827	6.6494	7.601	5.9363	6.40859	6.63138	6.06319	6.24087	20.8936	21.8485	24.2617	21.598	20.1646	20.7206	10.8879	24.1735	27.4396
BnaA07g18840D	GSBRNA2T00099041001		CDX67844	AT3G60850	0.0527608	0.0303897	0.0759552	0	0.13569	0.0288143	0.109951	0.120272	0.0624956	0.0536285	0.0271178	0	0.0962365	0.0439829	0.0634518	0.0866269	0	0.0612751	0.0883881	0.0235376	0.234081	0	0.191229	0.0887475	0	0.110255	0.0569685	0.0409815	0.224767	0.0755475	0.053073	0.0523203	0.10617	0.228783	0.304514	0.0404655	0.130863	0.0710704	0.208826	0.0403633	0.0395646	0	0.073983	0.246524	0.0958676
BnaA07g18850D	GSBRNA2T00099042001	Protein LITTLE ZIPPER	CDX67845	AT3G60890	0.494099	0	0	0	0	0	0.960652	0	0	0	0	0	2.29079	0	0.760887	0	0	0	0	0.447912	0.412628	0	1.34814	2.64562	0	0	0	0	0	0	0.841128	0	0	0	0	0	0	1.31122	1.32361	0	0	0	0.698405	0.647027	4.08147
BnaA07g18860D	GSBRNA2T00099043001	FAS1 domain	CDX67846	AT3G60900	0	0	0	0	0.107594	0.689667	0	0	0	0	0	0.114405	0	0	0	0	2.30295	4.25925	0.0350978	0	0	0	0.107085	0	0	0	0	10.314	4.26918	1.97704	0	0	0.0279584	9.34242	0.572152	11.7566	0.0777451	0	0	0.888815	15.2364	0.120255	0	0	0
BnaA07g18870D	GSBRNA2T00099045001	Methyltransferase type 11	CDX67847	AT3G60910	0	0	0	0	0	0.0682184	0.132155	0	0	0	0	0	3.0992	0	2.45805	4.48293	0.274769	1.1764	0	0.118253	0	5.27191	3.15428	5.05404	0	0	0	0.0971859	0	0	0	0	0	0	0.0729501	0	5.09802	3.77233	5.28145	4.10022	5.85772	4.56052	0.651823	5.10781	6.27137
BnaA07g18880D	GSBRNA2T00099046001	C2 domain	CDX67848	AT3G60950	8.38082	7.59731	7.71862	10.518	10.1101	10.2337	8.38392	8.49086	8.91413	7.83139	8.52238	9.69169	13.6603	7.27772	13.7332	18.8676	11.1118	15.2813	10.3935	7.83346	10.5458	18.2049	14.8409	21.3528	7.08217	9.9156	10.8136	11.5464	13.5553	9.90588	8.83368	10.5025	12.0817	12.3059	10.4174	8.13861	17.3701	17.4581	17.3619	28.0244	27.6061	19.902	10.5622	14.7309	21.1095
BnaA07g18890D	GSBRNA2T00099047001		CDX67849		0.875235	1.35664	0	0.828304	0	0	0	0	1.11531	0.969424	0.959957	2.09894	0	0	1.62955	0	3.6422	1.00819	0.78367	0	2.83519	0	1.1892	1.04055	2.4178	0	1.05045	0	0	0	2.08042	1.90491	4.95407	1.31324	3.28739	0	0	0	1.24326	1.35935	0	2.53709	1.34302	0	10.5606
BnaA07g18900D	GSBRNA2T00099048001	Peroxisomal biogenesis factor 11	CDX67850	AT3G61070	18.8112	12.6535	13.3605	13.0228	21.1008	13.1205	26.1979	41.0064	37.7653	29.404	21.864	18.5894	10.7388	7.39846	8.20382	8.57157	33.8652	14.5241	25.52	5.79783	25.4808	12.1529	29.7792	11.9504	9.1006	14.6972	14.6212	21.3657	21.3161	14.0108	20.2826	72.9076	82.3379	15.756	19.7856	16.1006	23.4473	13.9839	11.9039	27.7908	27.3259	22.3063	23.3722	20.701	44.8259
BnaA07g18910D	GSBRNA2T00099049001	Protein kinase-like domain superfamily	CDX67851	AT3G61080	0.0459364	0.833992	1.01673	0.34696	0.330512	0.449902	0.760795	0.731658	0	0.509693	0.517945	0.0924498	1.29931	0.575439	1.28385	0.998608	0.235729	0.717451	0.539293	0.451786	0.484657	1.53568	1.28577	2.10115	0.243784	0.566516	0.639439	0.68757	0.27953	0.7864	0.363464	0.270329	0.367716	0.740226	0.424453	0.281402	0.568466	1.17423	1.94102	1.61426	2.33504	1.87401	0.641888	1.03869	2.66069
BnaA07g18920D	GSBRNA2T00099050001	Ribosomal protein S27e	CDX67852	AT3G61111	20.1302	29.9456	21.0624	17.1928	16.484	16.7039	25.5967	19.8972	20.0466	21.6631	17.9353	21.14	50.1197	23.8731	51.4522	59.9231	18.1984	31.4655	17.9274	22.4399	33.6789	50.384	43.7763	63.141	26.3724	25.9347	17.6069	21.6609	18.8438	23.6355	22.2256	17.4619	15.3958	22.7928	23.2047	25.4809	74.1506	67.1996	92.7107	68.5295	60.6582	65.6186	39.1141	79.8674	90.9176
BnaA07g18930D	GSBRNA2T00099051001	Proteasome component (PCI) domain	CDX67853	AT3G61140	7.03512	7.66102	6.20865	8.13764	5.66552	7.00857	7.96886	7.73924	6.90278	6.19949	6.68224	7.10862	10.6448	7.03677	10.3294	11.9436	7.73591	9.03925	6.92512	8.54408	8.02231	13.3074	10.0726	15.3083	8.41924	5.76787	7.53097	8.0146	7.16757	7.78567	7.07774	6.9076	7.08524	8.8153	6.4769	6.94712	13.3296	12.5157	12.6845	16.6132	19.1611	14.191	8.47668	10.0637	16.3755
BnaA07g18940D	GSBRNA2T00099052001		CDX67854		0	0	0	0	0	0.551309	0	0	0	0	0	0	0.304633	0	0	0	0	0	0	0	0	0	0	0	0	0	0	0	0.405189	0	0	0	0	0	0	0	0	0	0	0	0	0	0.224492	0.42481	0.191643
BnaA07g18950D	GSBRNA2T00099053001	Homeobox domain	CDX67855	AT3G61150	1.8965	2.3581	1.59909	2.23097	1.75103	1.9766	1.96646	2.48581	1.62621	1.5582	2.08528	2.19177	3.71993	1.47463	3.3504	3.62714	1.78154	2.37005	1.13789	1.30496	0.697933	4.63191	3.42342	4.57378	1.69331	1.7751	1.90088	3.46322	2.66537	2.07561	1.95851	1.22192	1.76315	2.90984	2.1413	3.79698	3.27568	4.17593	3.21041	3.5187	4.42627	2.96462	2.48674	3.30114	3.65674
BnaA07g18960D	GSBRNA2T00099054001	Protein kinase domain	CDX67856	AT3G61160	0.0512472	0.0590705	0	0	0	0	0	0	0	0.0557385	0	0	0	0	0	0	0.0262922	0	0	0	0	0.0259976	0	0.0287395	0	0	0	0	0	0	0	0	0	0	0	0	0.0635597	0	0	0.0442874	0	0	0	0	0
BnaA07g18970D	GSBRNA2T00099057001	Conserved hypothetical protein CHP01589, plant	CDX67857	AT3G61700	3.38369	3.26505	3.51798	3.12903	3.02182	2.58645	3.29691	3.26673	3.12598	3.59529	3.31394	3.54183	3.61619	3.11309	3.67975	4.1229	3.14642	3.06913	1.84294	3.61387	2.21902	4.81026	3.39388	4.74151	2.85159	2.87921	2.70518	2.82535	3.29943	2.45238	2.85415	2.49014	2.83754	2.80287	2.35133	2.28974	4.24523	4.65836	4.96644	2.91835	3.08678	3.40044	4.16412	5.3872	4.33528
BnaA07g18980D	GSBRNA2T00099058001	Atg6/Beclin	CDX67858	AT3G61710	3.75392	3.79484	3.82588	3.42465	3.35376	3.64771	3.22476	3.95906	3.95113	3.88526	2.63265	4.29361	3.81726	2.65092	4.13641	5.49003	3.0398	4.00843	3.3435	2.61541	4.23182	3.66456	4.66967	5.44617	3.32912	2.94466	3.22655	2.51385	3.2164	3.69155	2.71564	3.61931	3.6021	4.70815	3.2276	3.63214	4.73301	3.58377	4.36916	5.03928	5.24169	3.9031	2.9266	3.84921	4.78445
BnaA07g18990D	GSBRNA2T00099059001	F-box-like domain superfamily	CDX67859	AT5G36000	3.67027	3.31268	2.82273	4.16891	3.55359	4.06113	3.56215	2.69973	4.66038	3.18067	2.98389	2.77922	2.76552	3.36061	3.71864	3.67426	4.31346	4.69578	4.52491	3.04976	3.23502	3.2226	4.10706	4.22125	2.68078	1.9631	2.75304	4.12673	3.28483	3.55376	3.44377	2.63393	1.24108	4.36571	5.27673	3.09789	3.97143	3.32889	4.71565	2.58387	3.43891	3.05569	4.40943	5.63863	4.68902
BnaA07g19000D	GSBRNA2T00099060001	PWWP domain	CDX67860	AT3G61740	3.156	2.32866	2.84813	4.00616	3.73278	3.25008	3.09343	2.1536	2.34544	2.96675	3.54511	3.63089	3.67157	2.83887	3.30572	3.68868	4.38852	3.40734	3.30887	2.74145	2.66183	3.08185	3.92045	3.74981	2.80179	3.61747	3.18567	3.52631	3.17964	3.19053	3.36507	3.46469	3.47977	3.31346	2.76248	3.03554	3.5589	3.60554	3.29627	3.14663	4.29365	3.29631	2.67649	3.01647	3.88571
BnaA07g19010D	GSBRNA2T00099061001	DOMON domain	CDX67861	AT3G61750	0.679924	0.610298	0.479786	0.128384	0.223017	0.0986485	0.740087	0.618868	0.429069	0.393168	0.967831	0.402328	0.827153	0.416378	0.687808	0.4928	0.558256	0.527525	0.380096	0.526826	0.558106	1.19396	0.601309	0.697162	0.0601387	0.466084	0.180841	0.610612	0.386163	0.452712	0.538259	1.02289	0.660381	0.280928	0.209413	0.277691	0.448782	1.09774	0.359114	0.623332	0.338848	0.431484	0.886842	0.904463	0.984666
BnaA07g19020D	GSBRNA2T00099062001	Dynamin central domain	CDX67862	AT3G61760	1.01394	1.39722	1.09605	1.6526	1.77102	1.85923	1.4839	0.68827	1.47748	1.23247	1.52249	1.89978	2.152	1.5092	1.81188	2.00048	1.91889	1.67845	1.08482	2.06985	1.07226	1.70066	2.0261	2.3108	2.17316	1.60489	1.64912	1.41576	1.73983	2.32464	1.11197	1.72698	1.69457	1.53519	1.26357	1.10847	2.73306	2.0486	2.37151	1.84984	1.88467	3.03461	1.51941	2.55215	1.8574
BnaA07g19030D	GSBRNA2T00099063001	Protein of unknown function DUF212	CDX67863	AT3G61770	9.48402	9.95858	11.9567	9.71386	7.6794	8.51846	8.8019	8.39871	8.62835	8.93576	9.8894	11.4866	11.7144	10.5344	10.0049	9.38875	9.36628	8.27752	10.3907	10.5581	8.38255	8.74746	10.0933	8.98631	12.3453	9.94081	10.8314	10.2446	9.20128	11.0435	10.94	10.3181	10.4483	9.37117	9.50694	11.3741	10.4092	12.0382	11.0825	9.15985	10.8354	8.6995	10.1664	8.92744	8.74721
BnaA07g19040D	GSBRNA2T00099064001		CDX67864	AT5G28320	0.996635	0.856556	0.980543	0.748904	1.04019	0.611121	1.04636	1.09536	1.17194	0.730707	0.951916	0.907156	1.38279	1.15467	1.30807	0.905064	0.77059	1.05544	0.797969	1.18599	1.0698	0.557354	0.771377	0.822702	1.14934	1.37225	1.15018	1.1759	0.75603	0.994988	1.13511	1.61354	0.758262	0.892951	0.956272	0.909279	0.814253	1.20721	0.457114	0.685693	0.982278	0.919828	0.588619	0.386523	0.43845
BnaA07g19050D	GSBRNA2T00099065001	Zinc finger, RING-type	CDX67865	AT3G61790	11.7639	14.108	12.7572	13.7192	12.2273	13.3174	13.0667	11.2361	12.03	12.9511	11.0937	12.3586	18.3002	12.3867	16.5652	26.6263	13.3547	21.1978	24.9689	11.3819	26.0876	31.8537	25.5754	30.5127	12.1943	11.3838	11.4594	10.2425	13.3626	14.4243	11.4097	13.8026	12.66	8.80541	13.5842	13.516	23.665	35.2373	23.1725	30.6493	22.6093	34.8285	16.2188	32.8594	25.9665
BnaA07g19060D	GSBRNA2T00099066001	ENTH/VHS	CDX67866	AT3G61800	2.59985	2.44358	1.61449	2.6944	2.9953	2.79045	2.52803	2.64509	1.96706	2.29934	2.97081	3.00497	2.75821	2.16551	3.15704	4.01338	3.70685	3.27407	3.77936	2.19611	3.64611	5.26247	3.80281	5.10964	1.08599	2.64604	3.1483	2.31377	2.39782	2.28124	2.46906	2.80247	3.60408	1.97228	2.75634	2.68713	3.24499	4.06565	2.85019	4.23757	5.49472	4.57926	2.74453	3.2207	3.88746
BnaA07g19070D	GSBRNA2T00099067001	Glycoside hydrolase family 17	CDX67867	AT3G61810	0.439994	0.387441	0.376524	0.461634	0.854142	0.372517	0.551587	0.389228	0.462673	0.295795	0.35063	0.392952	0.223047	0.42445	0.487188	0.530829	0.587379	0.250706	1.09358	0.262346	1.15213	0.266842	0.298504	0.490484	0.583784	0.573185	0.365979	0.146359	0.892461	0.836467	1.20576	0.335096	0.570545	0.424228	0.734122	0.449119	0.725759	0.526085	1.35582	1.19487	0.292341	0.53182	0.702909	0.844866	1.10965
BnaA07g19080D	GSBRNA2T00099068001	Aspartic peptidase A1 family	CDX67868	AT3G61820	41.8062	42.119	41.1754	59.596	45.0904	68.1458	38.905	42.9718	38.9868	31.5104	36.4536	49.8767	54.1558	55.0543	50.0494	98.547	36.6298	48.248	97.1423	54.1762	89.5972	108.763	68.8116	76.3139	68.1798	64.4859	56.1682	9.7759	32.4644	39.2671	57.4763	56.0688	63.1148	10.5573	29.9995	23.106	57.5938	81.7654	60.7008	66.0761	36.5758	61.8327	53.1926	81.6692	51.3304
BnaA07g19090D	GSBRNA2T00099069001	Protein of unknown function DUF688	CDX67869	AT3G61840	0	0	0	0	0	0	0	0	0	0	0	0	0	0	0	0	0	0	0	0	0	0	0	0	0	0	0	0	0	0	0	0	0	0	0	0	0	0	0	0	0	0	0	0	0
BnaA07g19100D	GSBRNA2T00099070001	NAC domain	CDX67870	AT3G61910	0	0	0	0	0	0	0	0	0	0	0	0	0	0	0	0	0	0	0	0	0	0	0	0	0	0	0	0	0	0	0	0	0	0	0	0	0	0	0	0	0	0	0	0	0
BnaA07g19110D	GSBRNA2T00099071001	Protein kinase domain	CDX67871	AT3G61960	12.8571	13.4352	12.5117	14.6013	13.0587	14.6458	11.9302	11.8572	12.9791	11.0618	10.9429	13.504	15.7792	12.0215	14.721	22.4714	13.8122	17.4172	16.3212	13.569	15.4692	30.5628	17.9047	22.8403	10.5437	13.1737	12.4169	15.0339	11.4925	13.145	12.3827	12.5287	12.0264	14.9359	10.7983	13.694	16.3866	23.7866	16.1791	24.7621	22.0535	23.7223	13.3966	22.1773	18.4674
BnaA07g19120D	GSBRNA2T00099072001	B3 DNA binding domain	CDX67872	AT3G61970	5.87347	3.67942	3.03364	2.11913	2.94468	2.59869	5.03866	5.37741	5.56425	3.27477	3.27856	3.36041	4.00856	4.06829	4.19286	3.57903	1.71535	2.30982	3.56422	3.75784	3.31393	2.99882	3.62352	3.05712	3.64512	3.62605	4.03627	1.28658	2.09213	2.04299	4.76266	3.36872	2.54701	1.47984	2.70266	1.75488	5.73089	5.26739	4.98167	2.91797	2.4272	3.24667	3.66871	6.53973	4.49287
BnaA07g19130D	GSBRNA2T00099073001	Myc-type, basic helix-loop-helix (bHLH) domain	CDX67873		10.3604	10.2167	11.0253	16.7432	21.1353	18.5401	7.96061	9.23807	9.91486	15.3138	10.8617	13.0792	11.3674	13.5695	10.8214	20.4978	16.3513	20.6664	16.0156	12.8442	16.2638	23.1014	13.1764	13.8122	14.0533	12.1165	10.2842	16.9586	18.3555	21.905	10.8005	10.8304	9.27354	17.8325	18.7514	16.4917	13.327	14.1091	18.4886	17.6467	16.2573	14.0791	15.4757	11.7273	8.46636
BnaA07g19140D	GSBRNA2T00099075001	PB1 domain	CDX67874	AT3G62100	0	0	0.248916	0	0	0	0	0.432831	0.789795	0	1.03548	0	0.233595	0	0.689313	0.270684	0.13148	0.300325	0	0.261569	0.216791	0	0	0	0	0.369823	0	0.577202	0.62191	0.180127	0.147272	0	0.178445	0.477929	0.148413	1.75394	0	0.17114	0.169045	0	0	0.173826	0.528277	0.374935	0.343669
BnaA07g19150D	GSBRNA2T00099076001	Glycoside hydrolase, family 28	CDX67875	AT3G62110	5.07517	7.75542	5.58699	7.18125	6.44377	6.37692	7.65139	7.43941	6.36604	7.36742	9.18345	7.0243	7.20281	6.89172	6.45506	6.65881	8.37865	8.32728	8.52818	8.21841	8.8644	6.12682	5.91044	7.35437	7.58041	6.49797	7.63707	8.96095	7.16874	6.47091	7.36438	7.5282	8.11729	9.91499	6.50272	7.94795	6.94858	7.68459	8.38872	4.29843	5.722	5.71186	8.84219	7.30846	6.79148
BnaA07g19160D	GSBRNA2T00099077001		CDX67876		0	0	0	0	0	0	0	0	0	0	0	0	0	0	0	0	0	0	0	0	0	0	0	0	0	0	0	0	0	0	0	0	0	0	0	1.62084	0	0	0	0	0	0	0	0	0
BnaA07g19170D	GSBRNA2T00099078001	Aminoacyl-tRNA synthetase, class II (G/ P/ S/T)	CDX67877		0	0	0	0	0	0.254487	0	0	0	0	0	0.118174	0	0.0325513	0	0	0.468711	0.226796	0	0.0348462	0	0	0	0	0	0	0	0.642068	0.427224	0.835713	0	0	0	1.35343	0	0.560859	0.0483025	0	0	0.119242	0.99147	0	0	0	0
BnaA07g19180D	GSBRNA2T00099079001	Aminoacyl-tRNA synthetase, class II (G/ P/ S/T)	CDX67878	AT3G62120	9.93594	9.56238	10.2002	11.5675	10.5457	11.8548	10.5161	10.4864	9.29013	11.1472	12.5912	12.797	13.234	13.5635	12.5785	9.84376	14.0714	12.1134	12.2589	13.2361	12.1589	12.6165	10.068	12.7965	12.9325	11.9655	12.7019	24.7403	14.1326	13.1786	14.4239	10.5815	10.5392	21.0384	13.0504	15.936	11.4364	11.5828	11.2249	11.0205	15.478	10.8927	10.6141	11.1733	10.149
BnaA07g19190D	GSBRNA2T00099080001	Aminotransferase class V domain	CDX67879	AT3G62130	13.3839	12.0008	11.7646	11.8856	13.6687	13.2235	13.511	14.8956	13.1643	11.0887	13.3183	10.7748	10.6642	11.1446	11.9742	11.7996	14.0724	14.1214	10.2553	11.0459	11.5181	14.5125	11.4141	14.9745	13.2798	13.4262	14.1461	12.2251	12.9589	12.2091	13.298	12.1198	13.4134	10.3088	12.6558	17.2173	11.2362	12.71	11.3426	10.2069	11.3987	10.208	11.5707	9.9509	10.7955
BnaA07g19200D	GSBRNA2T00099081001	FAM192A/Fyv6, N-terminal	CDX67880	AT3G62140	4.63264	3.85932	4.50877	2.81179	2.10831	3.80451	6.35724	4.49845	6.82189	4.12309	4.42725	3.86305	7.28641	6.06373	5.8548	3.94775	3.30742	2.56848	4.0012	5.57358	4.47046	6.35086	3.58818	4.63984	5.46522	3.34679	3.85996	3.48441	2.97255	2.46509	2.029	4.34433	4.05803	2.72533	3.13632	3.52967	3.62956	4.6492	2.72154	3.1292	2.69525	2.79845	5.13794	6.06482	4.27239
BnaA07g19210D	GSBRNA2T00099082001	ABC transporter-like	CDX67881		0	0	0.0111305	0.0219071	0.0119622	0.0126036	0.0121695	0.0397914	0	0.011761	0	0.0476353	0.0105947	0.0096744	0.00934556	0	0.0119222	0	0	0.0414094	0.0415354	0.011803	0.0365239	0	0	0.0368909	0.0378824	0	0	0.0166863	0.0236842	0.0697248	0.0939301	0	0	0	0	0	0	0.035599	0.0347789	0	0	0	0.014118
BnaA07g19220D	GSBRNA2T00099083001	Pectinesterase, catalytic	CDX67882	AT3G62170	0	0	0	0	0	0	0	0	0	0	0	0	0	0	0	0	0	0	0	0	0	0	0	0	0	0	0	0	0	0	0	0	0	0	0	0	0	0	0	0	0.0406338	0	0	0	0
BnaA07g19230D	GSBRNA2T00099084001	Pectinesterase inhibitor domain	CDX67883	AT3G62180	0	0	0	0	0	0	0	0	0	0	0	0	0	0	0	0	0	0	0	0	0	0	0	0	0	0	0	0	0	0	0	0	0	0	0	0	0	0	0	0	0	0	0	0	0
BnaA07g19240D	GSBRNA2T00099086001	Zinc finger C2H2-type	CDX67884	AT3G62240	21.9739	19.8116	21.0347	22.4023	22.6777	24.7755	21.9525	21.146	20.5215	20.9104	22.2582	24.7501	20.1806	22.6872	20.5982	22.3796	21.3357	21.5284	24.7779	23.6677	24.4448	22.8652	19.6832	21.3439	18.0421	20.2626	22.4919	20.4169	22.3567	19.6525	19.5989	23.9214	27.9281	21.7603	18.2697	19.0964	20.993	19.6781	18.472	20.4104	23.3472	19.8382	22.9312	21.416	22.0783
BnaA07g19250D	GSBRNA2T00099088001	Ubiquitin domain	CDX67885	AT2G47110	103.326	96.6965	90.1002	75.51	72.2734	92.1283	99.2657	91.4949	90.4983	85.379	89.9414	78.2973	162.164	128.441	148.191	122.351	73.5383	78.8018	90.1972	119.793	91.6684	107.198	94.5875	127.226	168.306	96.808	102.533	85.9435	79.9844	78.8629	116.731	74.8132	86.685	82.0491	85.0877	98.7215	174.029	144.988	220.692	123.886	121.514	113.906	129.045	152.223	210.13
BnaA07g19260D	GSBRNA2T00099089001	GDSL lipase/esterase	CDX67886	AT3G62280	0	0	0	0	0	0	0	0	0	0	0	0	0	0	0	0	0	0	0	0	0	0	0	0	0	0	0	0	0	0	0	0	0	0	0	0	0	0	0	0	0	0	0	0	0
BnaA07g19270D	GSBRNA2T00099090001	Small GTPase superfamily, ARF/SAR type	CDX67887		0.544271	0.455624	0.0656557	0.385885	0.0698756	0.89016	0.279576	0.077261	0.0804102	0.274019	0.208599	0.541599	1.05527	0.227711	0.0540805	0.513684	0.628447	0.396767	0.228534	0.48793	0.177671	0.412963	0.546099	0.755052	0	0.205933	0.216565	0.815321	0.662042	0.096689	0.0660558	0.659336	0.721816	0.675193	0.235956	0.727947	0.252059	0.548544	0.17995	0.103808	0.101714	0.462447	0.0946986	0.54091	0.327055
BnaA07g19280D	GSBRNA2T00099091001	Protein of unknown function DUF724	CDX67888	AT3G62300	0	0	0	0	0	0	0	0	0	0	0	0	0	0	0	0	0	0	0	0	0	0	0	0	0	0	0	0	0	0	0	0	0	0	0	0	0	0	0	0	0	0	0	0	0
BnaA07g19290D	GSBRNA2T00099092001	Agenet-like domain	CDX67889	AT3G62300	0	0	0	0	0	0	0	0	0	0	0	0	0	0	0	0	0	0	0	0	0	0	0	0	0	0	0	0	0	0	0	0	0	0	0	0	0	0	0	0	0	0	0	0	0
BnaA07g19300D	GSBRNA2T00099093001	Cytochrome c-552/DMSO reductase-like, haem-binding domain	CDX67890	AT3G62370	7.71366	6.65408	7.41739	6.612	6.10127	6.7625	7.66449	8.00422	7.37404	7.55851	6.43243	7.51018	9.28864	8.38176	8.36056	7.84248	6.57071	6.54991	6.98794	8.90163	6.77014	7.88738	8.10648	7.94763	8.8985	6.09016	6.93391	4.25567	5.78001	5.42736	8.02615	6.21633	7.45439	5.18319	5.6616	6.66986	9.77554	7.18505	8.3879	7.22316	7.09284	7.09303	6.90061	7.30419	9.42005
BnaA07g19310D	GSBRNA2T00099094001	Cytochrome c oxidase subunit 5c	CDX67891		7.47197	13.7393	8.2971	7.16246	9.462	7.16386	10.5627	7.33448	8.1259	8.34083	8.28483	11.8137	11.7669	9.10543	12.3621	14.8518	7.57253	7.38058	7.72136	8.97607	10.2422	11.8267	14.1434	12.1316	7.96241	14.8539	9.94752	8.89989	8.82245	10.9293	13.0154	11.7136	9.30817	10.8205	8.09264	9.14493	17.9983	13.8866	19.1101	16.4603	17.538	13.7607	10.5438	12.3257	15.0252
BnaA07g19320D	GSBRNA2T00099095001	Domain of unknown function CP12	CDX67892	AT3G62410	2.05935	1.80981	0.582052	0.283426	3.29411	0.977948	0.284956	2.37072	1.37566	0.301005	0.293634	0.539156	8.36919	2.06646	3.82601	3.61084	1.28581	2.80309	2.73121	1.6986	1.88613	3.55022	1.65383	6.21349	1.17793	1.02253	0	0	2.15336	0.407212	1.23407	1.53448	0.373925	0.744215	1.44579	0.445775	3.93261	3.12359	13.6742	13.9604	11.1027	7.60053	4.99735	6.79899	5.12753
BnaA07g19330D	GSBRNA2T00099097001	Basic-leucine zipper domain	CDX67893	AT3G62420	48.6712	32.9344	44.6447	21.8895	26.8489	27.1242	43.7642	42.5284	26.589	26.3992	28.1254	38.5513	66.3131	37.3284	51.2809	30.4461	27.4892	26.9385	31.9342	40.9664	39.102	40.1596	27.0779	41.1912	34.2498	26.8666	26.6577	24.6461	27.2075	23.9533	36.0642	34.1963	42.3241	24.6764	32.4223	39.6807	60.9054	58.4698	75.9616	87.7807	76.5954	53.2504	45.8091	63.2768	83.7131
BnaA07g19340D	GSBRNA2T00099099001	DnaJ domain	CDX67894		2.33708	1.44558	1.56858	1.34117	1.94869	1.05183	1.67293	0.905463	1.27601	1.39114	1.39499	1.88192	0.882499	2.18374	1.62044	0.307458	0.874413	1.12508	0.0476536	2.26993	0	0	0.344691	0	2.71311	0.694072	1.33162	1.9557	1.49691	1.37857	2.00344	1.24615	1.05753	2.57994	1.40726	2.43317	1.26355	1.7619e-09	0.7258	0	0.0914034	0.0772192	1.38987	0	0
BnaA07g19350D	GSBRNA2T00099100001	Protein of unknown function DUF1645, plant	CDX67895	AT3G62630	4.55854	3.57041	4.7061	4.97412	4.68634	4.50377	5.54883	4.47423	4.2565	4.10842	5.87643	4.38624	4.5786	3.77059	3.74348	3.36881	4.16329	3.61411	3.36595	4.00275	3.28334	4.83134	5.6913	4.06353	5.21546	3.49349	4.53085	3.31739	4.63183	3.88954	4.35852	4.68692	5.75364	4.25041	4.00872	3.26758	4.19398	5.51544	5.1562	1.98143	2.18863	3.46939	4.09372	5.73394	3.99
BnaA07g19360D	GSBRNA2T00099101001		CDX67896	AT3G62650	19.9283	12.5686	18.4674	11.4459	13.3632	11.3445	17.6857	19.7823	23.6356	15.7463	17.7784	11.048	13.9721	10.0525	10.4488	7.67162	15.8018	11.8805	9.5981	11.7631	11.0434	12.6689	22.8705	9.3661	15.6713	11.2962	13.4753	10.3306	14.5796	14.0272	17.509	20.9267	27.7413	12.666	19.237	16.0002	14.5394	12.2807	16.9086	13.3771	12.8449	15.53	16.6224	19.5577	22.7484
BnaA07g19370D	GSBRNA2T00099102001	Glycosyl transferase, family 8	CDX67897	AT3G62660	9.935	6.6068	8.85638	9.37463	11.9724	11.9123	6.90302	7.17642	6.58882	8.99852	6.7657	7.39794	7.53643	8.94304	6.25829	10.0619	9.7748	10.9925	6.78061	7.16442	7.45537	9.78408	9.1588	8.0998	10.7336	7.72545	8.48727	7.56113	11.4905	9.07944	8.25508	7.07867	6.62658	7.06517	8.63269	10.8336	7.70433	8.57949	8.65119	9.00727	9.54792	9.24079	9.32237	7.2363	6.11139
BnaA07g19380D	GSBRNA2T00099103001		CDX67898		0	0	0	0	0	0	0	0	0	0	0	0	0	0	0	0	0	0	0	0	0	0	0	0	0	0	0	0	0	0	0	0	0	0	0	0	0	0	0	0	0	0	0	0	0
BnaA07g19390D	GSBRNA2T00099104001	SecY/SEC61-alpha family	CDX67899		0	0	0	0	0	0	0	0	0	0	0	0	0	0	0.0359645	0	0	0	0	0	0.039608	0	0	0	0	0	0	0	0	0	0	0	0	0	0	0	0	0	0	0	0	0	0	0	0
BnaA07g19400D	GSBRNA2T00099105001	Proline-rich protein 1/3	CDX67900	AT2G47530	0	0	0	0	0	0	0	0	0	0	0	0	0.232174	0	0.0811858	0	0	0	0	0	0	0	0	0	0	0	0	0	0	0	0	0	0	0	0	0	0.125876	0	0	0	0	0.207577	0	0	0.797477
BnaA07g19410D	GSBRNA2T00099107001	Zinc finger, RING-type	CDX67901	AT3G62690	2.45487	1.79683	2.11194	0.602559	1.02589	0.794424	2.87287	2.67796	1.71792	1.64415	3.23987	3.22258	1.90982	1.29511	3.30866	0.681179	0.466772	0.850538	1.06901	1.79756	2.11595	1.2858	3.05054	1.30356	1.81057	1.71222	2.10178	0.545306	1.54781	0.643517	1.47336	1.65277	2.03776	0.90314	0.631246	0.416383	1.68109	2.19525	1.20297	1.52454	0.951358	2.34809	1.23759	1.92029	1.52402
BnaA07g19420D	GSBRNA2T00099108001	Glycoside hydrolase, family 3, N-terminal	CDX67902	AT3G62710	0	0	0	0	0	0	0	0	0.0285564	0.0243662	0	0	0	0	0	0	0	0	0	0	0	0	0	0	0	0.0504709	0	0	0	0	0	0	0	0	0	0	0	0	0	0	0	0	0	0	0
BnaA07g19430D	GSBRNA2T00099109001	WD40 repeat	CDX67903	AT3G62770	4.39783	2.66791	3.33028	5.385	4.51458	5.49296	3.58568	4.10683	3.6143	4.42231	3.73073	3.58476	4.02258	2.7517	3.26603	5.16692	4.52355	6.17726	3.8153	3.11286	4.07666	5.6045	5.232	4.37602	3.29092	3.38905	3.59512	3.86588	3.89281	4.48086	2.13109	4.51588	4.23009	3.97459	3.65467	4.56791	4.69843	3.33468	3.3581	7.05745	7.79221	4.23287	2.23847	3.4513	3.49812
BnaA07g19440D	GSBRNA2T00099110001	NADH:ubiquinone oxidoreductase, iron-sulphur subunit 5	CDX67904	AT3G62790	7.08656	15.2789	10.2209	5.31016	7.41458	5.67218	12.8839	9.51641	12.4104	9.13525	8.12523	6.04945	11.3272	7.34539	8.53682	10.4999	6.74447	9.28999	6.75924	9.72962	10.149	9.60315	10.4269	10.2538	13.026	7.04615	6.46234	13.3318	8.28049	10.7487	9.18617	7.50724	6.57854	9.17267	9.17526	10.3992	10.7026	10.7512	16.233	11.5897	9.7902	12.2242	13.6749	23.6917	17.7463
BnaA07g19450D	GSBRNA2T00099111001		CDX67905		1.45914	0	0	2.10956	0.769094	0	0.858437	0	0	1.60408	1.58653	5.25886	0	1.90385	1.30644	0.92846	0.787476	0.88254	1.22489	0	0	5.62608	1.87841	0	0.97258	2.48303	3.22043	0	0	0	0.882482	0	2.0178	0	0	0	1.01566	0	1.00192	0	2.27046	1.03532	1.15162	0	0
BnaA07g19460D	GSBRNA2T00099113001	LSM domain, eukaryotic/archaea-type	CDX67906		2.07781	5.75484	3.31159	2.99155	2.61995	1.69727	3.00105	3.89772	3.87563	3.14965	3.18941	4.22535	6.20836	4.57024	6.18674	6.9329	2.93425	5.44109	1.84718	4.98173	1.36622	9.21836	9.97082	11.4954	7.01405	5.61953	5.1048	2.8678	3.39463	3.12384	4.89916	3.11831	3.79427	3.43318	3.14153	3.38654	6.99965	11.7622	5.12584	8.1396	6.99979	6.68834	4.78593	8.69842	7.31257
BnaA07g19470D	GSBRNA2T00099114001	Pentatricopeptide repeat	CDX67907	AT3G62890	1.49589	2.01332	1.37441	1.53414	1.83945	1.69641	1.58927	1.66697	1.57875	1.6094	1.73672	2.40581	2.72892	2.30557	2.26544	1.81137	1.46831	1.32274	1.49869	2.29369	2.04282	1.74778	1.40762	1.38349	3.19219	2.06188	2.27635	1.99509	2.84979	1.99994	2.40778	2.34596	3.00496	1.93419	2.06496	1.99429	2.49873	1.66393	1.50204	1.54176	1.65361	1.32696	1.59424	1.9947	1.141
BnaA07g19480D	GSBRNA2T00099116001	Zinc finger, CW-type	CDX67908	AT3G62900	2.16279	2.01229	2.14746	2.86236	2.15962	2.39511	2.10478	1.54004	1.49713	1.77061	2.34902	2.30781	1.87335	1.89796	1.79191	1.79902	1.72562	2.03135	1.72728	1.79129	1.41628	1.65907	2.05098	2.2998	0.888909	2.90181	2.56948	1.27245	1.35124	1.42453	1.52306	2.64085	2.41133	1.24242	1.65181	1.05182	1.64634	1.48986	0.8965	2.1202	2.3156	1.45423	1.15767	0.777674	1.52399
BnaA07g19490D	GSBRNA2T00099117001	Serine hydroxymethyltransferase	CDX67909		0.0874588	0	0.169268	0	0	0.286601	0	0	0	0.087897	0	0.0862514	0	0.0733033	0	0.0937181	0	0	0	0	0.226491	0	0.432631	0	0.232256	0	0	0	0	0	0	0	0	0	0	0	0.107856	0	0.462964	0	0	0	0	0	0
BnaA07g19500D	GSBRNA2T00099118001	Glutaredoxin	CDX67910	AT3G62930	0	0	0	0	0	0	0	0	0.416585	0	0	0	0	0	0	0	0	0	0	0	0	0	0	0	0	0	0	0	0	0	0	0	0	0	0	0	0	0	0	0	0	0	0	0	0
BnaA07g19510D	GSBRNA2T00099119001		CDX67911		0	0	0	0	0	0	0	0	0	0	0	0	0	0	0	0	0	0	0	0	0	0	0	0	0	0.4975	0	0	0	0	0	0	0	0	0	0	0	0	0	0	0	0	0	0	0
BnaA07g19520D	GSBRNA2T00099120001	F-box domain	CDX67912	AT3G62980	3.03134	2.5531	2.35332	2.55781	2.23941	2.68285	3.3269	3.10587	2.66231	2.53013	1.97542	2.16671	1.96078	2.30253	1.984	1.14679	1.55087	1.75429	1.98401	2.37044	1.92661	1.28917	1.12841	1.37648	1.70674	1.65174	1.44418	1.95947	1.86471	2.05963	1.7969	2.01205	1.50965	1.72055	2.2395	2.28833	1.85424	0.688115	2.07449	1.50077	1.31401	0.861445	2.4945	0.941653	0.945653
BnaA07g19530D	GSBRNA2T00099121001	Lipase, GDXG, putative histidine active site	CDX67913	AT3G63010	0.0953692	0.0364676	0.0305326	0.0299933	0	0	0.0661271	0	0.0376436	0.0321101	0	0	0.0579921	0.106056	0.127295	0	0	0.0369417	0	0.0567606	0.0844085	0.0322388	0.163907	0.106793	0	0	0	0.047568	0.464309	0.0909455	0	0.0942846	0	0.157562	0.0367015	0.0487414	0	0.0856142	0	0	0.0475451	0	0	0.0423959	0
BnaA07g19540D	GSBRNA2T00099122001	PWWP domain	CDX67914		5.68407	4.69333	4.94063	6.26727	5.68992	5.98547	5.78418	5.15174	5.10834	5.21656	5.46806	5.84591	4.10963	4.93005	4.57897	5.28789	5.73746	5.04544	5.53934	4.34187	4.88178	5.24775	4.58898	4.8088	4.37398	5.63704	5.20294	4.07478	4.24759	5.22046	5.38736	6.38544	6.18683	4.45218	5.75633	4.88667	3.93969	4.17055	3.07447	4.64402	4.8015	4.54809	3.86897	4.01513	4.38076
BnaA07g19550D	GSBRNA2T00099123001	Glutathione peroxidase	CDX67915	AT3G63080	4.3285	4.76231	4.1103	3.77284	4.02314	2.95315	4.87885	4.53925	4.3038	3.92822	4.29159	4.23051	5.06393	2.50066	5.93105	5.6042	5.09847	4.99041	3.21858	3.28607	4.0711	11.153	10.1869	8.02529	3.06956	4.94687	4.52902	1.83458	1.89868	2.41946	6.20034	6.72463	4.05601	2.03672	4.28274	3.03624	7.05372	12.2922	7.55954	4.98039	4.83402	7.71833	8.19319	15.7265	12.9587
BnaA07g19560D	GSBRNA2T00099124001	DVL	CDX67916	AT3G63088	0	0	0.634852	0	0	0	2.13056	0.706461	0	2.08154	0	0	0.60795	0	0	10.7605	0	4.66107	2.15343	0.577623	0.617604	9.10941	7.05663	7.54778	0	0	0	0	0	0	0	2.3875	0	0	1.51316	0.994943	3.43906	5.2577	1.75288	1.01962	3.93596	5.45328	1.95449	9.95796	12.9138
BnaA07g19570D	GSBRNA2T00099125001	Bifunctional inhibitor/plant lipid transfer protein/seed storage helical domain superfamily	CDX67917	AT3G63095	0	0	0	0	0	0	0.181857	0	0	0	0	0	0	0	0	0	0	0	0.0748653	0.0801154	0	0.0900887	0.0880896	0	0	0	0	0	0	0	0	0.256116	0	0	0	0	0	0	0	0	0	0	0	0	0
BnaA07g19580D	GSBRNA2T00099126001	Methyltransferase type 11	CDX67918	AT3G63410	62.3368	52.4432	56.5328	53.0342	58.5607	60.145	50.3677	50.0502	50.1813	54.8921	55.8625	52.7375	65.9576	59.1677	55.9401	54.3761	58.273	54.525	57.9579	60.3773	55.9658	57.029	50.6032	46.423	74.336	53.1665	55.4742	53.1194	66.3934	56.4875	65.9673	41.8294	47.7827	56.8196	50.9535	70.4122	57.4978	54.0994	59.1378	57.6958	61.637	54.5861	66.8672	66.8536	56.6925
BnaA07g19590D	GSBRNA2T00099127001	WD40 repeat	CDX67919	AT3G63460	20.366	19.2712	19.116	28.7352	22.4022	26.4895	19.0396	18.4077	17.7307	21.7515	27.0892	32.4669	21.2822	25.6527	21.0486	22.7831	23.3053	21.4675	27.4612	26.0466	25.1176	25.3088	21.4982	25.4434	21.4476	27.7671	26.637	17.4834	18.7638	19.6117	24.4009	24.3314	26.9798	15.5625	18.7219	18.6278	20.2469	22.9953	18.6827	21.0834	23.256	21.7396	18.4323	17.1401	17.3612
BnaA07g19600D	GSBRNA2T00099128001	Lipoxygenase	CDX67920	AT3G45140	59.3937	49.3732	47.8364	11.3753	12.586	19.9301	54.7661	48.1254	43.6118	11.0155	20.4081	18.9767	32.7756	35.4059	34.3239	34.9095	17.336	21.586	15.2733	35.7704	15.3784	37.8225	33.0269	33.0771	21.4195	18.1877	25.8073	18.9297	17.8685	15.0538	23.6871	8.12892	12.4735	15.4955	20.6196	20.5656	26.3459	29.7816	26.2445	22.4262	28.8863	22.5989	13.9489	27.151	25.9318
BnaA07g19610D	GSBRNA2T00099129001	ABC transporter-like	CDX67921	AT1G59870	2.16238	1.73355	2.39933	2.88181	2.29394	2.05121	2.73959	2.12546	1.91394	3.00023	4.52407	1.95722	1.99536	1.47163	2.03966	1.59213	2.86903	2.26178	3.1825	1.94671	2.57729	1.76306	3.38002	2.71454	1.39607	1.93116	1.92774	4.1567	2.30032	2.56455	1.75871	4.68461	10.9989	2.8119	2.4795	3.03122	2.27263	1.62923	1.38765	2.29085	3.04817	1.66204	2.43745	1.9001	3.76724
BnaA07g19620D	GSBRNA2T00099130001	Isopenicillin N synthase-like	CDX67922	AT1G79760	0.298796	0.268358	0.288102	0	0.30691	0.130239	0.369407	0.135804	0.353176	0.541847	0.611385	0.119415	0.381765	0.049959	0.0951679	0.904899	0.0613411	0.48766	0.350985	0.160536	0.208816	0.483831	0.180938	0.13287	0.317214	0.303554	0.0636134	0.178968	0	0.085047	0.467283	0.81431	0.476532	0	0.0690465	0	0.14768	0	0.315867	0.273656	0.357289	0.0812496	0.583124	0.237866	0
BnaA07g19630D	GSBRNA2T00099131001	Protein of unknown function DUF1677, plant	CDX67923	AT1G79770	0	0.157899	0.14588	0	0	0	0	0.504391	0	0.149413	0	0	0.136529	0.1261	0	0	0	0	0	0	0	0	0.141717	0	0	0	0	0.900234	0.181538	0	0	0.277242	0.389021	0.372826	0	0	0	0	0	0	0	0	0	0.390025	0
BnaA07g19640D	GSBRNA2T00099132001	Casparian strip membrane protein	CDX67924	AT1G79780	0.338962	0	0	0.107187	0	0	0.228866	0.127653	0.400017	0	0	0.125386	0.206497	0.200371	0	0.120196	0.348255	0.79499	0.0949641	0.122074	0	0.455893	0.118092	0.372233	0	0.330651	0.235328	2.03808	0	0.319008	0	0.320582	0	0.621018	0.130984	0.197016	0	0.302809	0.149426	0.344128	0.506983	0.307327	0.156086	0	0.269205
BnaA07g19650D	GSBRNA2T00099133001	HAD hydrolase, subfamily IA	CDX67925	AT1G79790	11.4036	12.3655	12.3889	11.0114	9.31394	9.12811	9.98474	13.3992	9.89278	9.55129	9.47874	7.62796	10.8847	7.00375	5.95417	7.50369	12.96	9.68287	8.72949	7.34369	8.85776	7.90302	6.22163	7.68995	13.6066	9.34892	9.09693	14.6296	7.29714	13.3813	9.433	8.10255	8.51098	15.8262	11.0491	12.0466	8.61389	5.53019	9.68771	8.72805	10.8467	7.01835	9.51336	6.931	6.45277
BnaA07g19660D	GSBRNA2T00099134001	Phytocyanin domain	CDX67926	AT1G79800	0	0	0	0	0	0	0	0	0	0	0	0	0	0	0	0	0.114857	0	0	0	0	0	0	0	0	0	0	0.167992	0.135884	0.473514	0	0	0	0	0	0.682203	0	0	0	0	0	0	0	0	0
BnaA07g19670D	GSBRNA2T00099135001	Zinc finger, RING-type	CDX67927	AT1G79810	0.665999	0.936767	1.99493	1.53251	2.12112	1.80554	1.30554	0.890352	1.90075	0.872175	1.69436	1.58237	1.11834	1.05931	1.31231	1.69692	2.01234	1.52977	2.20517	1.00875	2.1166	1.94044	1.28719	2.05204	1.59219	2.19661	2.26802	1.1765	1.17098	1.84763	1.70182	2.19512	1.47632	1.27159	1.87946	1.14529	1.60562	1.99314	1.5269	2.35045	2.03352	1.71048	1.51636	0.86662	1.92859
BnaA07g19680D	GSBRNA2T00099136001	Sugar/inositol transporter	CDX67928	AT1G79820	7.62766	8.19323	7.84322	10.5442	9.59983	9.4104	7.85704	9.27658	8.35498	8.47773	10.718	10.3992	7.46156	9.58761	8.29133	7.51678	9.07225	8.10358	9.83152	9.27819	8.78871	6.83398	7.25391	7.49423	7.33389	9.66719	10.7245	7.16752	8.30644	9.00162	8.45223	10.29	8.58001	6.74425	8.82299	6.90232	7.56357	6.38346	6.95769	7.12277	7.92214	6.81276	8.28899	4.464	5.26742
BnaA07g19690D	GSBRNA2T00099137001	Homeobox domain	CDX67929	AT1G79840	9.12959	8.27525	11.1336	14.0214	16.3643	13.1262	8.80495	10.526	10.1905	13.7033	16.1371	14.6056	8.79045	8.91211	11.0621	11.4018	16.7747	21.8565	14.1938	8.23862	11.0673	6.99293	12.5201	11.5162	7.70615	10.6826	8.77298	17.5786	15.0481	14.3061	10.5142	10.8233	11.2588	16.3254	15.4357	16.4261	8.26238	5.61097	8.43374	8.92769	15.2781	10.0105	7.92692	5.30606	8.12645
BnaA07g19700D	GSBRNA2T00099138001	PRONE domain	CDX67930	AT1G79860	0	0.0325824	0	0	0.0582753	0.0615448	0	0.129122	0	0	0	0	0	0	0.0227019	0.0619685	0	0	0	0.0505586	0	0	0	0	0	0	0	0	0	0	0	0	0	0	0	0	0	0	0	0.043335	0	0.0385319	0	0	0
BnaA07g19710D	GSBRNA2T00099139001	D-isomer specific 2-hydroxyacid dehydrogenase, catalytic domain	CDX67931	AT1G79870	29.9369	28.3711	24.5106	28.8028	28.4978	33.323	27.7495	20.5648	24.7783	30.5847	25.0002	28.5555	32.5812	26.7883	26.6184	43.2009	35.8154	39.4584	24.6922	25.8862	26.4865	46.1159	42.1389	39.4721	32.1575	23.6375	27.2518	42.3459	32.9332	36.0465	30.0107	20.1139	23.0481	37.011	27.1311	46.9037	34.8642	42.2296	42.3331	51.0623	50.07	44.8202	28.5578	51.7347	36.562
BnaA07g19720D	GSBRNA2T00099140001	RNA recognition motif domain	CDX67932	AT1G79880	4.33373	4.74304	4.47892	5.65794	5.85096	6.0351	4.63755	5.44995	5.08126	4.57808	4.32104	4.61869	4.80352	4.93588	4.33869	4.54324	5.77767	4.42843	5.56834	5.11735	7.10447	2.91436	4.35583	3.95367	4.35232	5.81234	4.47732	7.75884	4.53504	6.88295	4.99049	6.57456	4.27536	6.87704	5.42559	5.89528	4.91484	3.21603	4.01014	6.19067	4.36044	3.58034	4.24876	3.12774	4.25654
BnaA07g19730D	GSBRNA2T00099141001	DnaJ domain	CDX67933	AT1G79940	11.0411	12.3797	11.4393	16.2955	12.4914	14.0643	11.5411	12.9332	11.7594	12.6232	14.1798	16.8121	14.9503	14.4003	15.3241	17.0323	13.3504	14.9573	14.5481	16.9823	14.6668	19.7331	16.7159	20.5658	13.4199	16.5419	15.7895	11.7162	13.6681	12.8686	14.7563	16.1038	16.7068	10.2249	12.0728	12.7259	14.5776	19.2797	15.7909	13.9938	14.6174	15.1689	14.2285	16.1747	17.841
BnaA07g19740D	GSBRNA2T00099143001		CDX67934		0	0	0	0	0	0	0	0	0	0	0	0	0	0	0	0	0	0	0	0	0	0	0	0	0	0	0	0	0	0	0	0	0	0	0	0	0	0	0	0	0	0	0	0	0
BnaA07g19750D	GSBRNA2T00099144001	Helicase-like, DEXD box c2 type	CDX67935	AT1G79950	1.43587	1.60731	1.12691	1.71279	1.26394	1.0386	1.4586	1.23711	1.17955	1.37371	1.04299	2.00907	2.36044	1.54052	2.75399	3.00299	1.674	2.58502	1.58514	1.7425	1.5933	3.98966	3.42647	4.78074	1.06293	1.8339	2.25547	0.815956	0.362605	0.863611	1.29666	1.12763	1.06733	1.06069	0.969232	0.602679	2.30172	4.62817	2.30101	1.38452	1.7418	2.3479	1.16454	3.23248	2.61693
BnaA07g19760D	GSBRNA2T00099145001		CDX67936	AT1G79970	10.454	8.56322	10.6867	7.27507	8.54971	6.64039	10.5577	10.8288	10.6452	10.0144	9.83292	8.03507	8.77916	9.5977	10.209	6.65414	7.76695	7.39919	7.96808	8.25903	9.14004	9.66802	10.119	8.76002	8.18366	8.63876	7.82625	9.14566	8.93477	7.68581	10.4959	7.8645	9.84163	10.5106	8.80376	9.33058	8.22594	6.57834	8.74349	4.50066	5.06541	5.67256	11.01	9.73517	9.99499
BnaA07g19770D	GSBRNA2T00099146001	WD40 repeat	CDX67937	AT1G79990	12.3402	12.6007	12.814	15.4653	13.9945	13.8558	12.8997	12.5108	13.04	11.4411	14.9796	14.3093	8.79785	12.6389	9.61271	9.09825	12.8151	9.69549	13.6869	13.5007	11.7212	3.6605	6.93577	5.62141	10.9528	17.148	16.7911	9.52618	11.0016	11.9861	13.0674	10.6145	10.8726	9.0019	12.4829	11.2182	8.72248	3.31098	6.27124	5.74115	7.05855	4.16053	9.47193	1.91528	4.05152
BnaA07g19780D	GSBRNA2T00099147001	Btz domain	CDX67938	AT1G80000	4.18804	3.67551	3.46972	4.01699	6.225	3.91893	3.97421	4.65754	4.59314	3.80008	3.43568	4.71993	3.65863	3.88645	3.46003	3.31804	4.70603	3.2934	4.35987	3.98387	4.1387	2.8048	3.27154	2.79209	4.68392	3.4208	3.57741	5.09238	4.43167	4.6821	4.54653	4.60553	3.71245	3.88582	3.84804	5.04217	3.5259	2.39385	3.27878	3.18085	4.17005	3.08676	3.47494	2.21523	3.33737
BnaA07g19790D	GSBRNA2T00099149001	D-galactoside/L-rhamnose binding SUEL lectin domain	CDX67939		0	0	0	0	0	0	0	0	0	0	0	0	0	0	0	0	0	0.163378	0	0	0	0	0	0	0	0	0	0	0	0	0	0	0	0	0	0	0	0	0	0.211084	0	0	0	0	0
BnaA07g19800D	GSBRNA2T00099151001	D-galactoside/L-rhamnose binding SUEL lectin domain	CDX67940		0	0.112317	0	0	0	0.112561	0	0	0	0	0	0	0	0	0	0.109918	0	0	0	0	0.176748	0	0.201715	0	0	0.303789	0	0	0	0	0	0	0	0	0	0	0	0	0	0	0	0	0	0	0
BnaA07g19810D	GSBRNA2T00099152001	Ubiquitin system component Cue	CDX67941	AT1G80040	7.78585	6.37173	6.02641	9.62616	9.12184	5.68545	9.46639	8.8493	9.11652	12.4439	13.6167	8.82463	9.14677	7.49195	8.86675	10.796	13.375	9.88336	6.53086	8.97226	9.1142	12.1424	18.7503	10.5221	13.5938	11.0466	9.74624	13.0608	15.0839	13.7089	13.0352	14.8912	15.0934	13.8469	11.6971	14.5519	18.1478	20.0307	16.7558	18.3564	16.448	22.5718	15.8039	20.186	20.4828
BnaA07g19820D	GSBRNA2T00099153001	Phosphoribosyltransferase domain	CDX67942	AT1G80050	0.309924	0.515102	0.149704	0	0	0.253625	0.555185	0.351623	0.274605	0.155859	0	0.153473	0.424227	0.0648668	0.186115	0.16653	0.102054	0	0.65063	0	0.201516	0.313316	0.231603	0.541091	0	0	0.245642	0.696627	0	0	0.223848	0.597447	0	0.192307	0	0.118362	0.478041	0.304272	0	0.118161	0.115856	0	0.430805	0.418391	0.278903
BnaA07g19830D	GSBRNA2T00099154001		CDX67943		0.362243	0.203232	0.6404	1.19783	0.806153	0.290572	0.124354	0.20579	0.214078	0.304105	0.123524	0.197897	0.242412	0	0.240322	0.0713748	0.309822	0.309531	0.307073	0.324377	0.230734	0.122196	0.182703	0.144727	0.16024	0.306521	0.385506	0.361624	1.13022	0.658885	0.294902	0.234973	0	0.598991	0.34879	0.814504	0.372973	0	0	0.276442	0.0902344	0.164169	0.0841512	0	0
BnaA07g19840D	GSBRNA2T00099155001	Cyclin, C-terminal domain	CDX67944	AT1G80370	1.09191	0.897982	1.41848	1.58589	1.29354	1.74116	0.860645	0.433115	1.17576	1.73973	2.23949	1.35434	1.23354	1.31025	0.769033	0.975782	1.18616	0.897036	0.837648	0.931494	1.01674	1.18079	0.639075	0.929922	3.01349	1.61023	1.39241	0.991142	0.841557	1.00124	1.87016	1.50151	1.35696	0.488588	1.83105	0.735302	1.43275	0.852905	1.22668	1.18556	0.827237	1.80912	0.907981	0.322574	0.17215
BnaA07g19850D	GSBRNA2T00099156001	Phosphoribulokinase/uridine kinase	CDX67945	AT1G80380	0.198835	0.130682	0.163614	0.135427	0.204527	0.308578	0.473232	0.909426	0.472907	0.344408	0.379474	0.261353	0.518134	0.0947343	0.273171	0.196032	0.174883	0.263969	0.499708	0.101398	0.377708	0.259322	1.4214	0.225689	0.263744	0.118512	0.122575	0	0.0345734	0.0826786	0.285226	0.844068	0.914021	0.395973	0.298273	0.130691	0.353507	0.573861	0.224872	0.173818	0.254919	0.347745	0.915767	0.800379	2.51666
BnaA07g19860D	GSBRNA2T00099157001	Tetratricopeptide-like helical domain superfamily	CDX67946	AT1G80410	3.74655	4.20222	3.38717	3.9814	3.25574	3.76336	4.08225	3.98098	3.81223	4.00396	4.25529	5.13995	4.38715	4.31389	4.28063	3.82562	3.21146	3.93137	4.13808	4.45058	4.28939	4.23163	3.93559	4.85753	4.23935	4.30025	4.36942	5.05515	4.05313	3.93114	5.01473	5.27791	4.29933	4.30627	4.31353	4.54434	4.36343	4.55425	4.6406	3.57358	3.5755	3.85779	4.98861	4.76121	5.86081
BnaA07g19870D	GSBRNA2T00099158001	VQ	CDX67947	AT1G80450	0.343271	0	0	0	0.175199	0.188455	0.341423	0	0.201511	0	0.345126	0	0.313371	0	0.133524	0	0	0	0	0	0.142603	0	0.160381	0.185535	0	0	0	0	0	0.24005	0	0	0.22195	0.64214	0	0	0	0	0	0	0	0	0.46891	0.44613	0.605594
BnaA07g19880D	GSBRNA2T00099159001	Carbohydrate kinase, FGGY	CDX67948	AT1G80460	4.21345	3.00312	3.41005	4.97997	4.71985	4.87793	4.13026	4.33786	4.91226	4.30867	2.89345	5.11545	2.59026	3.53243	2.49495	3.4076	5.63805	4.2993	4.45763	3.05532	3.87308	2.00013	3.66056	3.2653	3.27753	3.53236	4.4372	6.59867	4.53654	4.44696	3.10294	6.43255	5.37455	5.39309	4.78397	6.086	2.26168	1.57174	2.05219	5.02456	6.57209	2.81562	2.94919	1.87559	2.09005
BnaA07g19890D	GSBRNA2T00099160001	Helicase, C-terminal	CDX67949		0.029893	0	0	0	0	0	0	0	0	0	0	0.0303368	0	0	0	0	0.0306746	0	0	0	0	0	0	0	0	0.0311407	0	0	0	0	0	0.0295847	0	0	0	0.0458404	0	0	0.0788895	0	0	0	0	0	0
BnaA07g19900D	GSBRNA2T00099161001	WD40 repeat	CDX67950	AT1G80490	4.92901	4.12764	4.29671	4.16937	4.59275	4.48863	4.65635	4.91678	4.24605	3.37688	4.2032	3.33569	2.68263	3.45714	3.54698	3.52104	5.7057	4.4067	4.81384	4.08162	4.23198	4.14023	4.36497	4.04764	2.72817	3.7884	3.8665	4.3388	4.49142	3.65934	3.97605	5.46742	4.81405	4.00277	4.44913	3.82596	2.64474	2.94498	2.43438	3.14169	4.28166	2.97194	3.36406	2.81998	2.53319
BnaA07g19910D	GSBRNA2T00099162001	Amino acid transporter, transmembrane domain	CDX67951	AT1G80510	1.57804	1.43078	1.4427	1.85523	1.30619	1.67096	1.70787	0.854818	1.60806	0.974464	1.02743	1.62735	1.20644	1.93853	0.886702	1.32582	1.43059	0.955784	1.34807	1.5708	1.36609	1.01469	1.58011	0.559786	1.65964	1.77852	2.26804	0.909344	1.0564	0.562013	2.1399	0.916754	2.15217	0.442959	1.23818	1.05008	1.23995	0.577452	0.802035	0.983777	0.801825	0.632014	1.11573	0.428716	0.950831
BnaA07g19920D	GSBRNA2T00099163001	Sterile alpha motif/pointed domain superfamily	CDX67952	AT1G80520	8.40843	9.3988	7.46709	11.0969	16.2119	12.6842	12.2099	11.2101	7.32714	11.6529	8.9183	7.16715	9.78375	8.81509	10.3505	12.0764	14.282	19.9082	9.07583	7.47276	13.2527	14.5518	10.8943	9.65327	9.17118	8.77078	10.2677	17.1195	15.3115	19.2353	9.85824	8.48438	6.84685	13.1808	12.17	16.0032	10.5925	11.6725	22.3683	20.7352	18.55	38.5009	13.0324	12.7968	8.01206
BnaA07g19930D	GSBRNA2T00099164001	Nodulin-like	CDX67953	AT1G80530	11.9645	10.009	10.0944	10.3069	10.4342	11.177	10.3849	10.8316	11.5254	10.7384	12.5634	12.8235	13.2447	11.0421	12.2238	11.5031	11.2926	12.7808	11.1185	11.5268	11.5162	11.5219	11.2868	12.6088	7.90652	13.0423	13.6219	10.1866	9.34036	9.45176	13.9341	10.7845	13.871	10.5036	8.28655	11.1596	12.3812	11.4358	10.1643	10.8548	9.52712	10.0869	13.1758	9.1707	9.62341
BnaA07g19940D	GSBRNA2T00099166001	Nodulin-like	CDX67954	AT1G80530	0	0	0	0	0	0	0	0	0	0.0291836	0	0	0	0	0.0694383	0	0	0	0	0	0	0	0	0	0	0.0301157	0.0311543	0	0	0	0	0	0	0	0.0666882	0	0	0	0	0	0	0	0	0	0.0699431
BnaA07g19950D	GSBRNA2T00099167001	Domain unknown function DUF295	CDX67955		0	0	0	0	0	0	0	0	0	0	0	0	0	0	0	0	0	0	0	0	0	0	0	0	0	0	0	0	0	0	0	0	0	0	0	0	0.0606954	0	0	0	0	0	0	0	0.118336
BnaA07g19960D	GSBRNA2T00099168001	Domain unknown function DUF295	CDX67956	AT1G80610	0.0900723	0.246141	0.0288298	0	0.061763	0.0326219	0.124983	0.446396	0.207618	0.0909956	0.154837	0.152339	0.113991	0	0.171523	0.0993274	0.3389	0.104649	0.100617	0.214392	0.0531911	0.182714	0.249985	0.269089	0.119479	0	0.165769	0.134773	0.328894	0	0.15053	0.356547	0.72426	0.372011	0.210719	0.552491	0.409417	0.0832697	0.237708	0.189665	0.179626	0.122519	0.0841467	0.160218	0.181717
BnaA07g19970D	GSBRNA2T00099169001	P-type ATPase	CDX67957	AT1G80660	0	0	0	0.014647	0	0	0	0	0	0	0	0	0	0.0129387	0	0	0	0	0	0	0	0	0.0162265	0	0	0	0	0	0	0	0	0	0	0	0	0	0	0	0	0	0.0232463	0	0	0	0
BnaA07g19980D	GSBRNA2T00099170001	WD40 repeat	CDX67958	AT1G15850	0.10923	0.166568	0.0349926	0.381344	0.0771868	0.643925	0	0	0	0.112868	0.112119	0.552811	0	0.152037	0.0888799	0.119744	0.412715	0.600292	0.279763	0.132152	0.359684	0.0375636	0.114192	0.220283	0.144903	0.0381385	0.235935	0.663257	0.400683	0.630472	0.268078	0.217062	0.048707	0.23199	0.640898	1.10228	0	0.0490146	0.0483321	0.598911	1.1063	0.0513358	0.153096	0	0
BnaA07g19990D	GSBRNA2T00099171001	Peptidase S59, nucleoporin	CDX67959	AT1G80680	7.18043	5.22314	5.4333	6.76821	6.48998	6.52909	6.32575	5.45024	6.06296	5.67584	6.92735	7.7352	7.09547	6.7025	7.49567	6.55873	5.87855	5.6759	7.14983	6.55745	6.9292	7.25165	6.52649	7.96119	6.95487	7.8202	8.78512	4.68029	5.90188	4.92394	7.78575	6.68766	7.95832	5.39111	5.82557	5.74939	6.11428	7.10835	5.59919	4.9355	5.03312	4.5122	6.73881	5.56552	6.62501
BnaA07g20000D	GSBRNA2T00099172001	Potentiating neddylation domain	CDX67960		0	0.0744169	0	0	0	0	0	0	0	0	0	0	0	0	0	0	0.136745	0	0	0	0	0	0	0	0	0	0	0	0	0.0947037	0	0	0	0	0	0	0	0	0.176145	0	0	0	0	0	0
BnaA07g20010D	GSBRNA2T00099173001	PPPDE putative peptidase domain	CDX67961	AT1G80690	0.44268	0.779041	0.80508	1.85263	2.07854	0.827172	0.455516	0.646618	1.12128	1.2419	0.517365	0.836038	0.51949	0.470642	0.301954	1.80029	2.82528	3.32657	0.74318	0.453228	1.54463	0.895952	1.08236	0.913355	0.692951	1.15318	0.873945	5.77803	5.84813	4.40801	0.369797	1.16737	0.335853	7.74525	2.41195	5.08159	0.546912	0.59504	1.0868	3.28186	5.95494	2.66564	1.67403	0.587043	0.555454
BnaA07g20020D	GSBRNA2T00099174001		CDX67962	AT1G80700	0.500564	0.239064	0.475391	0.404908	0.0722575	0.383592	0.459047	0.331745	0.253225	0.141655	0.503015	0.20978	0.385144	0.353204	0.451779	0.60657	0.144432	0.492423	0.354546	0.441541	0.681383	0.355819	0.634256	0.780178	0.379726	0.425158	0.1556	1.15933	0	0.799668	0.136353	0.204217	0.0932448	0.523714	0.580291	0.322543	0.088825	0.195192	0.279153	0.429387	0.216438	0.191308	0.978901	0.186356	0.0845101
BnaA07g20030D	GSBRNA2T00099175001	Zinc finger C2H2-type	CDX67963	AT1G80730	0.291944	0.212813	0.188429	0.0921596	0.199462	0.212535	0.593747	0	0.11486	0.488496	0	0.19108	0.296287	0.326298	0.153707	0.103947	0.0998788	1.46031	0.163333	0.349921	0	0	0	0.107117	0	0.191973	0.305892	1.89748	0.473169	0.82527	0.276978	0.0927889	0.38421	0.725151	0.225252	1.03956	0.119817	0	0	0.296481	0	0.132232	0	0.51318	0.116345
BnaA07g20040D	GSBRNA2T00099176001	Ribosomal protein L30, N-terminal	CDX67964	AT1G80750	8.13476	6.51602	7.40751	7.36585	3.87915	8.0815	8.12396	6.87818	7.81561	5.66812	8.20959	11.503	8.25744	9.49439	10.9779	6.79736	7.61296	7.18821	7.62047	11.4732	8.63402	1.82936	3.6889	6.54135	7.05827	12.7057	8.11975	6.33939	6.69524	7.86106	6.42108	8.50501	7.75998	4.78097	8.17505	5.22603	7.87223	4.48637	7.76975	5.67497	5.86201	2.62213	5.30714	1.79877	5.26622
BnaA07g20050D	GSBRNA2T00099177001	Ribosomal protein L7, eukaryotic	CDX67965	AT1G80750	0.692441	1.74287	0.660946	0.705539	0.919518	1.55105	0.820798	2.06875	1.19657	1.74713	0.756467	1.3542	1.70342	1.78842	2.11705	2.91854	1.63635	2.29026	0.780815	1.59152	1.70607	7.35281	6.46011	3.86128	1.11686	1.40846	0.991066	0.973135	1.68431	0.49602	1.82243	2.23646	1.4546	1.1172	1.15293	1.31341	1.52254	9.72486	3.81987	1.98277	1.49867	3.85179	1.21943	9.48805	2.89819
BnaA07g20060D	GSBRNA2T00099178001	GTP binding domain	CDX67966	AT1G80770	1.5365	1.29899	1.01988	1.94489	0.9316	1.18791	1.16969	0.897379	1.3685	1.10878	1.60421	1.17649	0.688938	0.784005	1.40468	1.1945	1.19115	1.45174	0.94211	0.926032	1.35903	1.52047	1.5057	1.75507	0.828632	1.59477	1.3932	1.16839	1.30894	0.858927	1.10481	1.08109	0.627654	1.12849	0.937537	1.06046	1.20627	1.47853	1.36253	1.64224	1.86858	1.87726	1.00646	2.18661	1.06317
BnaA07g20070D	GSBRNA2T00099179001	Uncharacterised domain XH	CDX67967	AT1G80790	3.08602	3.86537	3.99958	6.84363	5.86432	5.93715	4.65307	3.8867	3.70471	3.77654	5.38133	5.24409	4.10456	3.93333	4.64351	5.34637	4.9672	5.33513	3.74184	4.51897	3.09822	2.6948	3.62583	4.77868	3.0592	7.36682	5.6249	5.29042	3.96955	5.37769	4.28564	4.63268	4.73019	2.81159	4.96327	4.35452	2.78317	3.35204	3.31834	5.58191	5.94571	4.44629	2.81216	1.72458	2.34065
BnaA07g20080D	GSBRNA2T00099180001	Armadillo-type fold	CDX67968	AT1G80810	0.0722849	0.111099	0.068655	0.113439	0.122704	0.0259014	0.125482	0.0543882	0.0572013	0.120561	0.123652	0.150789	0.308349	0.162138	0.114806	0.156799	0.0496163	0.0565986	0.0402574	0.0641954	0.0847638	0.0968187	0.173252	0	0.0320122	0.0504407	0.206267	0.107059	0.029034	0.0341714	0.124185	0.0724081	0.0320226	0.0591008	0.0558237	0.0365965	0.0299058	0.0321361	0.0314667	0.0371074	0.0377665	0.0324493	0.0334629	0	0.0289089
BnaA07g20090D	GSBRNA2T00099181001		CDX67969		0	0	0	0	0	0	0	0	0	0	0	0	0	0	0	0	0	0	0.619329	0	0	0	0	0	0	0	0	0	0	0	0	0	0	0	0	0	0	0	0	0	0	0	0	0	0
BnaA07g20100D	GSBRNA2T00099182001	NRAMP family	CDX67970	AT1G80830	0	0	0	0	0	0	0	0	0	0.104208	0	0	0	0	0	0	0	0	0	0	0	0	0	0	0	0	0	0	0	0	0	0	0	0	0	0	0	0	0	0	0	0	0	0.045852	0
BnaA07g20110D	GSBRNA2T00099183001	WRKY domain	CDX67971	AT1G80840	1.75049	0.30213	1.18833	0.796537	3.071	0	2.08115	1.75239	1.99232	4.25315	15.0556	0.646139	1.01468	0.379595	1.13447	0.0700098	13.0469	1.06762	1.08859	0.290471	1.18685	0.595663	14.4737	0.792029	1.03262	3.68077	0.6199	5.33181	6.09156	2.02837	3.28119	15.871	41.5097	7.39445	4.43359	2.37917	4.91049	0.784249	2.14282	9.49938	3.88782	7.3162	2.43738	9.10912	12.6377
BnaA07g20120D	GSBRNA2T00099184001	Methyladenine glycosylase	CDX67972	AT1G80850	5.29715	3.53696	4.51781	3.66834	2.48852	4.06439	5.52702	4.93389	4.65468	3.35711	3.97916	2.53228	3.08436	3.70908	3.34055	3.06584	2.43365	2.11482	3.30065	4.24201	2.83278	3.16756	2.87155	2.52968	3.21298	3.71893	2.80365	2.65825	4.06555	2.94831	2.48519	2.17167	3.22661	2.18895	2.92316	1.94803	4.43042	2.17131	3.06493	3.00514	3.77077	3.5671	2.25401	1.40794	4.13592
BnaA07g20130D	GSBRNA2T00099185001		CDX67973		32.1026	27.1646	30.1318	19.2548	23.4955	15.983	38.1138	31.1528	33.2948	23.9071	24.2197	19.6868	32.4846	27.3117	28.884	19.527	21.8275	18.4308	17.074	28.8328	22.062	14.1814	19.9198	19.9507	36.2186	23.3989	24.2216	29.9643	27.6937	33.3343	20.4433	25.7056	18.5865	23.4029	26.8368	26.6633	26.0264	19.7118	32.4353	31.6618	22.818	26.194	23.6279	27.736	43.7189
BnaA07g20140D	GSBRNA2T00099186001	Vacuolar fusion protein Ccz1	CDX67974	AT1G80910	6.59764	7.93783	6.55387	5.69557	6.57896	6.44061	6.18498	6.86797	8.1547	6.64556	5.61979	7.17452	5.42468	6.72953	5.72228	4.95068	5.11519	5.33805	6.05282	6.55794	5.93276	3.45081	4.81366	5.04453	4.905	7.5877	6.54429	5.40079	7.22348	6.72715	5.86283	7.45905	6.3436	6.12954	5.70383	6.17145	5.69043	2.79254	4.39651	6.97002	6.23981	4.15592	5.5253	3.43857	4.83661
BnaA07g20150D	GSBRNA2T00099187001	DnaJ domain	CDX67975	AT1G80920	12.7587	14.0534	12.8588	10.7436	10.6724	12.9448	23.5929	29.2319	31.0308	10.3231	5.49667	12.8355	5.88495	6.17794	5.03883	16.3628	15.6429	26.1301	10.7934	4.93455	9.27229	13.1495	9.39374	12.5311	11.6164	7.88366	6.09136	23.4417	14.4836	17.8828	5.69426	21.4528	13.7132	13.9221	15.7805	13.4062	17.5794	9.02171	11.5326	10.5166	13.1645	8.41316	3.41195	5.03938	7.45809
BnaA07g20160D	GSBRNA2T00099188001		CDX67976		0	0	0	0	0	0	0	0	0	0	0	0	0	0	0	0	0	0	0	0	0	0	0	0	0	0	0	0	0	0	0	0	0	0	0	0	0	0	0	0	0	0	0	0	0
BnaA07g20170D	GSBRNA2T00099189001	MIF4G-like, type 3	CDX67977	AT1G80930	0.244448	0.27883	0.703139	0.268401	0.12529	0.176732	0.547615	0.0924772	0.769253	0.245979	0.333368	0.493616	0.14824	0.203448	0.227315	0.442381	0.291825	0.236257	0.408651	0.435595	0.179024	0.370518	0.332826	0.58997	0.215567	0.796768	0.306145	0.30769	0.14832	0.290051	0.524694	0.119884	0.488495	0.100693	0.234556	0.062239	0.251497	0.273352	0.0536274	0.558809	0.54667	0.441964	0	0	0.147209
BnaA07g20180D	GSBRNA2T00099190001	Protein heading date repressor 1	CDX67978	AT1G80940	1.54127	1.55068	1.96241	2.78613	3.18532	1.70082	1.66409	1.64897	2.01795	1.56126	2.20687	1.4333	1.65775	1.25755	1.21191	1.15012	2.1119	1.98802	2.03208	1.92127	2.02405	0.947327	1.50532	1.53157	0.7304	1.76017	1.58528	3.04724	3.68435	3.65107	1.02638	4.24351	2.88949	3.48062	2.92537	3.11681	1.44762	1.11021	1.57164	3.27784	3.37334	2.3684	2.07257	0.96416	2.78476
BnaA07g20190D	GSBRNA2T00099191001	Phospholipid/glycerol acyltransferase	CDX67979	AT1G80950	0.926679	1.05871	0.963359	0.665467	0.686055	0.658697	0.851759	1.43501	0.570434	0.864441	0.608702	0.573223	0.644859	0.590218	0.385949	1.09128	1.10894	0.905085	0.840217	0.231772	1.05417	0.676364	0.723273	0.926048	0.196693	0.690843	0.677293	1.10942	0.541371	0.529689	0.704783	0.584591	0.545344	0.826849	0.898823	0.340851	0.413238	0.498969	0.489266	0.510035	0.997749	0.604965	0.83004	0.948652	0.716907
BnaA07g20200D	GSBRNA2T00099193001	Aspartic peptidase A1 family	CDX67980	AT1G79720	15.0684	14.3768	15.9501	10.3157	12.1007	10.9061	16.0386	17.2727	15.1485	14.3141	17.1903	13.1955	12.7801	13.1572	12.2705	11.7656	8.19029	7.41146	15.7968	13.7113	14.7521	9.94955	11.3363	11.9883	15.0136	15.0027	14.7121	2.63872	7.72685	6.46636	14.2494	12.2019	15.2451	3.0194	12.2508	5.65326	15.2594	8.63477	12.7307	6.96327	5.32278	11.4242	13.2944	9.59979	12.4146
BnaA07g20210D	GSBRNA2T00099194001	NUDIX hydrolase domain	CDX67981	AT1G79690	22.6012	20.9685	24.1464	20.1803	18.9964	19.9909	23.6483	22.4264	22.1883	19.6292	24.0422	22.0364	16.7721	20.5139	18.0745	20.7057	16.1494	16.9159	21.763	19.937	21.3426	13.6041	16.7736	18.0033	19.171	21.1089	21.736	14.847	16.845	16.0027	20.7234	18.4607	18.1002	14.828	19.5944	15.4298	18.7147	11.4122	16.8346	15.3888	16.6828	15.1427	15.147	9.73252	18.4578
BnaA07g20220D	GSBRNA2T00099195001	Protein kinase domain	CDX67982	AT1G79680	0	0	0	0	0	0	0	0	0	0	0	0	0	0	0	0	0	0	0	0	0	0	0	0	0	0	0	0	0	0	0	0	0	0	0	0	0	0	0	0	0	0	0	0	0
BnaA07g20230D	GSBRNA2T00099198001	Ubiquitin domain	CDX67983	AT1G79650	1.40397	1.52199	1.23423	1.15095	1.9071	1.05091	1.41494	1.41569	1.62418	1.14105	1.57293	2.24473	1.7752	1.52292	1.45788	1.68436	2.04611	2.24101	1.59861	1.47689	1.56728	3.6605	2.41154	2.83953	0.592208	1.94482	0.998097	0.96215	1.2249	1.20467	1.73783	1.15161	1.12335	1.60656	1.16496	1.24022	0.991352	3.95457	1.00734	1.34607	1.35671	2.62972	1.24713	3.87889	2.32634
BnaA07g20240D	GSBRNA2T00099200001	Protein kinase domain	CDX67984	AT1G79640	0.670651	0.770777	0.860922	0.76431	0.828652	0.824517	0.457169	0.393549	0.381676	0.233979	0.407694	0.421897	0.232362	0.423591	0.295399	1.03753	1.5399	1.2289	0.211985	0.472061	0.206547	1.14935	0.984274	0.77483	0.732514	0.602827	0.646947	1.15276	1.06436	1.29745	0.0479392	0.210597	0.281748	0.855212	0.796796	0.776766	0.285484	0.745208	0.669051	1.26977	1.29774	0.913321	0.164464	0.676275	0.195254
BnaA07g20250D	GSBRNA2T00099201001	Na+/H+ exchanger	CDX67985	AT1G79610	5.097	5.07361	4.7657	6.52478	4.56337	5.85484	5.43161	6.45676	6.29699	6.00499	4.75462	5.67624	7.07064	6.71983	7.02145	7.73465	6.08181	7.2652	5.10186	6.00106	5.68584	11.4058	10.1244	8.64066	7.03363	6.52744	6.61413	5.28486	6.12183	5.91602	6.00719	5.72561	7.32251	4.05782	5.94965	3.67448	6.60708	13.7842	7.5674	5.34708	7.37005	8.67052	6.53033	13.2718	10.0037
BnaA07g20260D	GSBRNA2T00099202001	Protein kinase domain	CDX67986	AT1G79600	0.474792	0.744392	0.760848	0.840733	0.466645	0.799778	0.315805	0.474126	0.559762	0.363071	0.486103	0.790798	0.778891	0.682512	1.05087	1.45164	0.756065	1.92947	0.822638	0.507859	0.67301	3.22228	2.24373	1.91071	0.576374	0.738938	0.777752	0.456081	0.462436	0.541868	0.612206	0.752326	0.609636	0.68336	0.3925	0.174004	1.10892	3.87048	1.32804	1.27272	0.399335	2.77626	0.610197	3.68795	1.78791
BnaA07g20270D	GSBRNA2T00099203001	PB1 domain	CDX67987	AT1G79570	1.2764	0.828792	0.781489	1.17962	1.01845	1.26843	1.30812	0.458462	0.866229	1.41216	1.34969	1.34981	1.58388	1.0689	1.24197	0.892795	1.17671	0.727114	1.08816	0.982889	0.850096	1.1566	0.94988	1.02276	0.655877	1.40562	1.45032	0.811336	0.878072	1.12756	0.889623	1.06436	1.19568	1.04438	0.953129	0.89663	1.35832	0.916431	0.983514	1.26169	1.04503	1.0314	0.893621	0.537105	1.2027
BnaA07g20280D	GSBRNA2T00099204001	Peptidase M41	CDX67988	AT1G79560	0.458509	1.0158	0.867468	0.73744	0.813391	0.672392	0.656014	0.671864	1.01116	0.395838	1.15918	1.21904	0.891375	0.82565	0.892473	0.805526	0.466396	0.515384	0.540446	0.695718	0.990932	0.72044	0.671557	0.770504	0.663731	1.01468	1.02422	0.890205	0.624535	0.523831	1.04353	0.737739	0.723313	0.310311	0.647068	0.434276	0.569678	0.583519	0.732874	0.409584	0.523062	0.54269	0.741925	0.745977	0.608954
BnaA07g20290D	GSBRNA2T00099205001	Phosphoglycerate kinase	CDX67989	AT1G79550	1.7253	2.00686	1.05897	2.07805	2.15624	2.16879	1.07989	1.4304	2.53412	1.53286	1.33897	1.15485	0.908607	0.92205	1.16663	1.81922	2.58335	1.77232	1.22898	0.655947	1.1908	1.33418	1.75921	1.98232	2.15469	2.25255	2.18129	1.65485	3.32219	1.26596	1.33626	1.17471	0.695795	1.30208	1.81381	1.67968	1.68422	1.40523	0.621061	2.39759	2.10862	2.13508	1.39354	0.905642	0.692624
BnaA07g20300D	GSBRNA2T00099206001	Glyceraldehyde-3-phosphate dehydrogenase, type I	CDX67990	AT1G79530	5.55273	5.90215	4.50622	6.31475	4.88953	6.38591	5.57625	5.12239	5.15568	3.88903	4.60253	5.85043	6.62572	4.86978	4.05598	4.25749	5.92925	5.96426	5.24789	6.79509	4.60301	3.95476	5.0183	3.72832	7.05429	5.91282	6.00748	10.3576	7.81431	6.28685	7.61017	5.32889	5.44274	9.55471	7.42867	9.61147	3.68645	4.55659	3.7866	4.76594	5.45559	5.48308	7.59449	3.60335	4.59069
BnaA07g20310D	GSBRNA2T00099207001	Protein of unknown function DUF2358	CDX67991	AT1G79510	4.45047	4.34278	6.03677	6.48846	5.88643	6.8066	4.49861	3.54483	5.63483	6.94664	3.60445	4.3733	5.12209	4.57523	5.78342	5.99677	3.61443	5.37112	4.1456	6.20341	4.98652	4.80701	5.04706	4.93667	9.27671	4.87829	5.09007	5.54937	6.42089	5.55857	6.09168	3.26237	3.33161	4.42587	7.12085	4.43975	7.03965	6.64048	7.91829	6.21695	5.94491	7.74029	3.96936	6.63613	4.52279
BnaA07g20320D	GSBRNA2T00099208001	DAHP synthetase I/KDSA	CDX67992	AT1G79500	13.917	12.6515	15.0153	16.1424	14.0804	15.5183	13.3544	14.6894	14.7446	15.6682	16.2998	10.9056	13.8115	15.0746	14.1035	14.2227	15.009	13.346	15.1061	14.875	14.5434	16.1343	15.0235	14.2817	18.3842	15.4059	15.8631	12.537	14.3519	13.2399	17.0232	14.6737	15.3483	12.2962	15.7753	16.9614	18.1054	16.3681	15.3788	14.1314	12.1459	13.2049	20.122	18.1318	15.3567
BnaA07g20330D	GSBRNA2T00099209001	Smr domain	CDX67993	AT1G79490	2.87396	1.81774	2.17142	2.95208	2.40654	2.54656	1.80354	2.3458	1.96374	1.66167	2.94794	2.04044	2.89718	3.45166	2.43912	2.2006	2.43123	1.88831	2.73478	3.02525	2.76502	2.22617	1.65734	2.15234	3.26537	3.20079	2.37052	2.3572	2.20084	2.18154	3.13952	3.02569	2.9412	1.92188	2.43417	2.65877	1.96491	2.21933	2.08285	2.80601	2.7442	2.18444	2.08489	1.45782	1.64455
BnaA07g20340D	GSBRNA2T00099210001	CDC50/LEM3 family	CDX67994	AT1G79450	15.6926	14.1215	14.9884	9.40993	8.09109	11.7464	14.683	11.5201	11.6819	8.15065	9.19539	11.7411	11.2313	14.1882	10.3822	10.3507	7.70621	6.43972	7.88982	14.0411	6.66713	8.21997	8.16626	9.42595	11.1008	12.1264	13.8943	5.0957	5.1168	3.98023	11.0699	7.34877	7.0394	2.98194	7.32248	4.71843	9.81317	7.83952	9.69323	6.45358	5.90157	6.85941	6.97206	5.64823	7.75416
BnaA07g20350D	GSBRNA2T00099211001	SANT/Myb domain	CDX67995	AT1G79430	1.73144	2.01022	1.35482	0.877867	1.10374	0.986643	1.42014	1.35171	1.39796	2.33293	2.2176	2.19187	1.51488	0.795414	1.59433	0.519072	0.996908	1.32383	1.67573	0.737754	2.111	2.49736	2.17699	1.24189	2.28589	2.33991	2.14625	0.188037	0.82567	0.332158	2.368	3.70111	2.52966	0.481181	1.01034	0.576457	2.24086	0.923175	0.82827	0.541424	0.557833	0.948757	3.15756	2.34884	1.75715
BnaA07g20360D	GSBRNA2T00099213001		CDX67996	AT1G79390	4.07409	3.8399	4.51796	5.09063	5.12247	3.83435	4.44155	3.47545	4.20765	4.51582	2.86845	3.55218	6.86989	4.67467	6.00952	5.16722	3.69206	5.10558	5.88195	2.67601	2.52421	5.51633	7.09943	3.56696	5.79429	3.23032	2.13823	4.34631	6.73013	5.99427	3.12638	3.6126	1.52733	9.3545	5.58059	7.61119	6.3882	5.14167	10.2371	4.74031	7.42396	4.59069	2.96326	7.08646	7.24343
BnaA07g20370D	GSBRNA2T00099214001	Zinc finger, RING-type	CDX67997	AT1G79380	1.26152	1.71358	1.30239	0.658707	1.13966	0.994318	2.66978	2.78017	3.55965	2.47769	3.04515	1.9586	2.32036	1.81199	2.37268	0.72337	0.608615	1.31463	2.38658	1.43843	3.10143	1.55603	2.30355	2.04154	0.530417	1.19727	1.30373	0.193539	0.373931	0.616262	1.82354	3.73759	2.13741	0.480004	1.08642	0.36592	0.858796	1.66529	1.29787	0.479478	0.696444	0.544968	3.19987	2.72219	4.47653
BnaA07g20380D	GSBRNA2T00099215001	Caspase-like domain superfamily	CDX67998	AT1G79310	0	0.134179	0.0576205	0.056457	0	0	0.430974	0.067902	0	0.430598	1.41476	0.298536	0.163614	0.099918	0.190336	0.129271	0.490728	0.0774063	0.100282	0.107024	0.104408	0	0.671531	0.199305	0	0.242843	0	0.178968	0.0727077	0	0.642514	0.23266	2.08325	0	0.138093	0	0.29536	0	0.0789667	0.547312	0.0893223	0.812496	0.166607	0.0792886	0.647355
BnaA07g20390D	GSBRNA2T00099216001	Nucleoprotein TPR/MLP1	CDX67999	AT1G79280	3.55575	3.61771	3.861	6.22298	4.60122	5.03848	4.36327	3.74037	4.22971	4.27527	5.84916	5.56851	4.50316	4.25448	4.64676	4.60132	4.66281	4.3001	4.50055	4.89861	4.22959	5.00211	4.54462	5.4004	3.02473	5.58941	5.77055	3.32016	3.36364	3.62669	3.44783	5.20584	5.13058	2.87437	3.85355	2.74295	3.42644	4.66595	3.03572	4.10137	4.75977	3.38424	3.27858	3.05793	2.92043
BnaA07g20400D	GSBRNA2T00099217001	YTH domain	CDX68000	AT1G79270	2.31379	2.43451	1.95588	1.05865	1.41422	2.42381	2.50935	3.48864	3.77993	1.74822	1.24874	1.88267	1.81755	1.58459	1.21311	0.577462	1.26932	1.01063	2.85012	1.83894	2.80983	1.48788	0.975311	1.12284	1.38078	1.46447	2.20477	1.8955	1.22692	2.13359	2.25803	5.69056	5.21431	1.76806	0.978329	1.354	0.909483	0.918335	1.29945	0.876512	1.39154	0.96612	2.82863	1.13232	1.69395
BnaA07g20410D	GSBRNA2T00099218001		CDX68001	AT2G21820	0.688366	0.92485	2.2489	0	0	0	5.50972	2.99875	0.838508	0	0	3.18744	1.31706	1.15866	0	0	0	0	0	1.8312	0	1.52267	0	0.830555	0.89483	0	1.49164	0	0	1.09682	3.06291	0.659429	4.66326	0	0	0	0	1.88041	1.81051	0	2.11021	0	0	0	2.63199
BnaA07g20420D	GSBRNA2T00099219001	Thiosulphate sulfurtransferase, conserved site	CDX68002	AT1G79230	4.26627	3.87327	4.64994	4.47289	3.71888	4.03398	4.10657	4.34928	4.60023	4.70064	5.06558	4.88798	5.19997	4.32311	5.44736	7.61256	6.50407	7.40666	6.00349	3.92601	4.55286	9.60027	8.80912	8.04452	4.99703	5.57017	4.96847	3.28461	4.03456	4.59284	4.23639	5.2697	4.3307	4.51363	5.02747	3.59968	4.42561	12.2472	6.58857	8.44781	6.44324	10.6813	4.01374	11.3953	5.85939
BnaA07g20430D	GSBRNA2T00099220001	Proteasome alpha-subunit, N-terminal domain	CDX68003	AT1G79210	14.9475	15.354	13.1103	11.2034	12.2379	10.7618	15.3649	13.6411	11.5198	11.051	10.1077	11.2714	17.5453	16.109	15.7647	14.393	12.0007	13.3705	14.0958	16.4737	14.5201	18.3591	15.4705	12.6141	14.1141	11.4933	9.88101	16.0505	13.3057	13.2043	12.4893	11.864	12.0954	18.7287	14.1712	15.235	14.1	22.0867	16.7501	10.1767	9.60211	13.383	15.6666	24.8696	17.4123
BnaA07g20440D	GSBRNA2T00099221001	SANT/Myb domain	CDX68004	AT1G79180	0.302023	0	0.145859	0.444653	0.387564	0.329407	0.154694	0.08566	0	0	0.231167	0.347067	0	0.12639	0.119833	0.105637	2.05611	4.13157	0	0	0.196521	0	0.38224	0	0	0	0	11.9561	4.05367	3.66787	0	0.291396	0	12.2229	2.03786	12.7131	0	0	0	0.602293	3.61875	0.669431	0.104979	0	0
BnaA07g20450D	GSBRNA2T00099222001	Nucleolar complex-associated protein 3, N-terminal	CDX68005		0	0.373699	0	0.343553	0	0	0.179101	0	0	0	0	0.170942	0	0	0	0	0	0	0.303686	0	0.448388	0	0	0	0	0.167105	0.182868	0.271918	0	0.504385	0.161165	0	0	0	0.209834	0.548152	0	0	0	0	0	0	0	0	0
BnaA07g20460D	GSBRNA2T00099223001	Plant self-incompatibility S1	CDX68006	AT2G04115	0	0	0	0	0	0	0	0	0	0	0	0	0	0	0	0	0	0	0	0	0	0	0	0	0	0	0	0	0	0	0	0	0	0	0	0	0	0	0	0	0	0	0	0	0
BnaA07g20470D	GSBRNA2T00099224001		CDX68007		0	0	0	0	0	0	0	0	0	0	0	0	0	0	0	0	0	0	0	0	0	0	0	0	0	0	0	0	0	0	0	0	0	0	0	0	0	0	1.55209	0	0	0	0	0	0
BnaA07g20480D	GSBRNA2T00099225001		CDX68008		0	0	0	0	0	0	0	0	0	0	0	0	0	0	0	0	0	0	0.898937	0	0	0	0	0.590942	0	0	0	0	0	0	0	0.477073	0	0	0	0	0	0	0	0	0	0	0	2.39125	0
BnaA07g20490D	GSBRNA2T00099227001	mRNA decay factor PAT1 domain	CDX68009	AT1G79090	5.22139	5.28255	5.55681	5.37969	5.09042	5.28833	4.90434	5.08314	4.1206	6.13612	4.44251	5.07067	4.97558	5.07165	5.25359	6.30484	5.23109	4.97676	5.14065	5.11401	5.1439	7.12432	4.43975	6.35835	5.34502	4.52093	5.06497	4.92604	4.73359	6.36161	5.95574	4.99653	5.31059	5.72492	5.70104	6.23796	5.94368	5.43625	6.33118	6.62425	6.14472	5.39318	6.2637	6.14538	8.18461
BnaA07g20500D	GSBRNA2T00099228001	AAA+ ATPase domain	CDX68010	AT1G79050	1.34914	1.13107	0.457834	0.786502	0.982488	1.08663	1.03712	1.0841	1.08023	1.00125	0.696921	0.841295	1.4118	0.873314	1.90362	0.907771	0.28809	0.876875	0.802773	0.921819	1.22466	1.04565	1.09805	0.886826	0.875695	1.72182	1.61889	0.540543	1.11077	1.07684	1.10481	1.13261	0.84853	0.934385	0.50863	0.364806	0.589663	1.28175	1.11071	0.727857	1.12736	0.647589	1.44324	0.845455	1.10265
BnaA07g20510D	GSBRNA2T00099229001	Photosystem II PsbR	CDX68011	AT1G79040	1.02316	2.23922	1.38974	0.291231	0.524452	0.22367	1.14586	1.27676	1.81628	1.13141	1.55946	0.704297	10.7824	0.601446	6.62861	23.1961	8.93913	31.1719	1.29692	0.554051	1.49872	89.6412	52.91	45.7197	1.22463	0.703143	0.213938	1.38542	0.746259	0.577525	0.289844	0.971198	0.671955	1.01874	0.831283	0.782915	4.02577	56.1857	26.0311	12.6492	2.14136	39.2908	11.7863	96.524	35.0976
BnaA07g20520D	GSBRNA2T00099231001	DnaJ domain	CDX68012	AT1G79030	0.161815	0.341592	0.475405	0.407029	0.110972	0.355521	0.297992	0.172079	0.131376	0.391286	0.636747	0.39222	0.122982	0.182754	0.243844	0.317076	0.145571	0.221802	0.293683	0.192515	0.483585	0.142266	0.327553	0.293029	0.536589	0.401776	0.209132	0.09189	0.134683	0.080963	0.199535	0.055145	0.108522	0.275815	0.413007	0.0454715	0.607875	0.582933	0.180572	0.17147	0.125826	0.275143	0.306447	0.423303	0.541403
BnaA07g20530D	GSBRNA2T00099232001	Interactor of constitutive active ROPs	CDX68013	AT1G78430	0.145341	0.300745	0.362807	0.027422	0.059799	0	0.514433	0.397478	0.516393	0.0587377	0.379489	0.265614	0.26512	0.48476	0.232926	0.127148	0.208795	0.472766	0.413986	0.463912	0.283364	0.117939	0.210271	0.217128	0.231346	0.454541	0.438903	0.956849	0.339604	0.873624	0.962668	0.375885	0.428627	1.72876	0.40268	0.757835	0.180192	0.195745	0.0383549	0.133401	0.434778	0.23724	0.366667	0.426648	0.316737
BnaA07g20540D	GSBRNA2T00099233001	Protein Sip5/DA2	CDX68014		0	0	0	0	0	0	0.937614	0	0	0	0	0	0	0.554763	0	0	0	0	0	0.298258	0	0	0	0	0	0	0	0	0	0	0	0	0	0	0	0	0.395125	0	0	0	0	0	0	0	0
BnaA07g20550D	GSBRNA2T00099234001	VQ	CDX68015	AT1G78410	0	0	0	0	0	0	0	0	0	0	0	0	0	0	0	0	0	0	0	0	0	0	0	0	0	0	0	0	0	0	0	0	0	0	0	0	0	0	0	0	0	0	0	0	0
BnaA07g20560D	GSBRNA2T00099235001	Glutathione S-transferase, N-terminal	CDX68016	AT1G78380	80.9109	82.5042	84.9168	86.2331	94.2385	82.3935	83.23	82.5404	83.0874	92.8079	91.1968	79.6543	80.0158	84.4308	77.1304	74.9366	85.1573	89.5626	80.444	85.7918	81.382	68.8875	75.9175	74.6858	104.41	118.292	86.3109	97.7545	101.456	110.505	85.4652	91.0361	104.626	86.7005	87.2017	89.2565	96.4279	86.0744	97.6671	90.8365	87.9765	94.519	80.1616	84.1178	88.917
BnaA07g20570D	GSBRNA2T00099236001	Glutathione S-transferase, N-terminal	CDX68017	AT1G78370	173.746	157.595	188.677	110.041	127.176	122.763	187.376	166.827	168.423	129.218	144.67	112.721	156.413	107.804	148.636	101.656	124.8	129.697	114.925	110.062	116.478	102.136	122.679	112.301	112.609	177.72	138.398	145.684	142.934	137.576	130.102	109.176	115.658	147.408	143.528	134.401	154.058	102.168	130.983	151.354	159.577	111.385	146.385	129.83	180.325
BnaA07g20580D	GSBRNA2T00099237001	Glutathione S-transferase, N-terminal	CDX68018	AT1G78340	0.186031	0.0694977	0.53822	0	0.391259	0.0675831	0.191493	0.281798	0.293163	0.06246	0.126834	0.247551	0.735633	0.41481	1.02755	0.938182	0.381843	1.1564	0.104078	0.173077	0.162342	3.07478	1.49946	1.37803	0.49376	0.812916	0.989132	0.092866	0.754449	0.723963	0.665358	0.62069	0.411751	0.153814	0.788224	0	0.612861	3.64635	2.45865	1.06043	0	4.047	0.777619	4.93478	2.31246
BnaA07g20590D	GSBRNA2T00099238001	Glutathione S-transferase, N-terminal	CDX68019	AT1G78320	0	0	0	0	0	0	0	0	0	0	0	0	0	0	0	0	0	0	0	0	0	0	0	0.111715	0	0	0.106248	0	0	0	0	0	0	0	0	0	0	0	0	0	0	0.414183	0	0	0
BnaA07g20600D	GSBRNA2T00099239001		CDX68020		0	0	0	0	0	0	0	0	0	0	0	0	0	0	0	0	0	0	0	0	0	0	0	0	0	0	0	0	0	0	0	0	0	0	0	0	0	0	0	0	0	0	0	0	0
BnaA07g20610D	GSBRNA2T00099240001	Glutathione S-transferase, C-terminal domain superfamily	CDX68021		0	0	0	0	0	0	0	0	0	0	0	0	0	0	0	0	0	0	0	0	0	0	0	0	0	0	0	0	2.43944	0	0	0	0	0	0	0	0	0	0	0	0	0	0	0	0
BnaA07g20620D	GSBRNA2T00099241001	14-3-3 protein	CDX68022	AT1G78300	54.2635	53.1682	54.2838	52.3101	51.889	59.8519	58.5797	67.1207	63.0335	64.9847	55.4207	65.3225	52.0633	58.654	44.8593	51.8896	57.9616	51.1725	59.4684	54.6724	57.1448	64.0668	51.8444	54.3376	61.7353	71.9181	57.118	72.2119	60.9188	53.0257	58.8718	78.1764	94.8628	68.9334	49.245	71.3793	55.2824	49.5872	45.5516	62.7626	60.2798	46.4076	63.4485	55.8794	57.8333
BnaA07g20630D	GSBRNA2T00099242001	Protein kinase domain	CDX68023	AT1G78290	0.588008	0.350253	0.465369	0.35344	0.244002	0.552441	0.554848	0.492368	0.743691	0.486025	1.07036	0.359443	0.555181	0.331132	0.687121	0.237855	0.322097	0.275494	0.594737	0.586141	0.542119	0.480624	1.16987	0.387013	0.243721	0.771612	0.318967	0.237696	0.288535	0.303698	0.585121	0.745266	1.02346	0.295478	0.303849	0.447347	0.710951	0.21617	0.309247	0.740304	0.158983	0.364994	0.895025	0.504051	0.509878
BnaA07g20640D	GSBRNA2T00099243001	RNA recognition motif domain	CDX68024	AT1G78260	0.971727	1.23835	0.535893	0.787369	1.14054	0.52979	0.926395	1.10322	1.23035	0.768733	1.41831	1.38031	0.823297	0.696848	0.717011	0	2.84976	1.86192	0.8161	0.808937	0.422604	0.0702068	0.451797	0.307964	0.276314	1.04935	0.441627	8.94112	3.2082	2.36699	0.807808	0.537573	1.65638	6.9748	0.96289	2.54597	0.171411	0.373058	0.275401	0.635416	3.11303	0.188725	1.15907	0.183913	0.583683
BnaA07g20650D	GSBRNA2T00099244001	Putative S-adenosyl-L-methionine-dependent methyltransferase	CDX68025	AT1G78240	5.2745	4.78864	8.89603	13.4883	18.9703	11.4133	5.06723	5.82442	5.63967	10.9751	9.32138	9.18635	4.99346	4.99859	5.85981	7.89194	15.6905	15.4523	9.72229	4.8559	8.04149	5.38206	8.25703	6.55598	6.7926	15.3161	10.2213	21.8071	18.4639	20.9999	8.17523	11.3557	9.4507	21.7609	19.5305	17.8703	6.89044	4.57572	5.57369	13.4096	18.9913	13.5357	8.5587	2.6256	3.9034
BnaA07g20660D	GSBRNA2T00099245001	Mitochondrial carrier protein	CDX68026	AT1G78180	1.93675	1.75071	1.65155	1.95304	0.99543	1.81987	2.3708	2.35407	1.97927	1.63637	1.80524	2.12823	2.49386	1.88661	2.6372	1.64481	2.12322	1.396	1.5132	1.37715	1.54941	1.8285	2.87756	1.76871	1.45995	3.01563	1.55664	1.25174	0.214283	1.52675	1.56983	1.25334	1.58644	1.25485	1.5407	1.21359	1.79793	2.02934	2.26659	0.739882	1.38204	1.19718	1.61794	1.17135	1.48778
BnaA07g20670D	GSBRNA2T00099246001		CDX68027	AT1G22275	0.111712	0.185346	0.0769093	0.0764651	0.0985471	0.174203	0.100126	0.0182077	0.0945732	0.146189	0.09858	0.0326328	0.0727556	0.11962	0.14105	0.017534	0.180109	0.129592	0.187035	0.184904	0.0996153	0.130427	0.0333243	0.161509	0.0846608	0.100946	0.207706	0.14323	0.0388519	0.114482	0	0.178347	0.0644176	0.102183	0.184158	0.224463	0.257583	0.0430224	0.105227	0.0488726	0.167147	0.130278	0.113276	0.0426939	0.0774863
BnaA07g20680D	GSBRNA2T00099247001		CDX68028	AT1G78170	2.56714	1.84861	2.4171	2.02962	2.37661	1.87163	2.58157	1.69832	1.36791	3.00872	1.75997	0.961235	1.48262	1.5846	1.85932	2.57153	2.13225	4.08195	2.2473	2.26964	1.64316	1.77162	2.00962	2.64048	1.19147	1.7466	1.0948	3.35361	2.43082	2.67939	0.55111	1.02936	1.02731	2.02794	2.15125	3.99586	1.81042	1.42018	1.28725	2.65098	2.69625	3.52808	0.739299	0.972142	2.00837
BnaA07g20690D	GSBRNA2T00099248001		CDX68029		0	0.132309	0	0	0.377957	0	0.372547	0	0	0.123234	0	0	0	0	0.0965946	0.130346	0	0	0	0	0.522442	0.247858	0	0.134604	0	0	0	0	0	0	0	0.115661	0	0.153182	0	0	0	0.493837	0	0	0.367961	0	0	0	0
BnaA07g20700D	GSBRNA2T00099250001	Tetratricopeptide-like helical domain superfamily	CDX68030	AT1G78120	0	0	0	0	0	0	0.0673121	0.0737385	0.0383244	0	0	0	0.0295218	0	0	0	0.0996385	0	0	0	0	0.0328215	0	0	0	0	0	0	0	0	0	0.0319873	0	0.0397779	0	0	0	0.130743	0	0	0	0.0440231	0.0906714	0	0
BnaA07g20710D	GSBRNA2T00099251001		CDX68031	AT1G78110	1.79783	2.67289	2.23595	3.09268	2.87033	4.17027	3.66253	3.20148	3.48879	4.29008	3.94237	4.34932	2.43476	3.00537	2.3768	2.07106	2.35458	1.98686	2.8711	2.72121	2.94101	2.99728	1.46519	3.16028	1.77011	5.19245	3.08891	2.69183	3.5586	4.62298	3.46306	5.02851	3.04311	1.49845	3.21621	2.1294	2.07842	1.94925	3.37148	2.65578	1.08106	2.75985	5.33704	2.9693	2.65317
BnaA07g20720D	GSBRNA2T00099252001	AP2/ERF domain	CDX68032	AT1G78080	59.1706	39.9637	46.0928	37.3305	54.4714	42.6642	54.0211	59.0865	52.393	60.6852	56.3085	55.1288	55.2778	41.1439	48.1278	38.2669	57.09	56.1497	48.8121	39.2609	48.92	45.2319	49.0707	42.9634	55.2727	68.0975	55.5078	58.2118	55.0344	55.7445	54.3375	56.0223	69.4452	48.4812	53.2787	66.0962	60.8828	44.1317	51.6944	64.0304	67.18	51.3853	54.3451	45.6387	56.3617
BnaA07g20730D	GSBRNA2T00099254001	Zf-FLZ domain	CDX68033	AT1G78020	15.1503	22.1153	16.0676	17.8556	18.0509	14.7632	16.4605	19.9406	18.427	18.0482	14.8737	10.8086	12.6764	14.4426	8.61259	13.4002	24.5864	24.7183	14.6992	13.6939	18.143	16.0373	13.5201	14.6093	13.8455	20.8642	12.2026	33.8701	28.2404	40.4535	15.6548	16.833	12.4394	33.3422	21.2061	32.4067	14.6494	8.8834	13.8035	30.009	36.7544	20.8396	17.9919	17.0056	15.3157
BnaA07g20740D	GSBRNA2T00099256001	Cofactor assembly of complex C subunit B, CCB2/CCB4	CDX68034		50.4234	43.6396	52.7089	42.8358	54.0507	58.7788	46.1973	42.5225	49.0798	53.29	31.0184	33.8462	39.0748	40.9377	34.2963	33.5321	60.3934	55.4675	40.8435	38.3122	42.0866	33.1194	29.1823	32.2388	48.6976	40.1132	36.3617	73.6218	76.5679	66.6748	38.5065	33.6996	24.1495	72.6725	67.2299	65.6997	38.9684	23.1922	41.9273	57.3436	61.6701	44.7935	53.3784	31.2683	36.6111
BnaA07g20750D	GSBRNA2T00099258001	Ribosomal protein L30e	CDX68035	AT1G77940	20.3581	23.766	17.5269	14.7225	15.5548	17.569	23.4615	16.1828	19.6363	22.3461	19.6829	27.2563	25.1838	25.4995	26.1084	22.3023	16.1701	18.781	19.1999	25.6661	25.7537	22.4271	23.5764	20.9847	29.4609	38.274	24.4673	28.344	19.0921	18.9295	27.4465	17.8002	25.8614	29.555	20.8774	21.188	24.9159	26.3692	22.2666	22.8678	16.8011	20.0802	20.3457	23.7167	23.667
BnaA07g20760D	GSBRNA2T00099259001	DnaJ domain	CDX68036	AT1G77930	7.26466	10.3256	8.50126	6.76499	7.15451	6.53597	6.56985	7.91718	8.89162	7.27586	5.4778	6.3307	6.76719	6.19585	5.67491	8.15733	8.02588	8.45929	6.57896	7.03993	8.07815	10.1158	8.56336	9.50035	7.69777	8.83246	6.84737	9.28879	6.01685	10.6427	6.46149	7.45279	5.31047	7.06717	7.92562	8.49565	8.05961	7.871	7.56487	10.4795	7.76779	8.23176	4.93064	8.6488	9.18417
BnaA07g20770D	GSBRNA2T00099260001	Basic-leucine zipper domain	CDX68037	AT1G77920	1.32798	1.6687	1.67021	0.715956	1.33329	0.755911	1.74303	2.88165	3.51947	3.25764	2.0136	1.60293	0.894032	0.712009	1.16485	0.552706	0.423876	0.55113	2.36428	0.90326	1.96467	1.96314	1.14132	0.743555	0.754956	1.44716	0.95378	0.425804	0.923616	0.904585	1.89965	8.08002	6.01431	1.09699	0.584057	0.436316	0.822976	0.97927	0.629548	0.677031	0.756627	1.16704	2.26971	1.60242	3.57129
BnaA07g20780D	GSBRNA2T00099261001		CDX68038	AT1G77885	2.70045	16.4564	15.2841	5.84351	10.3265	4.34404	24.8548	36.6332	26.1523	24.697	13.1112	6.83015	6.39549	7.87453	8.4894	0.817023	0.720017	1.61148	17.9618	2.99507	23.9378	24.4165	9.23291	14.4241	1.75054	0.70706	1.43887	2.144	0	2.09166	14.6332	39.8483	43.5553	2.74286	4.72865	1.04063	6.37608	7.30029	2.76478	1.07278	0	1.89527	18.5937	37.0385	50.5392
BnaA07g20790D	GSBRNA2T00099262001	B3 DNA binding domain	CDX68039	AT1G77850	6.80858	7.22515	6.9595	10.6956	10.565	10.895	5.96284	6.93866	6.77364	8.25079	7.44298	9.5813	6.81454	7.46144	6.56635	10.1548	7.91676	7.6812	8.50821	7.05465	9.16557	6.91515	7.97522	7.19805	10.2161	14.2947	8.63731	10.4763	10.3907	10.9381	8.54005	8.66759	10.5829	9.2165	10.243	10.8636	6.87963	5.2852	6.36531	12.7683	10.2399	9.53886	7.23071	7.85831	5.89558
BnaA07g20800D	GSBRNA2T00099263001	Translation initiation factor IF2/IF5	CDX68040	AT1G77840	8.80002	12.5903	9.29276	12.473	8.94035	13.2667	8.38051	11.0967	11.6655	9.71485	8.51762	13.4839	9.03412	13.1738	9.60135	11.0973	9.37227	10.1191	13.2791	12.7401	13.5596	11.5623	8.66695	10.4951	10.3292	16.7201	10.6513	12.5038	11.0105	10.5393	10.2281	12.5419	11.3496	12.4247	10.6398	13.1234	8.72024	8.70929	7.75027	15.535	15.0392	11.7706	8.58539	9.11146	7.23819
BnaA07g20810D	GSBRNA2T00099266001	Zinc finger, RING-type	CDX68041	AT1G77830	0	0	0	0	0	0	0	0	0	0	0	0	0	0	0	0	0	0	0	0	0	0	0	0	0	0	0	0	0	0	0	0	0	0	0	0	0	0	0	0	0	0	0	0	0
BnaA07g20820D	GSBRNA2T00099267001	Glycoside hydrolase family 17	CDX68042	AT1G77780	0.690833	0	0	0	0	0.383472	0	0	0	0	0	0	0.317113	0	0	0	0	0	0	0	0	0	0	0	0	1.17833	0	0	0	0.954041	0	0	0	0	0	0	0	0	0	0.522316	0	0	0	0	0
BnaA07g20830D	GSBRNA2T00099268001	Protein of unknown function DUF1644	CDX68043	AT1G77770	1.24891	0.569395	0.871254	0.968738	0.469284	0.613723	1.36264	1.42833	1.3545	0.601925	0.272191	0.468597	0.77517	0.569856	0.72893	0.781607	0.284369	1.00458	0.270698	0.647562	0.367415	0.669794	0.7762	0.502097	0.429894	0.790547	0.345819	0.892575	0.572841	0.776065	0.522419	0.998364	1.71977	0.710661	0.429523	0.735954	0.591288	0.318724	0.4297	0.713487	0.959225	0.561539	0.605436	0.233374	0.930044
BnaA07g20840D	GSBRNA2T00099269001	Oxidoreductase, molybdopterin-binding domain	CDX68044	AT1G77760	0.663772	0.718836	0.908528	0.981308	1.21107	0.523744	0.299807	0.671303	0.243754	0.579975	1.02518	0.497868	0.371378	0.590456	0.460686	0.215539	0.681013	1.18276	0.770313	0.389641	1.03524	0.24509	0.504365	0.47509	0.760265	1.47999	1.09465	1.06057	0.97325	0.519535	0.674345	0.828075	1.03355	0.616593	0.800758	0.903305	0.487027	0.284695	0.338184	0.554419	0.444641	0.677337	0.169573	0.242188	0.201464
BnaA07g20850D	GSBRNA2T00099270001	Protein kinase domain	CDX68045	AT1G77720	0.557139	0.696458	0.543172	0.567511	0.799106	0.404149	0.489296	0.550507	0.323251	0.553298	0.611997	0.581915	0.675606	0.729317	0.784063	0.521276	0.420674	0.671349	0.41594	0.73047	0.448908	0.503255	0.572382	0.555979	0.594526	1.15554	0.691737	0.491419	0.658534	0.50901	0.559252	0.877654	0.497403	0.799031	0.550254	0.576545	0.484193	0.580686	0.627601	0.259578	0.742652	0.402345	0.406303	0.680792	0.226564
BnaA07g20860D	GSBRNA2T00099271001	Ubiquitin-fold modifier 1	CDX68046	AT1G77710	101.538	111.179	114.793	95.8662	102.184	107.295	100.217	95.5455	103.621	111.596	90.0675	87.9018	112.585	125.309	107.782	112.097	95.4666	104.614	85.5563	120.083	97.4466	110.924	98.9073	96.0868	153.398	128.531	100.451	137.672	114.527	120.596	100.123	92.6107	94.1877	130.871	107.824	113.712	127.563	147.07	163.236	125.311	105.248	114.876	109.782	177.404	141.913
BnaA07g20870D	GSBRNA2T00099272001	Thaumatin family	CDX68047	AT1G77700	1.38118	1.84864	2.19958	0.783384	0.709251	1.506	1.41829	1.88177	2.04042	2.96557	2.54021	0.89294	2.58344	0.982255	1.92093	1.48916	0.496191	0.563903	2.84189	1.17636	4.5664	4.95967	2.83873	2.1452	0.641478	1.7406	1.17191	0.206883	0.504005	0.686934	2.41191	2.47422	4.853	0.25702	1.19753	0.633302	3.15542	1.71231	1.18736	0.421484	0.20649	0.751097	3.6521	2.19596	4.64623
BnaA07g20880D	GSBRNA2T00099273001	Amino acid transporter, transmembrane domain	CDX68048	AT1G77690	0	0.031174	0.129942	0.02554	0.0278526	0	0.112823	0	0.0826663	0.0820837	0.0278299	0.110076	0.153888	0.0451453	0.13023	0	0	0	0.0680413	0.0241599	0.0240173	0.13734	0	0.0303568	0	0.0282737	0	0	0	0.0387644	0.108878	0.0268392	0	0.0670911	0.0937643	0	0.195689	0.0729407	0	0	0	0.147325	0	0.108424	0.0655875
BnaA07g20890D	GSBRNA2T00099274001	Myc-type, basic helix-loop-helix (bHLH) domain	CDX68049	AT1G66470	1.46424	1.29758	1.76991	0.742574	1.83014	1.22573	0.473902	1.02862	0.317066	1.69386	1.2194	1.44702	0.705288	0.348196	0.62187	1.0673	0.897349	0.73281	0.568826	0.598713	0.646714	0.100809	0.69119	0.349227	0.61163	0.200022	1.01132	0.53524	0.317118	0.588416	1.09568	1.31102	0.672022	0.851585	3.23201	1.18965	0.803955	0	1.20297	0.175139	0	0.330567	1.71014	0.146337	0.282061
BnaA07g20900D	GSBRNA2T00099278001	Serine-threonine/tyrosine-protein kinase, catalytic domain	CDX68050		0	0	0	0	0	0.471792	0	0	1.48287	0.422789	0	0.390355	0	0	0	1.05797	1.31927	0	0.356423	0.770374	0	1.29276	0	0	0	0	0	0.649174	0	0	0	0	0.537373	0.544237	0	0	0	0	0	0.644949	1.28947	0	0	0	0
BnaA07g20910D	GSBRNA2T00099279001	Sugar phosphate transporter domain	CDX68051	AT1G77610	2.02036	2.92149	2.58676	3.0014	3.44108	4.34536	2.49491	2.26032	2.24933	2.62282	2.30803	3.39269	2.83034	2.5276	1.82984	1.90177	1.9543	2.39582	2.60815	3.44319	3.46007	1.89751	2.1878	1.51715	1.95505	3.96963	2.87407	2.49568	1.46322	2.43803	2.23843	3.3796	2.74777	2.45121	2.37351	1.78957	2.0173	1.51378	1.69421	3.20136	3.55044	2.6524	2.21586	1.23966	1.78625
BnaA07g20920D	GSBRNA2T00099280001	AMP-dependent synthetase/ligase	CDX68052	AT1G77590	3.74011	3.4127	2.89303	4.09755	3.19796	4.03702	3.20367	3.02302	4.04372	3.34567	5.20431	4.25431	3.39416	3.9457	4.07454	3.38232	5.84998	6.60836	4.0634	4.01268	3.93824	3.3782	3.8082	3.53991	2.82584	6.7232	4.70775	10.5618	5.42186	5.36458	3.09261	3.44943	3.35122	10.5576	4.12491	6.73724	3.70962	2.88506	2.33311	3.21299	8.57905	4.04913	2.9968	2.09284	2.45947
BnaA07g20930D	GSBRNA2T00099281001	Acyl-CoA N-acyltransferase	CDX68053	AT1G77540	14.0149	17.6977	18.0755	6.61476	5.27874	7.47142	15.3917	15.9766	16.1032	10.3364	10.6876	8.28484	10.5067	9.76989	10.0823	10.4348	8.9884	7.31866	9.8676	13.1729	13.6738	12.9187	11.3596	8.93436	10.9696	11.272	8.09374	12.071	6.27261	10.8267	9.06119	10.2702	8.63365	10.5901	10.7109	9.33151	10.8799	14.1154	17.2888	8.74924	8.61939	9.2828	15.7164	16.2113	14.5223
BnaA07g20940D	GSBRNA2T00099282001	O-methyltransferase domain	CDX68054		0.14064	0.0531567	0.0451197	0	0.102329	0	0.339577	0.553112	0.166394	0	0.209345	0.0471509	0.0427749	0.117462	0.261994	0	0.0962294	0.0545677	0.279826	0.0437879	0.125429	0.142464	0	0.0522871	0	0.049983	0.401423	0	0	0	0.169884	0.302743	0.0639478	0	0.433183	0	0	0.189202	0	0	0	0	0.420751	0	0.056559
BnaA07g20950D	GSBRNA2T00099283001	O-methyltransferase domain	CDX68055		0	0	0	0	0	0	0	0	0	0	0	0	0	0	0	0	0	0	0	0	0	0	0	0	0	0	0	0	0	0	0	0	0	0	0	0	0	0	0	0	0	0	0	0	0
BnaA07g20960D	GSBRNA2T00099284001	O-methyltransferase domain	CDX68056	AT1G77530	0	0	0	0	0	0	0	0	0.0960619	0	0.0416301	0	0.0740465	0	0.0648834	0	0	0	0	0	0	0.164512	0	0	0	0	0.0435535	0	0	0	0	0	0	0	0	0	0	0	0	0	0	0	0	0	0
BnaA07g20970D	GSBRNA2T00099286001	AAA+ ATPase domain	CDX68057	AT1G77470	3.09875	2.42604	2.27015	1.22919	1.10979	2.18102	2.11488	2.18221	0.795834	1.26811	1.81378	1.74659	1.91117	2.37853	1.24647	2.7612	2.66834	1.78648	0.3533	1.7553	1.36349	2.73284	2.26852	2.19661	3.84666	4.55934	1.04386	0.820783	0.674318	1.77915	1.38437	0.755539	0.766642	1.06447	1.32732	3.60068	2.2538	1.95121	1.17651	3.16862	1.59426	1.86049	1.80656	2.41709	2.63419
BnaA07g20980D	GSBRNA2T00099287001	C2 domain	CDX68058	AT1G77460	0.937372	0.870562	0.941313	1.75764	1.12344	1.53071	0.967508	0.740783	0.906594	1.08989	1.58814	1.17633	1.19194	1.00813	1.20224	1.19859	0.839605	1.14279	1.06545	0.96062	1.07049	1.36392	1.01614	1.33375	0.378659	1.89017	0.989233	0.639302	0.620514	0.866812	0.82031	0.731203	1.10507	0.632519	0.976308	0.707629	0.575118	0.618485	0.560892	0.9705	1.04546	0.650097	0.713992	0.556399	0.677405
BnaA07g20990D	GSBRNA2T00099290001	Serine aminopeptidase, S33	CDX68059	AT1G77420	0	0	0	0	0	0	0	0	0	0	0	0	0	0	0	0	0	0	0	0	0	0	0	0	0	0	0	0	0	0	0	0	0	0	0	0	0	0	0	0	0	0	0	0	0
BnaA07g21000D	GSBRNA2T00099291001		CDX68060	AT1G62225	0	0	0	0	0	0	0	0	0	0	0	0	0	0	0	0	0	0	0	0	0	0	0	0	0	0	0	0	0	0	0	0	0	0	0	0	0	0	0	0	0	0	0	0	0
BnaA07g21010D	GSBRNA2T00099294001	Hpc2-related domain	CDX68061	AT1G77310	4.24596	3.85444	3.89644	4.95455	5.12672	5.28932	5.0035	4.61795	4.53726	4.66098	4.25187	4.21193	4.69532	3.23463	4.17852	4.99458	5.53274	5.07107	3.99523	3.97132	3.87803	6.06686	4.74228	4.99025	3.81154	5.4681	3.81963	3.80529	3.96468	4.02098	4.08899	3.45118	4.13465	4.17821	4.39688	4.19619	4.91046	4.72539	4.55744	4.98015	4.1259	3.64947	4.93798	3.79497	5.14228
BnaA07g21020D	GSBRNA2T00099295001	Haem peroxidase	CDX68062		0	0	0	0	0	0	0	0	0	0	0	0	0	0	0	0	0	0	0	0	0	0	0	0	0	0	0	0	0	0	0	0	0	0	0	0	0	0	0	0	0	0	0	0	0
BnaA07g21030D	GSBRNA2T00099296001		CDX68063		0	0	0	0	0	0	0	0	0	0	0	0	0	0	0	0	0	0	0	0	0	0	0	0	0	0	0	0	0	0	0	0	0	0	0	0	0	0	0	0	0	0	0	0	0
BnaA07g21040D	GSBRNA2T00099297001	Zinc finger, PHD-type	CDX68064	AT1G77250	2.3947	2.32765	2.36648	1.666	1.83015	1.97926	2.15221	2.47859	1.33635	1.63359	1.93323	1.54276	1.78171	1.64054	1.88943	1.69458	1.89161	1.98962	1.52012	1.43692	1.3313	2.68408	1.75594	1.09949	1.39642	1.77288	1.20563	1.73625	2.04593	1.2353	1.75549	2.08235	1.36267	1.83494	1.30329	1.89736	1.75403	2.1708	1.42576	1.38512	1.49475	1.51927	0.939164	1.77992	1.14447
BnaA07g21050D	GSBRNA2T00099299001	Alcohol dehydrogenase, zinc-type, conserved site	CDX68065	AT1G77120	0	0	0.148572	0	0	0	0	0	0.0457324	0	0	0	0	0	0	0	0	0	0	0	0	0	0.0396297	0	0	0	0	0	0	0	0	0	0	0	0	0	0	0	0	0	0	0	0	0	0
BnaA07g21060D	GSBRNA2T00099300001	Helicase, C-terminal	CDX68066	AT1G77030	1.65667	2.817	1.9857	2.87934	2.3741	2.02813	3.0742	1.99903	1.99304	2.57998	3.10312	3.89244	3.46239	3.791	4.46913	2.81481	2.54458	2.59098	3.33888	3.88494	3.93167	2.82013	3.32383	3.50423	2.93774	6.26233	3.40047	1.97252	2.54227	2.75047	3.61662	3.46867	3.70042	2.63707	1.98514	2.67258	3.30238	2.8925	2.48172	1.85667	2.08384	1.81379	3.0102	2.56117	2.87123
BnaA07g21070D	GSBRNA2T00099301001	Leucine-rich repeat	CDX68067	AT1G77000	2.64941	3.29128	4.08356	4.94054	5.56297	6.41261	2.7158	2.22136	2.47396	5.18377	3.96382	3.83008	2.86326	3.07479	4.28401	5.6722	5.88301	4.39105	3.00647	3.68042	2.8891	5.92279	3.78046	5.2986	4.95851	4.67754	3.09554	6.54172	5.43394	6.73543	4.12686	3.53017	3.94287	5.40369	5.22222	5.00342	3.57673	4.39994	4.47818	6.98329	6.63332	7.38539	2.92351	6.45025	4.99256
BnaA07g21080D	GSBRNA2T00099302001	ACT domain	CDX68068	AT1G76990	2.73702	2.73557	2.83541	1.11404	1.13151	0.799607	4.47111	4.54563	5.63529	1.88488	1.56172	2.08134	1.90319	1.95966	2.11853	1.23021	0.929188	0.817343	5.25789	2.44234	5.55595	3.0428	1.18866	1.64565	1.66572	2.89388	2.32228	0.622461	0.963358	0.824308	4.47909	8.56734	8.86712	0.796796	1.00709	1.0042	1.62367	1.96662	0.997127	0.880211	1.04006	1.07665	2.68033	4.52168	6.84211
BnaA07g21090D	GSBRNA2T00099305001	Pentatricopeptide repeat	CDX68069	AT1G77010	0.350669	0.577405	0.379776	0.234427	0.217104	0.42979	0.384828	0.300681	0.388499	0.358652	0.37965	0.301344	0.589916	0.373855	0.663617	0.288756	0.216552	0.337013	0.287261	0.376602	0.249001	0.40146	0.273185	0.391101	0.139965	0.661532	0.873088	0.473632	0.192657	0.151095	0.277845	0.782874	0.56624	0.0653667	0.274062	0.242793	0.130863	0.248746	0.452457	0.201816	0.355144	0.409512	0.332923	0.140871	0.38347
BnaA07g21100D	GSBRNA2T00099306001		CDX68070	AT1G76980	3.16722	4.88487	4.41474	4.16713	4.00933	4.73277	4.02538	5.46417	4.07979	4.16056	3.29954	4.35793	3.12292	4.06569	2.92918	3.16923	3.29346	4.08619	3.39204	4.05024	4.30507	2.80522	3.08996	2.76868	4.72831	6.04959	4.7499	4.45917	4.33614	3.94593	4.98891	7.04076	7.22264	4.62854	3.3326	5.7983	4.26445	3.49806	4.03493	4.92176	5.86355	4.69094	5.28532	4.12923	3.54168
BnaA07g21110D	GSBRNA2T00099307001	VHS domain	CDX68071	AT1G76970	0	0.0951248	0	0	0	0	0	0	0	0	0	0	0	0	0	0	0	0	0	0	0	0	0	0	0	0.0859526	0.363704	0	0	0	0	0	0	0	0	0	0	0	0	0	0	0	0	0	0
BnaA07g21120D	GSBRNA2T00099308001		CDX68072		0	0	0	0	0	0	0	0	0	0	0	0	0	0	0	0	0	0	0	0	0	0	0	0	0	0	0	0	0	0	0	0	0	2.79936	0	0	0	0	0	0	0	0	0	0	0
BnaA07g21130D	GSBRNA2T00099309001		CDX68073		0	0	0	0.111474	0	0	0	0	0	0	0	0	0	0	0	0	0	0	0	0	0	0	0	0	0	0	0	0	0	0	0	0	0	0	0	0	0	0.157273	0	0	0	0	0	0	0
BnaA07g21140D	GSBRNA2T00099310001		CDX68074	AT1G76955	7.15577	4.17077	7.84818	4.8132	4.09579	1.91678	5.20267	2.15372	2.86764	4.52866	4.55974	3.31385	3.98301	5.60695	4.7479	2.91309	3.05227	3.08667	1.90782	2.21427	2.60652	3.15401	5.20659	2.07333	4.63536	3.56856	6.55634	1.05097	0.423519	1.95199	3.12816	5.90932	2.93223	0.217647	3.44717	0.265053	8.30272	6.98032	7.61214	3.43702	1.30604	4.97983	6.90822	4.07975	5.94972
BnaA07g21150D	GSBRNA2T00099312001	Protein IDA-like	CDX68075	AT1G76952	0	0	0	0	0	0	0.737349	1.67075	1.77314	0	1.5497	0	1.86587	0.209643	0	0.536946	0	0.302133	0	0	2.11322	0	0.460801	0	0	0	0	0	0	0	0.860355	0	0	0	0	0	0.634956	0.668487	0	0	0	0	0.357333	3.97036	0
BnaA07g21160D	GSBRNA2T00099313001	FYVE zinc finger	CDX68076	AT1G76950	1.69161	2.29034	2.01111	2.46049	2.18707	1.8245	2.74189	1.44022	1.54118	1.7769	2.5077	2.18747	2.04081	1.74991	1.87914	2.07684	1.47566	1.81023	1.41178	1.68376	1.75719	1.82472	1.98268	2.5834	1.37677	3.14053	2.60651	1.93417	1.67845	1.51456	1.12569	1.41646	1.79452	1.26651	1.99327	1.86067	1.75573	1.91338	1.2788	1.6	1.93106	1.72031	1.39723	1.85954	1.01676
BnaA07g21170D	GSBRNA2T00099314001	Extensin domain	CDX68077	AT1G76930	0.163169	0.183957	0.157204	0.205487	0.167653	0.829319	0.692166	0.927435	1.1578	0.712626	0.501137	0.544888	0.347448	0.181829	0.0433561	0.235762	0.111654	0.063361	0.456316	0.243365	0.666847	0.605703	0.220464	0.121087	0	0.16651	0.116061	0	0.210584	0	0.160219	0.477852	0.579132	0.0674332	0.062836	0.083239	0.134833	0.0731352	0.287382	0	0.243893	0.369755	0.758862	0.43337	1.53797
BnaA07g21180D	GSBRNA2T00099315001	F-box domain	CDX68078	AT1G76920	15.7275	15.579	14.9284	14.915	16.3864	16.5093	14.3301	14.4826	13.9788	15.956	15.1671	16.7785	14.0792	18.1073	12.1252	12.6741	12.9429	13.2485	15.8137	14.9321	16.4555	16.5195	15.2363	14.5845	14.6692	21.1895	14.7452	14.6774	14.5594	13.7328	15.9264	16.4015	15.8834	14.8934	12.8612	16.1647	16.178	13.8718	15.0306	17.2625	14.7621	18.8457	13.2523	14.9651	14.4605
BnaA07g21190D	GSBRNA2T00099316001		CDX68079		132.07	90.0844	117.397	93.9355	122.534	114.84	101.749	130.565	129.957	123.361	98.8495	93.6589	144.428	103.947	121.441	121.537	124.86	130.959	128.705	107.66	128.421	142.208	120.422	118.629	134.374	83.2912	86.9846	117.033	119.69	100.777	122.881	124.313	126.911	126.142	140.135	186.671	113.902	109.755	124.328	117.528	113.711	110.212	164.869	166.311	142.615
BnaA07g21200D	GSBRNA2T00099318001	SANT/Myb domain	CDX68080	AT1G76880	15.9915	17.5685	18.5236	17.1869	19.6515	15.9168	15.6589	15.3787	17.3644	18.1757	21.151	18.8107	13.5443	17.3317	16.7481	19.1821	14.0615	13.8007	18.2414	16.8742	18.8548	13.2926	16.3814	15.735	17.4361	29.7067	18.7467	9.254	11.9812	12.8511	17.4514	18.5972	16.656	9.19366	15.0366	9.57451	16.7977	17.3072	16.6866	12.9573	10.9661	19.0036	19.8975	15.7257	13.9111
BnaA07g21210D	GSBRNA2T00099319001		CDX68081		0	0	0	0	0	0	0	0	0	0	0	0	0	0	0	0	0	0	0	0	0	0	0	0	0	0	0	0	0	0	0	0	0	0	0	0	0	0	0	0	0	0	0	0	0
BnaA07g21220D	GSBRNA2T00099320001		CDX68082	AT1G76870	0.134112	0.198431	0.193259	0.506175	0.172401	0.218648	0.104553	0	0.165437	0.372461	0.206575	0.747124	0.214079	0.251713	0.187891	0.146421	0.206435	0.233814	0.309051	0.329313	0.385454	0.271977	0.207163	0.150107	0.311332	0.139279	0.144365	0.250854	0.16323	0.0479433	0.36869	0.701732	0.179551	0.33237	0.0387102	0.0513992	0.498568	0.406285	0.0884962	0.307636	0.300855	0.136809	0.187815	0	0.365011
BnaA07g21230D	GSBRNA2T00099321001	LSM domain, eukaryotic/archaea-type	CDX68083	AT1G76860	11.9219	15.1658	16.9702	6.2794	7.23932	10.342	18.987	13.6042	15.1099	7.90649	12.728	9.74379	20.5879	14.9583	18.2438	10.0237	8.52828	9.57992	11.3068	14.5621	11.8806	8.67194	11.4081	11.6782	16.1353	16.1717	14.0798	16.2211	11.3683	7.7931	12.8381	11.5238	11.2474	11.5306	11.5244	15.7941	11.8106	15.3285	15.5775	8.63298	6.05135	10.6073	10.085	14.9384	19.2159
BnaA07g21240D	GSBRNA2T00099322001	Cullin repeat-like-containing domain superfamily	CDX68084	AT1G76850	5.73245	5.15322	6.20347	8.47546	7.26884	7.84851	6.85573	6.19176	6.30226	6.68892	8.89932	8.33024	5.64106	7.06676	5.52601	6.70046	7.07287	6.82128	7.10504	6.52372	6.47431	6.99742	6.35724	7.44843	5.20419	13.1164	7.38859	4.17091	5.02181	6.03081	5.31965	6.7863	7.97069	5.11985	6.81248	4.60806	4.86687	4.91155	3.91221	6.99769	8.01647	6.25529	4.84981	3.25546	4.09329
BnaA07g21250D	GSBRNA2T00099323001	O-methyltransferase domain	CDX68085	AT1G76790	0	0	0	0	0	0	0	0	0	0	0	0	0	0	0.045249	0	0	0	0.190614	0	0	0	0	0.189785	0	0	0	0	0	0	0	0	0	0	0	0	0.0595355	0.0764044	0	0	0	0	0	0.150913	0
BnaA07g21260D	GSBRNA2T00099324001	Prolamin-like domain	CDX68086	AT1G76750	0	0	0	0.200493	0	0	0	0	0	0	0	0	0	0	0	0	0	0	0	0	0	0	0.191718	0	0	0	0	0	0	0	0	0	0.539039	0.263021	0	0	0	0	0	0.317793	0.315151	0	0	0	0
BnaA07g21270D	GSBRNA2T00099325001		CDX68087	AT1G76840	0	0	0	0	0	0	0	0	0.0218387	0	0	0	0	0.0767569	0.0147995	0	0.0189079	0	0	0	0.0492414	0	0	0.0207089	0	0.0193867	0	0	0	0	0	0	0	0	0	0	0	0	0	0	0	0	0.025878	0	0
BnaA07g21280D	GSBRNA2T00099326001	5-formyltetrahydrofolate cyclo-ligase	CDX68088	AT1G76730	1.31657	1.85035	1.75657	0.641448	0.873189	1.01642	0.924269	1.98167	1.35702	1.58558	1.08887	1.07037	1.82112	1.02823	1.22176	2.03367	1.6127	1.3835	1.54803	0.966116	0.561013	1.42016	1.52017	1.75467	1.0142	1.26946	1.18412	1.08058	1.29221	1.15192	1.01112	1.41901	0.79403	1.68444	0.931906	2.73253	1.4998	0.971555	1.28964	2.33659	1.46052	2.6568	1.1613	1.07399	1.69234
BnaA07g21290D	GSBRNA2T00099328001	Uncharacterized protein At1g76660-like	CDX68089	AT1G76660	0.471244	0.207202	0.383212	0.379174	0.521846	0.66997	0.489389	0.577897	0.128741	0.590175	0.334882	0.513296	0.595211	0.367983	0.496102	0.711683	0.604602	0.674317	0.425332	0.39106	0.704356	0.40726	0.931274	0.324351	0.437487	0.413155	0.662585	0.433972	0.88871	0.621702	0.289222	0.714948	0.290966	0.988281	0.753407	0.277796	0.314346	0.585586	0.287074	0.665086	1.35522	0.690233	0.202962	0.48303	0.262952
BnaA07g21300D	GSBRNA2T00099329001	EF-hand domain	CDX68090	AT1G76650	1.01359	0.460246	1.20504	0	0.444218	0.634642	4.211	2.04089	3.62133	6.73859	8.76579	0.278502	1.7195	0.366208	1.58453	1.06694	1.93589	0.170333	0.121726	0.52334	0.243521	0	6.86026	1.26081	0.192288	6.61015	2.6349	0.21799	0.703539	0.203378	2.65316	14	18.5889	0.902772	2.01857	0.22046	3.22929	1.54923	0.765933	1.31875	0	3.5431	2.58365	3.84418	9.57593
BnaA07g21310D	GSBRNA2T00099330001	Protein MIZU-KUSSEI 1-like, plant	CDX68091	AT1G76610	1.52872	0.983398	3.12017	6.26172	8.0358	5.86412	1.39598	2.84993	3.91245	2.81307	1.79292	4.61782	1.83637	1.42151	1.32329	3.74243	6.23257	9.06954	1.8932	1.83496	2.10365	3.96085	2.4709	2.54983	3.99835	1.58853	1.38226	11.6648	10.9717	6.49558	0.601885	3.51416	1.97968	7.91421	3.86378	6.15862	2.60431	1.68766	2.90884	2.90024	7.07247	6.56164	1.27539	1.73049	1.08879
BnaA07g21320D	GSBRNA2T00099331001	Protein of unknown function DUF4228, plant	CDX68092	AT1G76600	0.437929	0.118823	0.424944	0.415387	0.224411	0	0.887825	0.494897	1.03361	0.878568	2.33465	0.10696	0	0.0919149	0.172583	0.116556	2.249	0	0	0	0.561687	0.110463	3.09304	0.120275	1.01726	2.14166	0.342625	1.15084	1.59754	0.309147	1.4094	5.1865	12.5959	1.36172	0.5075	0.667894	0.942429	0.293386	0.144803	1.33338	0.818581	2.23278	2.57258	3.74208	6.39454
BnaA07g21330D	GSBRNA2T00099333001	Protein of unknown function DUF597	CDX68093	AT1G76590	0.178313	0.58808	0	0	0	0	0.181857	0.202088	0	0.179167	0	0	0	0.149407	0	0	0	0	0	0.240346	0	0	0	0	0	0	0	0.267361	0.433633	0	0	0.085372	0.470494	0	0	0	0	0	0	0	0	0	0	0	0
BnaA07g21340D	GSBRNA2T00099335001	Membrane transport protein	CDX68094	AT1G76520	0.239493	0.27513	0.196931	0.118357	0	0.195159	0.71658	0.545759	0.460888	0	0.233256	0	0.216194	0.0748924	0.167889	0.0654527	0.43007	0.340621	0.0752427	0.0534413	0.0770067	0.24291	0.216406	0.171581	0.397101	0.0935549	0	0.26876	0.327936	0.296353	0.240165	0.118508	0.346521	0.333833	0.0663191	0.0918142	0.113351	0.241899	0.197512	0.18317	0.134327	0.149016	0.167805	0.2621	0.761002
BnaA07g21350D	GSBRNA2T00099336001	PPC domain	CDX68095	AT1G76500	0	0.0825039	0.0717356	3.40422	7.01597	6.2376	0	0.0842815	0	0.672733	0	0.159765	0	0	0	0.159845	18.2562	23.5358	0	0.0666339	0	0	1.40963	0.082279	0.197078	0.0744198	0	48.7835	20.6447	23.2044	0	0	0	44.0563	8.86673	39.3306	0	0	0	10.0831	35.8671	3.23177	0.206586	0	0.267487
BnaA07g21360D	GSBRNA2T00099338001	HSP20-like chaperone	CDX68096	AT1G76440	2.17134	2.91436	2.16418	2.00559	0.934522	0.774165	3.15171	1.94461	1.311	1.49235	1.6518	1.53711	1.64165	1.46339	1.82208	2.83028	1.56333	1.45233	1.35937	1.70453	1.62286	1.72131	2.07279	2.00982	1.06856	3.91727	2.63793	1.20765	1.51124	1.14451	3.03129	1.21873	1.19612	1.35099	0.708782	3.04699	1.75218	1.46969	1.87809	1.8841	1.90537	1.03193	2.50587	1.48369	2.45743
BnaA07g21370D	GSBRNA2T00099339001	Major facilitator, sugar transporter-like	CDX68097	AT1G76430	0	0	0	0.0288315	0	0	0	0	0	0	0	0	0	0	0	0	0	0	0	0	0	0	0	0	0	0	0	0	0	0	0	0	0	0	0	0	0	0	0	0	0	0	0	0	0
BnaA07g21380D	GSBRNA2T00099340001	Zinc finger, RING-type	CDX68098	AT1G76410	35.9238	26.5102	33.5919	74.1057	99.3241	88.6486	18.569	18.3339	23.2814	88.642	51.4113	62.1931	36.9418	53.8526	31.3461	96.6032	68.3122	89.6914	63.0415	49.6591	64.158	71.6206	42.8843	57.3666	110.697	70.4244	50.1366	59.1461	94.6982	75.7956	49.8757	40.4607	27.371	39.4877	63.9622	94.2244	63.6637	54.5239	93.1318	79.7321	75.6724	98.2733	51.8772	38.3214	16.66
BnaA07g21390D	GSBRNA2T00099341001	Outer envelope pore protein 21	CDX68099	AT1G76405	1.57145	3.32792	2.85327	0.930397	1.00667	1.18006	1.82718	1.33369	0.463812	1.39705	1.39851	2.02461	2.15314	3.54062	2.80218	1.78343	1.73375	2.06774	0.913173	1.7663	1.20716	3.27208	2.21796	2.73626	2.08621	1.54924	1.02872	1.62077	1.43297	1.24938	2.51459	1.6851	1.68041	4.29212	3.07009	2.69839	2.66043	2.89645	2.86934	0.448785	1.61454	0.40046	1.22476	0.906396	1.05666
BnaA07g21400D	GSBRNA2T00099342001	Ribophorin I	CDX68100		0	0.310423	0	0	0	0	0.306673	0	0	0	0	0.290506	0.292943	0	0	0	0	0	0	0	0	0	0	0.334936	0	0	0	0	0	0	0	0	0	0	0	0	0	0	0.422812	0	0	0	0.431488	0	0
BnaA07g21410D	GSBRNA2T00099343001	Protein kinase domain	CDX68101	AT1G76370	0	0	0	0	0	0	0	0	0	0	0	0	0	0	0	0	0	0	0	0	0	0	0	0	0	0	0	0	0	0	0	0	0	0	0	0	0	0	0	0	0	0	0	0	0
BnaA07g21420D	GSBRNA2T00099344001	Protein kinase domain	CDX68102	AT1G76360	0	0	0	0.0361917	0	0	0	0	0	0.0387091	0	0	0	0	0	0	0.0393536	0.089188	0	0	0.0676713	0	0	0	0	0.158651	0	0.114777	0	0	0	0	0	0.179604	0.044281	0	0	0.051616	0	0.0586223	0	0	0	0	0.112986
BnaA07g21430D	GSBRNA2T00099345001		CDX68103		0	0	0	0	0	0	0	0	0	0	0	0	0	0	0	0	0	0	0	0	0	0	0	0	0	0	0	0	0	0	0	0	0	0	0	0	0	0	0	0	0	0	0	0	0
BnaA07g21440D	GSBRNA2T00099346001	Sulfotransferase domain	CDX68104		0	0	0	0	0	0	0	0	0	0	0	0	0	0	0	0	0	0	0	0	0.175172	0	0	0	0	0	0	0	0	0	0	0	0	0.083162	0	0	0	0	0	0	0	0	0	0	0
BnaA07g21450D	GSBRNA2T00099347001	Cyclin, C-terminal domain	CDX68105	AT1G76310	1.51235	1.41479	2.1098	1.92361	0.761705	1.54302	1.85482	1.33712	1.80971	1.89392	2.0842	2.07842	3.05816	1.5345	1.72629	1.86845	1.39015	1.45761	1.64258	1.83255	1.00282	1.39737	2.02668	1.45021	1.86258	2.69324	1.60927	2.95963	0.636803	1.29938	1.4282	1.58743	1.24744	2.78095	1.18325	1.85996	2.39674	1.43199	2.08625	1.76213	1.43993	2.71249	1.47596	1.79925	2.4317
BnaA07g21460D	GSBRNA2T00099348001		CDX68106	AT1G76250	9.80711	6.23851	5.513	6.49446	2.28793	4.64707	5.68179	6.84027	6.93335	5.72784	6.32818	7.65604	6.41185	6.69927	6.55058	7.56347	7.38989	5.14666	3.89595	7.44688	3.57854	6.34415	9.62596	4.84779	8.98973	9.16858	9.7995	4.70595	4.67322	3.09862	9.97071	5.30994	5.70958	5.3798	4.00056	3.9643	8.08316	8.16765	5.80994	7.9432	6.21204	6.81117	6.21164	6.46659	9.12323
BnaA07g21470D	GSBRNA2T00099349001		CDX68107	AT1G76200	5.59695	3.24924	4.75869	4.44777	5.55434	3.91578	4.39746	4.22559	2.53851	3.04041	3.01336	2.30378	3.58853	4.64252	4.46388	3.55766	3.97464	4.83382	4.01128	4.00297	1.7252	3.33954	1.97005	4.07146	6.742	2.40535	2.23964	4.06405	4.36877	4.19117	1.08907	1.97085	2.84017	5.01831	4.43909	6.33256	3.80945	5.03703	3.99433	3.64358	2.97838	3.62864	2.93998	1.7422	1.95076
BnaA07g21480D	GSBRNA2T00099350001		CDX68108	AT1G76185	3.00645	0.973086	1.32567	1.93285	0	1.85027	1.923	1.85831	0.389659	0.992513	0	0.608136	0.320729	1.13829	1.2722	1.70093	0.343178	0.821835	1.96821	0.30621	0	1.67933	0.290675	1.05169	0	2.56955	0.974963	2.55	0	0.461611	0.276223	1.72216	0.845482	0.423626	0.394085	1.00771	0.81196	3.54511	0.443092	2.01964	1.00892	2.34325	0.452099	0	0
BnaA07g21490D	GSBRNA2T00099351001	Dehydrin	CDX68109	AT1G76180	2.69628	8.18862	7.42656	5.7799	16.074	8.17205	4.53198	5.60135	4.58841	9.27139	20.8401	4.38912	7.74248	6.93362	5.61088	4.72081	22.4089	34.5816	8.14828	5.54009	9.45555	12.509	9.84734	7.38096	3.14234	16.2217	5.93624	144.182	48.0526	29.5248	6.14001	10.209	12.5939	121.712	16.0795	69.3575	7.27433	5.65775	7.47783	6.22565	44.0384	15.3682	10.8039	4.88192	4.74477
BnaA07g21500D	GSBRNA2T00099352001	DNA/RNA-binding protein Alba-like	CDX68110	AT1G76010	13.7735	12.642	11.6034	10.3203	11.3362	12.736	13.121	12.8914	13.6756	10.8151	10.372	8.39888	10.8252	9.57991	11.1734	13.7454	12.9792	15.0111	9.84538	9.64227	10.1849	14.7669	16.3715	16.2149	10.8432	14.8089	9.04809	10.9996	12.2046	10.2081	10.2081	9.20383	10.4235	11.9183	9.85436	13.1357	12.83	11.8114	12.6136	14.7127	15.2037	14.6733	10.6526	13.6363	11.9676
BnaA07g21510D	GSBRNA2T00099353001	Single hybrid motif	CDX68111	AT1G75980	8.33272	8.87643	10.4776	7.69204	6.74796	9.7321	10.7482	8.52749	10.5774	7.08801	9.04237	8.6419	12.784	12.1694	10.9799	8.4982	8.46422	8.7934	7.5676	11.8096	8.579	9.60009	8.38008	8.81634	9.91725	11.3066	8.39664	9.50317	8.07307	9.76875	10.4876	9.32516	8.89265	9.97944	10.1524	8.40285	7.78316	13.2164	9.84006	7.87225	6.85638	9.29607	12.1329	13.007	11.9165
BnaA07g21520D	GSBRNA2T00099354001	S-phase kinase-associated protein 1-like	CDX68112	AT1G75950	273.086	221.848	223.953	218.015	219.233	243.359	228.674	283.828	246.161	240.379	210.754	233.904	222.189	211.63	192.064	244.717	221.2	227.115	234.402	212.841	237.379	298.282	237.464	240.036	295.3	287.586	213.215	207.374	252.776	216.875	237.289	217.183	233.641	209.395	218.918	260.972	218.049	231.53	233.668	244.97	244.357	221.605	254.531	277.464	240.838
BnaA07g21530D	GSBRNA2T00099355001	GDSL lipase/esterase	CDX68113	AT1G75900	108.642	99.6929	144.554	86.361	93.0385	81.8351	114.187	123.3	133.878	135.992	196.686	122.126	127.761	123.275	135.834	120.229	85.095	100.135	208.609	121.204	169.793	123.361	124.217	161.612	70.4914	165.898	135.768	23.0953	41.845	56.5019	101.237	156.436	175.07	22.5034	91.6654	39.1627	127.424	146.778	110.989	62.6508	38.8439	123.719	108.798	81.7305	118.597
BnaA07g21540D	GSBRNA2T00099356001		CDX68114		3.25851	4.83373	3.41199	2.88874	4.02954	2.73755	3.04337	3.85196	2.94791	3.58517	3.8637	3.17106	3.28604	2.97165	5.27758	4.11621	3.06066	4.22619	4.22749	4.33914	5.32956	5.09154	6.83561	6.67502	4.02113	3.49396	2.94307	3.28563	2.97476	2.27306	5.53882	2.3103	4.60055	3.94905	3.03822	5.02098	3.79175	5.15795	6.62967	3.94816	4.10869	6.25816	5.26843	6.83167	6.42539
BnaA07g21550D	GSBRNA2T00099358001	Malic oxidoreductase	CDX68115	AT1G79750	29.6935	27.9027	30.0035	34.0018	29.9324	30.0403	28.6762	28.4891	25.7289	27.0872	33.1056	35.0413	28.3472	31.8792	28.2734	27.4894	30.6555	32.619	28.5198	31.8138	29.8868	26.6869	27.5307	28.3744	32.1168	48.7219	30.9702	33.5227	33.2352	34.9042	32.7544	25.7779	31.6453	37.7411	30.4814	38.2582	30.3112	28.5836	27.0501	26.6608	27.3615	27.4693	25.2291	24.9908	23.7455
BnaA07g21560D	GSBRNA2T00099359001	Small GTPase	CDX68116	AT1G75840	6.18425	8.09197	7.46091	9.51179	7.73884	9.40926	6.32885	5.74846	6.67146	8.28648	7.19128	8.5528	7.36657	7.82123	8.57211	7.45429	7.88158	6.56135	7.56327	8.47811	7.4478	5.86044	6.23255	5.90268	9.58197	9.15065	7.04263	10.6787	8.27001	10.9934	8.01864	8.01066	7.58556	10.7596	6.80029	10.6491	8.81039	10.102	9.99176	6.84593	7.30745	7.7206	9.22051	10.3056	8.1701
BnaA07g21570D	GSBRNA2T00099360001	Knottin, scorpion toxin-like	CDX68117		0	0	0	0	0	0	0	0	0	0	0	0	0	0	0	0	0	0	0	0	0	0	0	0	0	0	0	0	0	0	0	0	0	0	0	0	0	0	0	0	0	0	0	0	0
BnaA07g21580D	GSBRNA2T00099362001	F-box domain	CDX68118		0.0931223	0.105616	0.0448109	0.0879223	0.0478568	0	0	0.105938	0	0.0939261	0	0	0.127451	0.505525	0.0743512	0.202393	0	0.0541947	0.195231	0.249797	0.122776	0.141499	0	0.103872	0.123551	0	0	0	0	0	0.0920525	0	0.0621085	0	0.0537792	0	0	0.0626396	0.0614836	0	0	0.126631	0	0.18577	0
BnaA07g21590D	GSBRNA2T00099363001	ER lumen protein retaining receptor	CDX68119	AT1G75760	3.07176	3.26482	2.86123	4.71536	3.48405	2.937	3.59392	3.7397	2.79373	3.87741	3.78057	5.81317	4.40218	3.57149	3.62674	3.98095	2.08728	2.70116	3.77257	3.87167	3.03134	2.40524	3.77538	4.37491	3.91705	6.65011	5.66448	2.78321	3.32447	3.30804	4.60212	4.14863	6.0264	2.78634	3.68983	3.47427	4.36792	3.95187	3.77148	2.63245	2.28422	4.19251	4.91908	2.41283	2.98891
BnaA07g21600D	GSBRNA2T00099364001	Lateral organ boundaries, LOB	CDX68120	AT2G23660	0	0	0	0	0	0	0	0	0	0	0	0	0	0	0	0	0	0	0	0	0	0	0	0	0	0	0	0	0.00295803	0	0	0	0	0	0	0	0	0	0.046749	0	0	0	0	0	0
BnaA07g21610D	GSBRNA2T00099365001	Histone H3/CENP-A	CDX68121		19.1804	24.6752	18.8752	15.1381	14.5657	17.3481	23.459	17.9632	20.3119	19.0407	12.9202	23.1334	17.8925	23.1399	20.5123	20.5776	14.3673	13.3243	16.5215	22.2061	23.8552	18.3517	23.8066	16.8218	21.0929	27.681	18.1929	17.9945	9.10715	18.5206	25.0723	19.0536	18.6669	19.1081	18.7319	17.6781	18.8106	17.311	19.4227	24.8189	16.1172	18.3347	20.498	29.8234	26.1398
BnaA07g21620D	GSBRNA2T00099367001	Small auxin-up RNA	CDX68122	AT1G75580	0	0	0	0	0	0.656043	0	0	1.03873	0	0.886243	0.542382	0	0	0.226514	0.302727	0	0	0.499883	0.542829	0	0	1.04156	0.312637	0	0	0.871139	1.35436	0	0.409861	0.248214	1.02899	1.12906	1.21738	0	0	0	0	0	0	0	0	0	0	0.68787
BnaA07g21630D	GSBRNA2T00099368001		CDX68123	AT1G75550	0	1.03242	0	0	0	0	0	0	0	0	0	0	2.07576	1.23846	0	0	0	0	1.81513	0	0.749805	0	0	0	0	0	0	0	0	0	0	0	0	0	0	0	0	0	0	0	0	0	0	0	3.73474
BnaA07g21640D	GSBRNA2T00099369001	B-box-type zinc finger	CDX68124	AT1G75540	0.16027	0.182682	0.192635	0.113455	0.0823882	0.174309	0.166227	0.410487	0.14227	0.283072	0.123316	0.0808883	0	0	0.0961014	0.218214	0.781277	0.186414	0.201529	0.0358018	0.21195	0.278423	0.28737	0.313384	0.159467	0.124146	0	0.359791	0.0975305	0.114448	0.0796581	0.19714	0.214178	0.29795	0	0.122784	0.545773	0.0539257	0.0528939	0.306223	0.299563	0.272459	0.336281	0.106705	0.19362
BnaA07g21650D	GSBRNA2T00099371001	Zinc finger, lateral root primordium type 1	CDX68125	AT1G75520	0.111738	0.0629121	0.161493	0	0.0574005	0.060857	0.288191	0.508014	0	0	0	0.168616	0.35691	0.233499	0.0890436	0	0.172038	0	0	0.0500047	0.0977874	0	0	0	0	0.170828	0	0.250924	0	0.079554	0.328717	0.163481	0.148659	0.13854	0.258191	0.170985	0.414378	0	0.0738043	0	0	0.0759604	0.311718	0.593377	0.346713
BnaA07g21660D	GSBRNA2T00099372001	Transcription initiation factor IIF, beta subunit	CDX68126	AT1G75510	20.219	20.4801	17.4401	20.1583	15.6817	16.8787	21.0538	14.3827	16.8484	17.0162	17.7955	18.0198	21.8019	19.1379	22.1835	16.2893	17.8661	18.5804	16.3492	21.0506	16.8069	19.1515	19.3889	19.0041	22.7136	25.4933	18.5548	19.6059	22.016	16.5804	18.9925	16.3427	15.2154	19.797	19.5665	20.4468	17.5672	21.3511	24.9904	21.7642	18.1356	20.4763	20.1748	23.185	23.4567
BnaA07g21670D	GSBRNA2T00099374001	EamA domain	CDX68127	AT1G75500	0.998497	0.429238	0.348788	0	0.166245	0.102682	0.795267	0.693759	0.811792	0.559513	0.472305	0.260441	1.00066	0.819875	0.889721	0.215475	0	0.0732013	0.271687	1.20358	0.319238	0.747025	0.349859	0.261226	0.250687	0.33671	0.360943	0	0	0	0.343131	0.955148	0.676257	0.16356	0.10909	0.0482942	0.402252	0.281954	0.166258	0	0	0.0889257	1.03243	0.970569	1.08863
BnaA07g21680D	GSBRNA2T00099375001	AP2/ERF domain	CDX68128	AT1G75490	0	0	0	0	0	0	0	0	0	0	0	0	0	0	0	0	0	0	0	0	0	0	0	0	0	0	0	0	0	0	0	0	0	0	0	0	0	0	0	0	0.171817	0	0	0	0
BnaA07g21690D	GSBRNA2T00099377001	Homeobox domain	CDX68129	AT1G75410	2.89298	3.58125	3.45737	3.12091	3.31186	3.25029	3.66404	3.04041	3.48167	3.21274	2.9715	3.00373	3.05001	2.55794	2.80536	3.64492	3.25393	3.45356	3.00307	3.0215	3.22577	3.94093	3.62064	2.99989	3.07551	3.74366	3.01964	4.60818	3.89768	4.0006	2.75643	3.57373	3.24484	4.45921	3.36023	3.65706	2.93182	2.00436	3.72098	5.10377	4.32787	4.66768	3.02724	2.56699	2.52526
BnaA07g21700D	GSBRNA2T00099378001	Zinc finger, RING-type	CDX68130		0	0	0	0	0	0	0	0	0	0	0.227607	0.109401	0	0.109956	0.0883206	0	0	0	0.0942021	0	0.0957386	0.226153	0	0	0	0.218852	0	0	0	0	0	0	0	0	0	0	0	0	0.148245	0	0	0	0	0	0.267101
BnaA07g21710D	GSBRNA2T00099379001	Basic-leucine zipper domain	CDX68131	AT1G75390	763.296	732.208	767.9	706.294	953.336	776.783	728.446	720.099	779.774	992.77	845.956	743.145	879.836	700.031	831.886	797.741	833.904	844.587	743.734	713.556	881.4	853.957	819.036	930.451	776.565	981.753	782.258	1053.78	1062.44	998.802	782.638	765.271	657.281	1089.16	1032.57	1176.61	912.771	939.125	1096.56	942.449	786.787	987.843	1195.46	1265.37	957.202
BnaA07g21720D	GSBRNA2T00099381001	Bifunctional nuclease superfamily	CDX68132		0	0	0	0.307393	0.646351	0	0	0	1.48858	0	0	0	0	0	0	0	0	0	0	0	0	0	0	0	0	0	0	0	0	0	0	0	0	1.21187	0	0	0	0	0	0.961889	0.480496	0	0	0	0
BnaA07g21730D	GSBRNA2T00099382001	CRAL-TRIO lipid binding domain	CDX68133	AT1G75370	5.15628	6.62962	5.59507	10.765	12.2642	11.7369	5.05254	5.88083	6.07015	10.0152	9.2926	7.97814	5.49221	4.78686	5.18852	7.47993	11.5769	10.9784	9.88465	5.69115	8.18353	6.93575	6.89536	7.67575	7.0786	13.7808	9.05909	8.19562	11.7618	11.6241	5.45297	10.4624	11.3875	8.4455	11.8963	7.91651	7.44623	4.21363	6.33813	10.5123	10.6283	11.4691	8.07617	4.50415	4.58228
BnaA07g21740D	GSBRNA2T00099383001		CDX68134		0	0	0	0	0	0	0	0	0	0	0	0	0	0	0	0	0	0	0	0	0	0	0	0	0	0	0	0	0	0	0	0	0	0	0	0	0	0	0	0	0	0	0	0	0
BnaA07g21750D	GSBRNA2T00099384001	Ornithine/putrescine carbamoyltransferase	CDX68135		21.217	23.1395	21.1641	20.1749	17.7977	16.6065	21.6856	21.1524	17.7115	17.8107	24.2853	20.3945	21.3073	22.729	22.6976	21.1374	18.7504	20.209	18.4055	22.2902	19.4107	20.7611	22.9967	22.8199	20.4999	46.7085	27.7274	14.9542	17.6489	15.4863	25.4251	22.1001	24.1058	12.3665	15.8547	14.0135	20.7008	21.2917	17.5263	14.5948	15.2967	17.7563	15.1478	15.2591	17.664
BnaA07g21760D	GSBRNA2T00099387001		CDX68136		0	0	0	0	0	0	0	0	0	0	0	0	0	0	0	0	0	0	0	0	0	0	0	0	0	0	0	0	0	0	0	0	0	0	0	0	0	0	0	0	0	0	0	0	0
BnaA07g21770D	GSBRNA2T00099388001	Homeodomain, ZF-HD class	CDX68137		0	0	0.0985688	0	0.035168	0	0	0	0	0.0345343	0.0351135	0	0.0311941	0	0.0821218	0	0.0350935	0.119251	0.0286579	0.0610756	0.0302331	0.069349	0.0351985	0	0	0	0	0.40939	0.249736	0.244475	0	0	0	0.847538	0.0394844	0.262116	0	0	0	0	0.0511433	0	0	0	0
BnaA07g21780D	GSBRNA2T00099389001	HhH-GPD domain	CDX68138	AT1G75230	22.1547	17.3034	17.1856	20.8415	18.9495	19.301	15.2354	19.6403	17.964	16.4776	19.3997	18.6627	18.4194	18.588	16.5876	18.3822	17.781	17.8376	15.8209	20.6109	13.9403	19.9311	19.7837	18.2533	19.5858	19.5537	20.3499	14.8326	19.0422	16.7346	17.4081	14.9132	17.4241	14.3831	16.8173	20.6263	15.562	14.9686	15.7828	16.9321	18.103	16.1676	15.9897	13.076	14.5442
BnaA07g21790D	GSBRNA2T00099391001	Sugar/inositol transporter	CDX68139	AT1G75220	1.53106	0.762865	1.02674	1.71033	3.05418	1.74195	1.41204	1.07124	1.41765	1.24725	1.72765	1.12117	0.986297	1.14209	0.80142	1.20251	2.73804	2.20902	1.32973	1.08836	1.19696	1.84481	1.17074	1.40941	1.31242	0.675167	1.7169	2.89182	4.22399	2.45356	1.57349	1.88867	1.6995	3.77852	2.42793	3.01879	0.971133	1.40498	1.53696	1.85511	2.44412	1.66906	1.87264	1.01441	1.48704
BnaA07g21800D	GSBRNA2T00099392001	HAD-superfamily hydrolase, subfamily IG, 5'-nucleotidase	CDX68140	AT1G75210	3.57904	4.19035	4.3665	8.41099	9.5202	7.35956	3.40236	4.00243	3.9434	6.05669	4.86407	5.40013	4.01599	4.01728	4.13439	5.37985	13.5276	12.5795	7.01447	4.10696	6.85063	5.44092	7.63717	5.74948	2.91052	4.54624	3.89733	16.0168	14.5561	15.3767	4.76792	8.68422	7.35999	15.851	11.1852	12.1092	3.69031	3.57784	3.68909	14.4095	19.1645	10.1603	4.06424	2.96746	3.95656
BnaA07g21810D	GSBRNA2T00099393001	HAD-superfamily hydrolase, subfamily IG, 5'-nucleotidase	CDX68141	AT1G75210	0	0	0	0	0	0	0	0	0	0	0	0	0	0	0	0	0	0	0	0	0	0	0	0	0	0	0	0	0	0	0	0	0	0	0	0	0	0	0	0	0	0	0	0	0
BnaA07g21820D	GSBRNA2T00099394001	Flavodoxin-like	CDX68142	AT1G75200	7.13401	6.60774	6.52177	7.01234	5.10773	5.48322	5.84223	7.68826	5.72004	5.79111	6.76693	7.68091	8.92729	7.62485	8.31887	7.25971	4.86295	5.13005	6.78834	9.01708	7.33118	6.94649	5.80221	7.36612	8.62938	4.85344	7.63459	6.39455	6.53023	6.22461	9.41887	7.78159	7.169	7.42842	6.05243	6.64438	5.81181	8.15647	6.9566	5.90672	6.17695	5.58111	6.15884	9.13899	7.53125
BnaA07g21830D	GSBRNA2T00099395001		CDX68143	AT1G75180	8.04542	6.6675	6.25219	7.18784	8.04885	8.04554	8.15732	7.73987	9.67935	6.90965	6.05192	6.69595	5.78888	6.31543	6.11548	6.26496	6.0839	7.73591	5.93214	6.74705	6.91853	8.40583	7.75566	7.20088	8.19461	4.22257	5.82514	5.31559	7.1444	8.17194	6.42794	7.95937	7.50519	5.73429	6.72458	4.93097	7.0032	6.57397	7.1658	7.58096	6.02631	7.53787	7.37631	6.14796	6.73537
BnaA07g21840D	GSBRNA2T00099396001	Tim10-like	CDX68144	AT1G61570	141.309	180.105	166.81	110.655	98.3128	127.532	142.676	129.595	147.985	108.778	120.813	135.576	171.037	210.381	192.698	123.002	103.677	104.979	124.673	197.552	149.769	114.393	124.9	132.449	203.97	92.8902	145.646	158.872	119.464	185.326	119.202	101.581	120.225	162.357	133.002	115.606	159.149	164.231	185.379	146.543	156.477	138.143	156.604	184.148	179.262
BnaA07g21850D	GSBRNA2T00099397001	Glycine-tRNA ligase, alpha subunit	CDX68145	AT3G48110	2.78284	2.08834	2.76982	1.87169	2.12554	2.14141	2.73328	2.93537	3.27491	2.31582	2.68582	2.65964	3.03731	2.41961	3.34795	2.33787	2.23579	2.54084	2.4912	2.68049	2.90916	2.72155	2.4445	3.29142	2.36074	3.05311	3.21499	2.26038	1.44844	1.88368	1.84864	2.35695	1.62057	2.03442	2.15385	1.16645	2.18402	2.63414	2.49157	1.81476	2.43947	2.70512	2.26395	2.44919	3.20405
BnaA07g21860D	GSBRNA2T00099398001	Protein of unknown function DUF620	CDX68146	AT1G75160	0	0	0	0	0	0	0	0	0	0.0407956	0	0	0	0	0	0	0	0.0470179	0	0	0	0	0	0	0	0	0.0867701	0.0604966	0	0	0	0	0	0.100197	0	0.433537	0	0	0	0.0617853	0	0	0	0	0
BnaA07g21870D	GSBRNA2T00099399001	WD40-repeat-containing domain superfamily	CDX68147	AT1G75140	6.89799	5.64137	5.67673	3.00676	4.06748	4.46462	6.15349	6.68302	5.892	3.77614	4.99598	4.75598	4.53617	4.74829	4.77658	4.06159	4.12885	3.5503	4.61793	4.55341	4.73894	4.58609	3.78885	3.63348	4.33218	2.12993	4.93772	3.63561	3.78459	3.55444	5.75732	3.83531	4.94274	3.04291	2.69231	3.84771	4.28799	5.50528	4.61925	3.47817	4.26019	2.70131	4.47011	4.70926	5.00111
BnaA07g21880D	GSBRNA2T00099400001	Calcium uniporter protein, C-terminal	CDX68148		7.50381	5.55715	6.61254	5.63789	7.15209	4.95789	8.22112	7.9512	7.34833	6.90227	8.44659	6.03164	8.69691	6.95387	8.38073	5.22398	8.38922	4.93534	6.2921	7.65422	4.97231	5.73604	10.919	7.51058	7.03865	5.32076	9.03115	5.05825	6.21823	5.61374	9.03046	8.43448	11.7145	5.84321	7.83671	5.48013	8.46867	9.1387	8.6393	6.72853	6.58197	6.83821	7.97239	8.11257	8.28038
BnaA07g21890D	GSBRNA2T00099402001	Heat shock protein DnaJ, cysteine-rich domain superfamily	CDX68149		0.390159	0.319925	0.283306	0.277121	0.199933	0.319565	0.495925	0.441458	0.721724	0.293769	0	0.0957561	0.35639	0.245309	0.231083	0.208371	0.30027	0.342189	0.81861	0.263054	0.167658	0.295395	0.574942	0.322095	0.129475	0.192394	0.306568	0.292616	0.355718	0.275732	0.555132	0.650895	0.385098	0	0.564472	0	1.44109	0	0.257984	0.594325	0	0.265091	0.540558	0.642971	0.699696
BnaA07g21900D	GSBRNA2T00099403001	BES1/BZR1 plant transcription factor, N-terminal	CDX68150	AT1G75080	5.65938	4.09617	4.59209	5.88793	6.09252	5.57654	4.95457	5.61704	4.31059	5.44829	5.33604	5.2307	4.64727	5.052	4.58414	4.01142	7.18396	5.4209	5.33983	5.76232	5.09857	3.82584	5.7959	3.9533	5.99094	2.7163	4.24028	10.3009	7.4924	7.28871	5.95758	6.76786	5.36208	9.88483	7.41289	8.92998	6.15206	4.36709	5.30982	4.68217	6.80583	4.37529	5.21729	6.17775	6.28587
BnaA07g21910D	GSBRNA2T00099405001	Thaumatin family	CDX68151		0	0.0920604	0.0806679	0	0	0	0	0	0	0	0	0	0	0.069878	0.0660844	0	0	0	0	0	0.0721175	0	0.082736	0	0	0	0	0	0	0	0	0	0	0	0	0	0.205786	0.111992	0	0.254368	0	0	0	0.110245	0
BnaA07g21920D	GSBRNA2T00099406001	Phospholipid/glycerol acyltransferase	CDX68152	AT1G75020	0.931223	0.422465	0.716974	0.571495	0.478568	0.354704	0.77098	0.423751	0.330532	0.751409	1.86115	0.51522	0.382354	0.272206	0.334581	0.404785	1.1469	0.216779	0.351416	0.374695	0.736657	0.943326	0.806948	0.519359	0.617755	0.7174	0.199373	0.139386	0.339997	0.797001	0.874499	0.776076	2.1738	0.230863	0.484013	0.285215	0.691389	0.563756	0.860771	0.569093	0.139221	0.823105	0.7156	0.928849	0.617957
BnaA07g21930D	GSBRNA2T00099407001	Ribosomal protein S9	CDX68153	AT1G74970	8.25668	8.12205	7.81799	4.73642	5.65941	5.51219	7.53496	9.82329	8.19916	8.19685	6.36329	7.94751	10.0581	5.15164	7.87256	7.07099	7.67747	7.0295	8.65433	7.45484	8.08189	8.65932	8.47559	7.66186	8.17494	4.3947	7.50768	8.15642	7.49368	6.4539	10.1884	7.20034	9.37825	6.78123	7.71822	7.76654	6.9414	8.31438	7.48239	6.82768	7.26795	7.75694	6.97805	9.28099	8.13756
BnaA07g21940D	GSBRNA2T00099408001	Beta-ketoacyl synthase, N-terminal	CDX68154	AT1G74960	1.88365	1.46173	1.60718	2.1584	1.29431	1.7012	1.85143	1.19932	1.66803	1.70979	1.72533	2.01891	1.75594	2.03368	1.65379	1.748	1.60843	1.73053	1.29931	1.19993	1.78089	1.49813	1.48009	2.06922	1.20338	1.16921	1.96418	2.52954	1.68169	2.45337	1.48017	1.45659	1.10833	2.17832	1.63212	1.50291	1.5176	1.52827	1.34144	1.26255	1.51163	1.31851	1.44724	0.606286	1.65048
BnaA07g21950D	GSBRNA2T00099409001		CDX68155		1.12828	4.35513	1.73157	0	1.1395	1.24936	2.85527	2.67886	4.20147	1.75393	3.84017	0.593594	2.11284	0.934877	2.2663	1.87853	0	0	1.47751	0.519314	5.42557	1.79244	2.82246	1.25274	0	1.08769	2.26398	0	0	0	0	1.50817	2.95419	0	0	0	0.731172	0	0	0	0	0	6.58075	0	0
BnaA07g21960D	GSBRNA2T00099410001	Tify domain	CDX68156	AT1G74950	0.425656	0.152257	0.414805	0	0	0.155407	0.429723	0	0	1.13498	0.716185	0.273163	0	0	0.665804	0.747184	0	0	0.359883	0	0.238864	0.999008	0.405389	0.463442	0	0.405626	0	0	0	0	0.390748	0.26411	0.924252	0	0	0	0.1737	0.189524	0	0	0	0	0.3896	0.185229	0.688523
BnaA07g21970D	GSBRNA2T00099411001	Zf-FLZ domain	CDX68157	AT1G74940	23.3661	22.3801	23.7726	16.5641	18.1776	14.3686	25.5609	26.5137	28.0621	15.3061	19.8612	17.9944	16.3307	18.3902	14.4403	17.8524	12.1837	15.197	18.3256	19.5207	15.3062	14.7568	13.9892	17.3837	17.6659	13.4985	18.4339	6.96391	9.56541	13.6347	13.3806	15.7191	16.2302	6.89423	13.219	11.1298	22.0982	17.3284	15.1142	12.9824	8.15226	14.0313	11.1922	10.5818	12.6274
BnaA07g21980D	GSBRNA2T00099412001	AP2/ERF domain	CDX68158	AT1G74930	142.2	12.6581	37.8948	9.2221	37.5104	3.57959	121.68	69.1902	56.2183	123.787	242.802	33.4261	36.0125	4.20201	29.0312	7.82826	129.804	48.1342	8.98319	4.85304	10.9438	20.1448	172.823	28.6358	97.2647	67.3736	111.53	51.7649	98.982	42.6697	179.942	175.017	284.628	59.2686	66.7319	46.9358	158.737	70.6889	90.4117	150.735	84.7898	184.942	105.763	132.372	210.053
BnaA07g21990D	GSBRNA2T00099413001	Aldehyde dehydrogenase domain	CDX68159	AT1G74920	92.6475	91.6282	78.4446	150.687	122.186	152.396	69.7857	75.012	73.86	83.1323	73.6032	107.634	61.9357	90.8945	60.6205	137.184	143.576	146.837	86.0433	89.6323	84.1972	126.769	98.5708	113.746	103.127	57.0701	83.6314	193.89	180.306	185.061	89.8604	91.331	80.1647	185.62	151.983	198.136	65.5741	70.3832	66.9962	194.797	214.974	120.813	63.7814	57.0676	51.318
BnaA07g22000D	GSBRNA2T00099414001	Hexapeptide repeat	CDX68160	AT1G74910	7.75061	7.64639	7.52025	10.6269	11.9633	11.0203	9.07991	8.99735	9.6274	10.6304	9.91987	8.60658	5.0202	6.01885	5.48701	10.056	10.4074	11.7204	10.7257	6.80359	10.2451	9.76294	11.0479	11.3265	10.0628	6.80385	8.04137	11.4167	13.2782	12.5136	8.47702	9.68748	8.2555	9.63149	12.6001	10.9092	7.61622	6.79536	7.55391	11.3002	11.3208	12.6193	7.96247	4.17496	5.73565
BnaA07g22010D	GSBRNA2T00099415001	Signal transduction response regulator, receiver domain	CDX68161	AT1G74890	0	0	0	0	0	0	0	0	0	0.153578	0.163777	0	0	0	0	0	0	0.0891086	0	0.0684986	0	0	0	0	0	0	0	0	0	0	0	0	0	0	0	0	0	0.102515	0	0	0	0	0	0	0
BnaA07g22020D	GSBRNA2T00099416001	GTD-binding domain	CDX68162		0	0	0	0	0	0	0	0	0	0	0	0	0	0	0	0	0	0	0	0	0	0	0	0	0	0	0	0	0	0	0	0	0	0	0	0	0	0.0905806	0	0	0	0	0	0	0
BnaA07g22030D	GSBRNA2T00099417001	Germin	CDX68163	AT1G74820	0	0	0	0	0	0	0	0	0	0	0	0	0	0	0	0	0	0	0	0	0	0	0	0	0	0	0	0	0	0	0	0	0	0	0	0	0	0	0	0	0	0	0	0	0
BnaA07g22040D	GSBRNA2T00099418001	Galectin, carbohydrate recognition domain	CDX68164	AT1G74800	1.69981	1.69444	1.45709	2.39255	2.02077	1.457	1.56473	1.37495	2.01304	2.34524	2.40965	2.49183	1.99611	1.72362	2.07292	2.13695	2.20949	1.80347	2.51036	1.64648	1.87154	1.93123	2.07399	2.24644	1.2971	1.53695	2.09011	1.03454	0.952972	2.05372	2.20365	2.0566	1.94792	1.48023	1.22202	1.18754	2.01871	1.62203	1.7351	1.62838	1.56411	1.69339	2.23184	1.1825	2.04357
BnaA07g22050D	GSBRNA2T00099419001	Nodulin-like	CDX68165	AT1G74780	1.85266	2.03496	2.01118	2.06345	2.64825	2.29714	1.42955	1.2163	1.23954	2.64834	1.69083	1.15879	1.569	0.977002	1.80477	1.81007	1.82774	2.71742	1.44705	2.1727	1.61548	2.24401	1.84625	1.60894	1.72538	0.849413	2.09761	1.83397	1.52877	1.75916	1.57217	1.64937	1.4632	1.51743	2.58655	1.92588	1.94603	2.089	1.4367	1.73287	2.62999	1.72654	1.55669	1.34018	1.82094
BnaA07g22060D	GSBRNA2T00099421001	Smr domain	CDX68166	AT1G74750	0.346205	0.32502	0.483636	0.148471	0.0971097	0.171006	0.2976	0.217904	0.149077	0.158956	0.327292	0.414877	0.602849	0.393737	0.378108	0.137548	0.322965	0.219435	0.158223	0.280967	0.306461	0.287266	0.357093	0.17623	0.250495	0.130971	0.373	0.70641	0.344764	0.135068	0.535828	0.217845	0.337291	0.19499	0.254349	0.193029	0.516047	0.429375	0.124598	0.144413	0.188288	0	0.485017	0.209881	0.34278
BnaA07g22070D	GSBRNA2T00099422001		CDX68167		0.339685	0.260483	0.271747	0.26703	0.378529	0.461267	0.506617	0.290324	0.368789	0.572041	0.639984	0.230012	0.335626	0.354026	0.43104	0.154816	0.551886	0.0657642	0.291981	0.732593	0.426614	0.287145	0.380504	0.317269	0.488122	0.236227	0.427551	0.550598	0.378997	0.202589	0.397975	0.224322	0.37954	0.455937	0.392127	0.520969	0.292963	0.266881	0.261446	0.0866103	0.0423403	0.0385053	0.357115	0.0377761	0.30849
BnaA07g22080D	GSBRNA2T00099423001	C2 domain	CDX68168	AT1G74720	1.22777	1.0311	1.36197	0.746805	1.30251	1.52439	1.54478	1.09162	1.38223	1.1405	1.79751	1.22408	1.5879	1.03397	1.16684	1.3976	1.31264	1.10609	1.51441	0.961083	1.44047	1.2864	1.60196	1.77155	1.12981	0.626514	1.42107	0.992636	0.573556	1.08007	1.62882	1.35688	1.51001	0.943064	0.823784	0.964633	1.22343	1.70569	1.19118	0.556908	1.08245	0.683954	1.39464	1.56675	1.77759
BnaA07g22090D	GSBRNA2T00099424001	Isochorismate synthase	CDX68169	AT1G74710	4.77699	4.29989	3.48871	6.94514	7.42768	5.84425	3.26262	4.2598	3.4986	5.31273	4.84923	5.04128	4.24961	4.43021	4.05387	6.71145	7.72175	8.46509	4.45586	3.84056	5.69326	3.96839	6.64715	5.48974	4.1904	2.98915	5.18972	8.08628	6.22449	7.7886	4.54785	3.28206	2.78916	7.12559	7.42782	5.41654	5.42832	5.29177	5.72564	7.00008	6.13544	5.65318	4.77813	5.73289	5.75385
BnaA07g22100D	GSBRNA2T00099426001	Gibberellin regulated protein	CDX68170	AT1G74680	1.48048	1.6603	1.31584	1.1744	0.912204	1.2832	1.2559	1.29982	1.57564	1.1952	1.39409	1.01152	0.97629	1.19597	1.11817	1.22687	0.974599	1.20423	1.11355	1.24231	1.05148	1.28541	1.36085	1.44589	1.34381	0.598174	0.890877	1.39494	1.20757	1.27705	1.08788	1.30165	0.79406	1.20279	1.09627	0.680232	0.916732	1.42213	1.14152	1.4862	1.07876	1.78695	1.33319	1.26932	0.767874
BnaA07g22110D	GSBRNA2T00099427001		CDX68171		0	0	0	0	0	0	0	0	0	0	0.0615591	0	0	0	0	0	0	0	0	0	0.0526507	0	0	0	0	0	0	0	0	0	0	0	0	0	0	0	0.0744858	0	0	0.0920128	0.0901022	0	0	0	0
BnaA07g22120D	GSBRNA2T00099428001	ZF-HD homeobox protein, Cys/His-rich dimerisation domain	CDX68172	AT1G74660	1.64899	0.585428	0	2.67917	0	0	0	0	0	0.565767	0	0	0	0	0	2.40593	2.32651	4.60049	0.228719	0	0	0.288893	0	0	0	0	0	0	1.3881	0.789463	0.489446	0.974833	2.14789	0	0	1.68354	0	0	0.739914	1.69588	1.11622	0	0	0	0
BnaA07g22130D	GSBRNA2T00099429001	SANT/Myb domain	CDX68173	AT1G74650	0.946314	2.19669	1.77715	3.82688	5.20756	4.1201	1.96642	1.19615	1.79202	3.115	2.20001	2.20743	1.71635	1.62773	2.00509	2.84248	4.93347	4.38111	2.07684	1.21863	2.21114	1.77019	1.6665	2.60519	2.14899	1.40973	1.79606	4.06695	4.38715	3.27559	1.4542	1.27975	0.347898	4.01582	5.8077	4.31846	2.47843	2.66994	2.21546	2.79259	3.15992	2.20219	3.20859	1.5964	0.944487
BnaA07g22140D	GSBRNA2T00099431001		CDX68174		0	0	0	0	0	0	0	1.61016	0	0	0	0	0	0	0	0	0	0	0	0	0	0	0	0	0	0	0	0	0	0	0	0	0	0	0	0	0	0	0	0	0	0	0	0	0
BnaA07g22150D	GSBRNA2T00099434001	F-box domain	CDX68175	AT2G41360	0	0	0	0	0	0	0	0	0	0	0	0	0	0	0	0	0	0	0	0	0	0	0	0	0	0	0	0.138913	0	0.0661937	0	0	0	0	0	0	0	0	0	0.141793	0	0	0	0	0
BnaA07g22160D	GSBRNA2T00099435001	Cytochrome P450	CDX68176	AT1G74540	0	0	0	0	0	0	0	0	0	0	0	0	0	0	0	0	0	0	0	0	0	0	0	0	0	0	0	0	0	0	0	0	0	0	0	0	0	0	0	0	0	0	0	0	0
BnaA07g22170D	GSBRNA2T00099436001	Kelch repeat type 1	CDX68177	AT1G74510	3.37225	3.56926	3.50566	3.66955	3.8153	3.95605	2.83266	3.18213	3.84207	2.61227	2.87863	3.63917	2.60243	2.36118	2.94523	4.84191	3.84635	3.86237	2.90736	2.96831	2.3449	2.57125	2.51708	4.22498	2.89043	2.01757	3.61312	3.29822	3.77363	4.68913	4.27704	2.27234	2.89026	2.92514	3.89601	2.09906	2.7226	2.74977	1.66322	4.03366	4.61178	3.65809	1.60724	1.82759	2.1067
BnaA07g22180D	GSBRNA2T00099437001	Protein kinase domain	CDX68178	AT1G59580	0	0	0	0	0	0	0.0324427	0	0	0	0	0	0	0.0261841	0	0.0340774	0	0	0	0	0	0	0	0	0.206843	0	0	0.0466647	0	0	0.0937199	0.0621572	0	0.0772849	0	0	0	0.0419963	0	0.0477001	0	0.0848398	0	0.0415961	0.0377418
BnaA07g22190D	GSBRNA2T00099438001		CDX68179		0	0	0	1.5856	1.74675	2.22954	0	0	0	8.83506	2.65072	0.997454	0	0	0	0	7.69065	11.6197	0.719637	0	0	0	2.24192	1.98437	0	0	0	51.8581	28.3267	8.33331	1.57176	4.32561	11.7238	75.616	17.8099	52.0788	0	0	2.8943	0.667005	26.7951	4.69601	2.5377	0	0
BnaA07g22200D	GSBRNA2T00099439001	Myc-type, basic helix-loop-helix (bHLH) domain	CDX68180	AT1G74500	0	0	0	0	0	0	0	0	0	0	0	0	0	0	0	0	0	0	0	0	0	0	0	0	0	0	0	0	0	0	0	0	0	0	0	0	0	0	0	0	0	0	0	0	0
BnaA07g22210D	GSBRNA2T00099440001	Protein kinase domain	CDX68181	AT1G74490	0	0.150998	0.298362	0.0418234	0.045539	0.144607	0.32118	0	0.209689	0.22347	0.0908423	0.0892368	0	0.0369919	0.141553	0.0481817	0.0454674	0.206209	0.2786	0.118809	0.477513	0.224426	0.180972	0.0988901	0.0587761	0.0911845	0.284822	0.596772	0.269586	0.0632208	0.219389	0.0434913	0	0.109824	0.204664	0.271425	0.109667	0	0.0584944	0.0676958	0.529893	0.0602457	0.123845	0.117887	0
BnaA07g22220D	GSBRNA2T00099441001	GDSL lipase/esterase	CDX68182	AT1G74460	0.0963999	0	0	0.446845	0.511084	0.852539	0.166182	0.0685309	0	0.340258	0.276582	0.174402	0.0439807	0	0	0	3.35448	2.15609	0.262758	0.0862112	0.272143	0.260375	0.140218	0	0.319755	0.333734	0.103124	12.8406	6.70543	4.10987	0	0	0	12.533	2.19059	9.56114	0.0894494	0	0	0.95975	3.86506	0.196627	0.0673245	0.256332	0
BnaA07g22230D	GSBRNA2T00099442001		CDX68183	AT1G74458	48.42	28.9765	27.9928	7.72992	12.4063	8.78768	23.6004	13.7878	20.9224	11.1845	14.8437	10.8571	21.4838	28.659	28.5935	4.40914	3.60334	5.44071	15.449	26.5713	14.9113	11.4242	15.4001	10.7041	15.7278	15.1467	18.958	4.41991	5.03909	7.39232	24.2181	16.4885	11.8735	1.47244	6.72129	6.98989	37.9579	28.8656	17.2336	4.39477	7.77933	15.0045	29.8242	31.6731	23.9463
BnaA07g22240D	GSBRNA2T00099444001	SANT/Myb domain	CDX68184	AT1G74430	13.7021	11.36	12.0961	2.35231	3.14732	2.92394	11.5415	13.7269	12.2639	3.63113	6.70349	5.16176	9.28568	8.70432	9.72445	3.96881	3.18108	2.59906	2.68094	7.66141	2.28452	5.7769	5.26983	4.6343	3.98478	2.38911	5.09636	1.49133	2.22252	1.11155	5.93271	2.05184	5.62178	1.37231	3.45266	0.677521	5.79389	5.35762	4.53261	1.68997	2.01212	3.8514	3.80304	5.36404	10.3609
BnaA07g22250D	GSBRNA2T00099445001	Xyloglucan fucosyltransferase	CDX68185	AT1G74420	1.67242	2.1532	1.74588	1.41403	1.90653	1.40447	2.43591	1.77059	1.6787	1.58371	1.72071	1.88172	1.82174	0.984161	1.68231	1.65241	1.38391	1.94914	1.80657	1.49228	2.03067	1.79725	1.89934	2.16953	1.62296	1.21187	1.76508	1.36915	0.862537	1.67787	2.70068	2.05311	2.06378	1.738	1.54165	2.19711	1.82508	1.99804	1.16084	1.77157	1.07707	1.14485	2.25454	1.33726	1.35342
BnaA07g22260D	GSBRNA2T00099446001	Pentatricopeptide repeat	CDX68186	AT1G74400	0.182141	0.0697253	0	0.171837	0.09367	0.0329845	0.126354	0.0691749	0.215699	0.0306671	0.124749	0.0923999	0.0830646	0.202525	0.121594	0.0331808	0	0.0352711	0.228903	0.0812909	0.215089	0.153945	0.0626777	0.10663	0.0402678	0.0632229	0	0	0	0.0868698	0.0912927	0.0600718	0.122036	0	0.0350457	0	0.263416	0.163525	0.120173	0.0928681	0	0.0412921	0.0425371	0.0404959	0
BnaA07g22270D	GSBRNA2T00099447001	Glycosyltransferase 34	CDX68187	AT1G74380	24.2598	10.4337	14.0768	14.8251	19.3722	10.7888	17.6755	20.1656	18.5143	23.701	31.1756	18.5914	19.1831	15.8355	17.8772	13.0751	24.3618	15.1133	16.5177	17.379	17.735	16.252	33.0083	13.5024	23.988	14.2097	23.5531	15.7416	22.7064	19.0312	32.3433	34.3454	43.2705	19.1236	23.5057	23.8378	29.2359	26.2352	25.4926	16.2115	13.656	25.1888	30.1898	32.3338	36.3682
BnaA07g22280D	GSBRNA2T00099448001		CDX68188	AT1G74380	3.47189	2.97339	4.00347	4.72392	4.24127	1.12298	3.03098	3.47293	3.41814	6.69349	10.2453	1.34097	2.98285	2.12462	2.52482	3.47635	3.96109	2.40977	2.47711	4.12648	3.45222	1.84083	7.71095	2.66005	4.61078	2.27153	8.19356	2.97122	5.45894	1.70508	4.12597	7.96348	8.38627	4.1779	2.929	1.85715	4.1575	6.59713	2.74979	3.71905	5.14713	3.6714	5.17742	2.63896	3.46102
BnaA07g22290D	GSBRNA2T00099449001	Zinc finger, RING-type	CDX68189	AT1G74370	0	0.0968349	0.255521	0	0.270972	0	0.0898048	0	0.103955	0.176915	0.17933	0	0	0	0	0	0.0903926	0	0	0	0	0.0889598	0.435206	0.194317	0	0	0	0.395967	0	0	0.0840892	0.253067	0	0	0.305576	0	0	0.118144	0.116466	0	0	0.119687	0.366456	0.232499	0.105431
BnaA07g22300D	GSBRNA2T00099450001	ClpA/B family	CDX68190	AT1G74310	3.97153	2.68928	1.21155	1.48868	1.26093	1.34802	1.53326	1.8604	1.78845	1.41854	3.81466	6.2882	1.28187	1.82722	1.56299	0.900487	2.01724	1.19202	2.03647	1.962	2.06695	1.41881	11.2932	0.704567	1.42335	1.82855	1.41934	1.80973	1.26426	1.5087	6.13721	5.57843	5.42407	3.0996	0.99091	1.9692	2.16423	0.977553	0.661456	4.27007	2.23574	2.73364	1.27942	6.44576	2.97515
BnaA07g22310D	GSBRNA2T00099451001	Ribosomal protein L35A	CDX68191	AT1G74270	11.4318	13.5948	12.2913	7.13015	8.74752	8.47349	15.5024	17.8886	10.2018	9.3821	10.6918	11.9098	12.5749	15.3671	19.4556	12.4286	8.20219	10.8817	10.1689	13.5697	12.4825	13.3797	14.0341	12.0345	13.824	6.86732	8.41876	9.21465	8.68997	9.00088	16.5345	15.0922	9.20345	7.68062	8.57513	14.1835	13.571	13.8652	12.6539	9.094	10.498	9.13223	13.7874	13.9509	12.9705
BnaA07g22320D	GSBRNA2T00099452001	Phosphoribosylformylglycinamidine synthase PurL	CDX68192	AT1G74260	6.42093	5.34802	5.68691	6.39442	5.24988	5.7301	5.62227	5.65593	5.00828	5.57407	6.83763	6.278	6.97848	6.18832	6.78866	5.76394	4.61964	5.06102	4.92351	6.13389	4.95551	6.04917	5.54948	5.84443	6.26215	4.2589	7.25413	3.58877	3.82926	4.85172	7.09151	5.04158	6.33909	3.57429	5.57745	4.93553	4.78096	5.79108	4.71308	4.78379	5.33318	4.78142	4.96337	4.50985	4.66979
BnaA07g22330D	GSBRNA2T00099453001	Matrin/U1-C-like, C2H2-type zinc finger	CDX68193		0.800808	1.00122	0.9531	0.575836	0.548927	0.580527	0.791537	0.694659	0.541673	0.346449	0.704384	0.809159	1.04363	0.700119	0.792995	0.386062	0.704417	0.57648	0.415525	1.12421	0.504758	0.579808	0.50869	0.25578	0.40471	0.473387	1.14712	0.513616	0.324885	0.708266	0.53158	1.2021	1.22371	0.51985	0.616477	0.785308	0.755695	0.513292	0.60404	0.932747	0.456191	0.46677	0.800401	0.761936	1.10607
BnaA07g22340D	GSBRNA2T00099454001		CDX68194	AT1G74220	0	0	0	0	0	0	0	0	0	0	0	0	0	0	0	0	0	0	0	0	0	0	0	0	0	0	0	0	0	0	0	0	0	0	0	0	0	0	0	0	0	0	0	0	0
BnaA07g22350D	GSBRNA2T00099455001	PLC-like phosphodiesterase, TIM beta/alpha-barrel domain superfamily	CDX68195	AT1G74210	0	0	0.0403885	0	0	0	0	0	0.0496961	0	0.043068	0.042344	0	0	0	0	0	0.097705	0.0352057	0.0750588	0.0369887	0.0425529	0.042961	0	0	0	0	0	0	0	0.0416733	0.123833	0.168259	0	0.096991	0	0	0	0	0	0	0.171323	0	0.11179	0
BnaA07g22360D	GSBRNA2T00099456001	PLC-like phosphodiesterase, TIM beta/alpha-barrel domain superfamily	CDX68196	AT1G74210	2.6969	2.55008	3.11118	2.07262	3.64438	1.96909	2.19889	2.67561	2.05218	3.0723	2.72783	2.45201	2.84689	1.83272	2.34868	3.02313	3.32121	2.64344	2.77728	1.72098	2.46484	3.00696	2.5689	3.01457	2.60665	1.07575	3.60043	4.09369	2.90723	2.69696	2.22422	3.18737	2.62692	4.48823	3.15871	2.77483	3.29241	3.5263	2.64455	3.85926	3.97519	2.6723	2.15627	3.90001	2.46758
BnaA07g22370D	GSBRNA2T00099457001	Leucine-rich repeat	CDX68197	AT1G74170	0	0	0	0	0	0	0	0	0	0	0	0	0	0	0	0	0	0	0	0	0	0	0	0	0.0908054	0	0	0	0	0	0	0	0	0	0	0	0	0	0	0.104676	0	0	0	0.0456243	0
BnaA07g22380D	GSBRNA2T00099458001	Leucine-rich repeat	CDX68198		0	0	0	0	0	0	0	0	0	0	0	0	0	0.263681	0	0	0	0	0	0	0	0	0	0	0.20734	0	0	0.235293	0	0	0	0.144311	0	0	0	0.475327	0	0	0	0	0	0	0	0	0
BnaA07g22390D	GSBRNA2T00099459001	Leucine-rich repeat	CDX68199	AT1G74190	0	0	0	0	0	0	0	0	0	0	0	0	0	0	0	0	0	0	0	0	0.0372499	0	0	0	0	0	0	0	0.101934	0	0	0	0	0	0	0	0	0	0	0	0	0	0	0	0.025388
BnaA07g22400D	GSBRNA2T00099460001	Sulfotransferase domain	CDX68200		0	0	0	0	0	0	0	0	0	0	0	0	0	0	0	0	0	0	0	0	0	0	0	0	0	0	0	0	0	0	0	0	0	0	0	0	0	0	0	0	0	0	0	0	0
BnaA07g22410D	GSBRNA2T00099461001	Sulfotransferase domain	CDX68201		0	0	0	0	0	0	0	0	0	0	0	0	0	0	0	0	0	0	0	0	0	0	0	0	0	0	0	0	0	0	0	0	0	0	0	0	0	0	0	0	0	0	0	0	0
BnaA07g22420D	GSBRNA2T00099462001		CDX68202		0	0	0	0	0	0	0	0	0	0	0	0	0	0	0	0	0	0	0	0	0	0	0	0	0	0	0	0	0	0	0	0	0	0	0	0	0	0	0	0	0	0	0	0	0
BnaA07g22430D	GSBRNA2T00099463001	Sulfotransferase domain	CDX68203		0	0	0	0	0	0	0	0	0	0	0	0	0	0	0	0	0	0	0	0	0	0	0	0	0	0	0	0	0	0.954041	0	0	0	0	0	0	0	0	0	0	0	0	0	0	0
BnaA07g22440D	GSBRNA2T00099466001	Strictosidine synthase	CDX68204	AT1G74020	0	0	0	0.0534247	0	0	0	0	0	0.170982	0	0	0	0.141826	0	0.0612428	0	0	0	0	0	0	0	0	0	0	0	0.0423394	0	0	0	0	0	0	0	0.0865418	0	0	0	0	0	0	0	0	0
BnaA07g22450D	GSBRNA2T00099467001	Partial AB-hydrolase lipase domain	CDX68205	AT1G73920	8.13755	7.95928	6.56656	6.95614	7.63417	7.36849	7.07188	7.65805	8.23384	6.74364	6.44478	6.06617	4.96339	5.33308	5.42165	5.61209	8.12189	6.61412	6.00786	5.44402	6.38718	5.32143	6.82437	5.1469	6.1942	3.84946	5.07056	6.43632	7.64437	7.90547	6.33368	9.26178	9.73956	6.01654	7.3981	6.20908	5.42011	4.05694	4.45938	8.78669	7.88866	7.21864	5.42026	6.18301	8.42515
BnaA07g22460D	GSBRNA2T00099468001		CDX68206		0.404293	0.551365	0.590251	0.861888	0.3125	0.5553	0.4127	0	0.596607	0.304306	0.616369	0.215449	0.553886	0.932294	0.478578	0.217982	0.105689	0.236512	0.59406	0.54544	0.346933	0.714157	0.0990241	0.55593	0.268362	0	0.528769	0	0.122897	0.142769	0.382592	0.481053	0.664609	0.753361	0	0.778549	1.36753	0.135446	1.20275	0.461727	0.151039	0.137383	0.979712	0.39953	0.122571
BnaA07g22470D	GSBRNA2T00099469001	UDP-glucuronosyl/UDP-glucosyltransferase	CDX68207	AT1G73880	1.36066	2.12035	0.688998	0.908372	0.6599	0.937874	1.29979	1.71713	1.47726	0.82951	0.733436	0.541064	0.163155	0.0596616	0.342352	0.468317	1.94173	0.750384	0.898199	0.50946	0.976412	0.21687	0.807766	1.03999	0.190468	0.185152	0	3.8413	1.70513	2.95568	0.712902	3.51698	4.69556	2.9779	0.740972	1.3115	0.618366	0.0959921	0.188222	1.52872	1.86972	0.777278	0.45064	1.57201	2.58647
BnaA07g22480D	GSBRNA2T00099470001	Kinesin motor domain	CDX68208	AT1G73860	0.198195	0.184544	0.177214	0.0396548	0.155161	0.0190125	0.0829754	0.103348	0.0313253	0.0491375	0.0764648	0.128087	0.0240934	0.143019	0.0531122	0	0	0.0766156	0.0331777	0.113455	0.0471903	0.0134184	0.0967764	0.029737	0.105137	0.0698126	0.0668698	0.0395263	0.0965026	0.0569001	0.0268912	0	0.079948	0.0327286	0.0812283	0.0202895	0	0.017813	0.0696888	0	0.0593133	0	0.0371429	0	0
BnaA07g22490D	GSBRNA2T00099471001	Cleavage stimulation factor subunit 2, hinge domain	CDX68209	AT1G73840	10.6349	10.5872	9.23711	11.4441	10.44	12.905	10.0685	10.5736	10.0087	11.6151	10.1272	12.8345	11.628	10.8857	10.078	12.6525	11.2963	9.6162	10.4259	10.4535	12.2327	11.2453	9.41984	11.7972	12.691	7.55079	9.58863	8.50005	9.16027	11.9658	11.7061	9.55632	9.74878	10.252	9.40746	8.9467	11.7063	10.2877	11.1408	8.66528	11.0088	9.41372	12.7347	12.4834	9.7445
BnaA07g22500D	GSBRNA2T00099472001	RNA polymerase II subunit A	CDX68210	AT1G73820	10.3402	12.3742	12.4121	9.08795	10.9676	8.65215	8.92861	10.0224	13.2235	10.3548	7.59872	7.29707	10.9517	8.0224	9.05188	7.85535	8.81794	10.7393	9.95247	8.66719	9.90345	9.02755	8.97807	7.56905	12.7777	5.10508	7.42846	13.0523	8.64469	11.6068	9.13862	8.04023	7.34512	12.0747	10.5746	15.164	9.36787	7.85526	11.2657	11.5061	9.74447	11.0113	12.5217	15.154	11.7793
BnaA07g22510D	GSBRNA2T00099474001	CALMODULIN-BINDING PROTEIN60	CDX68211	AT1G73805	0	0	0	0.0310521	0.0338458	0	0	0	0.0389679	0	0	0	0	0	0	0	0	0.0764968	0	0	0	0	0.0339073	0	0	0	0.0354356	0.0984916	0	0	0	0	0	0	0	0	0	0	0	0	0.0492195	0	0	0	0
BnaA07g22520D	GSBRNA2T00099475001	Mitotic-spindle organizing protein 1	CDX68212	AT1G73790	2.16707	4.94401	2.31232	2.67256	1.99876	3.43328	2.85642	2.3267	1.91842	2.50057	2.8607	0.847224	1.98003	2.36464	2.13517	3.57714	2.55936	3.30028	1.91142	2.92608	2.87425	2.29557	2.95787	2.85747	5.03494	1.06087	1.24371	3.41635	1.58111	4.74303	2.65267	2.46562	1.56606	4.98584	3.01345	2.47883	2.26503	2.46781	2.00603	3.13397	1.78212	3.68317	3.5945	3.56159	2.45486
BnaA07g22530D	GSBRNA2T00099476001	Zinc finger, RING-type	CDX68213	AT1G73760	21.9549	14.0027	15.411	14.9142	23.2987	17.7004	14.7532	18.4006	19.1346	14.9162	12.8676	12.8436	19.4892	12.2399	19.1691	29.1756	20.7555	29.6134	11.7034	12.6276	11.3803	42.0468	29.2193	43.4242	14.3105	21.4583	17.3316	19.208	18.0277	24.6986	13.0199	15.0794	14.1009	19.7147	14.8556	25.6847	28.1063	36.854	44.0411	37.9527	37.7196	38.4845	18.2444	40.044	32.1398
BnaA07g22540D	GSBRNA2T00099479001		CDX68214		0	0	0	0	0	0	0	0	0	0	0	1.18695	0	0	0	0	3.26131	0	0	0	1.08328	0	0	0	0	0	0	0	0	0	0	0	0	0	0	0	0	0	0	0	0	0	0	0	0
BnaA07g22550D	GSBRNA2T00099480001	Multi antimicrobial extrusion protein	CDX68215	AT1G73700	0	0	0.0507105	0	0.486882	0.114659	0	0	0.124535	0	0	0	0.0960869	0.175976	0.125947	0.0570877	0.108074	0.183958	0.0441653	0.28263	0.323004	0	0	0.0586305	0.209567	0	0.056213	0.472876	0	0.150024	0.0517721	0.411549	0	0.0652699	0.0608197	0.241751	0.130207	0	0.139077	0.0803993	0.23609	0	0	0.0699372	0.38067
BnaA07g22560D	GSBRNA2T00099481001	Armadillo-like helical	CDX68216	AT2G35630	2.81293e-07	0	0	0	0	0	0	0	0	0	0.550671	0	0	0	0	0	0	0	0	0	0	0	0	0	0	0	0	0	0	0	0	0	0	0	0	0	0	0	0	0	0	0	0	0	0
BnaA07g22570D	GSBRNA2T00099482001	Haem peroxidase superfamily	CDX68217	AT1G73680	2.40992	2.2907	2.87894	2.13389	3.8025	2.99606	3.32495	3.46364	2.80194	3.53567	4.16868	3.68215	3.02392	2.25277	2.86531	1.0365	3.56514	2.00865	3.63682	2.64013	3.1391	2.32802	3.7877	2.78302	2.35219	1.88245	2.98834	3.4029	3.8708	4.84162	4.03699	3.65502	3.78128	6.12604	4.17698	3.41723	2.23693	2.12842	2.13452	2.78021	2.93124	2.85333	5.24544	3.08613	3.88457
BnaA07g22580D	GSBRNA2T00099483001	Protein kinase domain	CDX68218	AT1G73670	0.0966474	0.139411	0.301367	0.387398	0.348013	0.0262373	0.176365	0.185801	0.314859	0.317504	0.173917	0.172167	0.0881386	0.181241	0.193807	0.344088	0.446255	0.308595	0.161889	0.129318	0.102927	0.147104	0.576483	0.325326	0.128191	0.126468	0.208908	1.03728	0.558782	0.415338	0.243519	0.239902	0.324341	0.886366	0.19522	1.18621	0.0899151	0.227859	0.286868	0.406722	0.614447	0.164345	0.101682	0.0322694	0.175687
BnaA07g22590D	GSBRNA2T00099484001	FKBP-type peptidyl-prolyl cis-trans isomerase domain	CDX68219	AT1G73655	10.5167	11.0182	13.1297	9.74184	6.69707	9.32807	13.3863	15.6002	15.991	12.6157	8.45181	9.75752	11.2604	8.85844	10.6396	13.678	9.78782	12.4318	7.77327	6.95164	7.07254	14.4554	13.487	13.429	6.7912	4.80296	7.13486	10.6083	10.8062	11.1576	7.74716	6.44566	7.06336	12.9611	9.64667	9.00055	10.4485	11.5871	14.1881	19.2568	12.1602	12.0841	9.85358	13.1883	13.3076
BnaA07g22600D	GSBRNA2T00099485001	Chromatin modification-related protein Eaf7/MRGBP	CDX68220		6.35514	23.1834	8.15525	19.6703	11.8246	13.9127	11.1245	4.89717	12.3763	23.2375	10.3728	13.8853	10.2017	14.8174	10.5228	15.1981	15.071	14.64	5.34908	17.1517	6.06141	0.69452	2.06964	4.45048	17.6715	7.1948	6.7352	38.4918	16.2231	27.0332	20.1754	10.0158	9.38312	56.3149	23.1191	15.7863	8.48386	0	0.871146	32.3315	15.5841	2.69309	10.5987	0	0
BnaA07g22610D	GSBRNA2T00099487001		CDX68221		0.178264	1.84783	3.66028	1.52597	0	1.17485	3.07965	1.59883	0.418373	0.889176	0.539864	1.85864	0	2.86385	0.830893	1.85715	1.28757	1.68129	0.599506	4.52281	3.54447	0.536828	0.994503	1.15373	0	1.65229	2.52973	4.83095	1.73015	2.73971	1.44429	0.488266	0.231689	4.00186	0.20712	1.64525	0.8694	0	0.235603	1.8898	1.06711	0.484255	0.729525	0.231355	0.837388
BnaA07g22620D	GSBRNA2T00099492001	Methyltransferase type 11	CDX68222	AT1G73600	362.196	327.323	274.412	316.472	246.21	318.133	277.994	231.939	245.561	196.508	168.029	290.956	214.461	291.856	210.362	305.44	278.895	290.024	173.504	307.656	172.918	335.826	272.777	280.43	301.519	163.309	268.379	341.885	380.221	340.307	221.756	162.302	150.458	331.983	288.399	299.423	230.75	270.402	270.13	392.404	394.081	282.023	160.432	229.903	194.472
BnaA07g22630D	GSBRNA2T00099494001	Bifunctional inhibitor/plant lipid transfer protein/seed storage helical domain	CDX68223	AT1G73560	0.266161	0.367548	0.128025	0.952551	0.579923	0.749797	0.0276638	0.302619	0.125798	1.28869	0.300216	2.32426	0.0242147	0.708714	0.255438	1.1043	0.328041	0.464288	1.22491	0.92457	0.918743	0.646833	0.165655	0.267951	0.810003	0.222328	0.171997	0.278072	0.129268	0.304133	0.587489	0.184287	0.249319	0.427631	0.309213	0.207688	0.19756	0.143058	0.0700592	0.731225	0.436868	0.216705	0.483982	0.106333	0
BnaA07g22640D	GSBRNA2T00099496001	Protein kinase domain	CDX68224	AT1G18350	23.4868	8.69951	19.7752	10.7282	16.5457	6.56466	19.2801	18.5021	15.8543	27.4564	28.3279	10.1935	15.1628	11.6541	14.9343	3.88329	12.5235	9.36611	10.5826	11.273	10.0477	13.251	23.4619	9.36617	13.3843	5.43984	11.2001	6.22962	13.9803	10.1199	19.8508	29.9077	52.8207	7.16473	16.2902	10.7737	20.5226	14.2368	18.6258	31.0202	18.8761	16.8527	17.2277	24.0077	32.3418
BnaA07g22650D	GSBRNA2T00099497001	Serine aminopeptidase, S33	CDX68225	AT1G73480	2.13955	1.14606	1.37828	1.39485	1.53528	1.52911	1.30204	1.29719	1.06697	3.32814	4.71006	2.68861	1.36831	1.45527	1.16427	0.800673	0.722184	1.11184	1.29244	1.24272	1.83184	1.77056	1.39741	1.4504	0.986762	0.587409	1.42758	0.631821	1.00421	0.88653	2.54473	3.34099	3.21371	1.16228	0.944861	0.949886	1.1519	0.455007	0.50694	2.02421	1.89488	1.41689	2.10563	2.17907	2.22871
BnaA07g22660D	GSBRNA2T00099498001		CDX68226		0	2.2144	0	0	0	0.685656	0	0	0	0	0	0	0	0	0	0	0	0	0	0	0	0	0	0	0	0	0	0	0	0	0	0	0	0	0	0	0	0	0	0	0	0	0	0	0
BnaA07g22670D	GSBRNA2T00099499001	Protein kinase domain	CDX68227	AT1G73450	4.67561	4.53347	4.01393	4.21296	3.14275	3.22053	4.51313	4.2226	4.10202	3.42912	4.88813	4.04826	3.48586	3.43351	3.93789	3.34614	2.83752	3.38056	3.33598	4.26984	3.28906	4.02509	3.42925	3.95558	2.31823	2.19119	4.09758	2.22061	2.31736	2.85369	3.39083	4.17774	3.58039	2.23071	2.88727	1.98583	3.04874	2.80082	2.5574	3.19986	3.45106	3.80342	2.60903	2.05152	2.86535
BnaA07g22680D	GSBRNA2T00099500001	Sucrose synthase	CDX68228	AT1G73370	0.232606	0.0720654	0.121224	0.0292388	0.0319197	0.0168249	0.0486531	0.017693	0.202176	0.17257	0.207557	0.0951501	0.0848343	0.0516572	0.186913	0.0681618	0.0477298	0.107929	0.183844	0.138201	0.167927	0.125964	0.0971775	0.070659	0.0205659	0.0981265	0.0841107	0	0	0.0222501	0.236224	0.108309	0.062602	0.0384135	0.12526	0	0.134779	0.104514	0.0408984	0	0.0232025	0.0843941	0.239657	0.0622332	0.0564746
BnaA07g22690D	GSBRNA2T00099502001	Homeobox domain	CDX68229	AT1G73360	0	0	0.0425711	0.041855	0	0	0	0	0	0.0448714	0	0.0226743	0.0202365	0	0	0.0243268	0.0227694	0	0.0185835	0	0.0394598	0	0.0230558	0	0	0	0	0.0331986	0.0810336	0.0636008	0	0	0.0298053	0	0.15855	0	0	0	0.117088	0.0339638	0.108451	0	0	0	0
BnaA07g22700D	GSBRNA2T00099504001		CDX68230		2.06191	2.30414	2.24591	1.60143	2.24786	1.03161	2.8472	2.16323	1.58877	1.80906	1.20535	2.2072	2.53186	1.80898	2.54148	1.49881	1.60135	1.76137	2.09146	1.87667	2.00367	2.60196	1.39823	2.70249	2.69771	1.25228	1.37826	1.40848	0.757653	1.21681	1.31827	1.66597	2.07634	2.21608	1.4523	1.62126	1.41408	1.8004	1.4001	2.29858	1.18984	2.3555	1.87788	0.739212	2.44122
BnaA07g22710D	GSBRNA2T00099506001	Lysine methyltransferase	CDX68231	AT1G73320	0.902041	1.399	1.42902	0.537921	1.27839	1.18846	1.12971	0.547362	0.842519	1.00551	0.875752	0.961695	1.51617	0.832729	0.871672	1.03151	1.36435	1.38162	1.40441	1.69819	1.00108	0.913702	1.40261	1.85302	1.07083	0.633475	0.863647	0.568508	0.288895	0.824906	1.07855	0.697869	0.696436	1.23587	0.274186	0.654292	0.822385	0.638665	1.19119	0.942881	1.34855	0.774703	1.19379	1.01006	1.08815
BnaA07g22720D	GSBRNA2T00099507001	Peptidase S10, serine carboxypeptidase	CDX68232	AT1G73300	0.338874	0.504542	0.631126	0.383708	0.499335	0.515668	0.633966	0.424569	0.401227	0.686747	0.100937	0.446131	0.525485	0.8291	0.826208	0.582765	0.35273	0.651345	0.454358	0.827855	0.439168	0.232874	0.516648	0.189628	0.359625	0.1846	0.182363	0.318241	0.32996	0.421981	0.270929	0.227973	0.317552	0.101629	1.01727	0.311693	0.427788	0.730012	0.570629	0.673675	0.253399	0.460916	0.611111	0.451756	0.286921
BnaA07g22730D	GSBRNA2T00099508001	Peptidase S10, serine carboxypeptidase	CDX68233	AT1G73300	0	0	0	0.152696	0.0553723	0.117381	0	0.0317276	0.0637332	0.16295	0	0.108005	0.0983583	0.135113	0.0429625	0	0.398384	0.0627757	0.0904226	0	0.0944111	0.0667096	0	0	0	0.0701696	0.11502	0.155253	0.327914	0.035026	0.0529384	0.105243	0	0	0.124516	0.082478	0	0	0	0	0	0	0.150392	0	0
BnaA07g22740D	GSBRNA2T00099509001	Peptidase S10, serine carboxypeptidase	CDX68234	AT1G73300	0	0.0441274	0.00577298	0.0729977	0	0.210269	0.0401284	0	0	0.0390358	0	0.0390643	0.0406254	0.0322745	0	0.0842876	0.0455169	0.0449734	0	0.0690996	0	0.0391981	0.237996	0.389033	0.102607	0.0399877	0	0.0578749	0.0470673	0	0.0769764	0.075489	0	0	0	0	0.143685	0	0.00777065	0.153979	0	0	0	0	0
BnaA07g22750D	GSBRNA2T00099511001	Proteinase inhibitor I3, Kunitz legume	CDX68235	AT1G73260	0.817352	0.630724	0.453757	0.2217	2.99152	0.383222	4.84291	10.6836	4.26982	13.5824	5.5671	5.3452	0	0.196284	0.459322	0	0.719938	0	0.785027	0	3.18499	1.41253	1.35867	4.99532	0	0	0.24281	0.877916	0.284007	0.98845	1.53011	15.5421	9.34168	1.599	0.406187	0.890667	2.43725	0.156413	0.154418	1.42204	0.174672	0.158761	7.89531	1.07325	22.635
BnaA07g22760D	GSBRNA2T00099512001	Nascent polypeptide-associated complex NAC domain	CDX68236	AT1G73230	16.0852	17.4147	16.9002	15.5613	15.254	16.4764	19.5122	18.1954	18.4504	18.6953	17.613	17.4783	26.1179	23.2027	24.0268	19.486	14.9662	19.5312	19.8191	21.5491	21.0941	17.4348	17.565	19.1527	25.763	10.4117	16.8373	21.1289	19.6209	22.3273	22.5759	14.5623	18.9391	23.5211	17.4996	25.586	18.9978	22.1357	23.8252	17.4347	17.8005	17.2588	24.0186	24.3892	23.6843
BnaA07g22770D	GSBRNA2T00099513001	F-box domain	CDX68237	AT5G03100	3.94241	4.03899	3.50743	3.96364	2.72522	3.30116	3.05794	3.42346	4.5917	2.90485	3.45169	4.29058	5.01081	4.44728	4.70958	3.5649	3.64766	3.07943	3.46587	4.76036	2.48766	3.73578	2.46489	3.9075	2.87203	1.84769	2.19261	4.15847	3.46116	3.51266	2.81346	1.91627	3.20261	5.40564	2.94735	4.35991	3.1639	3.30697	2.43076	2.81705	4.34968	2.41746	2.89695	3.40426	3.79257
BnaA07g22780D	GSBRNA2T00099514001	Protein of unknown function DUF789	CDX68238		0	0	0	0.339821	0	0	0	0	0	0	0	0	0	0	0	0	0.36302	0	0	0	0	0	0	0	0	0	0	1.61687	0	1.94793	0	0	0	2.68716	0	1.06274	0	0	0	0.533289	4.267	0	0	0	0
BnaA07g22790D	GSBRNA2T00099515001	Major intrinsic protein	CDX68239	AT1G73190	0	0	0	0	0	0	0	0	0	0	0	0	0	0	0	0	0	0	0	0	0	0	0.0455274	0	0	0	0	0	0	0	0	0	0	0	0	0	0	0	0	0	0	0.0606378	0	0	0
BnaA07g22800D	GSBRNA2T00099516001	Translation initiation factor 2A	CDX68240	AT1G73180	11.6784	12.3889	10.4428	9.303	9.81919	11.0091	10.1277	11.4592	10.2768	9.93553	11.7822	11.2938	10.7377	10.8916	11.7854	10.0116	9.50863	10.2157	13.0372	11.5125	11.6182	13.2546	10.73	11.9926	10.9136	7.86123	10.9505	11.0814	12.6437	11.2128	10.9047	10.0287	11.3043	10.2891	10.7525	11.5394	9.80775	11.2411	12.4871	9.60253	11.1082	11.084	9.94016	11.3166	11.9516
BnaA07g22810D	GSBRNA2T00099517001		CDX68241	AT1G73177	23.2688	31.4171	24.8933	18.7505	20.3303	20.067	21.0088	18.7242	22.0861	19.7836	18.8285	17.4556	23.6876	26.5965	25.4152	27.6266	20.3864	21.5157	16.188	25.7139	18.0278	17.0008	23.8936	19.845	27.5213	9.80648	20.4137	25.6253	17.7694	26.9109	16.3665	13.5758	17.4574	26.344	17.0848	25.9736	23.4294	25.3732	31.72	23.9121	19.1033	26.6196	21.5618	22.336	17.7364
BnaA07g22820D	GSBRNA2T00099518001	CLAVATA3/ESR (CLE)-related protein 1/2/3/4	CDX68242	AT1G73165	0	0	0	0	0	0	0	0	0	0	0	0	0	0	0	0	0	0	0	0	0	0	0	0	0	0	0	0	0	0	0	0	0	0	0	0	0	0	0	0	0	0	0	0	0
BnaA07g22830D	GSBRNA2T00099520001		CDX68243	AT1G73160	0	0	0	0	0	0	0	0	0	0	0	0	0	0	0	0	0	0	0	0	0	0	0	0	0	0	0	0	0	0	0	0	0	0	0	0	0	0	0	0	0	0	0	0	0
BnaA07g22840D	GSBRNA2T00099521001	Glycosyltransferase subfamily 4-like, N-terminal domain	CDX68244	AT1G73160	0	0	0	0	0	0	0	0	0	0	0	0	0	0	0	0	0	0	0	0	0	0	0	0	0	0	0	0	0	0	0	0	0	0	0	0	0	0	0	0	0	0	0	0	0
BnaA07g22850D	GSBRNA2T00099522001	SET domain	CDX68245	AT1G73100	3.79998	3.63031	5.01976	5.15758	4.0425	4.91197	3.16204	2.71504	3.45061	4.00593	4.09865	3.31253	3.96265	3.40088	3.70135	4.26455	4.52479	4.89971	3.31673	3.58878	2.97157	3.93613	4.23235	3.93545	3.82425	2.38222	5.07282	4.75464	4.17417	5.14256	4.02042	3.45232	3.75501	4.58133	4.51487	4.3312	3.69316	4.20526	3.30251	4.55521	5.5033	3.68417	3.65176	2.1439	3.15744
BnaA07g22860D	GSBRNA2T00099523001	Protein kinase domain	CDX68246	AT1G73080	6.35698	3.60793	4.80748	5.89444	6.56279	3.95595	4.91821	5.28142	4.7852	5.81031	8.21834	3.89522	5.09617	4.06163	4.55985	3.07875	7.09722	5.96709	6.22785	4.38047	5.24722	5.34664	9.71823	4.44237	2.29352	2.50423	3.74667	6.7671	6.88235	7.11409	5.78372	10.6674	14.2567	6.34462	6.58361	6.10884	5.86156	2.67343	3.1132	10.1449	9.18965	5.5252	4.69416	5.94618	7.95792
BnaA07g22870D	GSBRNA2T00099525001	Snf7 family	CDX68247	AT1G73030	6.73089	8.97205	5.75197	5.91292	6.97707	4.61903	6.59086	7.00781	6.69185	6.05152	5.37935	8.40571	5.42681	5.12814	5.31246	7.01301	6.19541	4.21608	6.36638	5.00595	6.67828	4.90818	9.83031	6.53318	4.44182	5.6384	4.9376	6.37619	3.79236	9.30112	6.86412	5.90738	4.67795	4.74698	6.54359	5.9715	6.37577	7.31101	5.16615	7.40253	7.42069	7.32645	5.05565	5.15616	5.69084
BnaA07g22880D	GSBRNA2T00099526001	Anoctamin	CDX68248	AT1G73020	0	0	0	0	0.0476448	0	0	0	0	0	0	0	0	0	0	0.0253737	0	0	0	0	0	0	0	0.0260782	0	0	0	0	0	0.0506427	0	0	0	0.0286839	0	0.035526	0	0	0	0.035801	0	0	0	0	0
BnaA07g22890D	GSBRNA2T00099527001	Glycoside hydrolase, family 35	CDX68249	AT1G72990	4.3238	3.94485	3.44999	2.62033	1.84685	2.45789	4.06837	3.2299	3.91116	2.93781	3.0736	3.1384	2.5281	3.304	2.90158	2.21098	2.06526	2.1254	3.67427	3.28833	3.33053	2.95515	3.21488	2.67057	2.01235	1.80135	3.55002	1.06373	1.01469	1.46783	2.32617	2.69185	3.00955	1.24372	1.99824	1.05273	2.53518	2.24562	2.5026	1.58171	1.67416	1.94495	2.62899	2.89916	2.33533
BnaA07g22900D	GSBRNA2T00099528001	Glucose-methanol-choline oxidoreductase, N-terminal	CDX68250	AT1G72970	62.4117	51.6976	62.9942	41.7404	46.1569	38.4151	68.0548	64.873	64.256	63.3087	87.734	76.6107	63.1677	59.63	65.4003	44.3817	31.7866	31.4578	90.1535	59.0427	84.0264	51.2151	54.4268	63.2078	44.3615	31.1941	55.8072	12.6243	22.5447	26.009	71.7821	60.5014	66.7783	12.382	46.9569	19.889	54.6774	69.939	59.421	19.7197	10.9217	42.7645	74.6596	72.9418	85.4385
BnaA07g22910D	GSBRNA2T00099529001	Toll/interleukin-1 receptor homology (TIR) domain	CDX68251	AT1G72960	2.10571	1.87154	2.32013	1.25057	1.61623	1.35978	2.10275	1.56978	1.70264	1.41655	1.68009	1.12227	1.81992	1.30722	1.7911	1.9684	1.86063	1.67956	1.8133	1.37715	2.14202	1.35981	1.40208	1.90438	1.25906	0.811046	1.0975	2.53054	2.07429	2.09705	1.33892	1.44724	0.770543	2.54756	1.76954	2.26175	1.52695	1.96924	1.78138	1.54733	1.96706	2.05362	1.81378	2.15065	1.53771
BnaA07g22920D	GSBRNA2T00099531001	Survival protein SurE-like phosphatase/nucleotidase	CDX68252	AT1G72880	3.5788	3.83748	4.66167	3.86915	2.86449	3.6337	4.0489	3.9303	3.3034	4.53749	3.93146	4.04182	2.33902	3.76461	3.96257	3.37761	3.7874	4.21556	3.87337	2.95697	4.17095	4.58086	5.36843	3.67395	2.88733	3.97059	4.1803	4.29543	4.62493	4.84774	5.0228	3.7837	3.63415	4.92507	4.95304	3.69471	4.10543	4.62147	3.46907	3.73394	3.91597	5.01881	4.28677	4.08101	5.72607
BnaA07g22930D	GSBRNA2T00099532001	Toll/interleukin-1 receptor homology (TIR) domain	CDX68253	AT4G09420	0.71655	0.248428	0.265549	0.728877	0.339794	0.240145	0.739431	1.12778	0.847369	0.777685	0.677075	0.220795	0.251511	0.506772	0.746831	0.119432	0	0.192649	0.582215	0.295979	0.386036	0.334798	0.502419	0.552095	0.073138	0.337283	0.58791	0	0	0.470987	0.865426	0.591636	1.24691	0.478374	0.636804	0.253052	0	0.222339	0.145623	0.0841595	0.164774	0.149884	0.384471	0.292749	0.0663919
BnaA07g22940D	GSBRNA2T00099533001	Toll/interleukin-1 receptor homology (TIR) domain	CDX68254		0.0901763	0.0701474	0.14392	0.103879	0.072202	0.0651911	0.0419933	0.0343137	0.0475174	0.0709939	0.113568	0.0308301	0.073076	0.0166802	0.0403024	0.0772253	0.0616755	0.116157	0.0670787	0.0713948	0.0447992	0.0814227	0.0315311	0.0789919	0.0265746	0	0.032685	0.0299713	0	0.115131	0.0408993	0.0802295	0.324096	0.0868579	0.104041	0.0461694	0.0373444	0.067553	0.0264193	0.107441	0.0299879	0.122703	0.0704553	0.0939224	0.0731183
BnaA07g22950D	GSBRNA2T00099534001	Mitochondrial carrier protein	CDX68255	AT1G72820	0	0	0.0529666	0	0	0	0	0	0	0	0	0.0550552	0	0	0	0	0.0564247	0	0	0	0	0	0	0	0	0	0	0.0822967	0.267595	0.0782899	0	0	0	0.136312	0	0	0	0	0	0	0	0.0747419	0	0	0
BnaA07g22960D	GSBRNA2T00099536001	Protein of unknown function DUF761, plant	CDX68256	AT1G72790	10.3584	3.24782	5.51464	6.52701	7.65696	4.83778	6.33179	7.97121	7.19032	10.2902	15.3146	7.81987	4.6947	4.66949	4.27307	4.69679	20.9056	4.15199	5.88736	4.20677	4.04791	5.78896	26.7062	5.80036	15.3314	8.29956	10.6637	7.96082	11.5282	9.5294	18.4984	21.0228	18.0066	5.28543	8.02771	5.79074	17.1586	10.365	10.8148	13.1531	3.88009	12.1678	12.052	11.8598	14.3781
BnaA07g22970D	GSBRNA2T00099537001		CDX68257		0	0	0	0	0	0	0	0	0	0	0	0	0	0	0	0	0	0	0	0	0	0	0	0	0	0	0	0.599101	0	0	0	0	0	0	0	0.296042	0	0	0	0	0	0	0	0.50254	0
BnaA07g22980D	GSBRNA2T00099538001	SANT/Myb domain	CDX68258	AT1G72650	2.45309	2.43477	2.89308	3.36941	2.76025	2.47545	2.64676	2.06951	2.82869	2.85082	3.14258	2.79018	2.70396	2.0756	2.53182	2.8832	3.0169	3.13161	3.04503	2.27677	2.54886	2.57255	2.57517	3.62417	2.61899	1.62566	2.82757	2.80856	2.82916	3.10578	2.43694	2.36159	2.28908	2.97278	3.7984	1.9024	3.15144	2.31019	2.19842	2.12233	3.46544	2.41121	2.504	2.32296	2.85321
BnaA07g22990D	GSBRNA2T00099539001	Alpha/beta hydrolase fold-1	CDX68259	AT1G72620	0	0	0	0	0	0	0	0	0	0.0831016	0	0	0.0501675	0	0	0	0	0	0.153739	0	0	0.0278254	0	0	0	0	0	0	0	0	0	0	0	0	0	0	0	0	0	0.251806	0	0	0	0	0
BnaA07g23000D	GSBRNA2T00099540001	Germin	CDX68260	AT1G72610	0	0.2073	0.0594403	0	0	0	0	0	0	0	0	0	0.39373	0	0	0.0666197	0	0	0	0	0	0	0	0.136989	0.086274	0	0	0	0	0	0.0601431	0.0599351	0	0	0	0	0.0761509	0	0.0814618	0	0	0	0.0858995	0.0826371	0.603005
BnaA07g23010D	GSBRNA2T00099542001	Protein kinase domain	CDX68261	AT1G72540	0.0441589	0	0	0	0	0	0	0	0	0	0	0	0	0	0	0	0	0	0	0	0	0	0	0	0	0	0	0.0660939	0	0.0630187	0	0	0	0	0	0.0676382	0	0	0	0	0	0	0	0	0
BnaA07g23020D	GSBRNA2T00099543001	MORF/ORRM1/DAG-like	CDX68262	AT1G72530	2.30285	1.44669	2.07607	3.19408	1.81256	3.34985	1.8079	2.6998	2.72068	1.77597	1.87997	0.988734	2.03126	1.47809	1.76612	2.06307	4.2545	2.59858	1.41806	0.757744	1.73082	2.25058	1.37754	1.80686	1.93486	2.07695	1.13604	4.55522	3.26753	2.50504	2.58922	1.92446	1.32049	7.33491	3.77949	6.21532	2.17874	2.26791	2.43767	3.04381	5.16516	2.50483	1.28058	1.72624	1.93434
BnaA07g23030D	GSBRNA2T00099544001	S locus-related glycoprotein 1 binding pollen coat protein	CDX68263	AT4G13095	0	11.3566	0.710372	55.4987	10.3501	29.1176	0	3.11541	0	10.3826	2.36925	31.6577	0	1.54807	0	14.5297	60.0233	12.6965	3.38112	2.54124	13.0875	2.43719	10.0087	5.6887	3.35091	0	3.16491	68.5914	31.0532	51.0688	11.8582	2.83752	0.992034	149.175	51.0972	53.0156	0.995412	0	0	108.925	74.7189	20.6087	5.57576	4.19829	1.86737
BnaA07g23040D	GSBRNA2T00099545001		CDX68264	AT1G72490	0	0	0	0	0	0	0.080321	0.0890673	0.0927546	0	0	0	0	0	0	0	0	0	0	0	0	0	0	0	0	0	0	0	0	0	0	0	0	0	0	0	0	0	0	0	0	0	0	0	0
BnaA07g23050D	GSBRNA2T00099546001	Exocyst complex component Exo70	CDX68265	AT1G72470	1.77701	1.86795	2.47117	2.11563	2.77906	2.31386	2.21063	1.99516	1.56814	2.754	2.58575	1.95091	1.77982	1.69694	1.88461	2.33005	2.31152	1.92714	2.27289	1.14617	2.12859	1.29769	1.51471	2.54047	2.11257	1.46827	3.71233	1.01583	2.97158	3.4075	3.39663	2.29755	1.80773	1.80639	2.48566	1.5871	2.13716	1.84379	2.17961	2.48801	1.83832	2.48341	3.19163	1.22881	1.41419
BnaA07g23060D	GSBRNA2T00099547001	Protein kinase domain	CDX68266	AT1G72460	0	0	0	0	0	0	0	0	0	3.75812e-10	0	0	0	0	0	0	0	0	0	0	0	0	0	0	0	0	0	0	0	0	0	0	0	0	0	0	0	0	0	0	0	0	0	0	0
BnaA07g23070D	GSBRNA2T00099548001	Small auxin-up RNA	CDX68267	AT1G72430	0	0	0	0	0	0.1895	0	0	0	0	0.088379	0.0855547	0	0	0	0	1.51404	1.11538	0	0	0	0	0	0	0.115153	0	0	7.67242	3.16371	1.47411	0	0	0	7.21495	1.80628	2.91351	0	0	0	0.793405	2.72397	0.471734	0	0.22913	0
BnaA07g23080D	GSBRNA2T00099549001	Ribosomal protein S2	CDX68268	AT1G72370	1.58302	2.05295	1.8288	1.3446	1.36676	1.00372	2.2122	2.0436	1.64208	1.89735	1.60661	1.63671	2.31633	2.61886	2.70696	1.45958	1.65734	1.39668	2.91541	2.84754	2.62993	1.72195	2.55305	2.65103	2.88117	1.37191	1.23683	2.47861	1.06676	0.86066	2.96391	1.68895	2.46711	1.42615	1.43804	1.69693	1.83021	2.16408	1.64324	1.47636	1.24068	1.50447	1.60511	2.51128	2.50117
BnaA07g23090D	GSBRNA2T00099550001	AP2/ERF domain	CDX68269	AT1G72360	0	0.110022	0.0976925	0	0	0.220275	0.102461	0	0	0.404755	0	0	0	0.0845443	0	0.107612	0.310495	0.235941	0.0846566	0	0	0.203548	0.296415	0.11092	0.535406	0	0	0.453761	0	0.142433	0	0.287962	0.265209	0.250502	0.350285	0.153874	0.124027	0	0.133318	0	0	0.274092	0	0.132864	0.481725
BnaA07g23100D	GSBRNA2T00099551001	Transcription factor, MADS-box	CDX68270		0	0	0	0	0	0	0	0	0	0	0	0	0	0	0	0	0	0	0	0	0	0	0	0	0	0	0	0	0	0	0	0	0	0	0	0	0	0	0	0	0	0	0	0	0
BnaA07g23110D	GSBRNA2T00099552001	Pyridoxal phosphate-dependent transferase, major domain	CDX68271		0	0	0	0	0	0	0	0	0	0	0	0	0	0	0	0	0	0	0	0	0	0	0	0	0	0	0	0	0	0	0	0	0	0	0	0	0	0	0	0	0	0	0	0	0
BnaA07g23120D	GSBRNA2T00099553001		CDX68272		0	0	0	0	0	0	0	0	0	0	0	0	0	0	0	0	0	0	0	0	0	0	0	0	0	0	0	0	0	0	0	0	0	0	0	0	0	0	0	0	0	0	0	0	0
BnaA07g23130D	GSBRNA2T00099554001		CDX68273		0	0	0	0	0	0	0	0	0	0	0	0	0	0	0	0.26101	0	0	0	0.464773	0	0	0	0	0	0	0	0	0	0	0	0	0	0	0	0	0	0	0	0	0	0	0	0	0
BnaA07g23140D	GSBRNA2T00099555001	Myc-type, basic helix-loop-helix (bHLH) domain	CDX68274	AT1G72210	1.2217	0.833751	0.942236	0.271623	0.354479	0.867492	1.95667	2.02611	2.3738	1.5391	1.47127	0.564728	0.97544	0.74742	1.32663	0.858168	1.12155	0.804194	1.3924	0.56632	1.15673	1.20812	1.86049	1.37764	0.457885	0.299492	0.73066	0.516618	0.489884	1.39175	0.343748	1.32254	1.3266	1.60775	0.664406	0.61592	1.22571	0.386587	0.607835	0.0877858	0.25787	1.01047	1.36327	0.851982	1.03861
BnaA07g23150D	GSBRNA2T00099556001	D-isomer specific 2-hydroxyacid dehydrogenase, catalytic domain	CDX68275	AT1G72190	13.5641	12.5105	11.4803	7.6526	9.96684	9.83733	10.2263	11.0063	11.5599	10.291	9.97077	9.85453	11.3599	12.2183	9.91596	8.93909	10.6065	11.4481	9.12248	9.38209	11.2488	11.7019	10.7288	12.2948	11.4871	5.93186	9.50692	13.6096	15.4702	13.5183	10.7465	8.49276	7.30026	14.8096	12.4352	10.4013	9.95114	10.7001	10.6173	9.43466	9.94982	9.69627	13.2097	11.1795	12.3664
BnaA07g23160D	GSBRNA2T00099557001	Protein kinase domain	CDX68276	AT1G72180	1.1288	1.29176	1.20335	2.44862	2.62957	1.96596	0.931015	2.21393	1.20253	2.48891	3.04493	1.78521	1.03157	1.19186	0.919244	1.36592	3.05605	2.67744	2.01829	1.03882	2.38213	1.61829	2.5161	1.92372	1.34741	0.949232	1.08833	2.88389	3.1763	3.51468	1.09427	3.08283	2.30202	2.78827	2.47715	3.42222	1.60628	1.10526	1.05037	3.13017	3.74913	2.22841	2.32131	1.252	1.48686
BnaA07g23170D	GSBRNA2T00099558001	MICOS complex subunit Mic10	CDX68277	AT1G72170	44.5184	36.2032	37.6334	35.535	35.8224	41.7341	32.4819	42.1171	40.3896	42.9792	32.7942	25.4993	40.5746	41.7874	38.1659	36.2335	33.3548	44.0182	33.7469	41.3542	33.0737	41.0705	31.3461	31.5696	43.1076	18.0159	26.0142	51.1235	37.8864	44.1433	30.2591	27.3683	24.6195	54.2562	39.4353	45.0361	41.0257	37.1428	48.7252	44.7581	44.6916	34.357	36.4949	39.0601	32.9931
BnaA07g23180D	GSBRNA2T00099559001	CRAL-TRIO lipid binding domain	CDX68278	AT1G72160	7.12919	6.70181	7.46365	6.10805	5.3348	5.76817	5.9102	4.8841	5.93384	5.48272	4.43273	5.65513	4.54963	6.28565	5.20465	6.17761	4.86032	4.84665	5.46449	5.90539	5.53525	5.52816	3.93018	5.16004	4.78143	3.40169	4.85184	4.49553	4.15861	5.31103	4.88497	4.0789	2.72156	4.32813	4.69584	4.58269	4.02114	4.8862	3.97246	4.76677	4.05108	5.82599	5.32166	3.15801	2.59726
BnaA07g23190D	GSBRNA2T00099560001	CRAL-TRIO lipid binding domain	CDX68279	AT1G72150	2.94133	2.69942	3.15263	2.28331	1.4192	1.66796	1.84452	1.66147	2.00412	3.18308	3.42508	3.14517	1.40059	3.52581	1.98272	2.10863	1.2286	1.45098	1.89805	2.83328	1.98664	1.16198	2.04914	1.31362	2.17511	1.74114	2.69851	0.506271	0.601966	0.745473	3.6668	3.76931	3.28273	1.70916	1.80275	0.998206	2.29201	2.45442	2.24147	0.517755	0.428294	0.46031	1.71558	0.938289	0.536571
BnaA07g23200D	GSBRNA2T00099561001	Proton-dependent oligopeptide transporter family	CDX68280		1.30094	1.52888	0.922146	0.90498	0.796452	1.75022	0.610576	0.352895	0.623565	0.748444	0.636386	1.2496	0.336673	0.800803	0.471402	1.4829	0.540345	1.65561	0.181666	0.857162	0.219404	0.879601	0.958842	0.797927	0.493054	0.354618	0.968001	1.39757	1.94739	0.926564	0.993078	0.428913	0.331997	1.36429	0.965514	1.42486	0.767886	0.333695	0.531364	0.934007	2.30313	0.884777	0.477381	0.165262	0.112462
BnaA07g23210D	GSBRNA2T00099562001	Proton-dependent oligopeptide transporter family	CDX68281	AT1G72140	1.9138	1.42117	2.03542	1.13202	1.27196	1.18359	1.6243	1.00648	1.56913	0.832906	0.877326	1.43459	0.671356	1.46364	0.990832	1.22332	1.02723	0.718326	1.57868	1.05115	0.834819	0.716744	0.942935	1.05569	1.32788	0.705728	1.74623	0.396491	0.824246	1.13764	0.915691	0.612084	0.986614	0.729614	0.679798	0.948196	0.620531	0.832716	0.738157	0.810709	0.74865	0.520648	0.536426	0.392838	0.712887
BnaA07g23220D	GSBRNA2T00099564001	Proton-dependent oligopeptide transporter family	CDX68282	AT1G72130	0	0	0.0301576	0	0	0	0	0	0	0	0	0	0.0286412	0	0	0	0.0322225	0	0	0	0	0	0.129561	0	0	0	0	0.187944	0	0	0	0	0.210328	0.622536	0.0181261	0	0.116762	0	0	0	0	0	0	0	0
BnaA07g23230D	GSBRNA2T00099565001	Proton-dependent oligopeptide transporter family	CDX68283	AT1G72130	1.72481	0.898801	0.943756	0.031278	0.108459	0.504398	0.847794	1.35932	1.09901	0.142131	0.559232	0.470166	1.05829	1.0427	1.32702	0.180983	0.918461	0.693489	0.527773	0.591964	0.762336	1.10926	1.35625	0.630811	0.750911	0.241062	0.642407	3.32345	1.33144	1.36342	0.530393	1.43349	2.26366	2.01275	0.45927	1.67707	0.944833	0.401705	0.325535	0.659034	1.38814	0.270528	0.0928532	0.441976	1.25023
BnaA07g23240D	GSBRNA2T00099566001	Proton-dependent oligopeptide transporter family	CDX68284	AT1G72130	0	0	0	0	0.240452	0.170378	0	0	0	0	0	0	0	0	0	0	1.28191	1.31009	0	0	0	0.078921	0.0777537	0	0	0	0	7.01934	2.37368	1.40438	0	0	0	4.63471	0.541546	2.02699	0	0	0	0.119054	1.63429	0.106151	0	0	0
BnaA07g23250D	GSBRNA2T00099568001	Proton-dependent oligopeptide transporter family	CDX68285	AT1G72125	2.34372	1.89811	5.06017	0	1.97829	0	2.24823	3.04155	0.911162	5.05164	2.74168	2.50095	2.88298	0.332854	1.48889	0.401848	0	1.39695	2.96331	0	0.313161	0.396454	1.36073	0.410507	0.521848	0	0.757387	7.78831	1.92599	0	0.963408	4.66902	0.495194	2.00433	0.463483	1.18417	0.478024	1.56189	0	1.77783	0.593765	2.12991	3.73483	0.50254	3.16885
BnaA07g23260D	GSBRNA2T00099569001	Proton-dependent oligopeptide transporter family	CDX68286	AT1G72125	0.2336	0.467778	0.719436	0.441114	0.720297	0.203383	0.483481	0.425191	0.718589	0.518348	0.430952	0.657917	0.38366	0.273138	0.29841	0.406143	0.335653	0.108761	0.548517	0.125327	0.328496	0.615246	0.285742	0.312665	0.123973	0.0479834	0.20004	0.559448	0.227438	0.133283	0.138531	0.641245	0.436223	0.115826	0.431703	0.214638	0.462491	0.0628526	0.185081	0.642406	0.838173	0.254126	0.0652746	0.248531	0
BnaA07g23270D	GSBRNA2T00099570001	Zinc finger C2H2-type	CDX68287	AT1G72050	11.836	13.0918	11.6588	11.0726	11.4312	12.0554	11.7678	11.1159	12.5698	11.5772	13.038	13.2946	15.7497	14.3381	14.7877	11.2524	9.02577	10.6491	14.1393	15.2492	15.1501	12.1199	10.9035	13.6094	12.7871	8.57079	10.989	10.8358	10.1677	12.2803	11.995	13.073	12.238	10.5402	11.7809	9.53735	14.8573	13.8869	14.0976	11.608	10.2223	11.4663	15.3257	18.19	16.5095
BnaA07g23280D	GSBRNA2T00099571001	S locus-related glycoprotein 1 binding pollen coat protein	CDX68288	AT3G43505	10.5954	29.3718	2.90231	19.7094	1.84715	17.4593	5.24018	5.27705	9.76601	39.8655	3.28074	81.4576	4.02691	27.0367	10.0111	51.8936	12.7842	7.39325	46.733	27.7423	45.1843	57.3989	16.7974	12.2509	18.9566	9.60776	5.30255	0	2.23923	4.03791	13.2094	5.92219	3.69198	0.928441	0.43125	0	8.89898	5.81105	5.81248	14.3553	6.6377	10.885	11.8938	1.40239	1.68654
BnaA07g23290D	GSBRNA2T00099573001	GNAT domain	CDX68289	AT1G72030	12.6134	11.1342	11.6505	4.23966	4.11085	5.17247	9.55438	9.30131	8.45753	4.70383	6.76161	5.02654	10.9876	6.72538	12.5514	7.14662	5.78822	6.21928	7.37807	7.71113	7.12889	8.10051	7.95057	5.87893	4.82851	2.52404	6.12978	6.50681	3.0248	4.44588	6.45779	5.48651	4.75389	9.85198	3.4333	2.87572	5.46936	7.01113	5.97282	7.7745	8.4289	7.91498	7.2687	9.21918	7.77917
BnaA07g23300D	GSBRNA2T00099574001		CDX68290	AT1G72020	18.263	21.3648	19.3104	12.425	15.7	12.3353	11.8688	16.7084	13.0064	15.2717	11.3236	12.4641	15.5316	17.9531	14.4681	12.6976	16.1656	14.1451	13.3332	11.4979	13.1317	9.8535	11.8196	14.5448	22.1124	6.7269	13.9802	17.6138	15.5499	18.3183	17.0101	9.55118	9.19272	14.4367	16.51	17.1706	12.84	13.3861	17.7651	15.0597	13.0854	16.5545	7.29408	17.5016	12.169
BnaA07g23310D	GSBRNA2T00099575001	Protein of unknown function DUF688	CDX68291	AT1G71970	0.117762	0.508562	0.114409	0.223548	0	0.128842	0	0.531963	0.97227	0	0	0	0.430432	0.29691	0.185203	0	0.363046	0.276314	0.197953	0.212279	0.100313	0	0	0	0	0.114452	0.489496	0	0.143187	0	0.220294	0	0	0	0	0	0.486329	0	0	0.179261	0	0	0	0.154603	0.560014
BnaA07g23320D	GSBRNA2T00099578001	ABC transporter-like	CDX68292	AT1G71960	0	0.140057	0.0466205	0.183168	0.224779	0.342701	0.0506261	0.0553502	0.0287586	0.319002	0.199699	0.0988404	0	0.0564654	0.136303	0.106369	0.423456	0.704677	0.0813276	0.0649655	0.150936	0.0246329	0.125904	0.0817136	0.0321992	0.406571	0.262357	0.637645	0.354583	0.79981	0.0733938	0.275975	0.456209	1.04317	0.336246	0.952857	0.090339	0.0654098	0.0640502	0.334343	0.755878	0.330243	0.136214	0.0324213	0.0588379
BnaA07g23330D	GSBRNA2T00099579001	SNARE associated Golgi protein	CDX68293	AT1G71940	3.94991	4.14168	3.47356	3.033	3.71174	2.98328	3.5001	3.35496	3.49642	3.98708	3.14868	4.16465	4.93555	3.83209	3.68291	4.62946	4.29573	3.66542	3.41719	3.83507	3.36505	3.87026	3.36855	3.5846	3.38771	2.19073	3.20674	2.89231	2.75517	4.03025	3.49479	3.6275	3.0602	3.29186	3.43397	3.98469	3.12873	4.04636	3.97667	2.89546	3.01094	3.47391	4.06216	5.37621	3.9779
BnaA07g23340D	GSBRNA2T00099580001	Magnesium transporter NIPA	CDX68294		0	0	0	0	0	0	0	0	0	0	0	0	0	0	0	0	0	0	0	0	0	0	0	0	0	0	0	0	0	0	0	0	0	0	0	0	0	0	0	0	0	0	0	0	0
BnaA07g23350D	GSBRNA2T00099581001	Sucrose/H+ symporter, plant	CDX68295	AT1G71890	1.53038	2.23898	0.789897	0.173402	0.891552	0.456387	14.3969	15.3851	17.6072	7.75005	3.34762	7.49683	2.82627	1.32776	3.13741	0.344972	0.614233	0.610001	18.9173	1.05444	17.8839	5.35554	2.96681	3.37835	0.243843	0.392118	0.680597	0.197763	0.0958977	0.300844	3.30256	25.3035	22.7867	0.491391	0.212205	0.563987	2.41017	1.34431	0.727618	0.442013	0.317452	0.142901	15.4517	9.92224	34.8543
BnaA07g23360D	GSBRNA2T00099585001		CDX68296	AT1G71865	8.72355	5.94238	6.45619	5.82761	5.41105	5.85057	9.61212	8.88982	7.738	7.18469	8.33326	5.27897	6.79583	6.48996	5.30154	6.17046	6.93385	6.31974	7.00599	6.75858	6.71177	5.76268	7.28357	5.8637	6.42274	3.85785	5.79177	6.1315	6.53813	7.27499	7.73804	8.72938	7.50712	5.93522	8.4802	4.47781	7.10356	7.01002	8.22047	6.66077	5.32722	8.10038	9.20473	11.5873	8.97333
BnaA07g23370D	GSBRNA2T00099586001	Cytochrome P450	CDX68297	AT2G46960	72.5751	71.4413	67.0407	161.92	155.685	155.556	49.7771	87.4006	84.8154	147.221	97.7686	118.593	47.7549	76.6163	53.6302	115.67	145.867	127.08	123.239	77.0449	119.896	122.115	90.506	99.9221	107.866	59.3835	90.2667	130.995	177.277	191.394	114.787	185.901	170.761	115.504	162.81	126.831	78.184	64.022	78.202	231.892	220.271	182.469	105.141	94.351	75.9275
BnaA07g23380D	GSBRNA2T00099587001	WD40 repeat	CDX68298	AT1G71840	7.35513	5.17511	5.4602	5.34787	5.37741	6.18094	6.26107	6.50764	6.27305	7.79686	7.0219	7.59983	11.1077	10.6606	8.93022	5.59345	6.7521	5.7967	8.29635	10.8126	7.56046	7.12583	5.16658	7.84615	8.91211	5.20996	7.26572	13.0236	7.62399	7.72342	11.033	8.61375	8.2804	11.9728	8.11677	9.2469	8.65113	11.4694	8.63823	5.32347	8.07914	6.02895	8.03179	8.55092	9.13003
BnaA07g23390D	GSBRNA2T00099588001	Protein kinase domain	CDX68299	AT1G71830	1.23823	0.609836	0.85217	0.349324	0.616345	0.754953	1.05484	1.34755	0.870023	0.547108	1.21396	0.611278	0.743898	0.647762	0.636582	0.699684	0.773136	0.896873	0.905939	0.551238	0.485953	0.862954	0.704177	0.78145	0.384383	0.203103	0.732387	1.24284	0.68203	0.858785	0.430676	0.481475	0.857068	1.57959	0.490557	0.741358	0.647455	0.756097	0.535146	0.769015	0.867194	0.920016	0.434034	0.568218	0.44531
BnaA07g23400D	GSBRNA2T00099589001	Exocyst complex component EXOC3/Sec6	CDX68300	AT1G71820	5.25731	4.13844	5.04629	4.9067	4.33506	4.88621	4.53683	4.02855	3.92865	3.98277	4.00286	4.9849	3.71859	4.03524	3.83015	4.59612	5.39289	4.09091	4.68018	4.25857	3.855	4.71792	4.92303	4.40814	3.74124	2.40439	4.81133	4.64536	3.99187	4.77584	3.65563	4.21765	3.96779	4.95388	4.4794	5.21579	3.59829	4.01713	4.64796	4.62866	5.66441	4.53136	3.29859	2.45445	3.50783
BnaA07g23410D	GSBRNA2T00099590001	RNA recognition motif domain	CDX68301	AT1G71800	8.78308	8.18184	8.51819	8.77254	7.83309	7.30845	8.0146	9.4571	7.63419	7.62386	7.60076	8.31029	7.68328	7.85189	8.84037	8.26283	8.73495	6.69664	7.58968	8.19643	8.71448	8.47654	7.33027	8.93647	7.25276	4.94828	7.3009	7.39136	9.00576	9.02647	7.43486	8.17701	6.60046	7.42146	9.3388	8.81809	8.26036	8.84255	8.61789	7.9258	8.6759	7.88977	8.40405	9.11697	8.69061
BnaA07g23420D	GSBRNA2T00099591001		CDX68302	AT1G71780	14.7599	14.5018	10.9323	12.1508	11.6987	13.0989	13.5242	13.1888	14.8179	9.84715	10.3798	9.62461	13.0493	9.92374	12.8037	9.37352	15.3062	16.516	11.1101	13.0392	9.81697	13.6854	13.2695	10.3306	11.6674	6.13244	8.9753	30.024	15.1607	14.541	9.50986	8.92478	6.9832	25.8136	12.3782	19.3948	13.3073	11.4002	13.2559	14.5795	15.7809	11.3338	10.5259	14.4674	12.2977
BnaA07g23430D	GSBRNA2T00099592001	RNA recognition motif domain	CDX68303		23.1196	23.4627	19.7604	29.066	21.7974	28.1597	19.9728	21.4219	20.1925	23.932	22.1064	30.4881	23.1119	25.6156	23.1202	28.2682	21.176	18.3401	26.7535	26.869	25.2326	22.3794	21.2556	23.7731	23.9278	13.353	21.283	18.7818	19.29	21.0186	20.307	20.4837	23.1025	19.2998	21.441	23.1866	23.081	23.3011	20.8149	24.0639	24.1185	20.2379	23.101	18.7508	22.9747
BnaA07g23440D	GSBRNA2T00099594001	Inositol polyphosphate-related phosphatase	CDX68304	AT1G71710	7.77016	7.95062	6.53399	8.41277	9.87653	8.2222	8.5344	8.65367	8.34497	9.87362	11.4967	9.27379	5.28452	6.96925	5.82045	6.80044	6.14498	5.59502	6.72922	7.12349	6.72202	5.96815	7.33496	7.01287	8.01967	8.55604	10.8907	3.64532	8.79123	9.44297	10.2719	10.0357	9.53494	4.54579	8.14931	5.90289	7.83863	4.77704	4.71095	7.16339	5.75398	6.25999	7.66266	4.35892	4.97469
BnaA07g23450D	GSBRNA2T00099596001	Plant peroxidase	CDX68305	AT1G71695	4.71058	2.98526	3.65671	1.16918	1.61646	0.952317	3.93132	2.72038	3.61838	1.83234	3.66393	2.14663	7.52181	2.64637	6.6099	2.37876	2.17092	2.52827	3.08918	3.50701	3.80151	4.62894	2.93316	3.58911	1.67917	0.881315	1.95477	1.22099	2.02361	1.55679	2.72701	2.00367	2.43005	0.972536	1.77697	1.20497	5.05828	4.72135	3.98228	1.15574	2.39652	2.50771	3.81154	5.31437	6.46097
BnaA07g23460D	GSBRNA2T00099599001	GDSL lipase/esterase	CDX68306	AT1G71691	0.222805	0.509073	0.571071	0.841073	0.954574	1.41314	0.0771049	0.295975	0.615422	1.91194	1.33393	0.638201	0.20325	0.371839	0.386184	0.783375	1.52432	4.00076	0.311239	0.331703	0.622894	0.602297	1.18215	0.788948	0.344835	0.384473	0.71841	6.92551	6.68898	5.04108	0.592107	1.24445	0.993308	14.2786	3.08726	7.39842	0.873961	0.0999739	0.196061	1.19223	3.66502	1.66666	1.40321	0.247368	0.224435
BnaA07g23470D	GSBRNA2T00099600001	Protein kinase domain	CDX68307	AT1G71530	0.207169	0.148585	0.148466	0.267524	0.265255	0.112015	0.403082	0.264514	0.0610857	0.234535	0.132537	0.367141	0.423274	0.214934	0.248103	0.169376	0.0793718	0.0598868	0.129582	0.414078	0.1602	0.130802	0.0534274	0.23135	0.205203	0.0269548	0.0835433	0	0.0313842	0.0369245	0.181653	0.255777	0.172981	0.223611	0.148814	0.0395532	0.383745	0.243135	0.170086	0.118359	0.269987	0.105226	0.0723191	0	0.312375
BnaA07g23480D	GSBRNA2T00099601001	Pentatricopeptide repeat	CDX68308	AT1G71490	0.127482	0.293915	0.048934	0.384773	0.131148	0.332281	0.451767	0.319692	0.211415	0.154614	0.288337	0.427129	0.465048	0.23378	0.286238	0.307085	0.340101	0.207256	0.213554	0.432187	0.294231	0.129344	0.317055	0.514761	0.0338183	0.159961	0.358021	0.152584	0.372404	0.109542	0.282337	0.151777	0.282911	0.126349	0.500312	0.496298	0.12649	0.0686925	0.470914	0.195066	0.0762779	0.242785	0.393332	0.442561	0.066284
BnaA07g23490D	GSBRNA2T00099602001	NTF2-like domain superfamily	CDX68309	AT1G71480	0	0	0	0	0	0	0	0	0	0	0	0	0	0	0	0	0	0	0	0	0	0	0	0	0	0	0	0.57881	0	0	0	0	0	0	0	0	0	0	0	0	0	0	0	0	0
BnaA07g23500D	GSBRNA2T00099603001	AP2/ERF domain	CDX68310	AT1G71450	0	0	0	0	0	0	0	0	0	0	0	0	0	0	0	0	0	0	0	0	0	0	0	0	0	0	0	0	0	0	0	0	0	0	0	0	0	0	0	0	0	0	0	0	0
BnaA07g23510D	GSBRNA2T00099605001		CDX68311		0	0	0	0	0.13086	0	0	0	0	0	0	0	0	0	0	0	0	0	0	0	0	0	0	0	0	0	0	0.417264	0.246616	0	0	0	0.099148	0	0	0	0	0	0	0	0	0	0	0	0
BnaA07g23520D	GSBRNA2T00099607001	Leucine-rich repeat	CDX68312	AT1G71390	0.0606445	0.318034	0.142231	0.125387	0.11023	0.068135	0.337719	0.305644	0.383249	0.516157	0.602789	0.391796	0.533383	0.340757	0.560874	0.323718	0.0852574	0.164228	1.27313	0.201375	0.932889	0.910266	0.439746	0.800054	0.0286807	0.169867	0.262617	0	0.0508158	0.0579583	0.143111	0.670189	0.570488	0.100163	0.188834	0.0650332	0.189927	0.299646	0.305375	0.130512	0.0907282	0.110006	1.03475	0.319595	0.613897
BnaA07g23530D	GSBRNA2T00099609001	Leucine-rich repeat	CDX68313	AT1G71390	0.0414285	0.0239681	0.0397298	0.0781334	0	0.022486	0	0	0	0.041891	0.0213109	0.063374	0	0	0.0166272	0	0	0	0.0520358	0	0.0184297	0	0.064639	0.0232634	0.0274736	0	0	0.0309881	0	0.0593845	0	0.0206073	0.0278333	0.0256597	0.0717202	0.0317888	0.0514097	0.0558254	0.136611	0.0317068	0.0309895	0.0563614	0	0.055366	0
BnaA07g23540D	GSBRNA2T00099610001	Lung seven transmembrane receptor-like	CDX68314	AT5G42090	60.5371	52.8458	62.9327	72.6744	71.1284	69.8893	50.7213	57.4192	52.1191	55.2317	61.5919	65.1716	49.5655	60.46	46.1022	69.2451	66.5082	71.7293	65.359	58.6209	60.5717	61.7527	61.2588	62.2549	60.7066	37.7853	66.7346	61.4569	69.8575	70.5368	59.0048	62.2583	70.878	56.7433	64.8757	65.7381	58.2035	59.3045	57.6324	60.9741	63.2996	64.6806	61.9063	46.4988	44.2921
BnaA07g23550D	GSBRNA2T00099611001		CDX68315		0	0	0	0	0	0	0	0	0	0	0	0	0	0	0	0	0	0	0	0	0	0	0	0	0	0	0	0.743766	0	0	0	0	0	0	0	0	0	0	0	0	0	0.667876	0	0	0
BnaA07g23560D	GSBRNA2T00099612001	Serine hydroxymethyltransferase	CDX68316	AT5G26780	10.7913	10.1803	10.0416	13.2981	11.9397	12.3284	9.33801	9.23825	8.66951	11.0846	11.9095	12.5506	11.2143	12.5829	11.73	14.3015	11.8945	12.1077	11.5355	13.034	11.1853	12.0834	13.2368	13.4494	13.1423	8.31332	13.435	12.0464	11.5997	12.8186	11.5042	9.70836	8.58372	10.3834	12.9708	11.2695	11.4139	12.7081	12.4723	11.8921	11.1223	13.3984	10.7705	9.91527	9.3817
BnaA07g23570D	GSBRNA2T00099613001	Cytidine and deoxycytidylate deaminase domain	CDX68317	AT5G24670	7.51323	5.32936	6.06301	4.7029	4.68293	6.38218	6.7453	5.97074	5.11469	6.44417	4.23402	5.6618	6.10831	4.67847	4.63845	5.13275	7.63053	6.38349	5.54732	6.2256	5.59729	4.93216	6.22769	4.61202	4.64795	3.05856	4.93339	5.24332	7.77022	8.45263	4.57072	6.1714	4.73556	6.15818	5.8439	5.84594	5.35146	5.44925	6.78319	5.65331	5.76292	6.03559	6.04558	6.89563	4.9862
BnaA07g23580D	GSBRNA2T00099614001	DNA repair RAD52-like protein	CDX68318	AT1G71310	9.40721	8.34322	6.31762	5.80633	5.48365	6.35254	8.6426	7.41558	6.31022	5.81235	6.42446	6.63105	10.8413	9.60408	11.0625	6.07831	6.14787	7.72694	7.89815	9.78427	10.4929	6.8483	6.58237	7.72312	8.89677	4.30445	6.6136	6.93013	5.77102	7.98359	9.75278	9.05706	9.88278	7.12508	7.09772	6.27463	6.15406	8.88514	7.06824	5.83559	4.7687	7.15541	7.11397	11.3522	8.22393
BnaA07g23590D	GSBRNA2T00099615001	GDSL lipase/esterase	CDX68319	AT1G71250	0	0	0	0.729182	1.92087	2.42765	0	0	0	0	0	0	0	0	0	0	14.5779	8.63774	0.107939	0	0	0	0	0	0	0	0	36.4961	10.0029	11.8243	0	0	0	34.3398	4.73861	24.5858	0	0	0	4.32835	15.883	0.931879	0.0599972	0	0.155442
BnaA07g23600D	GSBRNA2T00099616001	GDSL lipase/esterase	CDX68320	AT1G71250	0	0.111079	0	0	0	0	0	0.167407	0	0.148425	0	0.0492904	0	0.204929	0.0391533	0.479428	0	0	0	0	0.0430743	0.0993833	0.199689	0.109382	0.0650974	0.201165	0	0.497607	2.77519	1.5191	0	0.144113	0.0654002	0.32756	2.34558	0	0	0.0659954	0	2.8036e-09	1.06062	1.40316	0	0	0
BnaA07g23610D	GSBRNA2T00099617001	Protein OBERON	CDX68321	AT3G63500	10.1362	9.06727	9.45727	13.2739	10.0074	10.608	9.78459	10.1745	9.60456	9.0865	11.7425	10.5538	8.03295	8.70579	8.48042	9.89613	8.54341	10.2699	10.0919	9.60275	8.42796	9.51325	8.30165	9.08675	6.74366	8.55597	10.6772	7.28183	8.478	10.178	8.08073	12.4156	11.1806	7.10975	8.40168	8.0686	7.66421	7.70779	5.25291	9.2172	11.9518	8.93058	5.44764	5.27651	6.42377
BnaA07g23620D	GSBRNA2T00099619001		CDX68322	AT1G71190	16.1944	21.2401	15.0183	13.492	16.9361	18.0089	17.0137	14.2214	16.2539	15.8071	11.1432	14.0899	15.137	16.1932	17.2623	21.2277	15.3451	15.7932	14.6832	14.8822	16.6296	17.8551	17.9282	15.5669	13.186	12.319	15.3046	17.1015	14.1051	21.8777	12.505	12.8788	12.6275	17.5398	17.6186	14.5128	17.8993	20.7668	23.9974	22.7395	17.1112	16.1301	18.9579	24.449	19.4154
BnaA07g23630D	GSBRNA2T00099620001	Very-long-chain 3-ketoacyl-CoA synthase	CDX68323	AT1G71160	0	0.0428365	0	0	0.0385658	0.0407823	0	0.0427053	0	0	0	0.0758215	0	0.0312988	0	0.0408912	0	0.0872258	0	0	0	0.152082	0	0.0419364	0.199028	0	0	0	0	0.0535931	0	0	0	0.0929635	0	0	0	0	0.0495082	0	0	0	0	0.349768	0.090669
BnaA07g23640D	GSBRNA2T00099621001	Multi antimicrobial extrusion protein	CDX68324	AT1G71140	0.204845	0.211105	0.328014	0	0.0526645	0.333989	0.124182	0.0388849	0.415772	0.206862	0.231366	0.248903	0.0467134	0.142405	0.136644	0.102482	0.452762	0.476209	0.0715254	0.243895	0.0384156	0.145391	0.197671	0.22924	0.0679342	0.236252	0.110224	1.83919	0.34376	0.390514	0.0852798	0.134832	0.0228503	1.96836	0.29564	1.04673	0.169216	0.137899	0.112646	0.626493	1.08317	0.553364	0.382456	0.273068	0.330346
BnaA07g23650D	GSBRNA2T00099623001	AP2/ERF domain	CDX68325		5.09408	4.69141	6.3162	3.48856	3.66277	3.67422	6.24505	3.80271	6.20271	4.53644	3.63084	3.39558	8.8321	3.52798	3.97862	6.49806	3.45371	5.29285	2.82551	3.82273	3.29257	4.87951	3.80073	3.28771	6.55907	1.23784	3.95475	4.1019	3.19525	2.22692	2.77759	1.09809	2.62446	2.87438	2.19108	3.20675	6.85196	6.05825	7.78277	5.28179	3.92801	4.85925	2.61793	5.39589	6.33257
BnaA07g23660D	GSBRNA2T00099624001	Glycosyl transferase, family 14	CDX68326	AT1G71070	1.23193	1.03851	1.06592	0.774158	1.67551	0.86157	0.729242	1.65479	1.53165	2.64978	2.39388	1.56174	1.3489	0.995743	0.946363	1.33024	1.28984	1.60638	1.6511	1.1227	2.08889	1.49899	1.89836	1.36417	0.392323	0.918715	1.07284	1.54899	1.58669	1.97117	2.10019	2.22286	0.642776	2.8947	2.45017	1.69967	1.46534	1.5924	1.17709	2.05404	2.21124	2.21222	2.6904	1.72384	1.42997
BnaA07g23670D	GSBRNA2T00099626001	Membrane transport protein	CDX68327	AT1G70940	0.180948	0.504091	0.355867	0.144693	0.315861	0.26083	0.324803	0.726106	0.500343	0.761196	1.83858	0.798455	0.651873	0.40232	0.553023	0.120153	0.124019	0.403099	1.02891	0.36284	1.32412	0.732049	0.493409	0.329153	0.145359	0.450467	0.683015	0.032791	0.106719	0.34553	0.57655	1.00185	1.30894	0.333996	0.474462	0.235438	0.483662	0.216519	0.404775	0.0335477	0.0655812	0.282842	1.48395	0.351434	0.540088
BnaA07g23680D	GSBRNA2T00099629001	Bet v I/Major latex protein	CDX68328	AT1G70850	0.077045	0	0	0	0	0	0.000558592	2.33642e-05	0	0	0.393113	0	4.51518e-05	0	0	0	4.08593e-06	0	0	0	0	0	0.460777	0.0852946	0	0	0	5.93885e-05	0	5.04558e-05	0.0742279	0	0	0	0	0	0	4.10703e-06	0	0	0	0	0	0	1.31043e-05
BnaA07g23690D	GSBRNA2T00099630001		CDX68329	AT1G70790	0	0	0	0	0	0	0	0	0	0	0	0	0	0	0	0	0	0	0	0	0	0	0	0	0	0	0	0	0	0	0	0	0	0	0	0	0	0	0	0	0	0	0	0	0
BnaA07g23700D	GSBRNA2T00099632001	Uncharacterized protein At4g22758-like	CDX68330	AT1G70780	19.0134	22.8739	20.3328	12.093	11.2742	10.9548	17.4556	15.6464	17.9947	18.6876	20.1352	22.0899	21.8387	23.0161	21.8947	17.5949	15.7184	14.766	19.6562	21.7064	17.5597	14.5749	9.56608	15.2347	20.5209	4.97121	11.5412	19.6289	19.4838	13.4225	14.8653	12.0908	15.2637	15.9678	12.7702	13.907	16.1027	19.4071	20.199	11.8448	13.7648	10.935	29.6787	28.4248	23.4021
BnaA07g23710D	GSBRNA2T00099633001	Transmembrane protein 214	CDX68331		0	0.222578	0.494457	0	0.209232	0	0	0	0.240956	0	0.207454	0	0	0	0	0	0	0.119444	0	0	0	0	0	0	0	0	0	0	0	0	0	0	0	0.634061	0	0	0	0	0	0	0	0.138738	0	0.537777	0
BnaA07g23720D	GSBRNA2T00099634001	Protein kinase domain	CDX68332	AT1G70740	2.62939	1.67803	2.04633	2.38677	2.66987	2.60459	2.59497	1.81975	1.61577	3.05887	3.58883	1.95558	1.60815	1.58252	1.8653	1.49	3.99613	1.97287	2.37067	1.2018	2.355	2.15999	4.78643	1.52748	2.23475	0.933471	2.43656	1.89258	1.6204	1.52307	2.496	4.01103	5.65958	2.49445	3.03579	2.44922	2.55722	2.66639	2.50373	2.69769	2.63819	2.6257	2.82155	3.77192	5.59655
BnaA07g23730D	GSBRNA2T00099635001	Pectinesterase inhibitor domain	CDX68333	AT1G70720	5.21472	2.71373	4.32089	0	0.556671	0.356114	6.3875	7.73451	4.48781	1.63487	1.87532	0.636973	4.96222	1.64143	4.79514	1.04111	0.892512	0.509094	1.36892	1.27105	1.20808	4.49359	5.06581	2.50642	0.721086	0.212675	1.1335	0	0	0.30676	3.68181	1.54475	2.85471	0	0.125894	0	1.33585	1.30992	2.29868	0.165379	0	0.147716	2.10223	1.85661	5.04785
BnaA07g23740D	GSBRNA2T00099636001	Glycoside hydrolase family 9	CDX68334	AT1G70710	2.07931	4.52075	3.28395	0.725487	1.93837	1.33451	5.33444	6.13682	5.4592	5.69331	7.33583	2.80013	12.3539	5.29716	11.6496	5.36788	1.3178	2.34924	8.48504	5.872	9.00417	11.5203	6.02462	9.70776	2.64476	3.00885	4.12009	2.65195	1.52545	1.81092	5.40536	8.73143	8.87864	2.99974	2.17017	4.11027	9.79036	8.41642	5.50218	6.13141	6.89823	8.15253	16.6418	18.7064	18.731
BnaA07g23750D	GSBRNA2T00099637001	Tify domain	CDX68335		1.23673	1.24875	2.1634	0.320548	0.2104	0.308076	0.963732	1.02496	0.75206	0.937944	4.07436	0.179882	1.14079	0.785282	1.12699	0.367457	1.54663	0.276329	0.621365	0.640563	0.687695	0.171748	2.61562	0.263897	0.232102	0.865348	0.430532	0.866787	0.791276	0.252503	2.3532	1.3449	5.07073	0.669323	0.631012	0.794883	1.45464	0.637739	0.506723	1.96296	0.72497	2.46448	1.53706	1.37076	2.23228
BnaA07g23760D	GSBRNA2T00099638001	Caleosin-related	CDX68336	AT1G70670	0.152952	0.188203	0.228693	0.232061	0.316849	0.750891	0.244601	0	0.191528	0.467356	0.170544	0.402987	0.139564	0.129873	0.511921	0	0.56851	0.554747	0.284918	0.0726024	0.0773368	0.486803	0.310496	0.265262	0	0.332125	0.180433	0.235527	0.744086	0.338673	0	0.530145	0	1.00184	0.846097	0.235077	0.393515	0.259047	0.10119	0.389982	0.737123	0.311939	0.23798	0.104361	0.649433
BnaA07g23770D	GSBRNA2T00099639001	Mak16 protein	CDX68337		4.13598	4.72798	4.12659	4.49229	2.91604	3.83253	4.08072	2.92037	4.00807	3.0945	4.38656	4.18997	5.33039	5.98855	5.49277	3.79998	3.15274	3.72068	4.94643	4.97071	4.6111	4.48079	2.78232	5.28934	4.43382	2.63987	4.12109	3.97655	3.42665	4.0624	4.11069	4.22295	4.50691	3.62803	2.92342	2.75871	3.36688	4.14379	4.47251	3.78428	3.97214	3.74937	4.81658	4.85225	4.16008
BnaA07g23780D	GSBRNA2T00099640001	ABC transporter-like	CDX68338	AT1G70610	6.00831	4.90618	5.72028	5.18487	4.61532	4.882	5.27039	5.13299	5.15796	5.54729	5.14506	4.5656	6.03409	5.37693	5.81731	4.55938	4.07554	5.26028	4.77863	5.85825	4.54387	5.21291	4.5829	5.19182	5.32323	2.27144	5.00177	3.57897	3.96573	4.55568	4.08447	4.29615	3.91324	4.95896	5.02279	3.61289	4.83891	4.58498	5.55545	4.92708	5.61842	4.27089	4.96259	4.76671	4.95548
BnaA07g23790D	GSBRNA2T00099641001	Ribosomal protein L18e/L15P	CDX68339	AT1G70600	13.1446	19.2902	9.77058	6.70309	7.90878	9.59328	15.4428	12.1939	13.3123	10.9388	12.7542	11.271	16.6529	18.2351	17.209	12.2115	8.75239	7.23304	9.04872	13.3134	14.1759	9.87874	15.2067	10.5885	16.8191	7.49753	12.1911	17.0215	8.37074	14.8485	19.5609	12.0826	11.1362	15.4555	13.6062	16.9808	9.52061	13.9491	15.7353	10.8707	12.1758	8.26699	17.9382	20.353	21.9327
BnaA07g23800D	GSBRNA2T00099642001	Ankyrin repeat-containing domain superfamily	CDX68340		2.00193	2.8161	2.53584	1.79892	2.04746	2.66154	2.48928	2.32787	1.85061	2.82794	1.08981	2.28426	2.46753	2.58648	2.40786	2.48097	2.61557	1.88193	2.08421	2.04021	2.91422	1.27376	2.24086	2.50663	2.0823	2.56472	1.23857	4.01312	2.59443	2.53334	3.21156	2.36998	1.79246	2.06452	2.52497	3.01303	2.06868	2.35181	2.68622	2.83536	2.08883	3.01922	3.13194	3.98509	3.02035
BnaA07g23810D	GSBRNA2T00099643001	Transferase	CDX68341		0.0532613	0.0600987	0.0513065	0	0	0	0.219985	0.0605529	0	0	0	0	0.0486047	0.133529	0	0	0	0	0	0.0953154	0	0	0.108039	0	0	0	0.056854	0	0	0	0	0	0	0	0	0	0	0	0	0	0	0	0	0	0
BnaA07g23820D	GSBRNA2T00099644001	Chloramphenicol acetyltransferase-like domain superfamily	CDX68342		1.1229	0	1.03867	0	0	0	1.1873	0	0	0	0	0	0	0	0	0	0	0	0	0.853372	0	0	0	0	0	0	0	0	0	0	0	0	0	0	0	0	0	0	0	1.51465	0	0	0	0	0
BnaA07g23830D	GSBRNA2T00099645001	Small GTP-binding protein domain	CDX68343	AT5G14670	1.00272	0.100031	0.352781	0.0863169	0.280525	0	0.0929178	0	0	0	0.185589	0.0897283	0	0	0	0	0.0935495	0	0.229583	0.16378	0.3143	0	0	0	0.241945	0.180604	0.0957394	0	1.21883	0	0	0.348686	0.120127	0.566689	0.210936	0.4173	0	0	0.120558	0.1389	0.136209	0.123857	0.379222	0.12028	0.981862
BnaA07g23840D	GSBRNA2T00099647001		CDX68344		0	0	2.15961	0	0	0	0	2.7784	0	2.05562	0	0	1.77786	3.48958	3.83782	3.72776	0	1.29316	0	0	1.03897	0	0	0	0	0	0	0	0	0	0	0	0	0	0	0	0	0	0	0	0	5.75611	0	0	0
BnaA07g23850D	GSBRNA2T00099648001	BURP domain	CDX68345	AT1G70370	0.907246	2.84708	1.89869	0.0877428	0.358953	0.227292	1.01896	1.19485	0.909329	1.0582	2.82778	1.06609	1.35885	1.78331	1.45562	0.892067	0.071596	0.810097	2.71784	1.74264	2.85243	1.62859	0.77268	1.72609	0.586147	0.877223	2.26352	0.0347969	0	0.0333239	2.18183	2.70997	2.56432	0	0.241612	0.142747	1.18608	0.597559	0.859098	0.0356043	0	0.727751	1.40321	0.963138	0.536473
BnaA07g23860D	GSBRNA2T00099649001		CDX68346	AT1G70350	6.10801	4.88546	5.7213	6.65636	6.26188	3.8931	7.96415	5.5267	5.76867	6.02876	4.65633	6.18681	9.57795	6.6591	7.06808	5.32312	6.68916	5.95723	5.98414	7.14225	5.93903	4.72648	3.4895	4.70335	6.89327	2.70293	5.32499	7.17835	5.07555	7.33389	6.06698	3.87443	4.41724	6.45134	7.07375	6.68089	6.38578	7.50412	6.46215	4.80641	3.19517	4.9825	9.86693	8.71813	8.99797
BnaA07g23870D	GSBRNA2T00099650001	NHL repeat	CDX68347	AT1G70280	3.12499	4.70556	3.71159	3.12524	3.62487	3.58687	2.84966	1.79833	2.89969	3.33891	4.80001	3.98387	3.73327	4.5027	3.66849	4.36714	1.96971	2.62847	2.98679	3.83797	3.99014	1.89417	2.83953	3.22221	4.70871	1.54711	4.00357	1.14095	1.69636	2.48513	4.65582	3.92045	3.88054	1.20541	3.5518	1.78463	3.9337	3.8004	4.61415	2.14181	1.02931	4.75753	5.17881	4.24176	3.63137
BnaA07g23880D	GSBRNA2T00099652001		CDX68348	AT1G70270	1.41271	5.32552	5.90013	3.86349	5.09898	5.42426	12.1073	15.5146	21.0594	21.5258	14.1109	11.3721	19.9284	10.2488	23.1704	6.98383	9.55065	7.17985	7.23293	17.1044	15.3113	7.16659	15.6293	9.1375	9.5614	4.15802	7.26956	3.17304	7.61753	9.2585	3.80308	15.6265	19.22	2.70392	2.57036	10.7826	26.1314	25.2028	21.5046	2.1252	3.03509	11.7835	19.759	31.1191	23.7979
BnaA07g23890D	GSBRNA2T00099653001	EamA domain	CDX68349	AT1G70260	0	0	0	0	0	0	0	0	0	0	0	0	0	0	0	0	0	0	0	0	0	0	0	0	0	0	0	0	0	0	0	0	0	0	0	0	0	0	0	0	0	0	0	0	0
BnaA07g23900D	GSBRNA2T00099654001	PC-Esterase	CDX68350	AT1G70230	0.197495	0.17805	0.167029	0.487812	1.22133	0.187673	0.850247	0.383662	0.200681	2.21793	0.859372	0.487657	0.312086	0.297785	1.19697	0.535499	1.05501	0.604613	0.862582	0.929107	1.13643	0.51503	0.639164	1.10891	0.477474	0.477969	0.173802	1.34951	0.622505	0.250156	0.921765	0.313583	0.442163	0.426374	1.23257	0.519364	0	0.683764	0.67762	0.777227	1.02347	0.464693	0.467018	0.666577	1.00527
BnaA07g23910D	GSBRNA2T00099655001	PMR5 N-terminal domain	CDX68351	AT1G70230	0.716508	1.29846	0.733621	1.06559	0.772687	1.65502	1.12601	1.35946	2.37443	1.40115	2.28142	1.94277	1.09034	1.07466	1.72261	1.253	0.447308	1.23924	2.06107	1.35923	1.32334	0.818554	0.504842	1.63489	0.792721	0.951811	0.539002	1.68012	0.518604	0.89987	1.68572	1.92239	3.42242	1.48258	1.02123	0.554058	1.04497	0.943085	0.451494	1.35503	2.12119	2.59798	1.20549	1.18737	1.18389
BnaA07g23920D	GSBRNA2T00099657001	Peptidase S10, serine carboxypeptidase	CDX68352	AT3G63470	0	0	0.0357569	0.0351083	0.114756	0.0404487	0	0	0.0440382	0.0751132	0.0763618	0.0376079	0	0	0.0297599	0	0	0	0.0623607	0	0.131369	0.0377115	0.0382009	0.041598	0	0	0.0799656	0	0.0905553	0	0.0370715	0.109999	0.398035	0.0461026	0	0	0	0.100154	0	0.0568753	0	0	0	0	0
BnaA07g23930D	GSBRNA2T00099659001	RNA recognition motif domain	CDX68353	AT1G70200	1.97134	3.29168	3.00669	1.37553	1.41675	1.75001	2.18621	1.51696	2.61764	1.61008	2.85897	2.27815	2.28329	1.80846	2.79351	2.04998	1.30236	1.75642	2.27036	2.08105	1.59807	2.30127	1.91088	2.41394	1.36115	1.49466	2.57876	1.29292	1.21616	1.43053	1.54753	2.51881	2.58585	2.38794	1.75584	1.49115	1.57392	2.12278	1.65041	1.36345	1.65614	1.50611	1.74168	0.871412	2.97643
BnaA07g23940D	GSBRNA2T00099660001	Ribosomal protein L7/L12	CDX68354	AT1G70190	22.7069	21.9979	23.3943	18.579	16.0215	19.2565	17.6013	21.0447	20.0732	16.1315	17.6264	18.6603	19.1991	21.3079	25.3626	18.4107	16.2421	16.4671	21.109	24.0343	20.2577	20.7649	19.3487	20.1915	21.8567	9.33024	21.1211	20.136	17.8441	21.5512	20.5435	19.363	19.4661	20.8274	19.0016	24.3542	17.2146	21.8755	21.4434	16.8389	19.0972	20.9911	16.5733	19.9545	22.6403
BnaA07g23950D	GSBRNA2T00099661001	Sterile alpha motif domain	CDX68355	AT1G70180	6.88348	4.61799	5.61101	5.07449	5.70013	6.26627	4.6546	3.94505	5.57159	4.59772	5.27423	4.75255	5.54444	5.00576	5.04128	4.57105	5.48871	5.62755	5.02545	4.84039	4.26086	6.13011	5.03679	5.13185	4.20866	3.58043	3.88272	3.79763	5.71751	6.16652	6.3114	4.88372	4.50865	5.06057	4.71353	4.22046	5.43501	6.05765	4.05386	5.17396	6.17208	4.33258	5.73872	4.35178	5.56211
BnaA07g23960D	GSBRNA2T00099663001	Peptidase M10, metallopeptidase	CDX68356	AT1G70170	0.524659	0.216194	0.229553	0.67553	0.686297	0.415305	0.740133	1.08509	0.902848	0.962055	0.146632	0.527466	0.174083	0.159355	0.190365	0	0.685342	0.333137	0.360007	0.213265	0.586613	0.483121	0.728735	0.106372	0.0632825	0.293676	0.153102	1.49927	0.522426	1.15636	0.18841	1.0749	2.09888	1.53724	0.606014	1.09553	0.118026	0	0.314929	0.218595	1.06958	0	0.266508	0	0.402743
BnaA07g23970D	GSBRNA2T00099664001	Protein of unknown function DUF674	CDX68357		0	0	0	0	0	0.0412357	0	0	0	0	0	0	0.0345948	0	0.0606644	0	0.0778349	0	0	0	0	0	0	0	0.100617	0	0	0	0	0	0	0	0	0	0	0	0	0	0	0	0	0	0	0	0
BnaA07g23980D	GSBRNA2T00099666001	Paired amphipathic helix	CDX68358	AT1G70060	1.05361	1.1441	1.02816	1.96343	1.50057	1.84771	1.00938	1.01108	1.00632	1.18186	1.45642	1.97381	1.20818	1.19489	1.04064	1.618	1.89319	1.62996	1.20095	1.28995	0.967024	1.10776	1.49622	1.25363	1.66707	0.812845	1.08529	2.22141	1.68451	2.12043	1.2175	1.13952	0.895422	1.78222	1.96352	1.87801	1.3092	1.34777	1.71017	1.69936	1.44241	1.50922	1.46629	0.667213	1.407
BnaC01g24370D	GSBRNA2T00125668001		CDX68359		0	0	0	0	0	0	0	0	0	0	0	0	4.222	0	5.22575	14.8554	0	10.5905	17.1485	0	14.6522	10.4484	14.0299	17.0068	0	0	0	0	0	0	0	0	0	0	0	0	11.1723	20.1299	10.9769	20.1031	9.08183	6.21193	2.30323	23.5709	18.0599
BnaC01g24380D	GSBRNA2T00125669001	ACT domain	CDX68360		0	0	0	0	0	0	0	0	0	0	0	0	0	0	0	0	0	0	0	0	0	0	0	0	0	0	0	0	0	0	0	0	0	0	0	0	0	0	0	0	0	0	0	0	0
BnaC01g24390D	GSBRNA2T00125671001		CDX68361		0.0451787	0	0	0	0	0	0	0	0	0.0455748	0	0	0.0412211	0	0	0	0	0	0	0	0	0	0	0.0504122	0	0	0	0	0	0	0	0	0	0	0	0	0	0	0	0	0	0	0	0	0
BnaC01g24400D	GSBRNA2T00125672001		CDX68362		0	0	0	0	0	0	0	0	0	0	0	0	0	0	0	0	0	0	0	0	0	0	0	0	0	0	0	0	0	0	0	0	0	0	0	0	0	0	0	0	0	0	0	0	0
BnaC01g24410D	GSBRNA2T00125674001	Thiolase-like	CDX68363		0	0	0	0	0	0	0	0	0	0	0	0	0	0	0	0	0	0	0	0	0	0	0	0	0	0	0	0	0	0	0	0	0	0	0	0	0	0	0	0	0.315151	0	0	0	0
BnaC01g24420D	GSBRNA2T00125677001	CDC48, N-terminal subdomain	CDX68364		0	0	0	0.755143	0	1.73803	0	0	0	0	0	0.357278	0	0	0	0	0.404788	0.465651	0.658514	0	0.626322	0.396454	0.680364	0	0	0	0	1.1982	2.40748	0	0	0.667003	1.48558	1.00216	0	2.96042	0	0	0	0.59261	2.96882	0	0	0	0.905386
BnaC01g24430D	GSBRNA2T00125682001	Small GTPase	CDX68365	AT3G46060	32.255	34.4357	32.2665	30.1317	32.8445	31.5945	33.5947	34.3042	33.3795	31.1023	27.3854	30.6361	30.574	29.3811	30.2756	30.717	32.6824	36.4038	27.9245	27.5539	30.3245	25.3728	31.4293	31.1483	33.7024	25.347	27.4902	38.3095	31.3197	33.9122	24.8125	26.6531	23.8968	33.2006	31.4125	36.1916	29.827	32.2061	32.5025	30.7978	31.873	31.1065	31.8136	32.3921	24.5395
BnaC01g24440D	GSBRNA2T00125685001	Zinc finger C2H2-type	CDX68366	AT3G46070	1.6264	0	0.721457	0.562348	0.907311	0.162087	1.62948	0.332731	0.174009	1.77429	2.23791	0.994188	0.270176	0	0.115543	0.466604	1.97743	0.173958	0.248723	0	0	0.14874	2.52618	0.482585	0.196382	0.140266	0.151764	1.55847	1.61656	1.03801	0.675791	1.23517	4.42752	0.737629	1.88983	1.57585	2.53408	0.987682	0.977868	1.57116	0.442842	0.803915	1.41994	1.15779	5.41642
BnaC01g24450D	GSBRNA2T00125688001	Protein kinase domain	CDX68367	AT3G46160	0	0	0.0416737	0	0	0	0	0	0	0	0.0444217	0	0	0	0	0	0	0	0	0	0	0	0	0	0	0	0	0	0	0	0	0	0	0	0	0	0	0	0	0	0	0	0	0	0
BnaC01g24460D	GSBRNA2T00125693001		CDX68368		0	0	0	0	0	0	0	0	0	0	0	0	0	0	0	0	0	0	0	0	0	0	0	0	0	0	0	0	0	0	0	0	0	0	0	0	0	0	0	0	0	0	0	0	0
BnaC01g24470D	GSBRNA2T00125694001	Ribonuclease H domain	CDX68369		0	0	0	0	0	0.155407	0	0	0	0.141872	0.143237	0	0	0	0	0	0.291684	0.166772	0.238496	0	0.597161	0	0	0	0	0	0.145911	0.427018	1.03383	0.199324	0	0.26411	0	0.353722	0	0.216001	0	0	0	0.646048	0.637055	0.192778	0	0	0.16777
BnaC01g24480D	GSBRNA2T00125705001	Protein kinase domain	CDX68370	AT3G46290	1.43753	1.48594	1.38217	1.86229	2.10914	1.38981	1.23098	1.93839	1.51579	1.73319	2.66154	1.48718	1.22833	1.40646	1.38981	1.69761	2.00768	1.64808	2.07426	1.64379	1.75203	1.19955	2.01661	1.92756	0.85826	1.98945	2.13484	0.783624	1.83817	1.24147	1.73706	2.33148	2.88704	0.667948	1.20905	1.28121	2.00881	1.47465	1.26508	2.18646	1.64816	2.05448	1.3277	1.10028	1.40289
BnaC01g24490D	GSBRNA2T00125707001	Protein kinase domain	CDX68371	AT3G46330	0.223622	0.179628	0.164884	0.162183	0.0921134	0.171138	0.161817	0.0981166	0.244635	0.121798	0.160964	0.0703017	0.109793	0.159704	0.0967241	0.132238	0.176489	0.279406	0.0878531	0.109031	0.0476371	0.174639	0.233248	0.309385	0.0228138	0.0543456	0.205115	0.128657	0.272202	0.246737	0.125454	0.171471	0.115683	0.234372	0.218358	0.135108	0.14948	0.185477	0.138489	0.26337	0.110045	0.117017	0.265766	0	0.187876
BnaC01g24500D	GSBRNA2T00125712001	Leucine-rich repeat	CDX68372		0	0	0	0	0	0	0	0	0	0	0	0	0	0	0	0	0	0	0	0	0	0	0	0	0	0	0	0	0	0	0	0	0	0	0	0	0	0	0	0	0	0	0	0	0
BnaC01g24510D	GSBRNA2T00125713001	Protein kinase domain	CDX68373	AT3G46420	0	0	0	0	0	0	0	0	0	0	0	0	0	0	0	0	0	0	0	0	0	0	0	0	0	0	0	0	0	0	0	0	0	0	0	0	0	0	0	0	0	0	0	0	0
BnaC01g24520D	GSBRNA2T00125714001		CDX68374		0	0	0	0	0	0	0	0	0	0	0	0	0	0	0	0	0	0	0	0	0	0	0	0	0	0	0	0	0	0	0	0	0	0	0	0	0	0	0	0	0	0	0	0	0
BnaC01g24530D	GSBRNA2T00125715001		CDX68375		0	0	0	0	0	0	0	0	0	0	0	0	0	0	0	0	0	0	0	0	0	0	0	0	0	0	0	0	0	0	0	0	0	0	0	0	0	0	0	0	0	0	0	0	0
BnaC01g24540D	GSBRNA2T00125716001	NAD(P)-binding domain	CDX68376	AT3G46440	15.2539	13.554	14.6932	20.6796	19.3676	17.7898	13.4261	15.7804	15.7271	16.6308	13.9311	17.3156	10.6483	13.2947	12.5213	19.8043	19.9897	19.4405	15.3048	13.3998	15.3099	12.4879	13.4721	14.4194	14.2028	15.4399	15.9805	28.7211	25.4514	25.4879	15.5048	19.7439	18.1094	30.3956	20.9618	27.0026	14.4616	13.2563	15.1235	20.0382	21.5799	20.3571	15.2883	9.25722	9.09182
BnaC01g24550D	GSBRNA2T00125724001		CDX68377		0	0	0	0	0	0	0	0	0	0	0	0	0	0	0	0	0	0	0	0	0	0	0	0	0	0	0	0	0	0	0	0	0	0	0	0	0	0	0	0	0	0	0	0	0
BnaC01g24560D	GSBRNA2T00125738001	Oxoglutarate/iron-dependent dioxygenase	CDX68378		0	0	0.156786	0	0	0	0	0	0	0	0.0436893	0	0	0.0355671	0	0	0	0.0520699	0	0	0	0.0451295	0	0	0	0	0.0563461	0	0	0	0	0	0	0	0.0984009	0	0.0538052	0	0.0581727	0	0	0	0	0	0
BnaC01g24570D	GSBRNA2T00125745001	Armadillo	CDX68379	AT3G46510	10.1701	8.21001	9.6009	9.16059	11.2865	8.90764	8.71526	9.25422	8.33928	9.23302	10.694	8.36626	8.57007	8.20863	8.58106	10.2998	9.56952	11.3376	10.7742	8.83265	10.4826	9.44436	7.95111	9.97033	8.20289	7.95193	7.91603	9.21676	8.85953	10.1086	8.21646	10.545	9.52602	9.97822	9.48688	10.9622	8.26788	7.14019	7.16793	10.0026	10.0729	10.8828	7.78677	7.72235	7.47111
BnaC01g24580D	GSBRNA2T00125746001	Armadillo	CDX68380	AT3G46510	0.727925	0.925849	0.761018	1.28144	1.23855	0.728619	0.647142	1.14003	0.790287	0.902527	0.954522	0.950355	1.10318	0.665101	0.726132	1.07233	0.495983	0.810195	0.894842	0.61762	1.2663	1.00153	0.991014	1.0933	1.55578	1.47456	1.20694	0.622145	0.470883	0.751902	0.946149	0.882542	1.07898	0.3153	0.594612	0.599688	0.595829	0.593195	0.538534	0.764439	1.35047	0.984456	0.425466	0.362261	0.896642
BnaC01g24590D	GSBRNA2T00125747001		CDX68381		0.232497	0.476349	0.371868	0.804087	0.425208	0.67336	0.753826	0.971709	0.489606	0.496061	0.185901	0.446643	0.471192	0.236875	0.331425	1.01815	1.72297	0.780001	0.432757	0.368766	0.848349	0.576614	0.321157	0.40562	0.445445	0.216036	0.585894	7.96188	2.51547	2.77453	0.441971	0.538131	0.138644	3.32849	0.805114	1.78324	0.416505	0.34799	0.136326	0.395273	1.93211	0.210848	0.43473	0.65532	0.250369
BnaC01g24600D	GSBRNA2T00125755001		CDX68382		0	0	0	0	0	0	0	0	0	0	0	0	0	0	0	0	0	0	0	0	0	0	0	0	0	0	0	0	0	0	0	0	0	0	0	0	0	0	0	0	0	0	0	0	0
BnaC01g24610D	GSBRNA2T00125756001	Protein of unknown function DUF674	CDX68383		0.227732	0.589502	0.0733335	0	0	0.165623	0	0.172263	0.179376	0.0763756	0.38739	0.075246	0.138532	0.0635478	0.240973	0.0816325	0.545391	0.177233	0.191257	0.13624	0.197573	0	0.151459	0.420316	0	0.076124	0.401399	0.22752	0.369343	0	0.292838	0.659125	0.100473	0.0942056	0	0	0.0936859	0.101955	0	0.926283	0.227047	0.103224	0	0	0
BnaC01g24620D	GSBRNA2T00125757001	Protein of unknown function DUF674	CDX68384		0	0	0	0	0	0	0	0.202398	0	0	0	0	0.164823	0	0	0	0	0	0	0	0	0	0.335339	0	0	0	0	0	0	0	0	0	0	0.225253	0	0	0	0	0	0	0	0	0	0	0
BnaC01g24630D	GSBRNA2T00125759001		CDX68385		0	0	0	0	0	0	0	0	0	0	0	0	0	0	0	0	0	0	0	0	0	0	0	0	0	0	0	0	0	0	0	0	0	0	0	0	0	0	0	0	0	0	0	0	0
BnaC01g24640D	GSBRNA2T00125760001	Methyl-CpG DNA binding	CDX68386	AT3G46580	8.06228	7.89	6.66672	5.4424	5.67864	6.14336	7.55664	7.29645	7.01952	5.87037	5.43388	4.72982	6.98695	5.42998	6.65198	5.62822	6.16419	7.1724	7.01445	6.1184	6.04467	6.39356	7.10555	7.31366	5.87287	5.85675	5.95425	6.63771	6.73882	6.1563	5.69647	6.04224	7.32919	8.00282	5.34641	8.09603	7.65328	7.06693	7.82564	8.46172	7.27727	7.31655	7.34597	9.32126	7.87865
BnaC01g24650D	GSBRNA2T00125762001		CDX68387		1.32406	1.55319	1.28025	1.64431	1.61419	2.16812	1.35283	1.03229	1.07528	1.58062	0.590564	1.63515	1.81296	0.554558	1.508	2.75252	2.12399	3.48018	2.5017	1.33762	2.07531	1.42192	0.985384	1.28075	1.31803	0.990711	0.872201	2.23259	1.71092	3.51801	2.14317	1.27252	0.109333	2.77315	1.43574	2.65343	1.02077	2.44436	1.31372	3.91111	3.21819	3.48819	1.95373	2.29677	1.7858
BnaC01g24660D	GSBRNA2T00125763001	Transcription factor GRAS	CDX68388	AT3G46600	1.58109	0.981204	1.29755	1.61149	2.41865	0.305123	2.58178	2.90992	1.55199	3.29151	4.04377	2.10365	1.82935	1.02987	2.40557	0.378241	1.66957	0.941771	2.05291	1.34363	1.74827	1.83714	6.72075	2.05	1.07434	3.27006	2.12874	0.63483	1.93429	0.716186	3.49289	6.07245	9.12541	0.669087	3.21643	1.47736	2.79347	3.73723	3.00337	3.02366	2.59495	2.55356	4.12262	4.93092	6.6174
BnaC01g24670D	GSBRNA2T00125764001	Transcription factor GRAS	CDX68389	AT3G46600	0.644432	0.791458	1.2697	1.2543	6.6114	0.699099	1.68368	4.23877	4.20602	10.4077	7.18018	9.18954	5.77766	3.21375	6.39626	0.768608	3.45163	0	3.42578	2.88812	4.32322	7.00724	14.8189	2.26433	2.92736	5.2156	0.683566	1.02281	3.28285	2.31754	7.98936	10.1469	12.3444	0.984909	4.53948	2.98483	1.71953	8.2979	3.084	2.03924	1.96798	0.908881	10.1489	10.8632	13.601
BnaC01g24680D	GSBRNA2T00125768001	DVL	CDX68390	AT3G46613	0	0	0	0	0	0	0	0	0	0	0	0	0	0	0	0	0	0	0	0	0	0	0	0	0	0	0	0	0	0	0	0	0	0	0	0	0	0	0	0	0	0.154202	0	0	0
BnaC01g24690D	GSBRNA2T00125769001		CDX68391		0	0.22777	0	0.396676	0.10719	0	0	0	0	0	0.318803	0	0	0	0	0.111518	0.214757	0.122456	0	0	0.0896405	0	0	0.114985	0	0.102671	0	0.313918	0	0	0	0.0993539	0	0.260002	0.363464	0	0	0	0.276621	0.159293	0	0.1422	0.289461	0	0.124869
BnaC01g24700D	GSBRNA2T00125771001	SANT/Myb domain	CDX68392	AT3G46640	1.53987	1.4632	2.20015	2.76572	2.07122	3.12086	1.69522	1.9233	1.78858	2.45325	1.85601	1.50285	1.96134	2.70209	2.34892	1.74832	2.18787	1.789	1.81108	2.33557	1.88902	1.59192	1.56002	1.49306	2.90677	2.37593	3.00145	2.21544	2.41491	2.38798	1.69315	1.96391	2.22265	2.20147	1.81186	2.95178	2.33072	2.51253	2.3054	1.31366	1.72739	1.77235	1.90901	2.37054	1.93583
BnaC01g24710D	GSBRNA2T00125772001	UDP-glucuronosyl/UDP-glucosyltransferase	CDX68393	AT3G46660	0.65001	0.261827	0.398024	0.136413	0.268018	0.522681	0.184714	0.636823	0.479341	0.793944	0.494178	0.564847	0.375309	0.518891	0.4064	0	0.22721	0.338125	0.316614	1.07976	0.634512	0.152376	0.487504	0.656604	0.187154	0.571535	0.576741	0.441774	0.241125	0.16748	0.0609188	0.995848	0.825732	0.137189	0.0658198	0	0.831925	0	0.309109	0	0	0.285028	0.109515	0.417191	0.216216
BnaC01g24720D	GSBRNA2T00125773001	F-box domain	CDX68394		0	0	0	0	0	0	0	0	0	0	0	0	0	0	0	0	0	0	0	0	0	0	0	0	0	0	0	0	0	0	0	0	0	0	0	0	0	0	0	0	0	0	0	0	0
BnaC01g24730D	GSBRNA2T00125775001	UDP-glucuronosyl/UDP-glucosyltransferase	CDX68395	AT3G46690	0	0.136496	0	0.136536	0.0743066	0	0	0	0	0	0	0	0	0.0201306	0.0384711	0	0.0742053	0	0	0.129317	0.0211667	0.0488203	0.0740761	0.0268703	0	0	0	0	0.17598	0.0687332	0	0.0236075	0	0.119499	0	0	0	0.0324188	0	0	0	0.131085	0	0	0
BnaC01g24740D	GSBRNA2T00125778001	Leucine-rich repeat domain superfamily	CDX68396		0	0	0	0	0	0	0	0	0	0	0	0	0	0	0	0	0	0	0	0.667314	0	0	0	0	0	0	0	0	0	0	0	0	2.09212	0	0	0	0	0	0	0	0	0	0	0	0
BnaC01g24750D	GSBRNA2T00125779001	Leucine-rich repeat domain superfamily	CDX68397		0	0	0	0	0	0	0	0	0	0	0	0	0	0	0	0	0	0	0	0	0	0	0	0	0	0	0	0	0	0	0	0	0	0	0	0	0	0	0	0	0	0	0	0	0
BnaC01g24760D	GSBRNA2T00125780001		CDX68398		0	0	0	0	0	0	0	0	0	0	0	0	0	0	0	0	0	0	0	0	0	0	0	0	0	0	0	0	0	0	0	0	0	0	0	0	0	0	0	0	0	0	0	0	0
BnaC01g24770D	GSBRNA2T00125781001	NB-ARC	CDX68399	AT3G46530	0	0.336951	0	0	0	0.450243	0	0.11653	0	0.103433	0	0.100965	0	0	0.16258	0	0	0	0	0.0926945	0.0883738	0	0	0	0.136815	0.101263	0.215544	0.309288	0	0.0799485	0	0	0.270978	0.384201	0.238705	0	0.253513	0.828636	0	0	0	0.280208	0.285301	0	0.369174
BnaC01g24780D	GSBRNA2T00125782001		CDX68400		1.35022	1.73225	1.99357	0	1.37686	0	2.25952	1.46533	1.63452	0	4.37039	0.758906	1.2791	2.81233	2.26384	1.63405	2.88007	2.41722	0	3.59408	1.99482	0.739895	3.07764	0.801341	1.75054	2.12118	1.43887	0	0	0	0	1.26481	0	2.74286	1.57622	9.36571	3.64348	4.56268	0.921594	1.07278	1.02208	0.947636	2.06596	1.89941	2.53726
BnaC01g24790D	GSBRNA2T00125783001	Bacterial surface antigen (D15)	CDX68401		2.27906	1.92854	2.13277	2.37113	2.3933	2.04049	2.69778	2.62398	2.79004	1.92003	2.79157	2.54189	2.74491	2.14333	2.25255	2.16699	2.39024	2.9189	2.67652	2.25626	2.33431	2.65377	2.45499	2.45058	1.93527	2.45546	2.55024	3.22709	3.18447	1.96657	2.75994	2.95184	2.68847	2.29991	2.16096	1.99854	2.75218	2.9736	2.07734	1.87782	2.08418	1.95292	2.82304	2.19464	1.77078
BnaC01g24800D	GSBRNA2T00125784001		CDX68402		19.5553	8.21491	14.3321	18.616	14.1539	9.67764	16.3889	5.64347	12.4614	15.0426	22.1453	20.1494	21.9879	9.98036	17.4067	17.2948	14.4746	15.3072	20.8682	13.9617	17.4857	13.6215	16.3367	18.1017	9.91814	21.5915	15.7446	11.385	12.3521	11.7793	12.7716	13.6436	14.0069	13.3202	17.582	9.18389	13.1159	13.9039	6.29078	6.65288	14.8052	8.63895	10.9936	4.76522	8.20863
BnaC01g24810D	GSBRNA2T00125785001	ATPase, AAA-type, conserved site	CDX68403	AT5G40010	0	0	0	0	0	0	0	0	0	0	0	0	0	0	0	0	0	0	0	0	0	0	0	0	0	0	0	0	0	0	0.0958053	0	0	0	0	0	0	0	0	0	0	0	0	0	0
BnaC01g24820D	GSBRNA2T00125787001	Low-temperature-induced 78kDa/65kDa	CDX68404	AT3G46750	0	0	0	0	0	0	0	0	0	0	0	0	0	0	0	0	0	0	0	0	0	0	0	0	0	0	0	0	0	0	0	0	0	0	0	0	0	0	0	0	0	0	0	0	0
BnaC01g24830D	GSBRNA2T00125788001		CDX68405		0	0	0	0	0	0	0	0	0	0	0	0	0	0	0	0	0	0	0	0	0	0	0	0	0	0	0	0	0	0	0	0	0	0	0	0	0	0	0	0	0	0	0	0	0
BnaC01g24840D	GSBRNA2T00125789001	Protein kinase domain	CDX68406	AT3G46760	0.0281625	0.0634036	0.271385	0.212817	0.289339	0.245442	0.232414	0	0.26643	0.283804	0.403553	0.0845559	0.462634	0	0.314187	0.243984	1.09854	0.315041	0.0472603	0.453766	0.197141	0	0	0.188009	0.523205	0.172168	0.1201	0.590311	0.0685447	0.641612	0.331292	0.164784	0.149863	0.279362	0.195228	1.46519	0.0696276	0	0	0	0	0.0765846	0.314257	0	0.203497
BnaC01g24850D	GSBRNA2T00125794001	NAD(P)-binding domain	CDX68407	AT3G46780	3.08813	2.84662	3.09924	1.26974	1.49124	1.21402	3.97808	3.91015	3.81441	1.95803	2.32291	1.87197	2.2348	1.70724	2.09844	1.99278	1.1503	0.979828	3.07358	1.78576	3.38036	2.44925	2.48359	2.43051	1.53665	2.17452	1.69065	2.03366	1.50185	0.761453	2.4639	2.29408	1.59925	1.81753	1.49254	0.960429	1.68641	0.812337	1.33839	2.0397	2.30962	1.31357	2.12354	2.03084	2.15129
BnaC01g24860D	GSBRNA2T00125797001	Small GTPase	CDX68408	AT3G46830	0	0	0	0	0	0	0	0	0	0	0	0	0	0	0	0	0	0	0	0	0	0	0	0	0	0	0	0	0	0	0	0	0	0	0	0	0	0	0	0	0	0	0	0	0
BnaC01g24870D	GSBRNA2T00125800001	Ulp1 protease family, C-terminal catalytic domain	CDX68409		0	0	0	0	0	0	0	0	0	0	0	0	0	0	0	0	0	0	0	0	0	0	0	0	0	0	0	0	0	0	0	0	0	0	0	0	0	0	0	0	0	0	0	0	0
BnaC01g24880D	GSBRNA2T00125801001		CDX68410		0	0	0	0	0	0	0	0	0	0	0	0	0	0	0	0	0	0	0	0	0	0	0	0	0	0	0	0.336905	0	0	0	0	0	0	0	0	0	0	0	0	0	0	0	0	0
BnaC01g24890D	GSBRNA2T00125802001		CDX68411		0	0	0	0	0	0	0	0	0	0	0	0	0	0	0	0	0	0	0	0	0	0	0	0	0	0	0	0	0	0	0	0	0	0	0	0	0	0	0	0	0	0	0	0	0
BnaC01g24900D	GSBRNA2T00125805001		CDX68412		0	0	0	0	0	0	0	0	0	0	0	0	0	0	0	0	0	0	0	0	0	0	0	0	0	0	0	0	0	0	0	0	0	0	0	0	0	0	0	0	0	0	0	0	0
BnaC01g24910D	GSBRNA2T00125806001	NAC domain	CDX68413		0	0	0	0	0	0	0	0	0	0	0	0	0	0	0	0	0	0	0	0	0	0	0	0	0	0	0	0	0	0	0	0	0	0.113649	0	0	0	0	0	0	0	0	0	0	0
BnaC01g24920D	GSBRNA2T00125807001		CDX68414		0	0	0	0	0	0	0	0	0	0	0	0	0	0	0	0	0	0	0	0	0	0	0	0	0	0	0	0	0	0	0	0	0	0	0	0	0	0	0	0	0	0	0	0	0
BnaC01g24930D	GSBRNA2T00125809001	Ctr copper transporter	CDX68415	AT2G26975	0	0.843695	0.128045	0	0.67308	1.15252	0.264973	0.592959	0.309779	1.18508	0.266029	0.254423	0.72083	0.11073	0.412354	0.417093	0.270468	0.772458	0	0.118712	1.00174	0.529814	0.37865	0.143589	0	2.40131	0.135906	0	0.319822	0.925803	1.33891	0.862109	0.343706	1.14751	0	0	0.483666	0.879733	1.39068	0.199847	0.984034	0.536328	0.723935	0.172119	0.467588
BnaC01g24940D	GSBRNA2T00125810001		CDX68416		0	0.24709	0	0.0701081	0	0	0	0	0	0	0.0781356	0.294225	0	0.0620475	0.353131	0.0797866	0.152198	0.0865213	3.54923	0.0665126	3.60442	0.299913	0.148129	0.2464	0	0.0744597	0.0784601	0.222211	0.450914	0.105287	0.214809	0	0.0981776	0.368005	0	0	0	0.597481	0.196183	0	0.997769	0.201621	0.412437	0	0
BnaC01g24950D	GSBRNA2T00125811001		CDX68417		0	0.179039	0.0776485	0	0	0	0	0	0.0949161	0.163782	0.163902	0	0	0.134553	0.192253	0	0	0.28149	0.202377	0.0723885	0.0695523	0	0.319518	0.266622	0	0.16059	0	0	0	0	0.0772034	0.231971	0	0	0.278703	0	0	0	0	0	0	0.109263	0.223243	0.106228	0.19341
BnaC01g24960D	GSBRNA2T00125818001		CDX68418		0	0	0	0	0	0	0	0	0	0	0	0	0.820794	0	0	0	0	0	0	0	0	0	0	0	0	0	0	0	0	0	0	0	0	2.61119	0	0	0	0	0	0	0	0	0	0	0
BnaC01g24970D	GSBRNA2T00125819001		CDX68419		0	0	0	0	0	0.750566	0	0	0	0	0	0	0	0	0	0	0	0	0	0	0	0	0	0	0	0	0	0	0	0	0	0	0	0	0	0	0	0	0	0	0	0	0	0	0
BnaC01g24980D	GSBRNA2T00125820001		CDX68420		0	0	0	0	0	0	0	0	0	0	0	0	0	0	0	0	0	0	0	0	0	0	0	0	0	0	0	0	0	0	0	0	0	0	0	0	0	0	0	0	0	0	0	0	0
BnaC01g24990D	GSBRNA2T00125821001	Ribosomal biogenesis regulatory protein	CDX68421		0	0	0	0	0	0.109078	0	0	0	0	0	0	0	0	0	0	0	0	0	0	0	0	0	0	0	0	0	0	0	0.141115	0	0	0	0	0	0	0	0	0	0	0	0	0	0	0
BnaC01g25000D	GSBRNA2T00125822001	Tubulin	CDX68422		5.23357	4.72267	4.4345	2.67062	3.41352	2.002	5.64156	5.78427	3.92131	4.26809	3.81988	4.69384	4.10972	4.29907	5.69307	4.57623	3.19167	3.29006	3.51881	3.74503	5.42419	2.92567	5.51032	4.40242	3.71952	3.29172	3.88822	4.53934	2.77946	3.76693	5.72157	3.74257	3.29269	5.49446	4.0935	5.072	4.62998	5.09448	4.45094	3.98398	3.1094	5.23431	5.59474	7.02701	6.44909
BnaC01g25010D	GSBRNA2T00125824001		CDX68423		3.20321	3.06007	1.2234	3.41443	1.64171	1.90842	2.67956	2.15144	2.28256	3.01369	1.2381	2.98461	1.18868	2.5469	3.31848	2.67176	2.38781	3.5113	2.52106	3.24119	3.52295	1.8467	2.74811	2.31314	1.99373	2.6608	1.57159	2.44203	3.53	3.15408	1.82017	1.23929	2.76507	3.48172	2.58273	3.72754	1.35486	2.4686	2.70038	4.11655	1.97524	2.58486	2.63421	2.90236	2.51124
BnaC01g25020D	GSBRNA2T00125826001	Protein of unknown function DUF4750	CDX68424	AT1G36380	12.3901	12.8609	13.7037	12.3134	15.6568	12.7562	13.9473	16.2103	16.545	12.4028	8.2144	10.5569	12.0467	13.91	14.0505	14.6368	10.7497	10.4858	12.317	14.9085	18.8829	13.937	11.7464	14.9741	10.7873	8.56483	10.4514	15.4342	14.4109	9.7476	9.60399	13.2077	8.42424	21.9162	18.8623	16.2323	15.8364	15.1107	16.1999	19.1471	12.6103	14.1001	14.5707	13.2433	12.6858
BnaC01g25030D	GSBRNA2T00125828001	Glycoside hydrolase, family 3, N-terminal	CDX68425	AT3G47040	0.370039	0.456708	0.152205	0.698077	0.8429	1.03349	0.192782	0.662772	1.09578	0.320539	0.21736	0.537462	0.192845	0.286442	0.352056	0.867925	1.13909	1.10509	0.664192	0.306581	0.445602	0.294971	0.465292	0.414949	0.490824	0.469469	0.570772	1.97728	1.70155	1.5517	0.664663	1.52017	1.09919	2.25951	1.37296	1.82445	0.163894	0.0712073	0.592818	2.38602	1.93729	0.570891	1.14025	0.388139	0.384206
BnaC01g25040D	GSBRNA2T00125841001		CDX68426		1.6604	0.405089	0	2.41576	1.26049	3.7007	0.797615	0	0.484834	0.414359	0.417276	0.381949	0.76736	1.05944	0.316784	1.28818	0.862608	0.990687	0.700229	0.755721	0.334898	4.64334	0	0	0	1.76641	0.40378	0	5.62666	0.577576	0.34242	0	1.57788	0	0.985419	3.76987	0.51102	0.55169	0	0	3.15998	1.13416	1.13927	0	0
BnaC01g25050D	GSBRNA2T00125844001	Ribonuclease H domain	CDX68427		0	0.105964	0.154005	0.108146	0	0.049803	0.071775	0.0522978	0.135857	0.046371	0.0943496	0	0	0	0	0.0251349	0	0	0.0384135	0.0204555	0.142685	0	0.0476283	0.0514834	0	0	0	0	0	0	0.0694191	0	0.0307972	0	0.0264709	0	0.028453	0	0	0	0	0	0	0.0612745	0.055601
BnaC01g25060D	GSBRNA2T00125846001	PCH1	CDX68428		0.050919	0	0	0	0.0520499	0	0.0509292	0	0	0	0	0	0	0.0788244	0.0795209	0	0	0	0	0	0	0	0	0	0.202817	0	0.0521552	0.153402	0	0	0.139133	0	0	0.300697	0	0	0	0.0679824	0	0	0	0	0.209314	0	0
BnaC01g25070D	GSBRNA2T00125847001		CDX68429		0	0	0	0	0	0	0	0	0	0	0	0	0	0	0	0	0	0	0	0	0	0	0	0	0	0	0	0	0	0	0	0	0	0	0	0	0	0	0	0	0	0	0	0	0
BnaC01g25080D	GSBRNA2T00125848001		CDX68430		0	0.304988	0.309135	0	0	0.345782	0.601891	0	0	0	0.311357	0	0	0.266428	0	0	0.321298	0	0.263486	0.572373	0.249341	0	0.546568	0	0	0	0	0	0	0	0.259992	0.269721	0	0.39581	0	0	0	0.414702	0	0	0	0	0.422721	0.400619	0
BnaC01g25090D	GSBRNA2T00125849001		CDX68431		0.367627	0.379548	0	0.174812	0.761831	0.618441	0.1821	0.208573	0.215507	0	0	0	0	0.15538	0	0	0	0.433418	0.463473	0.16658	0.151887	0.184297	0	0.80684	0	0	0	0	0	0.256539	0.490882	0	0	0	0.640544	0	0.89556	0	0.728324	0.556371	0	0.249576	0	0.238198	0
BnaC01g25100D	GSBRNA2T00125851001	Pectinesterase inhibitor domain	CDX68432		0.137433	0	0	0	0	0	0	0.156042	0.162428	0	0.210659	0	0	0	0.0546123	0	0	0	0	0	0.119591	0	0	0	0	0	0.0728871	0	0	0	0	0.0665523	0	0	0	0	0	0	0	0	0	0	0	0	0
BnaC01g25110D	GSBRNA2T00125856001		CDX68433		0	0	0	0	0	0	0	0	0	0	0	0	0	0	0	0	0	0	0	0	0	0	0	0	0	0	0	0	0	0	0	0	0	0	0	0	0	0	0	0	0	0	0	0	0
BnaC01g25120D	GSBRNA2T00125859001	ABC transporter-like	CDX68434	AT3G47730	0	0	0	0	0	0	0	0	0	0	0	0	0.0200095	0	0	0	0	0	0	0	0	0	0	0	0	0	0	0	0	0	0	0	0	0	0	0	0	0	0	0	0	0	0	0	0
BnaC01g25130D	GSBRNA2T00125862001	ABC transporter A	CDX68435	AT3G47730	0.23421	0.432324	0.0754266	0.221503	0.400753	0.340756	0	0.442816	0	0.471077	0.238955	0	0.0718781	0.522805	0.619255	0	0.0801195	0.364606	0.131102	0.21021	0.270578	0.157842	0	0.25922	0.207155	0.390781	0.164944	0	0	0.442952	0	0	0.206553	0.387544	0.270773	0	0.385317	0.104835	0	0	0	0	0.651053	0.314787	0
BnaC01g25140D	GSBRNA2T00125863001	ABC transporter A	CDX68436		0	0	0	0	0	0	0	0	0	0	0	0	0	0	0	0	0	0	0	0	0	0	0	0	0	0	0	0	0	0	0	0	0	0.081576	0	0	0	0	0	0	0	0	0	0	0
BnaC01g25150D	GSBRNA2T00125864001		CDX68437		0	0	0	0	0	0	0	0	0	0	0	0	0	0	0	0	0	0	0	0	0	0	0	0	0	0	0	0	0	0	0	0	0	0	0	0	0	0	0	0	0	0	0	0	0
BnaC01g25160D	GSBRNA2T00125865001	ABC transporter-like	CDX68438		0.120792	0	0.154867	0.0380041	0.206978	0.0437917	0.208789	0.274994	0.0476552	0.0406363	0.0826112	0.0406381	0.110198	0.302471	0.128758	0.131561	0.0413614	0.140498	0.0675064	0.107934	0.177474	0	0.123743	0.0449862	0.0534162	0	0.0864358	0	0	0.172507	0.200087	0.515019	0.215216	0.0499019	0.0464969	0.0616919	0.199431	0.325136	0	0.184631	0.30103	0.109517	0.0563194	0.0536118	0.145921
BnaC01g25170D	GSBRNA2T00125867001	ABC transporter A	CDX68439		0	0	0	0	0	0	0	0	0	0	0	0	0	0	0.287634	0	0	0	1.09103	0.16807	0.459414	0	0	0	0	0	0	0.279133	0	0	0	0	0.238784	0.462748	0	0	0	0	0.489882	0	0	0.755202	0.252669	0	0
BnaC01g25180D	GSBRNA2T00125868001	ABC transporter A	CDX68440		0	0	0	0.471022	0	1.08699	0	0	0	0	0	0.227725	0	0	0	0	0	0	0	0	0	0.246722	0	0	0	0	0	0	0.299216	0	0	0.435674	0	0	0	0	0	0	0	0	0	0	0.333861	0	0
BnaC01g25190D	GSBRNA2T00125871001	ABC transporter-like	CDX68441	AT3G47780	0.0685549	0.022116	0.0955198	0.161979	0	0.190919	0.0669056	0.127751	0.15167	0.113275	0	0.139556	0.0461595	0.0932552	0.0958997	0.171994	0.0492354	0.0378702	0.198393	0.0712833	0.142378	0.245022	0.142145	0.158744	0.115716	0.0463735	0.017349	0.119638	0.253127	0.0688492	0.113665	0.0191475	0.0860898	0.118876	0.0553765	0.221019	0.0452373	0.0693461	0.0234018	0.109107	0.171726	0	0.191375	0.072636	0.164713
BnaC01g25200D	GSBRNA2T00125872001	Pentatricopeptide repeat	CDX68442	AT4G01030	0	0	0	0	0	0	0	0	0	0	0	0	0	0	0	0	0	0	0	0	0	0	0	0	0	0	0	0	0	0	0	0	0	0	0	0	0	0	0	0	0	0	0	0	0
BnaC01g25210D	GSBRNA2T00125873001		CDX68443		0	0	0	0	0	0	0	0	0	0	0	0	0	0	0	0	0	0	0	0	0	0	0	0	0	0	0	0	0	0	0	0	0	0	0	0	0	0	0	0	0	0	0	0	0
BnaC01g25220D	GSBRNA2T00125874001	HhH-GPD domain	CDX68444	AT3G47830	2.87402	2.52656	3.02016	2.14189	1.6231	2.67048	2.57833	2.93592	2.81436	2.37529	2.87849	2.0987	1.94477	3.31955	2.9634	3.24704	2.23448	1.90448	3.6867	4.81831	4.11689	2.4019	1.39196	2.79369	1.36996	1.57882	2.69688	2.42962	1.57235	1.25179	2.90646	3.03295	3.13565	1.53387	1.82932	2.10157	2.02574	3.26454	1.61955	1.09992	1.48945	1.35436	2.59206	2.16364	2.77574
BnaC01g25230D	GSBRNA2T00125880001	Domain of unknown function DUF629	CDX68445		9.24235	9.62312	8.52685	4.91829	9.04892	4.58678	5.21344	7.45399	4.46574	4.73602	6.67396	8.13417	7.03063	10.6029	6.80707	3.24919	4.917	4.54947	2.68376	8.18404	2.79694	4.48439	8.06875	6.36378	7.22077	5.20597	11.8189	10.7111	1.55583	5.28143	3.70535	6.86554	6.0533	3.23166	7.12744	9.14376	3.09549	5.08091	9.72468	6.73322	5.28546	4.32839	5.17785	8.17213	5.5325
BnaC01g25240D	GSBRNA2T00125881001	Domain of unknown function DUF629	CDX68446		0.276236	0.0770268	0.066654	0.065282	0	0	0.141829	0.0784069	0	0.0695346	0.0705615	0	0	0.231119	0	0.0744579	0.283538	0.161115	0.0579977	0.0619135	0.120168	0.209564	0.207712	0.0766141	0	0	0	0	0	0	0	0	0	0	0	0.211101	0.0852817	0.092796	0.0913357	0.105371	0.20649	0	0	0.0914984	0.248905
BnaC01g25250D	GSBRNA2T00125882001	DnaJ domain	CDX68447	AT3G47940	1.94593	1.79099	1.75683	1.86671	2.41441	1.79115	2.45013	2.52784	2.5218	2.50387	1.99389	2.03615	2.09651	1.98029	1.78655	1.73658	2.03892	2.21178	2.24686	1.68662	3.41071	1.73025	2.62289	2.00818	2.12668	1.64076	1.68154	1.81547	1.90425	2.50825	2.99079	2.60881	2.88565	2.57371	1.48921	2.09301	3.22922	2.27253	2.0145	2.4037	1.83623	1.76444	1.63072	2.24462	2.42276
BnaC01g25260D	GSBRNA2T00125883001		CDX68448		0.805629	1.63933	1.58604	1.11547	3.55201	1.18644	2.08607	2.0939	0.627932	3.70391	1.87358	0.246933	0.491443	0.775792	1.64535	3.57234	2.48776	1.27552	0.904656	3.07849	1.51272	5.38358	1.97441	3.12823	0.714724	0.942686	0	7.80806	0.326596	1.11459	1.59199	2.35416	0.682875	2.02879	2.51355	0.812741	1.30165	4.27432	1.06611	4.02521	3.23379	3.83016	2.18294	1.46435	0.3117
BnaC01g25270D	GSBRNA2T00125886001	MT-associated protein TORTIFOLIA1/SPIRAL2-like	CDX68449		2.43921	2.69703	1.3942	1.74265	3.72634	3.35244	1.60231	2.50106	1.90482	1.01093	2.03314	3.4333	3.71132	3.4404	2.51284	3.36408	4.18101	3.5969	2.56296	2.76828	2.33415	2.84992	1.11624	2.17967	0.539865	3.14753	3.26318	5.81935	1.97275	3.6771	1.78633	1.65048	1.3042	5.07992	4.01798	3.08035	2.72008	2.43027	4.83386	2.76504	5.48084	3.03604	4.42377	1.83847	3.56454
BnaC01g25280D	GSBRNA2T00125887001	Proton-dependent oligopeptide transporter family	CDX68450	AT3G47960	0.289737	0.334838	0.229009	0.483424	0.206384	0.29037	0.366227	0.228716	0.290464	0.450657	0.206318	0.88569	0.528435	0.260015	0.232494	0.219884	0.320155	0.232853	0.167978	0.377665	0.297219	0.113093	0.324158	0.225178	0.147804	0.233689	0.16875	0.551187	0.16277	0.351316	0.142057	0.212613	0.38914	0.938726	0.385855	0.307788	0.24577	0.240237	0.0881976	0.68222	0.4001	0.181921	0.406577	0.387096	0.0540394
BnaC01g25290D	GSBRNA2T00125890001		CDX68451		0	0	0	0	0	0	0	0	0	0	0	0	0	0	0	0	0	0	0	0	0	0	0	0	0	0	0	0	0	0	0	0	0	0	0	0	0	0	0	0	0	0	0	0	0
BnaC01g25300D	GSBRNA2T00125891001		CDX68452		0	0	0	0	0	0	0	0	0	0	0	0	0	0	0	0	0	0	0	0	0	0	0	0	0	0	0	0	0	0	0	0	0	0	0	0	0	0	0	0	0	0	0	0	0
BnaC01g25310D	GSBRNA2T00125892001	Thioredoxin-like superfamily	CDX68453	AT1G52260	0	0	0	0	0	0	0	0	0	0	0	0	0	0	0	0	0	0	0	0	0	0	0	0	0	0	0	0	0	0	0	0	0	0	0	0	0	0	0	0	0	0	0	0	0
BnaC01g25320D	GSBRNA2T00125893001	HPP	CDX68454	AT3G47980	0	0	0	0	0	0	0	0	0	0	0	0	0	0	0	0	0	0	0	0	0	0	0	0	0	0	0	0	0	0	0	0	0	0	0	0	0	0	0	0	0	0	0	0	0
BnaC01g25330D	GSBRNA2T00125894001	HPP	CDX68455	AT3G47980	0	0	0	0	0	0	0	0	0	0	0	0	0	0	0	0	0	0	0	0	0	0	0	0	0	0	0	0	0	0	0	0	0	0	0	0	0	0	0	1.00401	0	0.674769	0	0.646057	0
BnaC01g25340D	GSBRNA2T00125895001	Zinc finger, RING-type	CDX68456	AT3G47990	11.5716	11.4186	11.1537	11.4331	10.3532	13.1726	11.7403	10.5487	10.6782	11.1013	11.4087	11.3538	14.4554	13.4221	13.8198	16.4128	10.8023	14.4523	12.5698	11.3757	14.3169	18.9598	13.4346	16.1958	11.7293	10.5333	10.764	9.83061	12.1325	10.5422	12.1496	8.63917	7.44941	9.27915	12.8605	11.5837	14.8226	18.8347	19.2501	13.7088	11.6136	14.4486	12.3748	19.5815	19.8191
BnaC01g25350D	GSBRNA2T00125896001		CDX68457		0	0	0	0	0	0	0	0	0	0	0	0	0	0	0	0	0	0	0	0	0	0	0	0	0	0	0	0	0	0	0	0	0	0	0	0	0	0	0	0	0	0	0	0	0
BnaC01g25360D	GSBRNA2T00125903001		CDX68458		7.61013	10.0239	7.59181	12.4907	9.61	15.3499	11.0606	11.0426	12.2559	9.10644	8.72746	14.3897	11.4626	13.1763	9.50029	9.02262	15.9379	15.3898	15.0566	9.0648	13.7622	8.35024	5.12838	2.03004	8.22117	15.254	6.54757	19.7004	14.0995	7.38094	6.80726	5.75462	6.11352	15.2184	9.54898	16.6992	4.76417	5.03562	7.01709	12.3634	12.3323	10.4679	10.6678	6.206	2.7926
BnaC01g25370D	GSBRNA2T00125906001	SNARE	CDX68459		0	0.594775	0.188954	0.183715	0.98369	0.848669	0	0	0	0	0	0	0.528474	0	0.897048	1.80173	0	0.910975	0	0	0.317887	2.32137	2.31135	3.11206	2.05009	0	0	0	0	1.88371	0	0	0	0.241062	0.673203	0	0.939996	1.79741	2.80372	3.21311	1.73402	1.834	1.05117	2.24773	3.16513
BnaC01g25380D	GSBRNA2T00125907001	TPP-binding enzyme, conserved site	CDX68460	AT3G48560	52.8177	44.8513	45.0685	42.8805	43.2242	49.0022	47.0643	50.0614	48.5086	46.7015	56.3282	57.5183	53.089	56.4518	48.336	53.7828	42.2563	44.6478	53.2816	56.405	50.7652	46.135	48.075	51.5456	58.2379	57.2527	58.0921	40.5691	38.5227	36.3185	60.3101	49.0919	57.422	43.8619	38.9147	47.6691	45.086	47.3748	39.611	42.0757	44.2254	43.7678	41.7956	38.7085	42.8663
BnaC01g25390D	GSBRNA2T00125908001		CDX68461		0	0	0	0	0	0	0	0	0	0	0	0	0	0	0	0	0	0	0	0	0	0	0	0	0	0	0	0	0	0	0	0	0	0	0	0	0	0	0	0	0	0	0	0	0
BnaC01g25400D	GSBRNA2T00125909001	Zinc knuckle CX2CX4HX4C	CDX68462		0	0	0	0	0	0	0	0	0	0	0	0	0	0	0	0	0	0	0	0	0	0	0	0	0	0	0	0	0	0	0	0	0	0	0	0	0	0	0	0	0	0	0	0	0
BnaC01g25410D	GSBRNA2T00125920001	Zinc finger protein SHOOT GRAVITROPISM 5	CDX68463	AT3G48550	0	0	0	0	0	0	0	0	0	0	0	0.163178	0	0	0	0	0	0	0.144368	0	0	0	0	0	0	0	0	0	0	0	0	0	0.22195	0	0	0	0	0	0	0	0	0	0	0	0
BnaC01g25420D	GSBRNA2T00125922001	Cytidine and deoxycytidylate deaminase domain	CDX68464	AT3G48540	1.92681	2.18767	2.54428	0.986688	0.861211	1.16641	2.26908	1.46178	2.832	1.44664	1.84117	1.60943	2.59607	1.73549	3.08607	2.09023	1.25715	1.379	1.17792	2.76674	1.29182	1.40148	2.75031	2.63481	1.77949	0.589788	1.29956	1.86263	1.58309	1.93689	1.17463	0.511995	1.45651	2.65623	1.30021	2.26752	1.77873	1.96021	1.74751	2.00706	1.54689	1.28469	1.22789	0.724521	3.05319
BnaC01g25430D	GSBRNA2T00125923001	CBS domain	CDX68465	AT3G48530	9.10143	7.88548	8.08896	8.61407	10.0657	11.7094	8.46048	9.77952	7.30584	10.3727	8.55154	9.00658	8.12623	8.33014	8.98382	9.11157	8.38692	9.00251	10.2265	7.7612	9.48541	8.49366	7.53455	7.79571	8.48697	8.38132	8.64402	11.0844	9.02355	10.2281	9.55012	9.7856	8.83702	8.46006	10.6708	9.78785	9.00225	8.33015	9.91524	9.259	8.67203	8.58624	9.38789	10.3023	8.05757
BnaC01g25440D	GSBRNA2T00125926001		CDX68466	AT3G48510	0.191775	0.143112	0	0.12083	0.262623	0.209059	0.197302	0.384288	0.0755634	0.450691	0.275507	0.191228	0.175041	0.0599981	0.109851	0.0690515	0	0.0745252	0.175571	0.11455	0.584545	0.194071	0	0	0	0.388358	0.339696	0	0.466691	0	0.0676383	0.558777	0.848557	0.158602	0.147774	0	0.157941	0.171856	0	0.0975722	0	0.173838	0.267119	0.339064	0.384442
BnaC01g25450D	GSBRNA2T00125929001		CDX68467		0	0	0	0	0	0	0	0	0	0	0	0	0	0	0	0	0	0	0	0	0	0	0	0	0	0	0	0	0	0	0	0	0	0	0	0	0	0	0	0	0	0	0	0	0
BnaC01g25460D	GSBRNA2T00125930001	Putative F-box protein At1g67623-like	CDX68468		0	0	0	0	0	0	0	0	0	0	0	0	0	0	0	0	0	0	0	0	0	0	0	0	0	0	0	0	0	0	0	0	0	0	0	0	0	0	0	0	0	0	0	0	0
BnaC01g25470D	GSBRNA2T00125931001	FBD domain	CDX68469		0	0	0	0	0	0	0	0	0	0.1426	0	0	0	0	0	0	0	0	0	0	0	0	0	0	0	0	0	0	0	0	0.137212	0	0	0	0	0	0	0	0	0	0	0	0	0	0
BnaC01g25480D	GSBRNA2T00125936001	S1 domain	CDX68470	AT3G48500	1.82987	1.87072	1.86948	1.17023	1.36904	0.851452	2.82057	3.2484	2.14849	1.1014	2.21082	1.65468	3.00446	2.77927	2.12588	1.70373	1.4614	1.27189	2.1287	1.81513	2.02495	1.75615	2.22998	2.33822	2.17085	2.57823	1.7778	1.62607	1.45097	1.55232	2.04285	2.133	2.04783	1.87464	1.31123	1.12236	2.53382	2.44199	1.62919	1.38228	1.46522	1.56571	2.18497	2.2463	1.53729
BnaC01g25490D	GSBRNA2T00125940001		CDX68471		10.7553	9.73706	10.3152	9.42139	11.853	8.83617	9.92979	10.1727	9.74301	10.9691	11.7884	11.2527	10.337	17.8179	10.4775	11.7391	8.1689	10.7075	8.61178	13.0524	10.7157	12.6907	10.1878	11.8423	10.8426	8.87324	11.3928	12.5682	10.0281	9.98156	13.6012	9.91114	9.97427	10.9421	10.7761	13.9149	10.0022	11.9438	13.2782	8.09445	12.435	10.7237	14.96	11.0134	10.5048
BnaC01g25500D	GSBRNA2T00125946001		CDX68472	AT5G39640	0	0	0	0	0	0	0	0	0	0	0	0	0	0	0	0	0	0	0	0	0	0	0	0	0	0	0	0	0	0	0	0	0	0	0	0	0	0	0	0	0	0	0	0	0
BnaC01g25510D	GSBRNA2T00125948001		CDX68473		0	0	0	0	0	0	0.67023	0	0	0	0	0	0.591823	0	0	0.732672	0.668883	0	0	0	0	0	0.657642	0	0	0	1.95062	0	0	0	0	0	0	0	0	0.963382	0	0	0	0	0	0.879893	0	0.865792	0
BnaC01g25520D	GSBRNA2T00125949001	Cytochrome P450	CDX68474	AT3G48300	1.00911	1.7389	0.391643	7.47538	3.02877	4.6189	0.375331	0.334964	0.592897	3.00954	0.460703	8.0125	0.159337	1.9389	0.190727	3.56496	3.13218	4.0379	1.61993	1.61413	1.23432	1.77967	0.579133	0.502265	2.58203	1.41948	0.576448	11.724	5.74457	4.03167	3.16872	0.626993	0.137782	8.07574	2.32759	6.56868	0.0425152	0.0461961	0.258768	10.5807	9.64766	2.17068	0.682437	0.297296	0
BnaC01g25530D	GSBRNA2T00125950001		CDX68475		0	0	0	1.12475	0	0	0	0	0	0	0	0	0	0	0	0	0.610574	0	0	0	0	0	0	0	0	0	0	0	0	0	0	0	0	0	0.683077	0	0	0	0	0	0	0	0	0	0
BnaC01g25540D	GSBRNA2T00125953001	Cytochrome P450	CDX68476	AT3G48300	0.137248	0.210125	0.0329665	0.688522	0.776277	0.223779	0	0.0781582	0	0.28899	0.105691	0.510881	0.0938953	0.17848	0	0.266251	0.922186	0.45675	0.460061	0.258023	0.272993	0	0.516452	0	0.182066	0.147717	0.0369228	3.06069	1.21109	0.783849	0.389218	0	0	1.94705	0.735379	1.45987	0	0	0.135853	1.3319	1.388	0.513356	0.19218	0	0
BnaC01g25550D	GSBRNA2T00125955001		CDX68477		19.0108	28.716	18.5269	19.4174	15.6628	18.745	21.4023	19.9339	17.4575	15.3404	19.066	17.5428	23.11	22.2047	19.4439	24.8738	18.0378	23.5994	19.918	24.4504	18.6736	29.6304	20.2587	20.0603	21.3052	15.1728	18.7998	28.7323	20.598	20.161	14.1281	12.9957	16.6878	19.5319	15.7932	28.1765	21.4831	18.1264	24.4127	27.5274	28.0705	32.3705	14.0944	23.975	20.4076
BnaC01g25560D	GSBRNA2T00125957001		CDX68478		0	0	0	0.338619	0	0	0	0	0	0	0	0	0	0	0	0	1.52867	1.69771	0	0	0	0	0	0	0	0	0	0	0	0.563456	0	0	0	0.983474	0	0	0	0	0	0	0	0	0	0	0
BnaC01g25570D	GSBRNA2T00125964001	Fungal lipase-like domain	CDX68479	AT3G48090	0.15355	0.329064	0.122794	0.193106	0.427176	0.0277938	0.293403	0.320884	0.154734	0.465572	0.511194	0.130155	0.35009	0.260732	0.33541	0.12009	0.105038	0.178314	0.493013	0.414747	0.2726	0.285618	0.424288	0.114816	0.101834	0.619857	0.525196	0	0	0.0732996	0.209673	0.482397	0.274716	0.131052	0.147701	0.157032	0.412625	0.172372	0.405151	0.0391587	0.0382814	0.452572	1.04083	0.273358	0.434073
BnaC01g25580D	GSBRNA2T00125965001	Domain of unknown function DUF4283	CDX68480		0	0	0	0	0	0	0	0	0	0	0	0	0	0	0	0	0	0	0.0278451	0	0.0293906	0	0	0	0	0	0	0	0	0	0	0	0	0	0	0	0	0	0	0.0508176	0	0	0	0	0
BnaC01g25590D	GSBRNA2T00125971001	Fungal lipase-like domain	CDX68481	AT3G48090	0	0	0	0	0	0	0	0	0	0	0	0	0	0	0	0	0	0	0	0	0	0	0	0	0	0	0	0	0	0	0	0	0	0	0	0	0	0	0	0	0	0	0	0	0
BnaC01g25600D	GSBRNA2T00125975001	Tetrapyrrole biosynthesis, glutamyl-tRNA reductase	CDX68482	AT2G31250	0.359325	0.413665	0.552499	1.1529	0.997629	1.32818	0.67176	0.491022	1.06348	1.19724	0.737708	1.09048	0.75389	1.19922	1.27274	1.01911	1.18945	1.08614	1.29493	0.76124	0.793522	0.765002	0.554014	0.815714	0.715008	0.931025	0.927358	0.645261	0.918405	0.667659	0.609388	0.779704	0.769192	0.667929	0.961276	0.495672	0.445153	0.677222	0.379412	0.549403	1.07471	0.6842	1.00599	0.478834	0.304114
BnaC01g25610D	GSBRNA2T00125986001		CDX68483		2.03331	3.71515	3.51466	2.36572	3.29611	1.35725	7.81513	9.9369	5.69899	5.94431	9.27888	5.09031	5.64689	3.46376	3.10357	2.10165	1.68764	1.9408	5.14345	4.82218	7.20108	4.13349	4.26162	3.43232	4.34826	5.65947	4.34708	0.624462	4.52088	1.13168	5.88043	19.6893	28.8691	0	0.567087	0	5.50062	1.08256	1.62864	1.85624	0.619367	2.22552	6.69767	4.19545	9.91991
BnaC01g25620D	GSBRNA2T00125987001	Xyloglucan endo-transglycosylase, C-terminal	CDX68484		6.27734	5.89289	5.27221	3.34167	2.04834	0.502024	7.35108	8.63936	10.0334	3.80345	9.01531	4.30306	4.86224	4.03191	5.04079	2.98106	1.95526	1.24769	7.10406	2.84051	10.191	1.55812	3.50631	1.80845	4.98023	0.693062	1.69188	0.929058	0.769245	1.17501	4.61926	12.7207	21.2431	0.528745	1.12648	0.320345	2.82689	1.96483	5.50534	2.55477	0.316755	4.87904	8.0957	14.7328	23.4023
BnaC01g25630D	GSBRNA2T00125990001	EamA domain	CDX68485	AT4G01450	0	0.100324	0.120423	0.0393968	0.0429068	0	0.0432634	0.21008	0.101502	0.168466	0.218982	0	0.253887	0.0717956	0.166783	0.187273	0.0436208	0.194213	0.282962	0	0.257594	0.0885994	0	0.145326	0	0	0.182009	0	0.0525958	0.0618429	0.0423172	0.0860522	0.0573265	0.106614	0.0999641	0	0.261989	0.190634	0	0.0637877	0.0624054	0.0625325	0.118796	0.0581365	0.120639
BnaC01g25640D	GSBRNA2T00125994001	Alpha/beta hydrolase fold-3	CDX68486	AT3G48690	0	0	0.0487746	0.0473494	0	0	0	0	0	0	0	0	0	0.0418902	0.0400045	0	0	0	0	0	0	0	0	0	0	0	0	0	0	0	0	0	0	0	0	0	0	0.0682465	0.0662214	0.0773474	0	0	0.0700118	0	0
BnaC01g25650D	GSBRNA2T00125995001	Ribonuclease H-like superfamily	CDX68487		0	0.153999	0.125529	0.176357	0.148291	0.189669	0.137843	0.399899	0.294687	0.0885824	0.0902825	0.179895	0.0324371	0.181858	0.0284558	0.048269	0.218947	0.629621	0.29296	0.155655	0.240078	0.133337	0.0461704	0.238674	0	0.642212	0.38205	0.261344	0.319572	0.251442	0	0.129557	0	0.162273	0.220628	0.268736	0.271941	0.118045	0.0938663	0.201042	0.0653742	0.237978	0.0497806	0.05867	0.0429967
BnaC01g25660D	GSBRNA2T00126000001		CDX68488		0.120674	0.0458439	0	0.0379668	0	0	0.0834348	0	0.0476087	0.0405967	0	0	0	0	0	0	0	0	0.0337201	0	0.141843	0	0	0	0	0.0415385	0	0	0	0	0	0	0	0	0	0	0	0	0	0	0	0	0	0	0
BnaC01g25670D	GSBRNA2T00126001001	Ulp1 protease family, C-terminal catalytic domain	CDX68489		0	0	0	0	0	0	0.016923	0	0	0	0	0	0	0	0.0130039	0	0.0166058	0	0	0	0.014431	0.0492996	0	0	0	0	0	0	0	0	0	0	0	0	0	0	0	0	0	0	0	0	0	0	0
BnaC01g25680D	GSBRNA2T00126002001	Transferase	CDX68490	AT3G48720	0	0	0	0.181243	0	0	0	0	0	0	0	0	0	0	0	0.197648	0	0	0	0	0	0	0	0	0	0	0	0	0	1.06222	0	0	0	0	0	0	0	0	0	0	0	0	0	0	0
BnaC01g25690D	GSBRNA2T00126004001		CDX68491		0	0	0	0	0	0	0	0	2.18281	0	0	0	0	0	0	0	0	0	0	0	0	0	0	0	0	0	0	0	0	0	0	0	0	4.77732	0	0	0	0	0	0	0	0	0	0	0
BnaC01g25700D	GSBRNA2T00126005001	SWEET sugar transporter	CDX68492	AT3G48740	0.186034	0.501612	0.358079	0.0439113	0.812647	0.404915	0.433193	0.793638	0.834279	0.797472	1.69001	0.375513	0.67897	0.424228	0.466848	0.353793	0.238666	0.595464	0.563599	0.332683	1.13199	0.546365	0.222606	0.323728	0.246822	1.05219	0.832822	0.069614	0.302709	0.132684	0.551715	2.09287	1.17525	0.115301	0.0537182	0.21367	0.293323	0.187707	0.675553	0.213169	0.250676	0.19972	1.53034	1.03671	0.413522
BnaC01g25710D	GSBRNA2T00126012001		CDX68493		0	0	0	0	0	0	0	0	0	0	0	0	0	0	0	0	0	0	0	0	0	0	0	0	0	0	0	0	0	0	0	0	0	0	0	0	0	0	0	0	0	0	0	0	0
BnaC01g25720D	GSBRNA2T00126013001		CDX68494		0	0	0	0	0	0	0	0	0	0	0	0	0	0	0	0	0	0	0	0	0	0	0	0	0	0	0	0	0	0	0	0	0	0	0	0	0	0	0	0	0	0	0	0	0
BnaC01g25730D	GSBRNA2T00126014001		CDX68495		0	0.959846	0.687736	0	2.142	1.50711	0	0	0	0.760324	0	0	0	0	1.22132	0.87315	0	0	0	0	0.715995	0.773803	0	0	0	1.52462	0	1.12795	0	0	0.797677	0.676257	0	0.973601	0	0	0	0	0	1.12781	2.15351	1.97013	3.29442	3.0201	1.80194
BnaC01g25740D	GSBRNA2T00126015001		CDX68496		0.62996	3.77664	8.0933	7.42694	6.4716	5.5355	4.78085	3.46031	3.81211	5.40082	3.41496	2.72737	4.77688	4.20173	4.67725	3.72852	9.4837	6.06972	3.17297	3.97794	1.78343	2.05818	8.09315	8.78233	2.50487	4.39827	3.96697	6.02701	1.61351	0.962717	5.08369	12.1746	0.841994	3.37054	3.73307	0.978476	2.51828	3.43168	1.72338	3.99841	1.93072	1.77478	3.81823	3.51537	0
BnaC01g25750D	GSBRNA2T00126016001	Protein kinase domain	CDX68497	AT3G48750	30.4245	27.5292	25.0249	23.4871	21.4943	25.0009	24.7345	26.6962	28.6883	24.2944	20.6655	21.559	24.7172	26.0997	23.7178	25.5252	24.3541	24.4764	26.6539	27.1579	21.7038	27.2141	21.1654	21.5408	28.5307	19.8934	23.0605	23.1176	20.9778	22.4486	22.9482	19.4539	20.4441	25.258	23.9685	21.0386	24.0748	24.6393	29.0401	19.8503	19.4731	22.729	31.5325	28.2888	28.204
BnaC01g25760D	GSBRNA2T00126018001	Aminotransferase, class-II, pyridoxal-phosphate binding site	CDX68498	AT3G48790	15.0483	12.8584	13.2949	18.0193	17.4326	16.6554	13.906	14.8458	15.538	15.3828	13.3893	16.9673	11.7441	14.0617	14.3107	16.7526	17.7894	17.515	13.4194	13.5062	15.5459	13.2608	16.8153	14.6108	13.5014	14.1962	13.9165	14.6144	17.3971	17.1272	14.1628	15.5855	13.1176	15.6049	16.5412	16.606	13.593	14.1736	13.7061	15.5378	17.3441	15.0444	14.8424	14.9205	15.1006
BnaC01g25770D	GSBRNA2T00126019001	Sterile alpha motif domain	CDX68499	AT3G48800	2.45373	4.48548	2.37498	2.32994	3.01498	2.52117	3.55845	2.3836	3.52567	3.0526	3.12581	2.71661	3.18628	3.33696	2.93	2.55596	3.3929	2.49296	2.43454	3.83021	3.15125	1.46216	3.3741	2.52334	3.33587	2.58264	2.39248	3.41496	1.24666	3.7163	3.35992	3.28691	2.60856	2.71264	2.8503	2.06781	2.6126	2.94406	2.2457	3.55683	1.39221	3.10247	2.99251	4.14886	3.14596
BnaC01g25780D	GSBRNA2T00126022001	Pentatricopeptide repeat	CDX68500	AT3G48810	0.592313	0.929437	0.609918	0.835013	1.18635	0.860809	0.631758	1.48918	0.794059	0.841227	1.09095	0.728534	0.995021	0.751003	0.89266	0.820835	0.943424	0.6941	0.867319	0.520547	0.711375	0.602699	0.933124	0.927366	0.602152	0.997922	0.920918	0.582159	0.525154	0.617482	0.690442	0.692367	0.822434	0.830211	0.47408	0.851299	0.751096	0.582603	0.684398	0.463253	1.09654	0.759746	0.700174	0.60663	0.445616
BnaC01g25790D	GSBRNA2T00126024001	Glycosyl transferase family 29	CDX68501	AT3G48820	0.279939	0.498746	0.512848	0.456068	0.28799	0.525132	0.371358	0.522162	0.874237	0.257213	0.209311	0.36243	0.371346	0.530329	0.346932	0.557309	0.496147	0.413739	0.639471	0.522199	0.338874	0.542237	0.451378	0.599446	0.337554	0.345953	0.357363	0.4569	1.05318	0.328018	0.333065	0.403997	0.273196	0.756687	0.411255	0.234238	0.284075	0.479955	0.470038	0.233645	0.266477	0.657765	0.356913	0.339802	0.462498
BnaC01g25800D	GSBRNA2T00126025001	Meiosis regulator and mRNA stability factor 1	CDX68502	AT5G39640	0.0959566	0	0	0	0	0	0	0	0	0	0	0.28281	0	0	0	0	0.590985	1.2343	0	0	0	0	0	0	0	0	0	2.59082	0.233319	0.814195	0	0	0	3.93295	0.22215	0.439407	0	0	0	0	0	0	0	0	0
BnaC01g25810D	GSBRNA2T00126026001	Coiled-coil domain-containing protein SCD2-like	CDX68503		4.18272	0.970046	10.4196	1.33368	2.92948	1.50113	0.799199	0.754926	2.53301	0.756768	1.54837	2.52371	0	0.584367	1.20749	4.32383	6.19644	4.18571	1.16698	0.646714	0	0	0	0.841425	0.902876	6.02214	0.750084	14.8749	4.39632	6.65443	3.1273	0	0.968809	14.4184	4.9856	18.8187	0	0	0	3.34835	5.32012	2.92899	3.25577	0	2.67146
BnaC01g25820D	GSBRNA2T00126027001	ClpA/B family	CDX68504	AT3G48870	9.58117	10.1807	9.45863	10.8461	9.95638	10.4874	12.3683	10.2382	10.5217	9.29057	12.8247	13.0676	13.028	12.9181	13.1025	10.5602	10.0218	8.82696	12.5634	12.3836	11.0169	9.7584	11.5787	11.5936	10.7848	12.3959	12.4967	8.92348	8.2423	8.55099	12.3405	11.8559	11.2301	9.17853	8.28479	7.48074	11.3484	12.7742	10.258	9.1586	10.0281	9.3026	9.56228	10.2169	11.8964
BnaC01g25830D	GSBRNA2T00126029001	F-box domain	CDX68505	AT3G48880	17.163	16.9648	13.995	16.6975	14.9659	16.1378	16.1268	18.4332	16.695	16.788	12.0977	15.5371	12.4807	16.744	13.8442	16.1743	16.272	17.3828	17.1875	15.137	17.5633	15.8191	15.6397	15.8841	14.3162	11.7121	13.7428	19.8779	17.5654	17.4776	11.7803	16.9677	18.049	21.1474	17.364	20.5959	15.0759	14.4881	14.1557	14.4923	15.969	17.1563	17.0665	18.7584	20.1063
[truncated: 99,931 more rows]
[truncated: 3 more columns]
