# Supplementary material for: Transcriptome Analysis of Seed Weight Plasticity in Brassica napus
Source: Int J Mol Sci. 2021 Apr 24;22(9):4449. doi: 10.3390/ijms22094449 (PMC8123204; doi:10.3390/ijms22094449)
Supplement: Supplementary file 1 [file ijms-22-04449-s001.zip › Table S1.xlsx]

## Sheet: qvalues significant genes
Columns in yellows indicates the q-value associated to the factor indicated
Gene ID	Transcript ID	Esembl Gene ID	Description	Arabidopsis Ortholog	Treatment	Genotype	Time	Sowing Date	GenotypexSowing Date	GenotypexTime	GenotypexTreatment	TreatmentxSowing Date	TimexSowing Date	TimexTreatment	GenotypexTreatmentxTime		GenotypexTreatmentxSowing Date	TimexTreatmentxSowing Date	GenotypexTreatmentxTimexSowing Date
BnaA07g14420D	CDX67402	GSBRNA2T00098486001	Ribulose bisphosphate carboxylase small chain, domain	AT5G38430	1	0.0243969	1.23e-06	0.10085	0.0455321	0.617502	1	1	0.113891	0.689071	1	0.007798	1	0.715049	0.750461
BnaA07g14450D	CDX67405	GSBRNA2T00098490001	14-3-3 protein	AT5G38480	0.30483	0.000509242	0.00157332	0.012725	0.0685401	0.169738	1	1	0.0273071	0.547344	1	1	1	0.963211	0.631366
BnaA07g14470D	CDX67407	GSBRNA2T00098492001	Alpha/beta hydrolase fold-1	AT5G38520	0.0307815	0.152884	0.0365585	0.110451	0.395441	0.246965	1	1	0.554886	0.732158	1	0.00248949	1	0.837651	0.923029
BnaA07g14490D	CDX67409	GSBRNA2T00098495001	Pyridoxal-phosphate dependent enzyme	AT5G38530	0.561502	8.65e-05	0.0132387	0.409682	0.079582	0.666104	1	1	0.193604	0.645707	1	0.206694	1	0.872942	0.880098
BnaA07g14520D	CDX67412	GSBRNA2T00098502001	PSP, proline-rich	AT5G38600	0.206055	0.000244488	8.2e-05	0.000455899	0.336974	0.39322	1	1	0.537918	0.629647	1	1	1	0.838275	1
BnaA07g14540D	CDX67414	GSBRNA2T00098504001	Protein of unknown function DUF2854	AT5G38660	0.632565	1.21e-05	0.162316	0.000960754	0.383507	1	1	1	0.379313	0.507328	1	0.384535	1	0.832087	1
BnaA07g14550D	CDX67415	GSBRNA2T00098505001	Zinc finger, RING-type	AT4G14365	0.0288774	0.00503887	0.0977974	0.290235	0.668818	0.762913	1	1	0.741105	0.786809	1	0.896909	1	0.837651	0.908327
BnaA07g14570D	CDX67417	GSBRNA2T00098508001	Aminoacyl-tRNA synthetase, class Ia, anticodon-binding	AT5G38830	0.236787	0.00839983	0.0204231	0.215019	0.0960493	0.413419	1	1	0.263581	0.713913	1	0.289117	1	0.833388	0.919417
BnaA07g14610D	CDX67421	GSBRNA2T00098512001	Germin	AT5G38960	0.413009	6.73e-06	9.15e-07	0.18381	0.0948379	0.456825	1	1	0.467998	1	1	0.677301	1	0.569206	1
BnaA07g14670D	CDX67427	GSBRNA2T00098521001	UDP-glucose/GDP-mannose dehydrogenase, N-terminal	AT5G39320	0.41812	0.00821646	0.001392	0.0195807	0.0856165	0.342208	1	1	0.490874	0.437455	1	0.0249182	1	0.837651	0.906359
BnaA07g14720D	CDX67432	GSBRNA2T00098526001	Sec7 domain	AT5G39500	0.368657	0.0118509	0.021318	0.0710621	0.150358	0.372255	1	1	0.467998	0.675256	1	0.00119607	1	0.837651	0.875945
BnaA07g14820D	CDX67442	GSBRNA2T00098544001	Thioredoxin	AT5G39950	1	0.00111294	0.00402756	0.0197933	0.227509	0.154073	1	1	0.224934	0.611309	1	1	1	0.212004	0.145664
BnaA07g14830D	CDX67443	GSBRNA2T00098545001			0.00339795	0.0534961	0.000179831	0.0385811	0.435316	0.55675	1	1	0.50214	0.537112	1	0.146552	1	0.79796	1
BnaA07g14870D	CDX67447	GSBRNA2T00098550001	EamA domain	AT5G40230	0.123774	0.200193	2.62e-08	0.226705	0.357381	0.653533	1	1	0.582108	0.703993	1	0.588881	1	0.870329	0.438413
BnaA07g14880D	CDX67448	GSBRNA2T00098551001	EamA domain		0.287916	6.26e-07	0.0647049	0.0431353	0.407468	0.405036	1	1	0.320262	0.369272	1	0.169339	1	0.837651	0.695865
BnaA07g14900D	CDX67450	GSBRNA2T00098553001	Zinc finger, RING-type	AT5G40250	0.0195595	0.833561	0.000654708	0.143599	1	0.467647	1	1	0.455871	0.996409	1	1	1	1	0.907322
BnaA07g14920D	CDX67452	GSBRNA2T00098555001		AT5G40340	0.300074	8.04e-05	0.133565	0.55885	0.266916	0.428592	1	1	0.824306	0.713576	1	1	1	1	0.9119
BnaA07g14980D	CDX67458	GSBRNA2T00098561001		AT5G40450	0.191586	0.226318	1.3e-06	0.26033	1	0.74411	1	1	1	0.342591	1	0.017404	1	0.845016	0.744869
BnaA07g14990D	CDX67459	GSBRNA2T00098562001	Bacterial Ig-like, group 2	AT5G40480	1	0.0487125	0.00342972	0.543989	0.730005	0.520812	1	1	0.286915	0.66031	1	1	1	1	1
BnaA07g15000D	CDX67460	GSBRNA2T00098563001			0.478874	4.94e-07	0.103538	0.0110816	0.480327	0.407527	1	1	0.503496	0.683868	1	0.0932145	1	0.837651	1
BnaA07g15020D	CDX67462	GSBRNA2T00098565001	Pentatricopeptide repeat	AT3G02010	0.740464	0.00538847	0.0359494	0.0786369	1	0.296722	1	1	0.31656	0.957087	1	0.112487	1	0.837651	0.919821
BnaA07g15060D	CDX67466	GSBRNA2T00098570001	Glycerol-3-phosphate dehydrogenase, NAD-dependent, C-terminal	AT5G40610	1	0.000165427	1	1	0.0254243	0.0267302	1	1	0.756532	0.545653	1	0.0931503	1	1	1
BnaA07g15150D	CDX67475	GSBRNA2T00098580001	HAUS augmin-like complex subunit 6	AT5G40740	0.296128	0.00701357	0.0809214	0.00307911	0.333086	0.454524	1	1	0.51112	0.589449	1	0.271226	1	0.610713	0.916746
BnaA07g15160D	CDX67476	GSBRNA2T00098582001	Glucose-6-phosphate dehydrogenase	AT5G40760	0.835774	0.67785	4.81e-06	0.00349875	0.437699	1	1	1	0.178718	0.45314	1	0.12896	1	0.837651	1
BnaA07g15180D	CDX67478	GSBRNA2T00098585001	CBS domain	AT5G40890	0.0012564	0.927065	0.830221	0.319939	0.704682	0.538693	1	1	0.403778	1	1	1	1	0.809823	0.767607
BnaA07g15190D	CDX67479	GSBRNA2T00098586001	Nucleotide-diphospho-sugar transferase	AT5G40900	1	0.30242	1.36e-06	0.326395	0.0906955	1	1	1	0.472937	0.624712	1	0.251845	1	0.786353	1
BnaA07g15220D	CDX67482	GSBRNA2T00098591001	Transferase	AT5G41040	0.0113977	1.33e-06	5.58e-06	0.309283	0.356115	0.799824	1	1	1	0.835874	1	0.12869	1	0.933034	0.8711
BnaA07g15260D	CDX67486	GSBRNA2T00098597001	PLC-like phosphodiesterase, TIM beta/alpha-barrel domain superfamily	AT5G41080	1	0.381614	4.64e-05	0.00700911	1	0.362614	1	1	0.447722	0.0538446	1	0.0619114	1	1	1
BnaA07g15270D	CDX67487	GSBRNA2T00098598001	NAC domain	AT3G56520	0.716611	0.554419	0.0026003	0.0350977	0.416751	0.538742	1	1	0.482915	0.318118	1	0.087638	1	0.925742	0.844208
BnaA07g15280D	CDX67488	GSBRNA2T00098599001	AH/BAR domain superfamily	AT5G41100	0.210991	0.00103779	0.172482	0.0920834	0.82395	0.401837	1	1	0.16595	0.86454	1	0.566905	1	0.751169	1
BnaA07g15310D	CDX67491	GSBRNA2T00098603001	Nin one binding (NOB1) Zn-ribbon-like	AT5G41190	0.0876093	4.55e-06	1	0.253953	0.49695	0.764516	1	1	1	0.705572	1	1	1	0.837651	1
BnaA07g15320D	CDX67492	GSBRNA2T00098604001	Glutathione S-transferase, N-terminal	AT5G41220	0.73246	3.49e-06	0.338089	0.403307	1	0.418291	1	1	0.968255	0.642483	1	0.0635516	1	1	0.903334
BnaA07g15330D	CDX67493	GSBRNA2T00098605001	Exostosin-like	AT5G41250	0.180649	0.0514943	1.42e-06	0.407702	0.16145	1	1	1	0.446209	0.514954	1	1	1	1	1
BnaA07g15340D	CDX67494	GSBRNA2T00098607001	Ubiquitin-conjugating enzyme E2	AT5G41340	0.00723147	0.0854909	0.0211533	0.176205	0.180862	0.401518	1	1	0.57828	0.687705	1	0.236879	1	0.791957	0.803535
BnaA07g15350D	CDX67495	GSBRNA2T00098608001	Zinc finger, RING-type	AT5G41350	0.242123	0.178812	0.000661602	0.22764	0.179984	0.250715	1	1	0.507973	0.623558	1	0.21976	1	0.829886	0.470762
BnaA07g15360D	CDX67496	GSBRNA2T00098610001	NTF2-like domain superfamily	AT5G41470	0.145097	0.0237111	0.000636542	0.124517	0.473823	0.330786	1	1	0.35327	0.663562	1	0.451614	1	0.57171	0.9912
BnaA07g15380D	CDX67498	GSBRNA2T00098612001	Plectin/S10, N-terminal	AT5G41520	0.0572288	0.0995534	3.74e-06	0.848457	0.169283	0.800153	1	1	0.234276	0.774276	1	0.162289	1	0.899438	1
BnaA07g15390D	CDX67499	GSBRNA2T00098615001	Pre-rRNA-processing protein TSR2	AT5G27990	0.423243	0.0420494	0.00242762	0.127257	0.408914	0.382573	1	1	0.467998	0.653401	1	0.0690387	1	0.837651	0.9119
BnaA07g15450D	CDX67505	GSBRNA2T00098625001	HAT (Half-A-TPR) repeat	AT5G41770	1	0.00197209	0.00185367	0.0309201	0.003094	0.246387	1	1	0.226867	1	1	0.0228064	1	0.754378	1
BnaA07g15470D	CDX67507	GSBRNA2T00098627001	Protein Networked (NET), actin-binding (NAB) domain		1	0.00151462	0.334345	0.057859	0.515893	0.565727	1	1	1	0.560736	1	0.00271398	1	0.758844	0.799871
BnaA07g15490D	CDX67509	GSBRNA2T00098630001	Amino acid transporter, transmembrane domain	AT5G41800	0.304639	0.0117267	4.77e-06	0.800898	0.00775593	0.320113	1	1	0.818921	0.441324	1	0.23654	1	1	0.885971
BnaA07g15520D	CDX67512	GSBRNA2T00098634001		AT5G41860	0.442166	0.000138809	0.189801	1	0.12456	0.391931	1	1	0.648834	0.182967	1	0.0715066	1	0.790415	0.815567
BnaA07g15530D	CDX67513	GSBRNA2T00098635001	Glycoside hydrolase, family 28	AT5G41870	0.383872	0.0426553	0.00968531	0.111593	0.395011	0.238071	1	1	0.125643	0.65472	1	0.031191	1	0.837651	0.9119
BnaA07g15540D	CDX67514	GSBRNA2T00098636001	DNA primase, small subunit	AT5G41880	0.418609	0.201232	0.0167255	0.00804078	0.439767	0.534662	1	1	0.616977	0.418851	1	0.449657	1	0.853003	1
BnaA07g15570D	CDX67517	GSBRNA2T00098639001	Rab-GTPase-TBC domain	AT5G41940	0.71253	3.08e-07	0.646324	0.00259438	0.00369088	0.407376	1	1	0.942128	0.664441	1	0.0720172	1	1	1
BnaA07g15580D	CDX67518	GSBRNA2T00098640001		AT5G41960	0.594044	0.00535536	1	0.457371	0.160179	0.206436	1	1	0.647321	0.504804	1	0.105155	1	0.837651	0.837002
BnaA07g15590D	CDX67519	GSBRNA2T00098641001	Metal-dependent protein hydrolase	AT5G41970	0.473792	0.089842	0.000124306	0.201553	0.185126	0.064818	1	1	0.457034	0.659719	1	0.218966	1	0.837651	0.9119
BnaA07g15610D	CDX67521	GSBRNA2T00098643001	ORMDL family	AT5G42000	0.495139	0.174514	5.55e-08	0.0900198	0.205275	0.593481	1	1	0.441892	0.263729	1	0.278416	1	0.837651	0.808776
BnaA07g15660D	CDX67526	GSBRNA2T00098649001	ABI family	AT5G42030	0.706613	0.000369321	0.00502377	1	0.0289296	0.196635	1	1	0.589287	0.628814	1	0.0433567	1	0.362639	0.431273
BnaA07g15670D	CDX67527	GSBRNA2T00098651001	Development/cell death domain	AT5G42050	0.00129989	0.576654	1	6.29e-05	0.940806	1	1	1	0.343937	0.743581	1	0.395077	1	0.598775	1
BnaA07g15700D	CDX67530	GSBRNA2T00098656001	Glycoside hydrolase family 17	AT5G42100	0.0884438	0.0969446	2.98e-09	0.0336721	0.381626	0.383006	1	1	0.110125	0.616808	1	0.119428	1	0.548808	0.9119
BnaA07g15720D	CDX67532	GSBRNA2T00098660001		AT5G42110	0.457968	0.448294	0.0604195	0.0861011	0.288937	0.0155946	1	1	1	0.649437	1	0.00515336	1	0.837651	1
BnaA07g15730D	CDX67533	GSBRNA2T00098661001	Heavy metal-associated domain, HMA	AT2G18196	0.047384	0.629302	1	0.734891	1	1	1	1	0.386202	0.699252	1	0.00270131	1	0.841255	0.582795
BnaA07g15750D	CDX67535	GSBRNA2T00098663001	CCR4-Not complex component, Not1, C-terminal	AT1G02080	0.368872	0.0698286	0.00277019	0.014276	0.437157	0.461523	1	1	0.551331	0.666057	1	0.00935218	1	0.837651	0.855996
BnaA07g15770D	CDX67537	GSBRNA2T00098666001	Zinc finger, AN1-type	AT3G52800	0.204856	0.847751	0.16745	0.00155289	0.401499	0.423309	1	1	0.0331182	1	1	1	1	0.379372	1
BnaA07g15790D	CDX67539	GSBRNA2T00098670001	EGF-like calcium-binding domain	AT3G52850	0.123431	0.0395132	1.76e-05	0.021954	0.284224	0.0530599	1	1	0.461776	0.649722	1	0.0838374	1	0.694329	0.9119
BnaA07g15810D	CDX67541	GSBRNA2T00098672001	IQ motif, EF-hand binding site	AT3G52870	0.938131	0.335024	1.38e-05	0.00509849	0.433944	0.82352	1	1	0.397625	0.131747	1	0.118795	1	0.837651	0.315
BnaA07g15820D	CDX67542	GSBRNA2T00098675001	Protein kinase domain	AT3G52890	0.34115	0.113782	9.8e-07	0.145768	0.145281	0.328443	1	1	0.480467	0.660848	1	0.320568	1	0.837651	0.912401
BnaA07g15830D	CDX67543	GSBRNA2T00098676001	RAB6-interacting golgin	AT2G36355	0.15428	0.269597	2.03e-06	0.0088784	0.23908	0.470384	1	1	0.0504694	0.727253	1	0.441227	1	0.762835	0.939377
BnaA07g15840D	CDX67544	GSBRNA2T00098677001	Putative pre-16S rRNA nuclease	AT3G52905	0.540792	0.116315	0.0004704	0.28048	0.60581	0.532849	1	1	0.52459	0.146531	1	0.879203	1	0.837651	0.9119
BnaA07g15860D	CDX67546	GSBRNA2T00098679001	T-complex 11		0.421426	0.000516764	0.503732	0.277493	0.0983608	0.0639611	1	1	0.681919	0.877472	1	0.195048	1	0.837651	0.9119
BnaA07g15890D	CDX67549	GSBRNA2T00098682001	RAB6-interacting golgin	AT3G52920	0.139396	0.0995335	1.62e-06	0.782485	0.857405	0.391991	1	1	0.708789	0.654713	1	0.00148475	1	0.332133	0.730831
BnaA07g15900D	CDX67550	GSBRNA2T00098683001	Fructose-bisphosphate aldolase, class-I	AT3G52930	0.303542	0.0505748	0.00324111	0.104074	0.124772	0.309385	1	1	0.349982	0.618385	1	0.11008	1	0.837651	0.910102
BnaA07g15910D	CDX67551	GSBRNA2T00098684001	Ergosterol biosynthesis ERG4/ERG24	AT3G52940	1	1.1e-05	0.379312	0.0702912	0.420164	0.338605	1	1	0.200826	1	1	1	1	1	0.9119
BnaA07g15930D	CDX67553	GSBRNA2T00098686001	PB1 domain	AT3G52950	0.353835	0.0488569	0.0281822	0.0514754	0.212145	0.441323	1	1	0.186453	0.653209	1	0.00621477	1	0.837651	0.904666
BnaA07g15940D	CDX67554	GSBRNA2T00098687001	Pyruvate kinase	AT3G52990	1	0.000114476	0.540201	0.162084	1	0.416827	1	1	0.0527458	0.813293	1	0.000987703	1	1	0.9119
BnaA07g15950D	CDX67555	GSBRNA2T00098688001	Ribosomal protein L24e-related	AT3G53020	0.450776	0.0325059	0.000143809	0.020019	0.834164	0.0246144	1	1	0.658326	0.646889	1	0.531424	1	0.832253	0.875945
BnaA07g15960D	CDX67556	GSBRNA2T00098689001	Helicase, C-terminal	AT3G53110	0.626038	0.000662166	0.142622	0.0770023	0.546376	1	1	1	0.0603966	0.610364	1	0.220216	1	0.837651	1
BnaA07g15980D	CDX67558	GSBRNA2T00098691001	Cytochrome P450	AT3G53130	0.288964	0.000127788	0.211499	0.0185449	0.376869	0.0666134	1	1	0.457844	0.671173	1	0.161033	1	0.793835	1
BnaA07g16060D	CDX67566	GSBRNA2T00098702001	Aromatic amino acid lyase	AT3G53260	0.0697188	0.155344	1.6e-11	0.00309516	0.0551128	0.781881	1	1	0.283005	0.29522	1	0.287145	1	0.837651	1
BnaA07g16120D	CDX67572	GSBRNA2T00098708001	Ribosomal protein L36e	AT2G37600	0.446703	1.99e-05	0.00232414	0.0539251	0.0885968	0.193228	1	1	1	0.694418	1	0.124714	1	0.813777	1
BnaA07g16150D	CDX67575	GSBRNA2T00098712001	Ribosomal protein S21e	AT3G53890	0.389444	1.79e-05	0.00196422	0.0707777	0.269633	0.300003	1	1	0.477845	1	1	0.159015	1	0.787508	1
BnaA07g16160D	CDX67576	GSBRNA2T00098713001	Phosphoribosyltransferase domain	AT3G53900	0.500008	3.04e-06	0.0453371	0.0692232	0.0244684	0.322013	1	1	0.513564	0.741689	1	1	1	0.848247	0.9119
BnaA07g16170D	CDX67577	GSBRNA2T00098714001	Glyoxal oxidase, N-terminal	AT3G53950	0.193668	1.39e-06	0.0299606	0.0138509	0.394233	0.106119	1	1	0.492746	0.687866	1	0.202599	1	0.502231	0.791562
BnaA07g16190D	CDX67579	GSBRNA2T00098716001	PI31 proteasome regulator, N-terminal	AT3G53970	0.231927	2.15e-06	0.00579106	0.0156027	0.192164	0.318756	1	1	0.707578	0.670887	1	0.476069	1	0.679314	1
BnaA07g16210D	CDX67581	GSBRNA2T00098719001			0.894426	0.00791276	1	0.235915	0.435857	0.0382554	1	1	0.338009	0.618106	1	0.168428	1	0.780701	1
BnaA07g16240D	CDX67584	GSBRNA2T00098723001	FKBP-type peptidyl-prolyl cis-trans isomerase domain	AT3G54010	0.241487	0.0526761	0.00276527	0.106779	0.303797	0.304264	1	1	0.469661	0.63885	1	0.147045	1	0.497572	0.880152
BnaA07g16250D	CDX67585	GSBRNA2T00098727001	PAR1	AT3G54040	0.00903408	0.192532	0.00121888	0.560167	0.137791	0.621332	1	1	0.421129	0.577141	1	0.228858	1	0.550621	0.9119
BnaA07g16270D	CDX67587	GSBRNA2T00098730001	Legume lectin domain		0.00597156	0.658279	7.85e-12	0.00216669	0.149917	0.732426	1	1	0.439142	0.541403	1	0.112772	1	0.365429	0.536567
BnaA07g16300D	CDX67590	GSBRNA2T00098734001			0.541916	0.0615393	0.0379665	0.0577044	0.350403	0.240499	1	1	0.474319	0.704153	1	0.00837175	1	0.842324	0.9119
BnaA07g16330D	CDX67593	GSBRNA2T00098738001	Ribosomal protein L17	AT3G54210	1	0.0203291	0.0867668	0.0915372	0.446305	0.253936	1	1	0.804933	1	1	0.00110215	1	1	0.9119
BnaA07g16340D	CDX67594	GSBRNA2T00098739001	Synaptobrevin	AT3G54300	0.470441	1.92e-05	0.0354026	0.0427465	0.343629	0.362055	1	1	0.414385	0.566678	1	0.0625812	1	0.563656	0.9119
BnaA07g16350D	CDX67595	GSBRNA2T00098740001	AP2/ERF domain	AT3G54320	0.283485	0.117475	4.05e-07	0.0106484	0.147674	0.190438	1	1	0.235611	0.0342774	1	0.145387	1	1	1
BnaA07g16370D	CDX67597	GSBRNA2T00098742001	Zinc finger, RING-type	AT3G54360	0.639226	0.0366853	0.000279262	0.129927	0.00588453	0.146153	1	1	0.746885	0.650009	1	1	1	0.833743	1
BnaA07g16420D	CDX67602	GSBRNA2T00098748001	LNK family	AT3G54500	0.42689	0.720998	0.0748571	0.000668757	0.00423176	0.23874	1	1	0.430775	1	1	0.0836688	1	0.794474	0.9119
BnaA07g16440D	CDX67604	GSBRNA2T00098750001	DJ-1/PfpI	AT3G54600	0.604406	0.0049695	0.277037	0.40428	0.939965	0.0924407	1	1	0.561592	1	1	0.900653	1	0.914737	1
BnaA07g16450D	CDX67605	GSBRNA2T00098752001		AT3G54680	0.0288422	0.0314298	0.0198354	1	0.0267486	0.313629	1	1	1	0.637659	1	0.00793122	1	0.793909	0.904666
BnaA07g16460D	CDX67606	GSBRNA2T00098753001	CBS domain	AT3G54690	1	7.87e-08	0.266108	0.0462262	0.033423	0.243673	1	1	0.482427	0.436205	1	0.326718	1	0.88655	0.939034
BnaA07g16490D	CDX67609	GSBRNA2T00098757001	Zinc finger, GATA-type	AT3G54810	0.37343	0.00648245	3.69e-05	0.000196654	0.768665	0.301863	1	1	1	0.162185	1	1	1	1	1
BnaA07g16510D	CDX67611	GSBRNA2T00098759001	Major intrinsic protein	AT3G54820	0.833671	0.155311	0.00148877	0.00444799	1	0.725847	1	1	0.133023	0.485644	1	0.489085	1	0.747656	0.9119
BnaA07g16530D	CDX67613	GSBRNA2T00098761001	Chlorophyll A-B binding protein, plant	AT3G54890	0.00281762	9e-07	6.99e-08	0.00013974	0.0353437	1	1	1	0.245697	1	1	1	1	1	0.946792
BnaA07g16540D	CDX67614	GSBRNA2T00098762001	Glutaredoxin	AT3G54900	0.00710437	0.0992518	0.0252882	0.0890731	0.483405	0.351713	1	1	0.0384425	0.660628	1	0.187907	1	0.837651	0.9119
BnaA07g16550D	CDX67615	GSBRNA2T00098764001	Pectate lyase	AT3G54920	0.956774	1	1.16e-05	0.0617573	0.412049	0.380364	1	1	0.00278387	0.479774	1	0.650178	1	0.953129	1
BnaA07g16560D	CDX67616	GSBRNA2T00098765001	Protein phosphatase 2A, regulatory B subunit, B56	AT3G54930	0.450152	0.00916174	0.0937163	0.140886	0.469216	0.502535	1	1	0.551438	0.702116	1	0.362603	1	0.837651	0.9119
BnaA07g16600D	CDX67620	GSBRNA2T00098773001	Phosphoribosylformylglycinamidine cyclo-ligase	AT3G55010	0.411411	0.00223113	6.28e-06	0.0992719	0.0432903	0.248923	1	1	0.82769	0.605679	1	1	1	1	1
BnaA07g16620D	CDX67622	GSBRNA2T00098775001		AT3G55060	0.394683	1.77e-05	0.537831	0.125021	0.0448881	0.327699	1	1	0.476513	0.809129	1	0.375228	1	0.624171	1
BnaA07g16680D	CDX67628	GSBRNA2T00098785001	Yippee/Mis18/Cereblon	AT3G55890	0.277556	0.0494401	0.000478095	1	0.430152	0.608602	1	1	0.123769	0.100938	1	1	1	0.837651	0.912094
BnaA07g16690D	CDX67629	GSBRNA2T00098786001	FCP1 homology domain	AT3G55960	0.79856	0.000249505	0.463805	0.518691	1	0.512237	1	1	0.535151	0.567204	1	0.2037	1	0.661794	1
BnaA07g16710D	CDX67631	GSBRNA2T00098788001	Ferritin	AT3G56090	0.695245	0.506124	1.25e-06	0.20404	0.354378	0.000996457	1	1	0.322519	1	1	0.11477	1	0.837651	0.352081
BnaA07g16730D	CDX67633	GSBRNA2T00098790001	Prenylated rab acceptor PRA1	AT3G56110	0.404653	0.000317103	0.103347	0.218322	0.229208	0.25833	1	1	0.582254	0.517469	1	0.20098	1	0.837651	1
BnaA07g16770D	CDX67637	GSBRNA2T00098796001	NSF attachment protein	AT3G56190	0.285067	0.0287914	0.00341516	0.0592773	0.316958	0.301851	1	1	0.290733	0.637659	1	0.0966486	1	0.837651	0.897426
BnaA07g16800D	CDX67640	GSBRNA2T00098799001	Heavy metal-associated domain, HMA		0.223718	0.798946	0.200007	0.00924045	1	0.374035	1	1	0.309775	0.784628	1	0.290399	1	0.922446	0.9119
BnaA07g16820D	CDX67642	GSBRNA2T00098803001	Ribosomal protein S26e	AT3G56340	0.550545	0.0848588	8.96e-10	0.478526	0.859985	0.0575263	1	1	0.626101	0.643575	1	0.258233	1	1	1
BnaA07g16860D	CDX67646	GSBRNA2T00098811001	Probable zinc-ribbon domain, plant		0.498244	4.97e-06	0.176071	0.00689547	0.628608	0.818037	1	1	0.174349	0.658968	1	0.0246523	1	0.89493	0.838834
BnaA07g16880D	CDX67648	GSBRNA2T00098813001	Alcohol dehydrogenase, C-terminal	AT3G56460	0.656689	0.202336	0.0124693	0.0247931	0.259291	0.447678	1	1	0.604521	0.81296	1	8.95e-05	1	1	0.753671
BnaA07g16890D	CDX67649	GSBRNA2T00098814001	Stomatal closure-related actin-binding protein, coiled-coil domain	AT3G56480	0.00336591	0.552876	0.0747022	0.703433	0.984992	0.327658	1	1	1	0.652694	1	0.297494	1	0.605467	0.9119
BnaA07g16920D	CDX67652	GSBRNA2T00098820001	Cytochrome P450	AT3G56630	0.0478659	0.404536	1.09e-10	0.0595596	0.210693	1	1	1	1	0.305967	1	0.166152	1	0.542395	1
BnaA07g16940D	CDX67654	GSBRNA2T00098822001	Male sterility, NAD-binding	AT3G56700	0.209155	0.103114	1.26e-05	0.146719	0.158799	0.157198	1	1	0.270701	0.550529	1	0.196655	1	0.646999	0.922587
BnaA07g16950D	CDX67655	GSBRNA2T00098823001			0.270835	0.00602327	0.0659762	0.0340674	0.393067	0.448403	1	1	0.198364	0.449855	1	0.17496	1	0.837651	0.818061
BnaA07g16960D	CDX67656	GSBRNA2T00098824001	EF-hand domain	AT3G56800	0.000191137	0.0363662	0.00121712	0.0631342	0.407108	1	1	1	0.146809	1	1	1	1	0.518382	0.9119
BnaA07g17020D	CDX67662	GSBRNA2T00098831001	Palmitoyltransferase, DHHC domain	AT3G56930	0.456895	0.196212	0.000895113	0.000146024	0.303172	0.401522	1	1	0.295607	0.666216	1	0.554109	1	0.841849	1
BnaA07g17040D	CDX67664	GSBRNA2T00098834001	Rubrerythrin	AT3G56940	0.000593996	0.477262	9.93e-07	6.52e-05	0.0844408	0.115813	1	1	0.233749	0.475855	1	0.273289	1	0.779093	0.650124
BnaA07g17050D	CDX67665	GSBRNA2T00098835001	Major intrinsic protein	AT3G56950	0.490862	0.244333	2.24e-05	0.0910774	0.615615	0.0520484	1	1	0.408813	0.707627	1	0.406243	1	0.895478	0.771192
BnaA07g17090D	CDX67669	GSBRNA2T00098840001	SET domain	AT5G48090	0.0328181	4.28e-06	9.94e-06	0.00437054	0.399201	0.988254	1	1	0.779651	0.659797	1	0.0014388	1	0.791268	0.892437
BnaA07g17130D	CDX67673	GSBRNA2T00098844001	Strictosidine synthase	AT3G57020	0.443988	0.0759527	4.81e-09	0.24611	0.670856	0.112431	1	1	0.478942	1	1	0.0441196	1	0.478625	0.0959766
BnaA07g17140D	CDX67674	GSBRNA2T00098845001	Signal transduction response regulator, receiver domain	AT3G57040	0.380875	0.120096	0.0122516	0.00444799	0.475364	0.394646	1	1	0.545782	0.666446	1	0.280582	1	0.837651	0.9119
BnaA07g17160D	CDX67676	GSBRNA2T00098847001	Origin recognition complex, subunit 5	AT4G29910	0.365941	0.000111656	0.165483	0.329523	0.292135	0.441246	1	1	0.401444	0.666016	1	0.129132	1	0.796036	1
BnaA07g17170D	CDX67677	GSBRNA2T00098848001	Protein kinase domain	AT3G57120	1	0.00023448	3.1e-05	0.259514	0.507923	1	1	1	1	0.860425	1	0.0594075	1	0.681726	0.888637
BnaA07g17200D	CDX67680	GSBRNA2T00098853001	PUA domain	AT3G57150	0.717945	0.0753866	5.51e-05	0.212009	0.00627865	0.395013	1	1	0.541294	0.49112	1	0.000260435	1	1	0.695237
BnaA07g17210D	CDX67681	GSBRNA2T00098854001	Thionin-like protein		0.637281	1	2.41e-07	1	0.335769	0.325011	1	1	0.580815	0.656466	1	0.00444134	1	1	1
BnaA07g17220D	CDX67682	GSBRNA2T00098855001	Cysteine-rich transmembrane CYSTM domain		0.921642	0.433126	4e-05	1	0.430351	0.516212	1	1	0.336088	0.560921	1	0.287831	1	0.832253	1
BnaA07g17240D	CDX67684	GSBRNA2T00098857001	TMEM14 family		0.652918	2.32e-05	0.153922	0.201905	0.0557686	0.158232	1	1	0.361729	0.506441	1	0.613789	1	1	1
BnaA07g17250D	CDX67685	GSBRNA2T00098858001		AT3G57320	0.424752	0.000534122	0.521324	0.267615	0.0384653	0.458542	1	1	0.269382	0.671585	1	0.453139	1	1	1
BnaA07g17260D	CDX67686	GSBRNA2T00098859001	P-type ATPase	AT3G57330	0.569662	0.00459563	0.026297	0.152723	0.82102	0.299733	1	1	0.379148	0.628474	1	0.0165837	1	0.843118	1
BnaA07g17280D	CDX67688	GSBRNA2T00098861001	Transcription factor, MADS-box	AT3G57390	0.148643	0.0218242	1.04e-06	0.0161835	0.0791731	0.0917127	1	1	0.611336	0.064788	1	0.948255	1	0.510176	1
BnaA07g17360D	CDX67696	GSBRNA2T00098874001	Guanylate kinase-like domain	AT3G57550	0.468152	0.07759	0.0120101	0.00820147	0.466596	0.450888	1	1	0.130957	0.648572	1	0.219467	1	0.838082	0.875232
BnaA07g17400D	CDX67700	GSBRNA2T00098879001	Phospholipid/glycerol acyltransferase	AT3G57650	0.334657	0.283837	0.00123204	0.0944502	0.476981	0.683152	1	1	0.2091	0.475855	1	0.0771805	1	0.225185	0.383939
BnaA07g17480D	CDX67708	GSBRNA2T00098889001	Protein kinase domain	AT3G57750	0.41856	1.18e-05	0.000760207	0.184846	0.142771	0.335504	1	1	0.480013	0.671585	1	0.333306	1	0.715049	0.9119
BnaA07g17500D	CDX67710	GSBRNA2T00098895001	Myc-type, basic helix-loop-helix (bHLH) domain		0.733909	0.293961	5.28e-05	0.221123	0.0941023	0.866233	1	1	0.296114	0.71013	1	0.512642	1	0.837651	0.853438
BnaA07g17510D	CDX67711	GSBRNA2T00098896001	Ubiquitin-conjugating enzyme E2	AT3G57870	0.547446	4.39e-09	0.103662	0.0611299	0.0632699	0.209054	1	1	1	0.65475	1	0.334245	1	0.977157	1
BnaA07g17520D	CDX67712	GSBRNA2T00098897001	C2 domain	AT3G57880	0.0381438	0.039074	1.13e-07	0.0169441	1	0.405101	1	1	0.684568	1	1	0.0764327	1	1	0.767326
BnaA07g17530D	CDX67713	GSBRNA2T00098898001	CARP motif	AT3G57890	0.499183	0.040724	1.02e-05	0.134347	0.38876	0.057536	1	1	0.21207	0.60366	1	1	1	1	1
BnaA07g17540D	CDX67714	GSBRNA2T00098899001	G-patch domain	AT3G57910	0.419024	0.000402202	0.0364148	0.127791	0.20369	0.232846	1	1	0.39299	0.686501	1	0.211549	1	0.837651	0.816635
BnaA07g17550D	CDX67715	GSBRNA2T00098900001	SBP domain	AT3G57920	0.086233	0.281384	0.00624093	0.0253915	0.247329	0.693019	1	1	0.607853	0.804369	1	0.332122	1	0.541919	0.989485
BnaA07g17560D	CDX67716	GSBRNA2T00098901001		AT3G57930	1	0.131291	0.321849	0.00328012	0.374315	1	1	1	0.182249	0.679257	1	0.480539	1	0.837651	1
BnaA07g17650D	CDX67725	GSBRNA2T00098912001	Target SNARE coiled-coil homology domain	AT3G58170	1	0.349297	0.000128888	0.0669978	0.0942667	1	1	1	0.0374188	0.113256	1	0.0375154	1	1	1
BnaA07g17890D	CDX67749	GSBRNA2T00098937001	Helicase, C-terminal	AT3G58510	0.365941	0.0624246	0.00219722	0.247905	0.576349	1	1	1	1	0.941786	1	0.572623	1	0.553128	0.844273
BnaA07g17920D	CDX67752	GSBRNA2T00098940001	Helicase, C-terminal	AT3G58570	0.346083	0.048398	0.419992	0.396312	0.983319	0.298056	1	1	0.423491	0.650148	1	0.000279896	1	0.837651	0.683846
BnaA07g17940D	CDX67754	GSBRNA2T00098942001	Ketol-acid reductoisomerase		0.377814	0.000318856	0.490297	0.047337	0.325158	0.399791	1	1	0.270993	0.314599	1	0.170181	1	1	1
BnaA07g17960D	CDX67756	GSBRNA2T00098944001	Protein kinase domain		0.531505	0.103565	0.0100099	0.000586038	0.479315	0.294475	1	1	0.109564	0.277866	1	0.135552	1	0.837651	0.9119
BnaA07g17990D	CDX67759	GSBRNA2T00098947001	Cro/C1-type helix-turn-helix domain	AT3G58660	0.431759	0.130148	5.8e-05	0.133924	0.0411764	0.0199438	1	1	0.176101	0.63236	1	0.000305566	1	0.837651	0.8208
BnaA07g18040D	CDX67764	GSBRNA2T00098953001	Citrate synthase	AT3G58750	0.464179	0.00992105	0.0238444	0.182612	0.462402	0.143405	1	1	0.524278	0.232001	1	0.23524	1	0.801564	0.781355
BnaA07g18050D	CDX67765	GSBRNA2T00098954001	Transcription factor, MADS-box	AT3G58780	0.353956	1.93e-07	0.00407343	0.104815	0.212776	1	1	1	0.434969	0.631611	1	0.200919	1	0.837651	1
BnaA07g18060D	CDX67766	GSBRNA2T00098955001	Glycosyl transferase, family 8	AT3G58790	0.0178729	0.0141193	0.000353746	0.107824	0.438515	0.380121	1	1	0.315664	0.702432	1	0.293959	1	0.837651	0.9119
BnaA07g18080D	CDX67768	GSBRNA2T00098958001	F-box domain	AT3G58820	0.261721	0.00303764	0.0112347	0.0823678	0.445325	0.459029	1	1	0.450414	0.689455	1	0.297026	1	0.837651	0.913966
BnaA07g18120D	CDX67772	GSBRNA2T00098962001	Multi antimicrobial extrusion protein	AT3G59030	0.00189233	0.331033	2.52e-12	0.0015471	0.204771	1	1	1	0.219739	0.501188	1	0.293022	1	0.431792	1
BnaA07g18150D	CDX67775	GSBRNA2T00098968001	Aspartic peptidase A1 family	AT3G59080	0.0180075	0.06168	0.00256412	0.143624	0.227776	0.414997	1	1	0.237505	1	1	0.575968	1	0.279042	0.9119
BnaA07g18160D	CDX67776	GSBRNA2T00098969001	Domain of unknown function DUF1084	AT3G59090	0.402702	0.0487347	0.00842826	0.231706	0.530178	0.519843	1	1	0.230399	0.722221	1	0.0960728	1	0.837651	0.505312
BnaA07g18170D	CDX67777	GSBRNA2T00098970001	Glycosyl transferase, family 48	AT3G59100	1.39e-06	0.288383	0.137012	0.136118	1	0.968345	1	1	0.292206	1	1	0.015822	1	0.83042	0.570579
BnaA07g18180D	CDX67778	GSBRNA2T00098971001	Protein kinase domain	AT3G59110	0.638432	0.00889194	0.00087185	0.298891	0.335147	0.663513	1	1	0.296112	0.571029	1	0.0474969	1	0.799364	0.637107
BnaA07g18220D	CDX67782	GSBRNA2T00098975001	FBD domain	AT3G59210	0.583287	0.00418683	0.225953	0.385518	0.266226	0.626057	1	1	0.686921	0.624539	1	0.737209	1	0.837651	1
BnaA07g18290D	CDX67789	GSBRNA2T00098982001	Mitochondrial import inner membrane translocase subunit Tim16	AT3G59280	0.394626	3.3e-10	0.4231	0.0123629	0.366129	0.406227	1	1	0.588096	0.663297	1	0.0327829	1	0.783782	0.9119
BnaA07g18310D	CDX67791	GSBRNA2T00098984001	Haem oxygenase HugZ-like superfamily	AT3G59300	0.39726	0.000475153	0.0176085	0.222364	0.516788	0.270986	1	1	0.363064	0.642483	1	0.379251	1	0.837651	0.9119
BnaA07g18330D	CDX67793	GSBRNA2T00098986001	Protein kinase domain	AT3G59350	0.0215643	0.0515181	0.000212284	0.887528	1	0.524939	1	1	0.143689	1	1	0.380808	1	1	1
BnaA07g18350D	CDX67795	GSBRNA2T00098988001	GUN4-like	AT3G59400	0.360332	5.76e-06	0.0612526	0.683015	0.523861	0.4065	1	1	0.350829	0.777847	1	1	1	0.821153	1
BnaA07g18380D	CDX67798	GSBRNA2T00098992001	Ribokinase/fructokinase	AT3G59480	1	0.0285594	1.46e-05	0.0819244	0.377923	0.511273	1	1	0.460012	0.230287	1	0.813896	1	0.782316	1
BnaA07g18390D	CDX67799	GSBRNA2T00098993001	Yif1 family	AT3G59500	1	8.92e-06	0.0409152	0.0215551	0.0064038	0.121061	1	1	0.701521	0.71696	1	0.293888	1	0.837651	0.9119
BnaA07g18420D	CDX67802	GSBRNA2T00098997001	Ribosomal protein L38e	AT3G59540	1	8.5e-06	0.000131285	0.013937	0.106029	0.0449148	1	1	0.776175	0.873761	1	0.127705	1	0.837651	1
BnaA07g18440D	CDX67804	GSBRNA2T00098999001	Ribosomal protein/NADH dehydrogenase domain	AT3G59650	0.559286	8.33e-05	0.0781783	0.147553	0.0662218	0.104885	1	1	0.541594	0.664494	1	0.21619	1	0.754378	0.9119
BnaA07g18500D	CDX67810	GSBRNA2T00099006001	WD40 repeat	AT2G43770	1	1.6e-07	0.201927	0.0856847	0.039447	0.117526	1	1	0.531923	0.816776	1	0.494296	1	0.765666	0.931152
BnaA07g18510D	CDX67811	GSBRNA2T00099007001	WW domain	AT3G59770	1	4.13e-08	1	3.11e-06	0.0398623	0.545697	1	1	1	0.816365	1	1	1	0.596191	0.9119
BnaA07g18520D	CDX67812	GSBRNA2T00099008001	Rhodanese-like domain	AT3G59780	0.648717	0.00253981	7.86e-05	0.00166786	0.0770916	0.37711	1	1	0.523612	0.515005	1	0.121581	1	0.837651	0.77746
BnaA07g18530D	CDX67813	GSBRNA2T00099009001	Protein kinase domain	AT3G59790	1	1	0.00657384	0.480207	0.541636	1	1	1	0.446333	0.665177	1	0.0396592	1	0.82555	0.9119
BnaA07g18560D	CDX67816	GSBRNA2T00099013001	ARGOS/ARL	AT3G59900	0.262714	0.0305911	0.368189	0.352643	0.406413	0.638773	1	1	0.510982	0.443537	1	6.31e-05	1	0.580939	0.917774
BnaA07g18570D	CDX67817	GSBRNA2T00099014001	Rab GDI protein	AT3G59920	0.621566	2.6e-08	0.151715	0.00903784	0.003094	0.174271	1	1	0.564021	0.653401	1	0.531104	1	0.837651	0.593923
BnaA07g18580D	CDX67818	GSBRNA2T00099015001	SET domain	AT3G59960	0.793019	1	0.00657788	1	0.84047	1	1	1	0.682021	0.62794	1	0.175304	1	1	1
BnaA07g18600D	CDX67820	GSBRNA2T00099017001	Methylenetetrahydrofolate reductase	AT3G59970	0.423267	4.88e-09	0.99211	0.0583032	0.00453391	0.189745	1	1	0.573923	0.535367	1	0.956832	1	0.837651	0.853438
BnaA07g18610D	CDX67821	GSBRNA2T00099018001	Peptidase M24	AT3G59990	0.337812	2.84e-07	0.563945	0.893776	0.106268	0.0516931	1	1	0.220056	0.663993	1	0.479256	1	0.837651	0.874882
BnaA07g18620D	CDX67822	GSBRNA2T00099019001	ELMO domain	AT3G60260	0.436286	0.0324567	0.00304915	0.136431	0.445932	0.250715	1	1	0.281373	0.661656	1	0.141531	1	0.837651	0.9119
BnaA07g18630D	CDX67823	GSBRNA2T00099020001	Palmitoyl protein thioesterase	AT3G60340	0.287024	0.0349918	4.01e-07	0.220423	0.41643	0.349154	1	1	0.338421	0.587111	1	0.177317	1	0.618771	0.785308
BnaA07g18640D	CDX67824	GSBRNA2T00099021001	Protein of unknown function DUF761, plant	AT3G60380	0.463845	0.000601386	0.0302522	0.191773	0.418724	0.411796	1	1	0.436096	0.679168	1	0.0472992	1	0.807005	0.657864
BnaA07g18660D	CDX67826	GSBRNA2T00099023001	PRIB5	AT3G60440	0.673288	1.8e-08	1	0.0374819	0.0308178	0.967812	1	1	0.548817	0.660512	1	0.160308	1	0.770801	0.800042
BnaA07g18700D	CDX67830	GSBRNA2T00099027001	Exoribonuclease, phosphorolytic domain 1	AT3G60500	0.523292	6.04e-05	0.134264	0.00432214	0.545232	0.578489	1	1	0.468775	0.301645	1	0.158724	1	0.837651	0.9119
BnaA07g18710D	CDX67831	GSBRNA2T00099028001	ClpP/crotonase-like domain superfamily	AT3G60510	0.385239	0.00121416	0.0842089	0.0431635	0.353496	0.506557	1	1	0.541532	0.712911	1	0.37567	1	0.837651	0.912117
BnaA07g18720D	CDX67832	GSBRNA2T00099029001		AT3G60520	4.26e-05	0.000256245	2.6e-05	0.238284	0.428486	0.723665	1	1	0.306345	0.656517	1	0.518779	1	1	1
BnaA07g18740D	CDX67834	GSBRNA2T00099031001	Cyclin P/U	AT3G60550	0.0774411	0.00291594	0.000483236	0.6489	0.222164	0.114684	1	1	0.283014	0.215319	1	1	1	0.960266	1
BnaA07g18770D	CDX67837	GSBRNA2T00099034001	Major sperm protein (MSP) domain	AT1G51270	0.251514	0.000137225	0.0454447	0.353763	0.0982383	0.487362	1	1	0.911437	1	1	0.00014528	1	1	1
BnaA07g18810D	CDX67841	GSBRNA2T00099038001	Ribosomal protein S15	AT3G60770	0.499431	0.831807	3.07e-06	1	0.501027	0.305505	1	1	0.291183	0.101089	1	0.138654	1	0.690111	0.768271
BnaA07g18830D	CDX67843	GSBRNA2T00099040001	Actin family	AT3G60830	0.437215	3.03e-07	0.493147	0.0185175	0.00901418	0.249954	1	1	0.442003	0.433161	1	0.0525353	1	0.618771	0.229034
BnaA07g18880D	CDX67848	GSBRNA2T00099046001	C2 domain	AT3G60950	0.55206	1.03e-09	0.0001495	0.00033247	0.142504	0.108948	1	1	0.914743	1	1	1	1	0.870883	0.916106
BnaA07g18900D	CDX67850	GSBRNA2T00099048001	Peroxisomal biogenesis factor 11	AT3G61070	0.00777619	0.475344	0.979281	0.0647402	0.15194	0.144682	1	1	1	0.172849	1	1	1	0.837651	0.790555
BnaA07g18910D	CDX67851	GSBRNA2T00099049001	Protein kinase-like domain superfamily	AT3G61080	0.721853	3.21e-05	0.222731	0.0884843	0.710063	0.86537	1	1	1	0.629315	1	1	1	0.784353	0.895929
BnaA07g18920D	CDX67852	GSBRNA2T00099050001	Ribosomal protein S27e	AT3G61111	0.907825	2.5e-10	1	0.00363897	0.01865	0.594995	1	1	1	0.244607	1	0.0914105	1	0.837651	0.739796
BnaA07g18930D	CDX67853	GSBRNA2T00099051001	Proteasome component (PCI) domain	AT3G61140	1	1.65e-09	0.03162	0.00456628	0.0313884	0.102555	1	1	0.558889	0.650253	1	1	1	1	0.89573
BnaA07g18950D	CDX67855	GSBRNA2T00099053001	Homeobox domain	AT3G61150	0.610775	0.0053027	0.00399456	0.0276825	0.26351	0.586094	1	1	1	0.223022	1	0.0217295	1	0.788697	0.298833
BnaA07g18970D	CDX67857	GSBRNA2T00099057001	Conserved hypothetical protein CHP01589, plant	AT3G61700	0.59819	0.00815704	0.218305	0.416274	0.0637919	0.97976	1	1	0.0822779	0.521238	1	0.0125171	1	0.629103	0.9119
BnaA07g18990D	CDX67859	GSBRNA2T00099059001	F-box-like domain superfamily	AT5G36000	0.597219	0.146803	0.218319	0.230578	0.641861	0.105891	1	1	0.602343	0.618106	1	0.00327217	1	0.922368	0.806945
BnaA07g19000D	CDX67860	GSBRNA2T00099060001	PWWP domain	AT3G61740	0.324644	0.0263559	0.0074289	0.124903	0.419949	0.407376	1	1	0.187562	0.67124	1	0.135314	1	0.837651	0.9119
BnaA07g19020D	CDX67862	GSBRNA2T00099062001	Dynamin central domain	AT3G61760	0.179961	0.00258295	0.0433187	0.0552322	0.466417	0.501777	1	1	0.200602	0.695038	1	0.309415	1	0.837651	0.9119
BnaA07g19050D	CDX67865	GSBRNA2T00099065001	Zinc finger, RING-type	AT3G61790	0.587635	2.78e-11	0.0868219	0.100205	0.0739472	0.271415	1	1	0.722648	0.98151	1	0.702098	1	1	1
BnaA07g19060D	CDX67866	GSBRNA2T00099066001	ENTH/VHS	AT3G61800	0.376068	1.53e-06	0.00365565	0.44863	0.387911	0.195221	1	1	0.571086	0.815503	1	0.487812	1	1	1
BnaA07g19080D	CDX67868	GSBRNA2T00099068001	Aspartic peptidase A1 family	AT3G61820	0.72666	0.000297659	0.137179	0.490873	0.522341	0.135541	1	1	0.107007	1	1	0.0125932	1	0.837651	1
BnaA07g19110D	CDX67871	GSBRNA2T00099071001	Protein kinase domain	AT3G61960	1	1.58e-09	0.00209048	0.147032	0.187741	0.111144	1	1	1	1	1	0.506904	1	1	0.9119
BnaA07g19120D	CDX67872	GSBRNA2T00099072001	B3 DNA binding domain	AT3G61970	0.430775	0.0617584	2.23e-07	0.161907	0.0351233	0.449762	1	1	0.35987	0.623728	1	0.317882	1	0.837651	0.909657
BnaA07g19130D	CDX67873	GSBRNA2T00099073001	Myc-type, basic helix-loop-helix (bHLH) domain		0.114572	0.122594	2.39e-06	0.625071	0.205301	0.108778	1	1	0.82971	0.698882	1	0.54874	1	0.569417	0.977541
BnaA07g19180D	CDX67878	GSBRNA2T00099079001	Aminoacyl-tRNA synthetase, class II (G/ P/ S/T)	AT3G62120	0.56186	0.370509	0.0494239	0.137315	0.00812415	0.0750164	1	1	0.3973	1	1	0.290634	1	1	1
BnaA07g19200D	CDX67880	GSBRNA2T00099081001	FAM192A/Fyv6, N-terminal	AT3G62140	0.245243	0.0640383	0.0040853	0.0632139	0.448425	0.479442	1	1	0.472389	0.584141	1	0.306749	1	0.837651	0.870135
BnaA07g19250D	CDX67885	GSBRNA2T00099088001	Ubiquitin domain	AT2G47110	0.518077	2.37e-06	0.000552159	0.00964836	0.182761	0.685392	1	1	0.549582	0.099763	1	1	1	1	0.660757
BnaA07g19300D	CDX67890	GSBRNA2T00099093001	Cytochrome c-552/DMSO reductase-like, haem-binding domain	AT3G62370	0.407932	0.00389368	0.0106409	0.11733	0.2779	0.316745	1	1	0.455784	0.470425	1	0.147454	1	0.837651	0.9119
BnaA07g19310D	CDX67891	GSBRNA2T00099094001	Cytochrome c oxidase subunit 5c		0.812045	0.000732162	1	0.00357881	0.311457	0.403397	1	1	0.702486	0.455135	1	1	1	0.794385	1
BnaA07g19320D	CDX67892	GSBRNA2T00099095001	Domain of unknown function CP12	AT3G62410	0.483107	4.29e-08	0.233672	0.276187	0.15507	0.47367	1	1	0.589128	0.789437	1	0.647235	1	0.837651	0.816607
BnaA07g19330D	CDX67893	GSBRNA2T00099097001	Basic-leucine zipper domain	AT3G62420	0.771905	5.31e-05	0.01822	0.0231623	0.0064206	0.531471	1	1	0.474072	0.645707	1	0.840753	1	0.603878	0.983217
BnaA07g19340D	CDX67894	GSBRNA2T00099099001	DnaJ domain		0.102938	2.48e-07	0.174214	0.129296	0.159594	0.222514	1	1	1	1	1	0.676185	1	1	1
BnaA07g19370D	CDX67897	GSBRNA2T00099102001	Glycosyl transferase, family 8	AT3G62660	0.0168187	0.0690435	0.0030188	0.181142	0.428779	0.437471	1	1	0.337414	0.661948	1	0.216853	1	0.837651	0.902108
BnaA07g19410D	CDX67901	GSBRNA2T00099107001	Zinc finger, RING-type	AT3G62690	0.347061	0.229087	0.00328452	0.177684	0.259739	0.389601	1	1	0.582558	0.481061	1	0.199437	1	0.549721	0.942861
BnaA07g19430D	CDX67903	GSBRNA2T00099109001	WD40 repeat	AT3G62770	0.429114	0.0419524	9.97e-06	0.251866	0.393542	0.149728	1	1	0.509024	0.67124	1	0.232081	1	0.7624	0.927429
BnaA07g19440D	CDX67904	GSBRNA2T00099110001	NADH:ubiquinone oxidoreductase, iron-sulphur subunit 5	AT3G62790	0.412128	0.0276865	0.0715757	0.0434824	0.223809	0.627314	1	1	0.483868	0.7901	1	0.00697501	1	0.812812	0.9119
BnaA07g19460D	CDX67906	GSBRNA2T00099113001	LSM domain, eukaryotic/archaea-type		1	8.12e-05	0.694063	0.032142	0.496526	0.0394719	1	1	0.39561	0.0697928	1	0.626892	1	0.794385	0.525287
BnaA07g19480D	CDX67908	GSBRNA2T00099116001	Zinc finger, CW-type	AT3G62900	0.517734	0.306962	0.301809	0.0368206	0.843939	0.109801	1	1	0.68125	0.90333	1	0.00543922	1	1	1
BnaA07g19520D	CDX67912	GSBRNA2T00099120001	F-box domain	AT3G62980	0.80062	4.18e-05	0.0844104	0.00199108	1	0.195756	1	1	0.294766	0.666057	1	0.797045	1	1	1
BnaA07g19540D	CDX67914	GSBRNA2T00099122001	PWWP domain		0.382361	0.00454994	0.0227775	0.0442024	0.419285	0.171175	1	1	0.490601	0.598642	1	0.0306981	1	0.837651	0.9119
BnaA07g19550D	CDX67915	GSBRNA2T00099123001	Glutathione peroxidase	AT3G63080	0.157813	4.13e-05	0.19216	0.290508	0.031103	0.126161	1	1	0.00772781	0.624371	1	0.142489	1	0.824942	0.841775
BnaA07g19590D	CDX67919	GSBRNA2T00099127001	WD40 repeat	AT3G63460	1	0.497013	0.219881	0.166921	0.649002	0.564199	1	1	0.218752	0.704158	1	2.34e-06	1	0.837651	0.598725
BnaA07g19600D	CDX67920	GSBRNA2T00099128001	Lipoxygenase	AT3G45140	0.335403	0.53527	0.0108354	0.0115971	0.546591	0.207085	1	1	0.228147	0.553728	1	0.000326903	1	0.837651	0.254803
BnaA07g19650D	CDX67925	GSBRNA2T00099133001	HAD hydrolase, subfamily IA	AT1G79790	0.336934	0.000242467	0.253125	0.423499	0.486363	0.748602	1	1	0.356926	0.712287	1	0.120891	1	0.837651	1
BnaA07g19680D	CDX67928	GSBRNA2T00099136001	Sugar/inositol transporter	AT1G79820	0.394919	0.00225731	0.140268	0.0107727	0.254862	0.499429	1	1	0.568657	0.648198	1	0.0041926	1	0.823047	0.892504
BnaA07g19690D	CDX67929	GSBRNA2T00099137001	Homeobox domain	AT1G79840	0.665854	0.0068915	1.84e-06	0.139947	0.0591498	0.388982	1	1	0.544012	0.432879	1	1	1	0.837651	0.767326
BnaA07g19710D	CDX67931	GSBRNA2T00099139001	D-isomer specific 2-hydroxyacid dehydrogenase, catalytic domain	AT1G79870	0.247336	4.97e-06	2.69e-06	0.0025706	0.398701	0.779759	1	1	1	0.702606	1	0.0143343	1	0.839351	0.896407
BnaA07g19730D	CDX67933	GSBRNA2T00099141001	DnaJ domain	AT1G79940	0.413418	0.000339775	0.0669022	0.19026	0.438067	0.429687	1	1	0.0281954	0.658968	1	0.0688838	1	0.837651	0.9119
BnaA07g19750D	CDX67935	GSBRNA2T00099144001	Helicase-like, DEXD box c2 type	AT1G79950	1	4.32e-07	0.693241	0.209602	0.417439	0.169906	1	1	0.0405167	0.147804	1	1	1	0.848762	0.9119
BnaA07g19760D	CDX67936	GSBRNA2T00099145001		AT1G79970	0.0946212	0.00514912	0.000880571	0.0320989	0.210211	0.152682	1	1	0.469044	0.647885	1	0.00195994	1	0.669436	0.850455
BnaA07g19770D	CDX67937	GSBRNA2T00099146001	WD40 repeat	AT1G79990	0.283357	7.57e-07	0.242008	0.003138	0.0646477	0.508216	1	1	0.792156	0.668582	1	0.118496	1	0.630937	0.9119
BnaA07g19780D	CDX67938	GSBRNA2T00099147001	Btz domain	AT1G80000	0.417247	0.000300818	0.115912	0.150546	0.265163	0.328821	1	1	0.405983	0.2674	1	0.268895	1	0.837651	0.914087
BnaA07g19810D	CDX67941	GSBRNA2T00099152001	Ubiquitin system component Cue	AT1G80040	0.125099	9e-05	0.00542953	7.55e-10	0.210221	0.598459	1	1	0.16063	1	1	0.371211	1	0.801253	1
BnaA07g19840D	CDX67944	GSBRNA2T00099155001	Cyclin, C-terminal domain	AT1G80370	0.143784	0.0358206	0.490554	0.70003	0.626538	0.510928	1	1	0.417696	0.535548	1	0.00254502	1	1	0.825515
BnaA07g19850D	CDX67945	GSBRNA2T00099156001	Phosphoribulokinase/uridine kinase	AT1G80380	0.000359957	0.0280672	0.0768763	0.857667	0.0455321	0.393893	1	1	0.236435	1	1	0.585722	1	1	0.741495
BnaA07g19880D	CDX67948	GSBRNA2T00099159001	Carbohydrate kinase, FGGY	AT1G80460	1	0.000850649	0.0026597	1	0.336529	0.363888	1	1	0.123533	0.192017	1	0.16535	1	0.791628	1
BnaA07g19920D	CDX67952	GSBRNA2T00099163001	Sterile alpha motif/pointed domain superfamily	AT1G80520	0.241773	0.0127392	2.76e-05	0.00596323	0.325987	0.630285	1	1	0.206243	0.607366	1	1	1	0.776732	1
BnaA07g20010D	CDX67961	GSBRNA2T00099173001	PPPDE putative peptidase domain	AT1G80690	0.154595	0.357386	4.74e-07	0.0228082	0.263983	0.511244	1	1	0.204942	0.142447	1	0.030288	1	0.837651	0.909454
BnaA07g20050D	CDX67965	GSBRNA2T00099177001	Ribosomal protein L7, eukaryotic	AT1G80750	0.37396	3.08e-05	0.876592	0.305721	0.876485	0.394095	1	1	0.142536	0.62803	1	0.284517	1	0.837651	1
BnaA07g20070D	CDX67967	GSBRNA2T00099179001	Uncharacterised domain XH	AT1G80790	0.0321109	0.0286231	0.00423165	0.280231	0.404508	0.378847	1	1	1	0.600336	1	0.00348609	1	0.810078	1
BnaA07g20110D	CDX67971	GSBRNA2T00099183001	WRKY domain	AT1G80840	0.106056	1	0.555401	0.00211074	1	0.574229	1	1	1	0.690535	1	1	1	0.467242	1
BnaA07g20130D	CDX67973	GSBRNA2T00099185001			0.431745	0.182081	0.00839567	0.327863	0.530455	0.679808	1	1	0.164161	1	1	0.166468	1	0.790905	0.772737
BnaA07g20140D	CDX67974	GSBRNA2T00099186001	Vacuolar fusion protein Ccz1	AT1G80910	1	0.000414076	0.434558	0.243547	1	0.776942	1	1	0.074034	0.659996	1	0.109747	1	1	1
BnaA07g20200D	CDX67980	GSBRNA2T00099193001	Aspartic peptidase A1 family	AT1G79720	0.342654	1	4.6e-05	0.00882734	0.199704	0.312372	1	1	0.213492	0.593869	1	0.0380148	1	0.889185	1
BnaA07g20210D	CDX67981	GSBRNA2T00099194001	NUDIX hydrolase domain	AT1G79690	0.502206	0.000319128	0.0182815	0.000261046	0.607218	0.501777	1	1	0.640839	0.742518	1	0.225554	1	0.837651	1
BnaA07g20230D	CDX67983	GSBRNA2T00099198001	Ubiquitin domain	AT1G79650	0.175872	0.00120446	0.0741418	0.244895	0.426024	0.40493	1	1	0.494484	0.679882	1	0.311264	1	0.837651	1
BnaA07g20240D	CDX67984	GSBRNA2T00099200001	Protein kinase domain	AT1G79640	0.00157862	0.606154	1.86e-06	0.825546	1	0.182018	1	1	0.402175	0.671585	1	0.0122826	1	0.674493	0.904666
BnaA07g20250D	CDX67985	GSBRNA2T00099201001	Na+/H+ exchanger	AT1G79610	0.801395	2.45e-05	0.874928	0.169581	0.483347	0.351756	1	1	0.0613935	0.73236	1	0.503184	1	0.837651	0.899432
BnaA07g20260D	CDX67986	GSBRNA2T00099202001	Protein kinase domain	AT1G79600	0.777931	4.28e-05	1	0.72913	0.531705	0.390868	1	1	0.071704	0.698199	1	0.406487	1	0.837651	1
BnaA07g20300D	CDX67990	GSBRNA2T00099206001	Glyceraldehyde-3-phosphate dehydrogenase, type I	AT1G79530	0.528225	0.00100537	0.205668	0.127849	0.0281962	0.341148	1	1	0.256727	0.489332	1	0.308632	1	0.837651	0.875945
BnaA07g20330D	CDX67993	GSBRNA2T00099209001	Smr domain	AT1G79490	0.410972	0.156728	0.153855	0.300351	0.226974	0.514995	1	1	0.44423	0.750568	1	0.000825641	1	0.837651	0.9119
BnaA07g20340D	CDX67994	GSBRNA2T00099210001	CDC50/LEM3 family	AT1G79450	0.244614	0.297605	1.49e-05	6.4e-05	0.223687	0.0787941	1	1	0.455855	0.24212	1	0.132593	1	0.850351	1
BnaA07g20350D	CDX67995	GSBRNA2T00099211001	SANT/Myb domain	AT1G79430	0.0191007	1	0.00125548	0.379973	0.464706	0.211001	1	1	0.00705652	0.380477	1	0.0873867	1	0.806278	0.939894
BnaA07g20370D	CDX67997	GSBRNA2T00099214001	Zinc finger, RING-type	AT1G79380	6.48e-06	0.101791	3.95e-07	0.000917626	0.149635	0.915514	1	1	0.0915273	0.79787	1	0.263764	1	0.581645	0.912401
BnaA07g20390D	CDX67999	GSBRNA2T00099216001	Nucleoprotein TPR/MLP1	AT1G79280	1	1	0.223918	0.0125622	1	0.352468	1	1	0.259252	0.91043	1	0.000339874	1	0.837651	1
BnaA07g20400D	CDX68000	GSBRNA2T00099217001	YTH domain	AT1G79270	0.00836371	0.00279178	0.000609805	1	1	0.400249	1	1	0.290184	0.330252	1	0.153112	1	0.837651	0.708247
BnaA07g20420D	CDX68002	GSBRNA2T00099219001	Thiosulphate sulfurtransferase, conserved site	AT1G79230	1	2.39e-06	0.0769919	0.213872	0.435659	0.0588088	1	1	0.316187	0.614486	1	1	1	1	1
BnaA07g20430D	CDX68003	GSBRNA2T00099220001	Proteasome alpha-subunit, N-terminal domain	AT1G79210	0.581435	0.0282141	0.0430998	0.620478	0.576354	0.113466	1	1	0.622497	0.637918	1	0.000746848	1	1	1
BnaA07g20510D	CDX68011	GSBRNA2T00099229001	Photosystem II PsbR	AT1G79040	0.786487	1.14e-07	0.414379	0.73921	0.418764	0.313168	1	1	0.265008	0.661887	1	0.00118937	1	0.70919	0.9119
BnaA07g20560D	CDX68016	GSBRNA2T00099235001	Glutathione S-transferase, N-terminal	AT1G78380	0.190414	0.0138411	0.00590804	0.00714447	0.360597	0.298368	1	1	0.443074	0.612334	1	0.0765977	1	0.837651	0.852499
BnaA07g20580D	CDX68018	GSBRNA2T00099237001	Glutathione S-transferase, N-terminal	AT1G78340	1	0.00151776	0.377161	0.0546184	1	0.315937	1	1	0.223671	0.647885	1	0.200312	1	0.837651	1
BnaA07g20640D	CDX68024	GSBRNA2T00099243001	RNA recognition motif domain	AT1G78260	1	0.00384952	0.276703	0.629389	0.439464	0.262411	1	1	0.106029	0.568961	1	0.693229	1	0.837651	1
BnaA07g20650D	CDX68025	GSBRNA2T00099244001	Putative S-adenosyl-L-methionine-dependent methyltransferase	AT1G78240	0.15186	0.00195614	1.37e-08	0.0113041	0.0568223	0.887323	1	1	0.385651	0.386145	1	0.204175	1	0.669266	0.9119
BnaA07g20680D	CDX68028	GSBRNA2T00099247001		AT1G78170	0.197692	0.222066	0.000329699	0.160103	0.632965	0.663173	1	1	0.0405204	0.76334	1	0.14974	1	0.837651	0.955601
BnaA07g20730D	CDX68033	GSBRNA2T00099254001	Zf-FLZ domain	AT1G78020	0.421041	0.0774197	0.0085008	0.114651	0.460576	1	1	1	0.103439	0.0967445	1	0.0466939	1	0.837651	0.898471
BnaA07g20770D	CDX68037	GSBRNA2T00099260001	Basic-leucine zipper domain	AT1G77920	3.88e-05	0.203082	0.00389581	1	0.0763017	0.20829	1	1	0.775351	0.67124	1	0.0397797	1	0.542002	0.550262
BnaA07g20780D	CDX68038	GSBRNA2T00099261001		AT1G77885	2.62e-06	1	0.00160896	0.0970163	0.0262759	1	1	1	0.503873	1	1	0.735661	1	0.796875	0.9119
BnaA07g20790D	CDX68039	GSBRNA2T00099262001	B3 DNA binding domain	AT1G77850	0.201511	0.00773788	0.000691633	0.044168	0.102548	0.644942	1	1	0.693279	0.320792	1	0.00898608	1	0.837651	0.825985
BnaA07g20800D	CDX68040	GSBRNA2T00099263001	Translation initiation factor IF2/IF5	AT1G77840	1	0.751689	0.084995	0.515405	0.421245	0.398982	1	1	0.0752244	0.786317	1	0.00183442	1	0.807005	1
BnaA07g20840D	CDX68044	GSBRNA2T00099269001	Oxidoreductase, molybdopterin-binding domain	AT1G77760	0.107541	0.000229206	0.436293	0.868596	0.0365255	1	1	1	1	1	1	0.0455568	1	0.882053	0.861513
BnaA07g20860D	CDX68046	GSBRNA2T00099271001	Ubiquitin-fold modifier 1	AT1G77710	0.17946	0.0541454	0.0294449	0.00207148	0.423021	0.239219	1	1	0.516034	0.564546	1	0.0589008	1	0.837651	0.89313
BnaA07g20870D	CDX68047	GSBRNA2T00099272001	Thaumatin family	AT1G77700	0.000830021	0.135244	0.000108087	0.0923581	0.561433	1	1	1	0.0458724	0.5473	1	1	1	0.751169	0.904666
BnaA07g20890D	CDX68049	GSBRNA2T00099274001	Myc-type, basic helix-loop-helix (bHLH) domain	AT1G66470	0.444968	0.00614887	1	0.132496	0.920351	0.516022	1	1	0.895771	0.653156	1	1	1	0.837651	0.610986
BnaA07g20910D	CDX68051	GSBRNA2T00099279001	Sugar phosphate transporter domain	AT1G77610	0.426513	0.0515151	0.119996	0.170374	0.525361	0.546916	1	1	0.50169	0.586776	1	0.00169538	1	0.837651	0.9119
BnaA07g20920D	CDX68052	GSBRNA2T00099280001	AMP-dependent synthetase/ligase	AT1G77590	0.330371	0.109377	0.00311162	0.612704	0.0205438	0.596278	1	1	0.204308	1	1	1	1	0.837651	1
BnaA07g20930D	CDX68053	GSBRNA2T00099281001	Acyl-CoA N-acyltransferase	AT1G77540	0.323398	0.146841	5.32e-05	0.271486	0.30637	0.537879	1	1	0.467998	0.648563	1	0.00105312	1	0.837651	0.912401
BnaA07g20980D	CDX68058	GSBRNA2T00099287001	C2 domain	AT1G77460	1	1	0.0333395	0.000690549	1	0.594564	1	1	0.705186	0.742608	1	0.00564043	1	1	1
BnaA07g21070D	CDX68067	GSBRNA2T00099301001	Leucine-rich repeat	AT1G77000	0.116449	0.0617015	4.7e-07	0.0068291	0.451653	0.419768	1	1	0.379837	0.618106	1	0.312244	1	0.83042	0.9119
BnaA07g21080D	CDX68068	GSBRNA2T00099302001	ACT domain	AT1G76990	1.15e-06	0.936532	5.45e-11	0.435166	0.483479	0.0323966	1	1	0.665211	0.477057	1	0.0852393	1	0.752981	0.814829
BnaA07g21100D	CDX68070	GSBRNA2T00099306001		AT1G76980	0.416735	0.0221792	0.0457936	0.00809946	0.380633	0.288629	1	1	0.48465	0.571927	1	0.0709335	1	0.837651	0.9119
BnaA07g21140D	CDX68074	GSBRNA2T00099310001		AT1G76955	0.309316	0.244008	0.000726413	0.201025	0.0560953	0.429898	1	1	0.0107235	0.639801	1	0.39448	1	0.706814	1
BnaA07g21200D	CDX68080	GSBRNA2T00099318001	SANT/Myb domain	AT1G76880	1	1	0.00997149	0.135903	0.349167	0.4831	1	1	0.0328939	0.685125	1	0.00536439	1	0.837651	0.9119
BnaA07g21230D	CDX68083	GSBRNA2T00099321001	LSM domain, eukaryotic/archaea-type	AT1G76860	0.529583	0.149473	4.16e-06	0.298031	0.360095	0.505671	1	1	0.418184	0.304539	1	0.142919	1	0.84924	0.902162
BnaA07g21240D	CDX68084	GSBRNA2T00099322001	Cullin repeat-like-containing domain superfamily	AT1G76850	1	0.3823	0.0468552	0.084165	1	0.0834853	1	1	0.895064	0.80893	1	4.48e-05	1	0.744815	1
BnaA07g21290D	CDX68089	GSBRNA2T00099328001	Uncharacterized protein At1g76660-like	AT1G76660	0.370227	0.125331	0.00705528	0.195884	0.430218	0.505799	1	1	0.437845	0.713509	1	0.238996	1	0.837651	0.945055
BnaA07g21310D	CDX68091	GSBRNA2T00099330001	Protein MIZU-KUSSEI 1-like, plant	AT1G76610	0.174409	0.302962	2.26e-09	0.229429	1	1	1	1	0.332392	0.417332	1	0.546055	1	0.300392	0.940276
BnaA07g21320D	CDX68092	GSBRNA2T00099331001	Protein of unknown function DUF4228, plant	AT1G76600	0.0782054	0.226095	1	0.000228967	0.439726	0.21673	1	1	0.406703	0.558243	1	0.960469	1	0.460914	1
BnaA07g21340D	CDX68094	GSBRNA2T00099335001	Membrane transport protein	AT1G76520	1	0.899708	0.26789	0.611561	1	0.341653	1	1	0.520661	0.515313	1	0.00610884	1	0.837651	1
BnaA07g21380D	CDX68098	GSBRNA2T00099340001	Zinc finger, RING-type	AT1G76410	0.0774411	0.12856	4.24e-06	0.0723472	0.485324	0.654378	1	1	0.414241	0.648764	1	0.0144609	1	0.358498	0.387733
BnaA07g21490D	CDX68109	GSBRNA2T00099351001	Dehydrin	AT1G76180	0.688756	0.208484	0.00014331	0.038968	0.0321878	0.27076	1	1	0.289556	0.667746	1	0.123849	1	1	1
BnaA07g21510D	CDX68111	GSBRNA2T00099353001	Single hybrid motif	AT1G75980	0.423309	0.0452128	0.00513156	0.131915	0.408914	0.341594	1	1	0.493711	0.65438	1	0.180908	1	0.837651	0.873714
BnaA07g21520D	CDX68112	GSBRNA2T00099354001	S-phase kinase-associated protein 1-like	AT1G75950	0.312281	0.0648471	0.00597232	0.100202	0.363955	0.174501	1	1	0.41818	0.627785	1	0.106046	1	0.837651	0.857288
BnaA07g21530D	CDX68113	GSBRNA2T00099355001	GDSL lipase/esterase	AT1G75900	0.178759	0.0667146	0.00186157	0.010988	0.424993	0.254102	1	1	0.103948	0.497322	1	0.0180645	1	1	0.569135
BnaA07g21540D	CDX68114	GSBRNA2T00099356001			0.239086	0.00139359	0.0744534	0.192492	0.458923	0.512276	1	1	0.365049	0.663993	1	0.232555	1	0.837651	0.907322
BnaA07g21550D	CDX68115	GSBRNA2T00099358001	Malic oxidoreductase	AT1G79750	0.217218	0.00314637	0.0223599	0.148731	0.0544377	0.266842	1	1	0.498344	0.618106	1	0.135794	1	0.78201	0.9119
BnaA07g21610D	CDX68121	GSBRNA2T00099365001	Histone H3/CENP-A		0.182702	0.133335	0.00705481	0.233686	0.472822	0.355819	1	1	0.691707	0.631715	1	0.5967	1	0.850723	0.863595
BnaA07g21670D	CDX68127	GSBRNA2T00099374001	EamA domain	AT1G75500	0.000139064	0.410842	3.56e-09	0.0134328	0.500229	0.852415	1	1	0.277184	0.045748	1	0.823856	1	0.790815	0.888925
BnaA07g21690D	CDX68129	GSBRNA2T00099377001	Homeobox domain	AT1G75410	0.392211	0.0537725	0.00273085	0.106138	0.420449	0.222736	1	1	0.160417	0.614937	1	0.204821	1	0.837651	0.9119
BnaA07g21710D	CDX68131	GSBRNA2T00099379001	Basic-leucine zipper domain	AT1G75390	0.370511	0.101117	0.00476546	0.00531876	0.417254	0.0910056	1	1	0.461051	0.623003	1	0.0196178	1	0.837651	0.816417
BnaA07g21730D	CDX68133	GSBRNA2T00099382001	CRAL-TRIO lipid binding domain	AT1G75370	0.447493	0.11849	4.62e-06	0.108573	0.44583	0.571194	1	1	0.718358	0.440846	1	0.0104827	1	0.606348	0.902315
BnaA07g21790D	CDX68139	GSBRNA2T00099391001	Sugar/inositol transporter	AT1G75220	0.682728	0.0595707	0.000151933	0.0549566	0.245549	0.299139	1	1	1	0.0811428	1	0.0858856	1	1	1
BnaA07g21800D	CDX68140	GSBRNA2T00099392001	HAD-superfamily hydrolase, subfamily IG, 5'-nucleotidase	AT1G75210	0.453869	0.687614	9.34e-10	0.0285154	0.076951	1	1	1	0.0311955	0.0342523	1	1	1	1	0.785308
BnaA07g21820D	CDX68142	GSBRNA2T00099394001	Flavodoxin-like	AT1G75200	0.379551	0.102098	0.00615576	0.220743	0.323917	0.311034	1	1	0.552817	0.648563	1	0.243168	1	0.778775	1
BnaA07g21840D	CDX68144	GSBRNA2T00099396001	Tim10-like	AT1G61570	0.393432	0.0487868	0.00205003	0.1443	0.439076	0.285543	1	1	0.0635146	0.510293	1	0.285122	1	0.837651	0.9119
BnaA07g21850D	CDX68145	GSBRNA2T00099397001	Glycine-tRNA ligase, alpha subunit	AT3G48110	0.504139	0.0389484	0.00794213	0.0195445	0.437059	0.391115	1	1	0.512203	0.618106	1	0.379746	1	0.842471	0.744927
BnaA07g21870D	CDX68147	GSBRNA2T00099399001	WD40-repeat-containing domain superfamily	AT1G75140	0.40822	0.142087	0.00041405	0.0368087	0.0907768	0.430519	1	1	0.502461	0.732561	1	0.200494	1	0.837651	0.657834
BnaA07g21880D	CDX68148	GSBRNA2T00099400001	Calcium uniporter protein, C-terminal		0.285446	0.109838	0.00965016	0.184137	0.483491	0.436451	1	1	0.304372	0.637009	1	0.438785	1	0.79422	0.9119
BnaA07g21970D	CDX68157	GSBRNA2T00099411001	Zf-FLZ domain	AT1G74940	1	0.323414	0.000731205	0.000170211	0.0466317	0.0841522	1	1	1	0.515734	1	0.812828	1	0.519665	0.719516
BnaA07g21980D	CDX68158	GSBRNA2T00099412001	AP2/ERF domain	AT1G74930	0.341905	0.520744	1	0.000454563	0.238202	0.0914018	1	1	0.3614	0.812233	1	0.401596	1	0.550621	1
BnaA07g21990D	CDX68159	GSBRNA2T00099413001	Aldehyde dehydrogenase domain	AT1G74920	0.178082	0.265143	7.92e-12	0.0885161	0.148356	0.438702	1	1	0.00563198	0.415408	1	1	1	0.6827	0.9119
BnaA07g22000D	CDX68160	GSBRNA2T00099414001	Hexapeptide repeat	AT1G74910	0.701975	0.0567895	1.21e-08	0.409591	0.626097	0.166019	1	1	0.434004	0.333714	1	1	1	0.478625	0.75787
BnaA07g22090D	CDX68169	GSBRNA2T00099424001	Isochorismate synthase	AT1G74710	0.0394057	0.415983	3.48e-05	0.875636	0.641597	0.029734	1	1	0.539453	0.347552	1	0.0106142	1	1	1
BnaA07g22130D	CDX68173	GSBRNA2T00099429001	SANT/Myb domain	AT1G74650	0.0640673	0.921078	2.51e-06	1	1	0.0325208	1	1	0.8227	1	1	0.109155	1	0.314844	0.911794
BnaA07g22170D	CDX68177	GSBRNA2T00099436001	Kelch repeat type 1	AT1G74510	0.126076	0.0917884	0.000677741	0.180246	0.616514	0.078543	1	1	0.270237	0.503683	1	0.307594	1	0.837651	0.808406
BnaA07g22230D	CDX68183	GSBRNA2T00099442001		AT1G74458	0.503165	0.191401	2.23e-09	0.220923	0.0368687	0.713161	1	1	0.552088	0.33418	1	0.328017	1	0.588417	0.950385
BnaA07g22240D	CDX68184	GSBRNA2T00099444001	SANT/Myb domain	AT1G74430	0.909661	1	1.17e-06	0.000248554	0.0380219	0.24842	1	1	0.96604	0.461219	1	0.211114	1	0.506554	0.9119
BnaA07g22270D	CDX68187	GSBRNA2T00099447001	Glycosyltransferase 34	AT1G74380	0.0321256	1	0.0610966	0.00366565	1	0.599616	1	1	0.030225	1	1	0.898829	1	0.589998	0.9119
BnaA07g22310D	CDX68191	GSBRNA2T00099451001	Ribosomal protein L35A	AT1G74270	0.211622	0.036721	0.00198781	0.184059	0.511239	0.467631	1	1	0.555474	0.621483	1	0.265696	1	0.768206	0.926874
BnaA07g22530D	CDX68213	GSBRNA2T00099476001	Zinc finger, RING-type	AT1G73760	0.411573	6.51e-06	0.0030621	0.00569971	0.0610108	0.116961	1	1	0.538838	0.630491	1	0.0024672	1	1	0.430005
BnaA07g22570D	CDX68217	GSBRNA2T00099482001	Haem peroxidase superfamily	AT1G73680	0.00591017	0.0327264	0.401857	0.156593	0.884244	0.0682752	1	1	0.459772	0.592042	1	1	1	0.434676	0.9119
BnaA07g22580D	CDX68218	GSBRNA2T00099483001	Protein kinase domain	AT1G73670	0.47494	0.141242	0.00507419	0.26644	0.170443	0.665046	1	1	0.471904	0.710079	1	0.148241	1	0.837651	0.928373
BnaA07g22590D	CDX68219	GSBRNA2T00099484001	FKBP-type peptidyl-prolyl cis-trans isomerase domain	AT1G73655	1	0.125062	0.179761	0.345827	0.0915449	0.652488	1	1	0.478205	1	1	1.91e-05	1	0.646732	0.60794
BnaA07g22600D	CDX68220	GSBRNA2T00099485001	Chromatin modification-related protein Eaf7/MRGBP		0.281916	0.000458383	0.0631416	0.313004	0.077673	1	1	1	0.116501	0.626118	1	0.146522	1	1	1
BnaA07g22620D	CDX68222	GSBRNA2T00099492001	Methyltransferase type 11	AT1G73600	0.00916098	0.696642	0.000491771	0.637534	0.77942	0.467647	1	1	0.0464986	0.782666	1	0.0321974	1	1	0.9119
BnaA07g22630D	CDX68223	GSBRNA2T00099494001	Bifunctional inhibitor/plant lipid transfer protein/seed storage helical domain	AT1G73560	0.791593	1	0.0142773	0.189885	0.763003	1	1	1	1	1	1	0.00612963	1	0.80306	0.505312
BnaA07g22650D	CDX68225	GSBRNA2T00099497001	Serine aminopeptidase, S33	AT1G73480	0.0019577	1	0.560273	0.860401	0.100547	0.487362	1	1	0.667046	1	1	0.000195592	1	0.142028	0.875945
BnaA07g22670D	CDX68227	GSBRNA2T00099499001	Protein kinase domain	AT1G73450	0.479332	0.556943	0.443096	0.000285881	0.120884	0.0344745	1	1	0.505732	0.865223	1	0.0393379	1	0.835756	0.796103
BnaA07g22680D	CDX68228	GSBRNA2T00099500001	Sucrose synthase	AT1G73370	0.172567	0.13941	0.00648364	0.0522268	0.560635	0.642888	1	1	0.323615	0.552383	1	0.483019	1	0.837651	0.844861
BnaA07g22750D	CDX68235	GSBRNA2T00099511001	Proteinase inhibitor I3, Kunitz legume	AT1G73260	7.81e-06	0.47277	0.555001	0.51476	0.00779017	0.712457	1	1	1	1	1	1	1	0.724195	0.788981
BnaA07g22850D	CDX68245	GSBRNA2T00099522001	SET domain	AT1G73100	0.0312005	0.0691227	0.000452453	0.220516	0.384809	0.479885	1	1	0.522287	0.698385	1	0.332246	1	0.847061	1
BnaA07g22890D	CDX68249	GSBRNA2T00099527001	Glycoside hydrolase, family 35	AT1G72990	0.132197	0.112159	7.63e-07	2.03e-06	0.0934531	0.208924	1	1	0.37633	0.602073	1	0.209967	1	0.837651	0.9119
BnaA07g22900D	CDX68250	GSBRNA2T00099528001	Glucose-methanol-choline oxidoreductase, N-terminal	AT1G72970	0.00659532	0.236142	2.12e-06	0.00199855	0.185276	0.669461	1	1	0.0263145	0.6066	1	0.278928	1	0.837651	0.747398
BnaA07g22910D	CDX68251	GSBRNA2T00099529001	Toll/interleukin-1 receptor homology (TIR) domain	AT1G72960	0.586379	0.504698	0.401565	1	0.793708	0.321716	1	1	0.0328939	0.687761	1	0.000278365	1	1	1
BnaA07g22930D	CDX68253	GSBRNA2T00099532001	Toll/interleukin-1 receptor homology (TIR) domain	AT4G09420	0.00170462	0.121155	0.140202	0.131374	0.588357	0.361568	1	1	0.519464	0.566053	1	0.0522934	1	0.854477	0.863636
BnaA07g22960D	CDX68256	GSBRNA2T00099536001	Protein of unknown function DUF761, plant	AT1G72790	0.454805	0.606508	1	0.00940357	0.855013	0.458457	1	1	0.00854573	0.897951	1	1	1	0.660268	0.900328
BnaA07g22980D	CDX68258	GSBRNA2T00099538001	SANT/Myb domain	AT1G72650	0.445168	0.0670099	0.0067955	0.175191	0.432334	0.437208	1	1	0.504163	0.684524	1	0.270244	1	0.837651	0.888925
BnaA07g23020D	CDX68262	GSBRNA2T00099543001	MORF/ORRM1/DAG-like	AT1G72530	0.231281	0.0818625	0.00735445	0.104508	0.497283	0.574867	1	1	0.371782	0.634413	1	0.0382187	1	0.837651	0.702531
BnaA07g23030D	CDX68263	GSBRNA2T00099544001	S locus-related glycoprotein 1 binding pollen coat protein	AT4G13095	1	0.429776	9.61e-10	0.0651632	0.458999	0.566829	1	1	0.389447	0.0787238	1	0.758848	1	1	1
BnaA07g23080D	CDX68268	GSBRNA2T00099549001	Ribosomal protein S2	AT1G72370	0.141802	0.0363266	0.00202344	0.12081	0.313848	0.470926	1	1	0.493255	0.662101	1	0.28337	1	0.837651	0.923193
BnaA07g23150D	CDX68275	GSBRNA2T00099556001	D-isomer specific 2-hydroxyacid dehydrogenase, catalytic domain	AT1G72190	0.856535	0.387437	0.441615	0.622701	0.656413	0.240582	1	1	0.322593	1	1	0.000294439	1	0.531696	0.9119
BnaA07g23160D	CDX68276	GSBRNA2T00099557001	Protein kinase domain	AT1G72180	0.359049	0.566635	2.31e-08	0.0901506	1	0.577508	1	1	0.540846	0.0923463	1	1	1	0.837651	0.894481
BnaA07g23180D	CDX68278	GSBRNA2T00099559001	CRAL-TRIO lipid binding domain	AT1G72160	0.129096	0.0649783	0.125633	0.000119354	0.483405	0.520717	1	1	0.221526	0.718129	1	0.325895	1	0.845516	1
BnaA07g23190D	CDX68279	GSBRNA2T00099560001	CRAL-TRIO lipid binding domain	AT1G72150	0.401485	0.0206404	0.000400653	0.00409678	0.580394	1	1	1	0.0400254	0.0701529	1	0.217821	1	0.758	0.0547093
BnaA07g23200D	CDX68280	GSBRNA2T00099561001	Proton-dependent oligopeptide transporter family		0.0612688	0.057685	1.01e-05	1	1	0.280002	1	1	0.291792	0.618071	1	0.615731	1	1	0.9119
BnaA07g23210D	CDX68281	GSBRNA2T00099562001	Proton-dependent oligopeptide transporter family	AT1G72140	0.305493	0.0154146	0.0304073	0.0023227	0.476624	0.3455	1	1	0.476194	0.655994	1	0.340732	1	0.832253	0.930706
BnaA07g23270D	CDX68287	GSBRNA2T00099570001	Zinc finger C2H2-type	AT1G72050	0.319708	0.00724888	0.00130569	0.141175	0.33285	0.0520288	1	1	0.482626	0.669522	1	0.150971	1	0.731183	0.9119
BnaA07g23280D	CDX68288	GSBRNA2T00099571001	S locus-related glycoprotein 1 binding pollen coat protein	AT3G43505	0.703124	0.0224216	0.968076	0.0157447	0.482181	0.107599	1	1	0.481386	0.704153	1	0.00267964	1	1	0.38861
BnaA07g23290D	CDX68289	GSBRNA2T00099573001	GNAT domain	AT1G72030	0.925663	0.0675734	0.00473791	0.0115801	0.345345	0.420221	1	1	0.200241	1	1	0.143225	1	0.274391	0.9119
BnaA07g23320D	CDX68292	GSBRNA2T00099578001	ABC transporter-like	AT1G71960	0.447917	0.0816394	0.000280674	0.0326689	0.169883	0.506956	1	1	1	0.320792	1	1	1	0.898241	1
BnaA07g23350D	CDX68295	GSBRNA2T00099581001	Sucrose/H+ symporter, plant	AT1G71890	7.8e-09	0.0581225	8.41e-06	0.0774032	0.0410224	0.492783	1	1	0.483417	0.900866	1	0.429874	1	0.731183	0.61422
BnaA07g23370D	CDX68297	GSBRNA2T00099586001	Cytochrome P450	AT2G46960	0.497411	0.94449	4.4e-08	0.00400454	1	0.444807	1	1	0.920805	0.0134723	1	0.0179383	1	1	0.407646
BnaA07g23380D	CDX68298	GSBRNA2T00099587001	WD40 repeat	AT1G71840	0.439181	0.559386	0.0897163	0.0451206	0.0862397	0.00693062	1	1	0.563069	0.675484	1	1	1	0.837651	0.911794
BnaA07g23400D	CDX68300	GSBRNA2T00099589001	Exocyst complex component EXOC3/Sec6	AT1G71820	0.327872	0.0773992	0.00739027	0.082342	0.47059	0.464559	1	1	0.365834	0.696019	1	0.233801	1	0.8442	0.9119
BnaA07g23420D	CDX68302	GSBRNA2T00099591001		AT1G71780	0.413042	0.812044	0.0954142	1	1	0.265718	1	1	0.109763	0.65472	1	0.000145441	1	1	0.854769
BnaA07g23440D	CDX68304	GSBRNA2T00099594001	Inositol polyphosphate-related phosphatase	AT1G71710	0.384161	0.00222149	0.917233	0.50376	0.52199	0.21748	1	1	0.493379	1	1	0.00285055	1	1	0.845028
BnaA07g23450D	CDX68305	GSBRNA2T00099596001	Plant peroxidase	AT1G71695	0.347972	1.96e-05	7.01e-06	0.0344678	0.276946	0.722269	1	1	1	0.600933	1	0.0442333	1	0.257276	0.876909
BnaA07g23460D	CDX68306	GSBRNA2T00099599001	GDSL lipase/esterase	AT1G71691	1	0.0399936	4.38e-09	0.0072927	0.0331468	0.430386	1	1	0.285356	0.612363	1	0.330537	1	0.837651	0.9119
BnaA07g23520D	CDX68312	GSBRNA2T00099607001	Leucine-rich repeat	AT1G71390	6.44e-05	0.00131994	0.00288673	0.0107674	0.608707	0.713512	1	1	0.172167	0.618964	1	0.311564	1	0.789236	0.916739
BnaA07g23540D	CDX68314	GSBRNA2T00099610001	Lung seven transmembrane receptor-like	AT5G42090	0.381636	0.0818234	0.000642278	0.158569	0.411545	0.400118	1	1	0.498875	0.527506	1	0.236252	1	0.832253	0.491502
BnaA07g23560D	CDX68316	GSBRNA2T00099612001	Serine hydroxymethyltransferase	AT5G26780	0.123423	0.0273271	0.00228602	0.124546	0.273778	0.232864	1	1	0.445608	0.618081	1	0.151706	1	0.837651	0.9119
BnaA07g23580D	CDX68318	GSBRNA2T00099614001	DNA repair RAD52-like protein	AT1G71310	0.334129	0.0516243	0.00152319	0.176593	0.268165	0.396168	1	1	0.452268	0.690086	1	0.281306	1	0.784012	0.9119
BnaA07g23610D	CDX68321	GSBRNA2T00099617001	Protein OBERON	AT3G63500	0.863462	0.0468193	0.0297652	0.0173113	1	0.0834853	1	1	0.509024	0.645707	1	0.00168686	1	0.923031	0.718926
BnaA07g23620D	CDX68322	GSBRNA2T00099619001		AT1G71190	0.282828	0.0128962	0.193699	0.239358	0.230931	0.334191	1	1	0.599551	0.697934	1	0.0027234	1	1	0.904666
BnaA07g23640D	CDX68324	GSBRNA2T00099621001	Multi antimicrobial extrusion protein	AT1G71140	0.578287	0.449844	0.00982515	0.0615156	0.725338	0.765317	1	1	0.208751	0.882956	1	0.0448361	1	0.780554	0.914641
BnaA07g23660D	CDX68326	GSBRNA2T00099624001	Glycosyl transferase, family 14	AT1G71070	0.051485	0.115933	0.00810175	0.140542	0.45394	0.326134	1	1	0.449471	0.681129	1	0.331806	1	0.731183	0.901828
BnaA07g23670D	CDX68327	GSBRNA2T00099626001	Membrane transport protein	AT1G70940	0.000112773	1	0.00203171	0.127691	1	0.407369	1	1	0.197736	0.399253	1	0.177145	1	0.869097	0.9119
BnaA07g23700D	CDX68330	GSBRNA2T00099632001	Uncharacterized protein At4g22758-like	AT1G70780	0.663128	0.368039	0.0088726	0.177684	0.583848	0.0251464	1	1	0.849748	1	1	0.0428526	1	0.364903	0.573177
BnaA07g23730D	CDX68333	GSBRNA2T00099635001	Pectinesterase inhibitor domain	AT1G70720	0.0470732	0.114103	3.96e-08	9.85e-05	0.424866	0.0912348	1	1	0.104891	0.548492	1	0.140666	1	0.318492	0.9119
BnaA07g23740D	CDX68334	GSBRNA2T00099636001	Glycoside hydrolase family 9	AT1G70710	5.64e-05	5.53e-08	4.46e-05	0.116553	0.374383	1	1	1	1	0.643238	1	0.857495	1	0.0815925	0.831101
BnaA07g23790D	CDX68339	GSBRNA2T00099641001	Ribosomal protein L18e/L15P	AT1G70600	0.200696	0.64444	0.00603992	0.175038	0.76648	0.359581	1	1	0.464225	0.623051	1	0.195815	1	0.43388	0.9119
BnaA07g23850D	CDX68345	GSBRNA2T00099648001	BURP domain	AT1G70370	0.0307795	0.240835	2.65e-06	0.00457318	1	0.266176	1	1	0.0752662	0.226335	1	0.0891878	1	0.931435	0.554044
BnaA07g23870D	CDX68347	GSBRNA2T00099650001	NHL repeat	AT1G70280	1	0.509205	0.00621116	0.259423	0.391741	0.476925	1	1	0.0836437	0.705955	1	0.196738	1	0.837651	0.894481
BnaA07g23880D	CDX68348	GSBRNA2T00099652001		AT1G70270	0.173623	0.0396902	0.00410812	0.496693	0.559093	0.177244	1	1	0.191586	0.903367	1	0.534495	1	0.84811	0.941927
BnaA07g23960D	CDX68356	GSBRNA2T00099663001	Peptidase M10, metallopeptidase	AT1G70170	0.163512	0.00333	0.153581	0.76522	0.474205	1	1	1	0.301404	0.623018	1	1	1	1	1
BnaA07g23980D	CDX68358	GSBRNA2T00099666001	Paired amphipathic helix	AT1G70060	0.170711	0.130549	6.7e-07	0.131374	0.500408	0.105956	1	1	0.575152	0.701104	1	0.258075	1	0.770606	0.904666
BnaC01g24480D	CDX68370	GSBRNA2T00125705001	Protein kinase domain	AT3G46290	0.720662	0.43877	0.746553	0.628525	0.48013	0.150474	1	1	0.429633	0.655242	1	0.008767	1	1	0.484975
BnaC01g24540D	CDX68376	GSBRNA2T00125716001	NAD(P)-binding domain	AT3G46440	0.232778	0.000863736	1.24e-07	0.0100428	0.13848	1	1	1	0.0654893	0.275153	1	0.440641	1	0.51894	0.566487
BnaC01g24570D	CDX68379	GSBRNA2T00125745001	Armadillo	AT3G46510	0.425292	0.0473539	0.00202419	0.105398	0.38147	0.328199	1	1	0.233749	0.558935	1	0.112433	1	0.837651	0.858878
BnaC01g24580D	CDX68380	GSBRNA2T00125746001	Armadillo	AT3G46510	0.589048	0.340248	0.203398	0.337853	0.636201	0.0604673	1	1	0.649365	0.668278	1	0.00291405	1	0.837651	0.939399
BnaC01g24590D	CDX68381	GSBRNA2T00125747001			0.755745	0.17259	0.00191538	0.268048	0.161792	0.472616	1	1	0.0753003	0.285732	1	0.0209756	1	0.790901	1
BnaC01g24660D	CDX68388	GSBRNA2T00125763001	Transcription factor GRAS	AT3G46600	0.00349701	0.164083	0.0795064	0.0230815	0.1736	0.465032	1	1	0.223346	0.716268	1	0.211903	1	0.541368	1
BnaC01g24670D	CDX68389	GSBRNA2T00125764001	Transcription factor GRAS	AT3G46600	0.0030937	0.19316	0.083245	0.212422	0.550195	0.39457	1	1	0.303171	0.675444	1	0.208978	1	0.665704	0.948989
BnaC01g24850D	CDX68407	GSBRNA2T00125794001	NAD(P)-binding domain	AT3G46780	0.0125204	0.608982	0.00289543	0.0109921	0.369685	0.0429899	1	1	0.113567	1	1	0.482587	1	0.630102	0.899354
BnaC01g25030D	CDX68425	GSBRNA2T00125828001	Glycoside hydrolase, family 3, N-terminal	AT3G47040	1	0.144899	0.00037285	0.00948199	0.246138	0.554187	1	1	0.293194	0.0145832	1	1	1	0.837651	0.945055
BnaC01g25220D	CDX68444	GSBRNA2T00125874001	HhH-GPD domain	AT3G47830	0.209206	0.0882465	0.00206092	0.0187488	0.401528	0.407873	1	1	0.485601	0.640444	1	0.311752	1	0.837651	0.751457
BnaC01g25340D	CDX68456	GSBRNA2T00125895001	Zinc finger, RING-type	AT3G47990	0.50601	2.05e-06	0.221396	0.384628	0.335019	0.309385	1	1	0.319808	0.592183	1	0.037732	1	0.932303	0.8319
BnaC01g25380D	CDX68460	GSBRNA2T00125907001	TPP-binding enzyme, conserved site	AT3G48560	0.347772	0.10853	0.0170161	0.116276	0.35258	0.19254	1	1	0.488626	0.393614	1	0.00173185	1	0.836206	0.892514
BnaC01g25480D	CDX68470	GSBRNA2T00125936001	S1 domain	AT3G48500	0.393363	0.0686209	0.000172334	0.170572	0.391469	0.398066	1	1	0.499969	0.622871	1	0.264564	1	0.837651	0.9119
BnaC01g25520D	CDX68474	GSBRNA2T00125949001	Cytochrome P450	AT3G48300	0.419942	0.0603699	7.18e-07	1	0.328948	0.673861	1	1	0.129482	0.538746	1	0.0724471	1	0.837651	1
BnaC01g25540D	CDX68476	GSBRNA2T00125953001	Cytochrome P450	AT3G48300	0.318193	0.407956	8.06e-06	0.333971	0.423087	0.386127	1	1	0.0541014	0.618071	1	0.276655	1	0.826032	0.874025
BnaC01g25550D	CDX68477	GSBRNA2T00125955001			0.329606	0.00425283	0.032456	0.369103	0.528605	0.380557	1	1	0.0256833	0.69743	1	0.290694	1	0.877022	1
BnaC01g25570D	CDX68479	GSBRNA2T00125964001	Fungal lipase-like domain	AT3G48090	0.0606582	0.142139	0.000843508	0.251453	0.507649	1	1	1	0.127572	0.458015	1	0.214502	1	0.837651	0.892437
BnaC01g25610D	CDX68483	GSBRNA2T00125986001			0.0720619	1	0.00106086	0.23558	0.506081	0.162665	1	1	0.133219	0.631243	1	0.0124774	1	0.596444	0.666884
BnaC01g25620D	CDX68484	GSBRNA2T00125987001	Xyloglucan endo-transglycosylase, C-terminal		0.00873514	0.260264	2.78e-05	0.297294	0.042636	0.41258	1	1	0.557361	0.648539	1	0.284317	1	0.564521	0.46905
BnaC01g25700D	CDX68492	GSBRNA2T00126005001	SWEET sugar transporter	AT3G48740	0.108944	0.339365	0.0066557	0.334461	0.502367	0.437853	1	1	0.208739	0.739152	1	0.0957153	1	0.837651	0.9119
BnaC01g25750D	CDX68497	GSBRNA2T00126016001	Protein kinase domain	AT3G48750	0.420994	0.0669882	0.0035585	0.0790564	0.422734	0.291884	1	1	0.479183	0.662756	1	0.00945098	1	0.837651	0.863716
BnaC01g25760D	CDX68498	GSBRNA2T00126018001	Aminotransferase, class-II, pyridoxal-phosphate binding site	AT3G48790	0.385764	0.0347816	0.00101107	0.105859	0.390726	0.331579	1	1	0.457434	0.371861	1	0.11044	1	0.837651	0.9119
BnaC01g25820D	CDX68504	GSBRNA2T00126027001	ClpA/B family	AT3G48870	0.415409	0.0384037	0.00256799	0.0862651	0.44704	0.422175	1	1	0.320805	0.556485	1	0.00436712	1	0.837651	0.9119
BnaC01g25850D	CDX68507	GSBRNA2T00126035001	FAS1 domain	AT4G12730	0.000382553	0.0653009	1.15e-06	0.778377	0.468969	0.0336113	1	1	0.0069628	0.649329	1	0.248365	1	0.877934	0.484975
BnaC01g25860D	CDX68508	GSBRNA2T00126038001	Plant peroxidase	AT3G49110	0.000417868	0.000204414	0.00198697	0.0863644	0.0951083	0.0815081	1	1	0.176432	0.393183	1	0.0696022	1	0.781499	1
BnaC01g25930D	CDX68515	GSBRNA2T00126048001	Pyruvate kinase	AT3G49160	0.128681	0.00487616	0.138623	0.414074	0.173377	0.384673	1	1	0.488626	0.421473	1	1	1	0.428128	0.81773
BnaC01g25960D	CDX68518	GSBRNA2T00126055001	O-acyltransferase, WSD1, N-terminal	AT3G49210	0.000176821	0.634095	0.0179647	1	0.286062	0.251207	1	1	0.452268	0.656768	1	0.000984168	1	0.674493	0.430005
BnaC01g26000D	CDX68522	GSBRNA2T00126062001	Pectinesterase, catalytic	AT3G49220	0.997785	1.09e-05	0.000178052	0.566107	0.997742	0.612252	1	1	0.0978319	0.562093	1	0.109163	1	0.325817	0.9119
BnaC01g26020D	CDX68524	GSBRNA2T00126064001	Pentatricopeptide repeat	AT3G49240	0.422982	0.0534564	0.00257611	0.238404	0.227643	0.151052	1	1	0.502831	0.549907	1	0.00626014	1	0.860133	0.9119
BnaC01g26030D	CDX68525	GSBRNA2T00126070001		AT3G49305	0.647443	0.399509	0.129098	0.055012	0.759739	0.218999	1	1	0.585364	0.710584	1	0.0063082	1	0.837651	0.9119
BnaC01g26070D	CDX68529	GSBRNA2T00126078001	Heat shock protein 70 family		0.433595	2.79e-06	0.100654	0.011648	0.011812	0.122785	1	1	1	0.695802	1	0.921797	1	0.774665	0.793268
BnaC01g26120D	CDX68534	GSBRNA2T00126089001	RNA recognition motif domain	AT3G49390	0.00424396	0.00259605	0.138699	0.239858	0.0827614	0.314818	1	1	0.52459	0.65885	1	0.13723	1	0.837651	0.78448
BnaC01g26140D	CDX68536	GSBRNA2T00126094001	WD40 repeat	AT3G49400	0.129835	0.00730829	0.0449351	0.00392934	0.42779	0.399389	1	1	0.10159	0.614782	1	0.169259	1	0.837651	0.9119
BnaC01g26160D	CDX68538	GSBRNA2T00126096001	RNA recognition motif domain		0.235445	0.0237006	0.00194211	0.0932947	0.397152	0.265879	1	1	0.449465	0.478157	1	0.0160856	1	0.837651	0.9119
BnaC01g26180D	CDX68540	GSBRNA2T00126101001			0.216689	0.00021094	0.918334	0.349866	0.304559	0.519516	1	1	0.0639167	0.645707	1	0.326223	1	0.837651	1
BnaC01g26260D	CDX68548	GSBRNA2T00126116001	Domain of unknown function DUF223		0.622557	0.2902	0.00257104	0.311274	0.920762	0.0585304	1	1	0.219495	1	1	0.00413249	1	1	1
BnaC01g26290D	CDX68551	GSBRNA2T00126123001	Phytosulfokine	AT3G49780	0.07961	1	0.0185753	0.00701365	0.34082	0.145292	1	1	0.709968	0.6372	1	2.56e-05	1	0.837651	0.928373
BnaC01g26340D	CDX68556	GSBRNA2T00126132001	BTB/POZ domain	AT3G49900	0.389607	0.00613594	1.77e-05	0.000237224	0.251669	0.357791	1	1	0.0233967	0.229152	1	0.63614	1	0.837651	1
BnaC01g26350D	CDX68557	GSBRNA2T00126133001	Ribosomal protein L26/L24, eukaryotic/archaeal	AT3G49910	0.391413	0.056024	0.000759617	0.00966898	0.489749	0.0315738	1	1	0.500801	0.406603	1	0.120642	1	0.837651	0.72351
BnaC01g26360D	CDX68558	GSBRNA2T00126134001	Zinc finger C2H2-type	AT3G49930	0.46017	0.0543466	2.83e-07	0.0866065	0.399791	0.140839	1	1	0.45005	0.86684	1	0.311015	1	0.797317	0.911794
BnaC01g26440D	CDX68566	GSBRNA2T00126145001	SANT/Myb domain	AT3G50060	0.542444	0.50549	0.232845	0.000112184	0.881886	0.477134	1	1	0.0303042	1	1	0.310102	1	0.699558	1
BnaC01g26470D	CDX68569	GSBRNA2T00126150001			0.530326	1.04e-07	0.00464149	0.00179605	0.269527	0.648654	1	1	0.425733	0.777514	1	0.00593793	1	0.880665	0.9119
BnaC01g26510D	CDX68573	GSBRNA2T00126156001	Cyclin, C-terminal domain	AT3G50070	0.288274	0.0484499	0.000485789	0.000647592	0.587266	0.00506333	1	1	0.619822	0.0838952	1	0.879978	1	1	0.887393
BnaC01g26550D	CDX68577	GSBRNA2T00126162001			0.0527476	0.00087496	0.245358	0.556343	1	0.243887	1	1	0.469923	0.338617	1	0.121635	1	0.837651	1
BnaC01g08650D	CDX68588	GSBRNA2T00130225001	Protein kinase domain	AT4G29810	0.230641	0.374448	0.0989631	0.00758438	0.874893	0.392798	1	1	0.554927	0.718038	1	1	1	0.837651	0.9119
BnaC01g08640D	CDX68589	GSBRNA2T00130226001	NUDIX hydrolase-like domain superfamily	AT4G29820	0.5672	0.109135	0.0449167	0.181589	0.43526	0.397695	1	1	0.389099	0.56773	1	0.00198153	1	0.569459	0.9119
BnaC01g08620D	CDX68591	GSBRNA2T00130228001	Serine/threonine dehydratase, pyridoxal-phosphate-binding site	AT4G29840	0.121763	0.00791667	0.00966194	0.42004	0.295048	1	1	1	0.0445914	0.62803	1	0.377678	1	1	0.9119
BnaC01g08610D	CDX68592	GSBRNA2T00130229001	Protein of unknown function DUF872, transmembrane	AT4G29850	0.397206	1	0.000181187	0.0303648	0.705971	0.760077	1	1	0.528319	0.128396	1	0.0515312	1	0.46621	0.874518
BnaC01g08580D	CDX68595	GSBRNA2T00130232001	P-type ATPase	AT4G29900	0.635062	0.484269	0.0083587	1	0.45537	0.458693	1	1	0.712932	0.138597	1	1	1	0.622838	0.542662
BnaC01g08560D	CDX68597	GSBRNA2T00130234001		AT4G29905	1	0.581781	8.35e-10	0.00424373	0.136495	0.6376	1	1	0.561563	0.115336	1	1	1	1	0.910362
BnaC01g08520D	CDX68601	GSBRNA2T00130243001			0.218618	0.0448319	0.000421263	0.101554	0.400782	0.347993	1	1	0.474578	0.605885	1	0.134404	1	0.697276	0.9119
BnaC01g08500D	CDX68603	GSBRNA2T00130246001	Protein MS5		0.572676	0.138177	1	0.111636	1	0.260511	1	1	0.741773	0.625066	1	0.00465125	1	1	1
BnaC01g08370D	CDX68616	GSBRNA2T00130259001			1	0.600316	0.00457733	0.221219	1	0.57691	1	1	0.356928	1	1	0.0736344	1	0.837651	1
BnaC01g08350D	CDX68618	GSBRNA2T00130261001	Peptidase S8/S53 domain	AT4G30020	0.481926	0.186887	5.26e-09	0.000284512	0.403003	0.508151	1	1	0.0874026	0.159681	1	0.246128	1	0.874502	1
BnaC01g08330D	CDX68620	GSBRNA2T00130264001	PB1 domain	AT4G30080	1	0.162527	0.00104881	1	1	0.0949147	1	1	0.290466	0.294594	1	0.25063	1	0.505027	0.385514
BnaC01g08320D	CDX68621	GSBRNA2T00130265001		AT4G30090	0.193639	0.176454	0.00294039	0.0405975	0.0842505	0.177156	1	1	0.42032	0.483451	1	0.391551	1	0.837651	1
BnaC01g08310D	CDX68622	GSBRNA2T00130266001			0.395106	0.00612159	0.0526564	0.122986	0.496006	0.478513	1	1	0.399562	0.718579	1	0.431117	1	0.837651	0.9119
BnaC01g08280D	CDX68625	GSBRNA2T00130270001	P-type ATPase	AT4G30110	0.381682	0.00723537	0.00898901	0.231466	0.12456	0.612845	1	1	0.0803488	0.212874	1	0.245574	1	1	0.974546
BnaC01g08250D	CDX68628	GSBRNA2T00130274001	Domain of unknown function DUF632	AT4G30130	0.581908	0.0779514	0.0316467	0.231404	0.257161	0.427722	1	1	0.27189	0.679641	1	0.00126965	1	1	1
BnaC01g08230D	CDX68630	GSBRNA2T00130278001	Nucleolar 27S pre-rRNA processing, Urb2/Npa2, C-terminal	AT4G30150	1	0.29182	0.813877	0.528828	0.20243	0.756137	1	1	1	1	1	0.00989666	1	0.740143	1
BnaC01g08210D	CDX68632	GSBRNA2T00130281001	Villin headpiece	AT4G30160	0.873233	0.543301	0.000218967	0.129524	0.200104	0.779188	1	1	0.890859	0.289309	1	1	1	0.837651	0.536567
BnaC01g08200D	CDX68633	GSBRNA2T00130286001	Fibronectin type III	AT4G30200	0.237655	0.0725049	3.7e-07	0.0379143	0.458792	0.232816	1	1	0.528605	0.624371	1	0.0808998	1	0.589998	0.912401
BnaC01g08170D	CDX68636	GSBRNA2T00130291001	SNARE	AT4G30240	0.395906	0.0864247	0.123364	0.0126598	0.733806	0.553858	1	1	0.433914	0.200415	1	0.00366146	1	0.607008	0.875945
BnaC01g08130D	CDX68640	GSBRNA2T00130296001	Glycoside hydrolase family 16	AT4G30270	8.44e-06	0.0328238	0.000970489	0.00891014	0.0649466	0.172486	1	1	1	0.721946	1	0.338369	1	1	0.0904567
BnaC01g08110D	CDX68642	GSBRNA2T00130300001	Glycoside hydrolase family 16	AT1G65310	0.00817179	0.163226	0.0724242	0.138438	0.528838	0.3515	1	1	0.0422903	0.626328	1	0.390344	1	0.837651	0.9119
BnaC01g08100D	CDX68643	GSBRNA2T00130301001	F-box domain		0.940322	0.346448	4.21e-06	1	0.262983	0.459964	1	1	0.166487	0.653401	1	0.228311	1	0.722316	1
BnaC01g08040D	CDX68649	GSBRNA2T00130314001	P-loop containing nucleoside triphosphate hydrolase	AT4G30350	0.730403	0.682554	0.166848	0.0075075	0.46606	0.113924	1	1	0.715664	0.918748	1	0.515491	1	1	0.865265
BnaC01g08020D	CDX68651	GSBRNA2T00130317001	Cyclic nucleotide-binding domain	AT4G30360	0.0331685	0.17044	0.00589219	0.328614	0.456566	0.348504	1	1	0.6333	0.515734	1	0.0628625	1	0.794419	0.89573
BnaC01g08010D	CDX68652	GSBRNA2T00130318001	Zinc finger, RING-type	AT4G30370	0.412128	0.324641	0.273436	0.00414283	0.637073	0.757501	1	1	0.191882	0.104116	1	0.406487	1	0.729861	0.9119
BnaC01g08000D	CDX68653	GSBRNA2T00130319001	Expansin/pollen allergen, DPBB domain	AT4G30380	0.170512	0.465268	6.52e-06	0.715849	1	1	1	1	0.807561	0.350042	1	0.0382956	1	0.837651	0.912793
BnaC01g07990D	CDX68654	GSBRNA2T00130320001	Zinc finger, RING-type	AT4G30400	0.187816	0.0889111	1.56e-08	0.00658214	1	0.275957	1	1	0.805309	0.581961	1	0.468387	1	0.212004	0.853438
BnaC01g07980D	CDX68655	GSBRNA2T00130321001		AT4G30410	0.811069	1	0.00398049	0.403217	0.423087	0.569682	1	1	0.0643378	0.699296	1	0.507312	1	1	0.768271
BnaC01g07950D	CDX68658	GSBRNA2T00130325001	Tetraspanin	AT4G30430	1	0.180257	0.000791155	0.411358	0.401896	0.203006	1	1	0.448605	0.559355	1	0.00171308	1	1	1
BnaC01g07810D	CDX68672	GSBRNA2T00130348001	Glutamine amidotransferase	AT4G30530	0.341923	0.406813	0.0987425	0.429607	0.349627	0.00665388	1	1	0.481598	0.69844	1	0.0432229	1	0.837651	0.760913
BnaC01g07720D	CDX68681	GSBRNA2T00130358001	Leucine-rich repeat, cysteine-containing subtype	AT4G30640	0.46017	6.05e-06	0.10981	0.000372534	0.178517	0.635262	1	1	0.155713	0.71013	1	0.341026	1	0.774887	0.955297
BnaC01g07710D	CDX68682	GSBRNA2T00130359001	Proteolipid membrane potential modulator	AT4G30650	0.367518	0.254572	7.27e-11	0.115353	1	0.00274455	1	1	0.0930695	1	1	0.396402	1	0.837651	1
BnaC01g07700D	CDX68683	GSBRNA2T00130360001	Proteolipid membrane potential modulator	AT4G30660	0.571825	0.102625	0.748393	0.103708	0.335353	0.664964	1	1	0.0610392	0.633789	1	0.000284494	1	0.837651	1
BnaC01g07690D	CDX68684	GSBRNA2T00130361001			0.0117813	0.261162	5.86e-07	0.836734	0.0978923	1	1	1	0.266542	0.303856	1	0.283442	1	0.220558	0.907322
BnaC01g07670D	CDX68686	GSBRNA2T00130363001		AT5G18065	0.913445	0.287809	1.01e-08	0.0430597	1	0.0191217	1	1	0.568582	0.240514	1	1	1	1	0.910729
BnaC01g07660D	CDX68687	GSBRNA2T00130364001	MIF4G-like, type 3	AT4G30680	0.303562	0.0470434	0.00135396	0.127691	0.148484	0.437208	1	1	0.426752	0.658255	1	0.0246496	1	0.837651	0.871882
BnaC01g07640D	CDX68689	GSBRNA2T00130367001	Pentatricopeptide repeat	AT4G30700	0.261657	1	0.000116087	0.00313783	0.0821217	0.430254	1	1	0.497828	0.545878	1	0.442307	1	0.807005	1
BnaC01g07630D	CDX68690	GSBRNA2T00130368001			0.80239	0.626953	0.00108684	0.734916	0.0979942	0.5547	1	1	0.492704	0.330579	1	0.183855	1	1	1
BnaC01g07580D	CDX68695	GSBRNA2T00130375001	Peptidase S10, serine carboxypeptidase	AT4G30810	0.00284694	0.231324	2.32e-08	0.127479	0.0539393	0.0513759	1	1	0.241125	0.576206	1	0.586438	1	0.837651	0.892907
BnaC01g07550D	CDX68698	GSBRNA2T00130378001	GTD-binding domain	AT4G30830	0.000515835	1	5.19e-05	0.0221088	0.1299	0.369076	1	1	0.526229	0.737947	1	0.00110215	1	1	0.681285
BnaC01g07530D	CDX68700	GSBRNA2T00130381001	Bifunctional inhibitor/plant lipid transfer protein/seed storage helical domain	AT4G30880	0.442867	0.0628482	2.03e-08	0.00479481	0.015714	0.420332	1	1	0.255187	0.604074	1	1	1	0.784744	0.813248
BnaC01g07490D	CDX68704	GSBRNA2T00130385001	Ribosomal protein L21	AT4G30930	0.496841	0.114313	0.000909134	0.248202	0.359195	0.542248	1	1	0.505123	0.716173	1	0.326121	1	0.868764	0.917666
BnaC01g07470D	CDX68706	GSBRNA2T00130387001	Fatty acid desaturase domain	AT4G30950	0.000506041	0.054681	3.66e-07	0.0557746	0.498935	1	1	1	0.0482069	0.191324	1	0.054831	1	0.662258	0.499578
BnaC01g07390D	CDX68714	GSBRNA2T00130401001	Peptidase S28		0.425242	0.350738	0.00153234	0.0239333	0.422153	0.21258	1	1	0.0438454	0.507236	1	0.468633	1	0.778775	1
BnaC01g07370D	CDX68716	GSBRNA2T00130403001	CALMODULIN-BINDING PROTEIN60	AT4G31000	1.96e-05	0.637171	0.031153	0.0378384	0.668181	1	1	1	0.202845	1	1	1	1	0.837651	0.904666
BnaC01g07350D	CDX68718	GSBRNA2T00130405001	Chloroplast envelope membrane protein, CemA	AT4G31040	0.458943	0.64839	0.404976	0.533606	0.411215	0.236675	1	1	0.0512878	0.579975	1	0.00802482	1	0.837651	0.684846
BnaC01g07250D	CDX68728	GSBRNA2T00130420001	DNA topoisomerase, type IA	AT4G31210	0.50927	0.00169141	0.244554	0.0394064	0.00857373	0.512904	1	1	0.483743	0.983705	1	0.0107398	1	1	0.734743
BnaC01g07240D	CDX68729	GSBRNA2T00130421001	DC1	AT4G31240	0.388803	6.82e-05	0.000117842	0.00380323	0.714248	0.319438	1	1	0.344237	1	1	0.209464	1	0.79796	0.9119
BnaC01g07230D	CDX68730	GSBRNA2T00130422001	Protein kinase domain	AT4G31250	0.432234	0.0105834	0.00010742	0.0860478	0.520923	0.574679	1	1	0.414311	0.732359	1	0.246179	1	0.837651	0.935127
BnaC01g07220D	CDX68731	GSBRNA2T00130425001	Glutathione-specific gamma-glutamylcyclotransferase	AT4G31290	0.178341	0.15413	0.000280958	0.275824	0.444982	0.447206	1	1	0.174416	0.370136	1	0.240711	1	0.837651	0.771021
BnaC01g07210D	CDX68732	GSBRNA2T00130426001	Peptidase T1A, proteasome beta-subunit	AT4G31300	0.435837	0.0765186	0.0395998	0.00747425	0.395453	0.261572	1	1	0.501229	0.408786	1	0.134158	1	0.766832	0.9119
BnaC01g07150D	CDX68738	GSBRNA2T00130434001	Glycosyl transferase, family 14	AT4G31350	0.0547689	0.0924317	9.32e-06	0.0704035	0.570819	0.673444	1	1	1	0.644972	1	0.0577849	1	0.345534	1
BnaC01g07140D	CDX68739	GSBRNA2T00130435001	Selenoprotein, Rdx-type	AT4G31360	0.00164365	0.0568534	3.81e-07	0.301432	0.644023	0.0242239	1	1	0.203839	0.665389	1	0.0486598	1	1	0.875232
BnaC01g07080D	CDX68745	GSBRNA2T00130442001		AT4G31430	0.410593	0.0647754	0.00731193	0.105502	0.452196	0.281158	1	1	0.207417	0.613439	1	0.234671	1	0.837651	0.9119
BnaC01g07050D	CDX68748	GSBRNA2T00130445001	Protein MS5	AT2G20620	0.269471	0.107888	0.00601388	0.185831	0.429986	0.355862	1	1	0.502338	0.690552	1	0.351174	1	0.837651	0.779184
BnaC01g07040D	CDX68749	GSBRNA2T00130446001			0.410593	0.134496	3.7e-05	0.0374004	0.592431	0.693893	1	1	0.135309	0.522984	1	0.44067	1	0.837651	0.937346
BnaC01g06960D	CDX68757	GSBRNA2T00130455001	Tapetum determinant 1		0.634186	0.532125	2.84e-05	1	0.123357	0.496106	1	1	0.337334	0.670379	1	0.284813	1	0.808072	0.945389
BnaC01g06900D	CDX68763	GSBRNA2T00130462001	WRKY domain	AT4G31550	0.585414	0.0300666	0.0054455	0.0160607	0.362167	0.12744	1	1	1	0.0372467	1	1	1	0.837651	1
BnaC01g06880D	CDX68765	GSBRNA2T00130466001		AT4G31570	0.11205	1	1.35e-05	0.261707	0.838471	0.0188364	1	1	1	1	1	0.0265395	1	0.932868	1
BnaC01g06860D	CDX68767	GSBRNA2T00130468001	B3 DNA binding domain	AT4G31610	0.0285254	0.303344	1.82e-05	0.0367853	0.11766	1	1	1	0.645462	0.820677	1	0.533089	1	0.837651	0.778757
BnaC01g06850D	CDX68768	GSBRNA2T00130471001	B3 DNA binding domain		0.0199698	0.237791	2.95e-10	0.00814924	0.231106	0.326134	1	1	0.346172	0.522249	1	0.0524015	1	0.751169	1
BnaC01g06830D	CDX68770	GSBRNA2T00130476001	Oxoglutarate/iron-dependent dioxygenase		0.0330746	0.0388272	3e-10	0.00261575	0.195096	0.671208	1	1	0.746724	0.637602	1	0.866604	1	1	0.381757
BnaC01g06800D	CDX68773	GSBRNA2T00130480001	Peptidase C19, ubiquitin carboxyl-terminal hydrolase	AT4G31670	0.294056	0.0464703	0.00109048	0.106969	0.463565	0.380132	1	1	0.231763	0.766763	1	1	1	0.420194	0.9119
BnaC01g06790D	CDX68774	GSBRNA2T00130481001	Ribosomal protein S6e	AT4G31700	0.652653	7.32e-08	0.0232943	0.00132187	0.672038	0.622209	1	1	0.79584	0.670352	1	0.107721	1	1	0.768271
BnaC01g06760D	CDX68777	GSBRNA2T00130486001	Transcription initiation factor TFIID, 23-30kDa subunit	AT4G31720	0.399148	0.219175	0.0618115	0.177931	0.528013	0.451693	1	1	0.671139	0.431889	1	0.00238311	1	0.721983	0.918529
BnaC01g06730D	CDX68780	GSBRNA2T00130489001	Protein glutamine dumper	AT4G31730	0.673251	0.0269014	0.882186	2.17e-05	0.135697	1	1	1	0.291183	1	1	0.0059156	1	0.959147	0.751457
BnaC01g06710D	CDX68782	GSBRNA2T00130491001	PPM-type phosphatase, divalent cation binding	AT4G31750	0.575938	8.73e-06	0.138758	0.12494	0.0709435	0.212729	1	1	0.61914	0.671421	1	0.0319795	1	0.837651	0.9119
BnaC01g06700D	CDX68783	GSBRNA2T00130492001	Glycosyl transferase, family 28, C-terminal	AT4G31780	1	0.000106878	0.754546	0.00460264	0.224559	0.000589096	1	1	0.774467	0.853906	1	0.43835	1	1	1
BnaC01g06690D	CDX68784	GSBRNA2T00130494001	Tetrapyrrole methylase	AT4G31790	0.510587	2.38e-05	0.207334	0.00013992	0.517528	0.491319	1	1	0.665905	0.68593	1	0.644061	1	1	1
BnaC01g06660D	CDX68787	GSBRNA2T00130498001	WRKY domain	AT2G25000	1	1	0.00377008	0.00134754	1	1	1	1	0.502995	0.949486	1	0.423811	1	0.730785	0.9119
BnaC01g06630D	CDX68790	GSBRNA2T00130502001	BTB/POZ domain	AT4G31820	0.00466941	0.00307918	0.200624	0.0545673	0.188337	0.151741	1	1	1	0.22473	1	0.164367	1	1	1
BnaC01g06620D	CDX68791	GSBRNA2T00130508001			0.489172	0.000216227	0.0252614	0.0625167	0.426961	1	1	1	0.568942	0.0285422	1	0.593571	1	0.837651	0.829448
BnaC01g06600D	CDX68793	GSBRNA2T00130510001	Phytocyanin domain	AT4G31840	0.578693	0.169851	0.147503	0.0290094	0.0985766	0.294849	1	1	0.112305	0.674346	1	0.00379676	1	0.738627	1
BnaC01g06570D	CDX68796	GSBRNA2T00130513001			0.818566	0.000350566	0.588527	0.276504	0.298835	0.18398	1	1	0.596696	0.545422	1	0.824935	1	0.938978	1
BnaC01g06540D	CDX68799	GSBRNA2T00130517001	Armadillo	AT4G31890	0.0275455	0.433913	5.94e-06	0.088266	0.575308	0.817344	1	1	0.285873	0.653156	1	0.390132	1	0.837651	0.606292
BnaC01g06470D	CDX68806	GSBRNA2T00130525001	PPPDE putative peptidase domain		0.608752	0.0182257	0.158414	0.300006	0.132701	0.199481	1	1	0.280765	0.963262	1	0.00304335	1	0.837651	0.8319
BnaC01g06450D	CDX68808	GSBRNA2T00130527001	Protein kinase domain	AT4G32000	0.173651	0.274503	0.000317767	0.829378	0.603838	1	1	1	0.246778	0.87499	1	0.335027	1	0.480312	0.334985
BnaC01g06420D	CDX68811	GSBRNA2T00130530001		AT4G32030	0.164393	0.426845	1	0.000419613	1	0.349337	1	1	0.163343	0.386858	1	1	1	1	1
BnaC01g06410D	CDX68812	GSBRNA2T00130531001	Homeobox domain	AT4G32040	0.528604	6.19e-05	0.604608	0.0646126	0.669129	0.0349014	1	1	1	0.579782	1	0.0809045	1	0.383276	0.853438
BnaC01g06390D	CDX68814	GSBRNA2T00130533001	EF-hand domain	AT4G32060	0.781162	0.177741	0.120788	0.00595128	0.448887	0.942773	1	1	0.230948	0.607902	1	0.00719988	1	1	1
BnaC01g06350D	CDX68818	GSBRNA2T00130538001	Glycosyl transferase, family 31	AT4G32120	0.720846	0.00464065	0.00445529	1	0.398268	0.355681	1	1	0.235433	0.508249	1	0.185291	1	0.363043	0.65256
BnaC01g06320D	CDX68821	GSBRNA2T00130541001	Synaptobrevin	AT4G32150	0.426703	0.00307954	0.00235122	0.213069	0.345605	0.472592	1	1	0.525962	0.455942	1	0.250658	1	0.291707	0.9119
BnaC01g06300D	CDX68823	GSBRNA2T00130543001	Phox homologous domain	AT4G32160	0.472757	0.110188	0.00245712	0.327069	0.436505	0.27132	1	1	0.652113	0.560736	1	0.391108	1	0.427204	0.885347
BnaC01g06290D	CDX68824	GSBRNA2T00130544001	Domain of unknown function DUF89	AT4G32180	1	0.0940044	0.000933824	0.103267	1	0.200909	1	1	0.493323	0.0889079	1	0.398277	1	0.878344	1
BnaC01g06270D	CDX68826	GSBRNA2T00130546001	ATP synthase, F0 complex, subunit b/b', bacterial/chloroplast	AT4G32260	0.389489	0.000218812	0.00938723	0.0374314	0.427271	0.17969	1	1	0.393807	0.577377	1	0.170443	1	0.837651	0.9119
BnaC01g06260D	CDX68827	GSBRNA2T00130547001	Protein kinase domain	AT4G32250	1	0.00115161	0.00128097	0.0338759	0.979947	0.0180059	1	1	0.412805	0.394738	1	1	1	0.837651	0.517996
BnaC01g06250D	CDX68828	GSBRNA2T00130548001	Ubiquitin-like domain superfamily	AT4G32270	0.630536	1.43e-06	0.0137922	0.000973895	0.0684991	0.39234	1	1	0.502461	1	1	0.290399	1	0.776832	0.913653
BnaC01g06220D	CDX68831	GSBRNA2T00130552001	ENTH/VHS		0.713617	8.53e-09	0.376859	0.00793731	0.0640101	0.793324	1	1	0.505876	0.553916	1	0.0328576	1	0.478625	0.537113
BnaC01g06200D	CDX68833	GSBRNA2T00130554001		AT4G32295	0.644055	0.00085191	0.850636	0.218884	0.0666733	0.0858594	1	1	0.378041	0.619458	1	0.0316157	1	1	0.9119
BnaC01g06190D	CDX68834	GSBRNA2T00130556001	Protein kinase domain	AT4G32300	0.184505	0.00274462	0.0524478	0.0010717	0.464302	0.743703	1	1	1	0.402646	1	0.336241	1	1	0.9119
BnaC01g06170D	CDX68836	GSBRNA2T00130559001	TPX2, C-terminal	AT4G32330	0.792469	1.32e-07	0.636407	0.0214065	0.0032442	0.304769	1	1	0.345314	0.750568	1	0.882111	1	0.571361	0.640091
BnaC01g06160D	CDX68837	GSBRNA2T00130560001	Tetratricopeptide-like helical domain superfamily	AT4G32340	1	7.26e-05	0.000136425	0.00906718	0.195958	0.0253925	1	1	0.528932	0.633609	1	0.266337	1	0.837651	0.583723
BnaC01g06150D	CDX68838	GSBRNA2T00130562001	Vacuolar protein sorting-associated protein Ist1	AT4G32350	0.5888	1.33e-07	0.824576	0.546963	0.00800362	0.130431	1	1	1	0.659719	1	0.214792	1	0.73699	0.655146
BnaC01g06140D	CDX68839	GSBRNA2T00130563001	Glycoside hydrolase, family 28	AT4G32370	0.308539	0.19772	4.55e-08	0.0393482	0.053051	0.443242	1	1	0.158094	0.103536	1	0.812184	1	0.790579	1
BnaC01g06130D	CDX68840	GSBRNA2T00130564001	Sugar phosphate transporter domain	AT4G32390	0.932252	3.25e-08	0.000664031	0.00501175	0.00483108	0.149766	1	1	0.492202	0.683791	1	0.106609	1	0.819378	0.505312
BnaC01g06120D	CDX68841	GSBRNA2T00130565001	Mitochondrial carrier protein	AT4G32400	0.448161	5.91e-06	0.00102345	0.0885511	0.0679309	0.0297951	1	1	0.501744	0.598538	1	1	1	0.795468	0.437641
BnaC01g06090D	CDX68844	GSBRNA2T00130568001	Cellulose synthase	AT4G32410	0.565726	7.73e-08	0.64725	0.0508097	0.0218753	0.165235	1	1	1	0.460754	1	0.0860815	1	0.570178	0.484152
BnaC01g06080D	CDX68845	GSBRNA2T00130569001	Cyclophilin-type peptidyl-prolyl cis-trans isomerase domain	AT4G32420	0.523605	9.34e-09	0.0274174	0.000503153	0.00599726	0.319917	1	1	1	0.638983	1	0.130154	1	0.783088	0.844579
BnaC01g06040D	CDX68849	GSBRNA2T00130573001	Domain of unknown function DUF642	AT4G32460	0.00928631	0.0866718	0.000258029	0.0842985	0.630724	0.408265	1	1	0.00625518	0.640444	1	0.00297492	1	0.888845	1
BnaC01g06030D	CDX68850	GSBRNA2T00130574001	Cytochrome b-c1 complex subunit 7	AT4G32470	1	4.53e-08	0.0104145	0.02957	0.00776287	0.0409687	1	1	0.549107	0.55507	1	0.777724	1	0.837651	0.907322
BnaC01g06020D	CDX68851	GSBRNA2T00130575001	Cyclic nucleotide-binding domain	AT4G32500	0.230327	0.000512649	0.0248721	1	0.369238	1	1	1	0.586671	1	1	0.0111664	1	0.743333	1
BnaC01g05880D	CDX68865	GSBRNA2T00130590001	Zinc finger, RING-type	AT4G32600	0.25327	0.0699673	0.000548585	0.0522776	0.424066	0.433688	1	1	0.490394	0.534767	1	0.242166	1	0.529637	0.894997
BnaC01g05870D	CDX68866	GSBRNA2T00130591001	Mitochondrial glycoprotein	AT4G32605	0.487709	0.0899723	0.000104313	0.0334345	0.313848	0.460335	1	1	0.330099	0.651321	1	0.297449	1	0.837651	0.912401
BnaC01g05860D	CDX68867	GSBRNA2T00130592001		AT4G32610	0.395053	0.0761832	0.00207829	0.0260784	0.239211	0.38473	1	1	0.467182	0.538503	1	0.142424	1	0.643386	0.9119
BnaC01g05800D	CDX68873	GSBRNA2T00130598001	Protein kinase domain	AT4G32660	0.701354	0.000781354	0.101893	0.70226	0.402795	0.260008	1	1	0.446159	0.836165	1	0.0129352	1	0.837651	0.730831
BnaC01g05750D	CDX68878	GSBRNA2T00130603001			0.360315	0.000173155	0.181221	0.051423	0.030199	0.117795	1	1	1	0.504745	1	0.270435	1	1	0.9119
BnaC01g05740D	CDX68879	GSBRNA2T00130604001	Truncated hemoglobin	AT4G32690	0.464136	5.01e-05	0.0215006	0.000865441	0.430483	0.169636	1	1	1	0.562093	1	0.000180889	1	0.881917	1
BnaC01g05710D	CDX68882	GSBRNA2T00130607001	Protein kinase domain	AT4G32710	0.824146	0.000689617	1.37e-06	0.0312779	0.0705114	0.49072	1	1	0.0990835	0.29522	1	1	1	0.790905	0.613978
BnaC01g05670D	CDX68886	GSBRNA2T00130611001	RNA recognition motif domain	AT4G32720	0.756048	1.39e-09	0.227329	5.63e-05	0.896679	0.327222	1	1	0.929185	1	1	0.373295	1	0.837651	0.902315
BnaC01g05660D	CDX68887	GSBRNA2T00130612001	SANT/Myb domain	AT4G32730	0.119011	0.00524031	0.00178848	0.183753	0.252953	0.176077	1	1	0.471443	0.666095	1	0.237373	1	0.837651	0.880098
BnaC01g05650D	CDX68888	GSBRNA2T00130614001	VHS domain	AT4G32760	0.216567	0.0539439	2.31e-05	0.0294725	0.624492	0.097946	1	1	0.92351	0.535212	1	0.441426	1	0.330902	1
BnaC01g05610D	CDX68892	GSBRNA2T00130620001			0.109846	0.345464	1.29e-07	0.0458843	0.116529	1	1	1	0.253403	0.134135	1	1	1	0.66947	1
BnaC01g05600D	CDX68893	GSBRNA2T00130624001	Carotenoid oxygenase	AT4G32810	2.08e-05	0.147568	0.0409141	0.122309	0.145371	1	1	1	0.633566	0.478484	1	0.422613	1	0.709423	0.804178
BnaC01g05590D	CDX68894	GSBRNA2T00130625001	Tetratricopeptide-like helical domain superfamily	AT4G32820	0.382236	0.095496	0.0011297	0.0116288	0.512033	0.0305353	1	1	0.611113	0.724867	1	0.130828	1	0.442143	0.9119
BnaC01g05560D	CDX68897	GSBRNA2T00130628001	Polymerase, nucleotidyl transferase domain	AT4G32850	0.171195	0.15267	0.000178839	0.346508	1	0.163339	1	1	1	0.378935	1	0.415119	1	0.255834	0.8319
BnaC01g05530D	CDX68900	GSBRNA2T00130632001	Polyketide cyclase/dehydrase	AT4G32870	0.0461721	0.716889	0.00251867	9.29e-05	0.487395	0.622654	1	1	0.184903	0.653482	1	0.793429	1	0.775064	1
BnaC01g05520D	CDX68901	GSBRNA2T00130633001	MEKHLA	AT1G52150	0.37731	0.396058	1.61e-05	0.0314835	0.832376	0.541355	1	1	0.0742317	0.291565	1	0.739813	1	0.829598	0.791884
BnaC01g05460D	CDX68907	GSBRNA2T00130640001			0.231081	0.149342	0.242219	0.0961764	1	0.370975	1	1	0.087491	1	1	0.00139952	1	0.453381	0.9119
BnaC01g05440D	CDX68909	GSBRNA2T00130643001			0.246014	0.00764893	0.0747155	0.157142	0.376578	0.170922	1	1	0.54247	0.690535	1	0.0319287	1	1	0.527485
BnaC01g05360D	CDX68917	GSBRNA2T00130657001			0.441359	0.106842	0.0833731	0.00283394	0.500005	0.448687	1	1	0.381493	0.695543	1	0.00885862	1	0.837651	0.9119
BnaC01g05350D	CDX68918	GSBRNA2T00130659001			0.723256	0.000682664	0.314932	0.255563	0.0706715	1	1	1	0.628662	0.691772	1	0.038813	1	1	0.894259
BnaC01g05340D	CDX68919	GSBRNA2T00130660001	Peptidyl-tRNA hydrolase, PTH2	AT4G32900	0.379416	1.58e-10	0.0518881	0.00737335	0.00891344	0.0679413	1	1	0.776001	0.501413	1	0.39139	1	0.837651	1
BnaC01g05320D	CDX68921	GSBRNA2T00130662001	Tyrosine-protein kinase ephrin type A/B receptor-like	AT4G32920	0.0271812	0.112307	2.6e-16	3.3e-07	1	0.706814	1	1	0.697457	0.151914	1	0.608034	1	0.478411	1
BnaC01g05300D	CDX68923	GSBRNA2T00130664001	Peptidase C13, legumain	AT4G32940	0.0896626	0.370309	0.000804682	0.0365005	0.736162	0.340295	1	1	0.214037	0.00826325	1	0.254903	1	1	0.893312
BnaC01g05260D	CDX68927	GSBRNA2T00130670001	Homeobox domain	AT4G32980	8.51e-06	0.755412	1.57e-11	0.00703055	0.155805	0.226907	1	1	1	0.854813	1	1	1	0.431076	0.41717
BnaC01g05230D	CDX68930	GSBRNA2T00130674001	Glycine dehydrogenase (decarboxylating)	AT4G33010	0.309572	0.0573287	0.000691214	0.646278	0.16335	1	1	1	1	0.268957	1	0.0917282	1	0.74442	0.633808
BnaC01g05200D	CDX68933	GSBRNA2T00130677001	NAD-dependent epimerase/dehydratase	AT4G33030	0.139517	4.17e-07	1	0.00387051	0.326114	0.267509	1	1	0.67725	1	1	0.720903	1	0.796616	0.654213
BnaC01g05190D	CDX68934	GSBRNA2T00130678001	Glutaredoxin	AT4G33040	0.19591	0.00671785	0.0189851	0.00613503	1	1	1	1	1	0.267653	1	0.0237097	1	0.770997	0.955917
BnaC01g05160D	CDX68937	GSBRNA2T00130681001	Protein kinase domain	AT4G33080	0.897981	0.00200746	0.000288393	0.111066	1	0.311034	1	1	0.0381923	0.704153	1	0.122796	1	0.801253	0.656853
BnaC01g05150D	CDX68938	GSBRNA2T00130682001	Peptidase M1, alanine aminopeptidase/leukotriene A4 hydrolase	AT4G33090	0.943847	0.0360577	0.00223327	0.184279	0.286539	0.000904121	1	1	0.925575	0.609958	1	1	1	0.761535	1
BnaC01g05130D	CDX68940	GSBRNA2T00130684001	S-adenosyl-L-methionine-dependent methyltransferase	AT4G33110	0.477166	2.05e-06	2.01e-10	1.09e-05	0.469161	0.591803	1	1	0.527092	0.681129	1	0.340647	1	0.837651	0.9119
BnaC01g05110D	CDX68942	GSBRNA2T00130687001	Ternary complex factor MIP1, leucine-zipper	AT4G33130	0.444968	0.0780007	2.39e-05	0.324514	0.510186	0.476891	1	1	0.616574	0.765135	1	0.0741863	1	0.837651	1
BnaC01g05100D	CDX68943	GSBRNA2T00130688001	5'(3')-deoxyribonucleotidase	AT4G33140	0.360421	0.101173	0.156965	0.227022	0.520584	0.39394	1	1	0.196455	0.71176	1	0.00957068	1	0.632869	0.913783
BnaC01g05090D	CDX68944	GSBRNA2T00130689001	Protein egg apparatus-1	AT4G33145	0.0150193	0.744188	6.52e-05	0.147515	0.256031	0.539535	1	1	0.220401	0.293823	1	0.182207	1	1	1
BnaC01g05050D	CDX68948	GSBRNA2T00130694001	Protein egg apparatus-1	AT4G33145	0.0172078	1	0.000479294	0.184148	0.368061	0.322302	1	1	0.0230375	0.581076	1	0.199424	1	0.837651	0.81568
BnaC01g05030D	CDX68950	GSBRNA2T00130696001	Saccharopine dehydrogenase, NADP binding domain	AT4G33150	0.0166768	0.057574	0.00841637	0.624315	1	0.147166	1	1	0.460218	0.00817637	1	0.515363	1	0.837651	0.460186
BnaC01g05020D	CDX68951	GSBRNA2T00130697001	F-box domain	AT4G33160	0.628325	0.085346	0.489467	0.000653324	0.456285	0.609967	1	1	0.679367	0.634413	1	0.146124	1	0.837651	0.9119
BnaC01g04990D	CDX68954	GSBRNA2T00130700001	Alpha/beta hydrolase fold-1	AT4G33180	0.224003	0.0267734	3.21e-07	0.423256	0.343922	1	1	1	0.273405	0.230585	1	1	1	0.202419	0.9119
BnaC01g04970D	CDX68956	GSBRNA2T00130702001	F-box domain	AT4G33210	0.802431	0.258525	1	0.721046	1	1	1	1	0.459015	0.5206	1	0.00317114	1	0.832087	0.9119
BnaC01g04960D	CDX68957	GSBRNA2T00130703001	Pectinesterase, catalytic	AT4G33220	0.0135954	0.0981655	1.28e-05	0.018482	0.42812	0.424214	1	1	0.0824481	0.971001	1	0.0215551	1	1	0.239129
BnaC01g04930D	CDX68960	GSBRNA2T00130706001	WD40 repeat	AT4G33270	0.282092	0.510108	0.00246638	0.0552695	0.922937	0.718413	1	1	0.0152923	1	1	0.00495004	1	1	1
BnaC01g04860D	CDX68967	GSBRNA2T00130715001	NB-ARC	AT4G33300	0.403389	0.401038	0.000405116	0.0186979	1	1	1	1	0.347966	0.437603	1	0.432802	1	1	1
BnaC01g04850D	CDX68968	GSBRNA2T00130716001	Glycosyl transferase, family 8	AT4G33330	0.00910016	0.256245	1.41e-05	0.81566	0.463565	0.223742	1	1	0.567979	0.556875	1	0.353112	1	0.242187	1
BnaC01g04840D	CDX68969	GSBRNA2T00130717001	Tic22-like	AT4G33350	0.0400288	0.274572	0.000130076	0.0974239	0.813831	0.464534	1	1	0.108817	1	1	0.0492708	1	0.633738	0.923914
BnaC01g04820D	CDX68971	GSBRNA2T00130719001	WEB family	AT4G33390	0.391819	8.81e-06	0.0698989	0.00706772	0.114918	0.047938	1	1	0.778816	0.665986	1	0.586835	1	0.794385	1
BnaC01g04800D	CDX68973	GSBRNA2T00130722001	Presenilin/signal peptide peptidase	AT4G33410	0.412128	0.000851208	0.00245317	0.250738	0.338999	0.352241	1	1	0.366211	0.713777	1	0.411284	1	0.79422	0.827999
BnaC01g04780D	CDX68975	GSBRNA2T00130724001	Protein kinase domain	AT4G33430	1	0.000580514	0.602181	0.14538	0.442325	0.160066	1	1	0.37803	0.674559	1	0.0208458	1	1	0.716231
BnaC01g04650D	CDX68988	GSBRNA2T00130737001	Metallo-beta-lactamase	AT4G33540	0.118213	0.0953832	0.000518129	0.0428626	0.607236	0.456099	1	1	0.267606	0.00571882	1	1	1	1	0.37481
BnaC01g04640D	CDX68989	GSBRNA2T00130738001	Carbonic anhydrase	AT4G33580	0.890528	0.129059	0.000834236	0.206158	0.366444	1	1	1	0.00224884	0.364159	1	0.337925	1	0.875589	0.779184
BnaC01g04610D	CDX68992	GSBRNA2T00130742001	Golgi apparatus membrane protein TVP15	AT4G33625	0.814001	0.251433	0.00181244	0.275503	0.977615	0.612291	1	1	0.193489	0.0712248	1	0.154318	1	0.590878	1
BnaC01g04580D	CDX68995	GSBRNA2T00130745001	Cysteine-rich transmembrane CYSTM domain	AT4G33660	0.314507	0.347931	0.000551886	0.279377	0.412747	0.513423	1	1	0.598759	0.685753	1	0.38373	1	0.717948	0.796261
BnaC01g04540D	CDX68999	GSBRNA2T00130749001	CBS domain	AT4G33700	0.353107	0.0796266	3.67e-06	0.000602546	0.19368	0.586729	1	1	0.0169487	0.0455646	1	0.490408	1	0.837651	0.881379
BnaC01g04500D	CDX69003	GSBRNA2T00130755001		AT4G33740	0.254952	0.318869	9.89e-05	0.0520681	1	0.345718	1	1	0.517301	0.551782	1	0.186429	1	0.325817	1
BnaC01g04460D	CDX69007	GSBRNA2T00130760001	Male sterility, NAD-binding	AT4G33790	0.00196923	0.00343929	1.84e-05	0.211055	0.604982	0.322093	1	1	0.0317045	0.402148	1	0.041042	1	1	1
BnaC01g04360D	CDX69017	GSBRNA2T00130772001		AT4G33960	0.00444568	0.0834467	1.1e-06	0.0172115	0.124121	0.344276	1	1	0.113738	0.745003	1	0.642213	1	0.79796	0.9119
BnaC01g04300D	CDX69023	GSBRNA2T00130778001	HhH-GPD domain	AT4G34060	0.392866	0.122819	0.0344348	0.000521113	0.155349	0.423365	1	1	0.458734	0.677531	1	0.117458	1	0.837651	1
BnaC01g04280D	CDX69025	GSBRNA2T00130780001	RNA recognition motif domain		0.450744	0.000641241	0.00853418	0.0458926	0.837688	0.66319	1	1	1	0.0989162	1	0.418341	1	0.832253	1
BnaC01g04270D	CDX69026	GSBRNA2T00130781001	CBS domain	AT4G34120	0.0600526	0.186407	0.00928477	0.307001	0.376797	0.475998	1	1	0.41608	0.720192	1	0.0990893	1	0.837651	0.949164
BnaC01g04250D	CDX69028	GSBRNA2T00130783001	UDP-glucuronosyl/UDP-glucosyltransferase	AT4G34135	0.000660071	0.861849	0.0883014	1	0.059173	0.432074	1	1	0.471183	0.823907	1	0.0496786	1	0.78146	0.0775496
BnaC01g04240D	CDX69029	GSBRNA2T00130784001	UDP-glucuronosyl/UDP-glucosyltransferase	AT4G34138	0.028163	0.319721	0.00673201	0.629271	0.0249046	0.536804	1	1	0.0818444	0.727887	1	0.27992	1	0.542136	1
BnaC01g04210D	CDX69032	GSBRNA2T00130788001	Armadillo	AT3G42050	0.432943	0.0746641	0.000659617	0.0146803	0.261066	0.468515	1	1	0.499513	0.197715	1	0.4771	1	0.584168	0.497593
BnaC01g04200D	CDX69033	GSBRNA2T00130789001		AT4G34190	0.287916	0.0194055	4.33e-06	0.0217915	0.0211275	0.136101	1	1	0.560376	0.712726	1	0.0825421	1	0.903443	0.875945
BnaC01g04190D	CDX69034	GSBRNA2T00130790001	ACT domain	AT4G34200	0.389489	0.067615	0.00778874	0.215852	0.35081	1	1	1	0.0552294	1	1	0.230569	1	0.837651	0.494285
BnaC01g04180D	CDX69035	GSBRNA2T00130793001	Protein kinase domain	AT4G34220	0.00374717	0.0576196	9.87e-11	1.37e-05	0.211537	0.542196	1	1	0.217504	0.229462	1	0.0937196	1	0.37756	1
BnaC01g04140D	CDX69039	GSBRNA2T00130797001	Aldehyde dehydrogenase NAD(P)-dependent	AT4G34240	0.343748	1	0.00132517	0.0615502	0.856839	0.468161	1	1	0.639143	0.664876	1	0.938924	1	0.787508	0.9119
BnaC01g04130D	CDX69040	GSBRNA2T00130798001	Very-long-chain 3-ketoacyl-CoA synthase	AT4G34250	0.195647	1	1.52e-05	0.000753973	0.317821	0.310199	1	1	0.0632605	0.589001	1	0.0477054	1	1	0.9119
BnaC01g04120D	CDX69041	GSBRNA2T00130799001	Six-hairpin glycosidase superfamily	AT4G34260	0.117444	1	0.000135493	0.305371	0.46696	0.690001	1	1	0.107119	1	1	0.190074	1	0.436807	0.880098
BnaC01g04080D	CDX69045	GSBRNA2T00130807001	Phosducin, thioredoxin-like domain	AT2G18990	0.389246	0.17701	0.331003	0.27716	0.806633	0.451715	1	1	0.594657	0.48125	1	0.00339341	1	0.837651	0.9119
BnaC01g04040D	CDX69049	GSBRNA2T00130812001	Zinc finger, RING-type	AT4G34370	0.0672635	0.100554	6.56e-07	0.0272919	0.558883	0.471488	1	1	0.591408	0.432219	1	0.799652	1	0.720368	0.546269
BnaC01g03990D	CDX69054	GSBRNA2T00130821001	AP2/ERF domain	AT4G34410	0.299884	1	0.516126	0.000655284	0.324533	0.233509	1	1	0.166056	1	1	1	1	0.628632	1
BnaC01g03910D	CDX69062	GSBRNA2T00130831001	Nucleic acid-binding, OB-fold		0.376332	8.44e-08	0.072106	0.00647742	0.00368788	0.172986	1	1	0.535522	0.894585	1	0.210427	1	1	1
BnaC01g03870D	CDX69066	GSBRNA2T00130836001	Protein kinase domain	AT4G34500	0.487472	9.53e-06	0.622278	0.00186772	0.326286	0.170922	1	1	0.847035	1	1	1	1	0.80653	0.382961
BnaC01g03850D	CDX69068	GSBRNA2T00130838001	NmrA-like domain	AT4G34540	1	0.0647885	0.00267003	0.244358	1	1	1	1	0.639963	0.583169	1	0.0153965	1	0.458984	1
BnaC01g03830D	CDX69070	GSBRNA2T00130841001	Thymidylate synthase	AT4G34570	0.368657	0.00473185	0.157697	0.188461	0.572962	0.372953	1	1	0.562578	0.617104	1	0.197768	1	0.863645	0.537536
BnaC01g03800D	CDX69073	GSBRNA2T00130848001	Ribosomal protein S16	AT4G34620	0.879234	0.000257809	0.660944	0.012486	0.0826158	0.663585	1	1	0.546282	0.754398	1	0.288179	1	0.618866	0.161654
BnaC01g03760D	CDX69077	GSBRNA2T00130852001	SH3 domain	AT4G34660	0.450129	0.0817968	0.0055612	0.135938	0.430048	0.27076	1	1	0.169996	0.652086	1	0.203231	1	0.714231	0.904799
BnaC01g03750D	CDX69078	GSBRNA2T00130853001	Ribosomal protein S3Ae	AT4G34670	0.401036	0.0605668	2.73e-05	0.0305494	0.40237	0.216966	1	1	0.499977	0.652597	1	0.155077	1	0.837651	1
BnaC01g03730D	CDX69080	GSBRNA2T00130856001	Complex 1 LYR protein	AT4G34700	0.67337	8.89e-06	0.88948	0.000236984	0.0344658	0.668514	1	1	0.561169	0.605211	1	0.900252	1	0.821574	0.213985
BnaC01g03680D	CDX69085	GSBRNA2T00130864001	Small auxin-up RNA	AT4G34750	0.387112	0.13671	0.000224438	0.146761	0.369238	0.594915	1	1	0.536469	0.395657	1	0.460469	1	0.837651	0.904799
BnaC01g03640D	CDX69089	GSBRNA2T00130868001	Small auxin-up RNA	AT4G34810	0.468221	0.000705864	0.126114	0.020985	0.121115	0.0896299	1	1	0.517964	0.714892	1	0.192339	1	1	0.9119
BnaC01g03610D	CDX69092	GSBRNA2T00130871001	Six-hairpin glycosidase superfamily	AT4G34860	0.00168953	0.0649911	3.75e-06	0.0738928	0.300714	0.23513	1	1	0.304759	0.229832	1	0.541	1	0.212004	0.9119
BnaC01g03540D	CDX69099	GSBRNA2T00130880001	Nodulin-like	AT4G34950	0.681386	0.00071264	0.000283306	0.0183074	0.431743	0.921246	1	1	0.233394	0.000607284	1	0.913542	1	1	1
BnaC01g03530D	CDX69100	GSBRNA2T00130881001	Cyclophilin-type peptidyl-prolyl cis-trans isomerase domain	AT4G34960	0.41741	5.55e-06	0.261481	0.202753	0.187997	1	1	1	0.150697	0.623558	1	1	1	0.73699	1
BnaC01g03520D	CDX69101	GSBRNA2T00130883001	Actin-depolymerising factor homology domain	AT4G34970	0.126411	0.81061	0.00602608	0.0624993	1	0.590531	1	1	0.0653611	0.692331	1	3.12e-07	1	1	0.599377
BnaC01g03510D	CDX69102	GSBRNA2T00130884001	SANT/Myb domain	AT4G34990	0.82652	1.66e-06	0.215045	0.976373	0.382285	0.176077	1	1	0.763235	0.759875	1	1	1	1	0.70348
BnaC01g03490D	CDX69104	GSBRNA2T00130887001	Small GTPase	AT4G35020	0.572354	9.78e-06	1.25e-05	0.00068098	0.606724	0.293289	1	1	0.475814	0.77713	1	0.00497559	1	0.820824	1
BnaC01g03460D	CDX69107	GSBRNA2T00130890001	Basic-leucine zipper domain	AT4G35040	0.423309	0.00296836	0.0610711	0.293754	0.399992	0.4984	1	1	0.291011	0.532347	1	0.445933	1	0.746978	0.916106
BnaC01g03430D	CDX69110	GSBRNA2T00130895001	Urease accessory protein UreH-like, transmembrane domain		0.54596	3.78e-07	0.181435	0.0176619	0.266462	0.311655	1	1	0.636674	0.29619	1	0.243623	1	0.837651	0.536281
BnaC01g03410D	CDX69112	GSBRNA2T00130897001	Major intrinsic protein	AT4G35100	0.423567	5.86e-07	6.59e-08	0.0475048	0.259059	0.00967087	1	1	0.427658	0.722399	1	0.403841	1	1	0.955004
BnaC01g03360D	CDX69117	GSBRNA2T00130903001	Amino acid transporter, transmembrane domain	AT4G35180	0.0983763	0.160097	0.000886171	0.922508	0.295651	0.367945	1	1	0.0555322	1	1	0.49154	1	0.651201	0.9119
BnaC01g03340D	CDX69119	GSBRNA2T00130905001	Kynurenine formamidase/cyclase-like	AT4G35220	0.00151678	0.555398	1.24e-08	0.00933614	0.448096	1	1	1	0.1568	0.230374	1	0.0603165	1	0.297943	1
BnaC01g03310D	CDX69122	GSBRNA2T00130908001	Domain of unknown function DUF632	AT4G35240	0.00740363	0.224268	0.00260183	0.184166	0.463254	0.598459	1	1	0.158996	0.648739	1	0.585882	1	0.59295	0.9119
BnaC01g03300D	CDX69123	GSBRNA2T00130909001	Phospholipid/glycerol acyltransferase	AT5G60620	0.264532	0.407414	0.00082186	0.215064	0.473318	0.505966	1	1	0.20445	0.377874	1	0.0239103	1	0.769253	0.730831
BnaC01g03260D	CDX69127	GSBRNA2T00130913001	Ionotropic glutamate receptor	AT4G35290	0.280467	0.00498116	0.124606	0.142854	0.420825	0.206212	1	1	0.333527	0.843244	1	0.0296085	1	0.837651	0.784774
BnaC01g03250D	CDX69128	GSBRNA2T00130914001	Sugar/inositol transporter	AT4G35300	0.206055	0.00313923	1	0.383855	0.0186813	0.594877	1	1	0.486229	0.682925	1	0.559542	1	0.837651	0.340311
BnaC01g03230D	CDX69130	GSBRNA2T00130917001		AT4G35320	0.321853	0.282952	9.79e-06	2.25e-06	0.0978392	0.114151	1	1	0.204549	0.525486	1	1	1	0.697297	0.540442
BnaC01g03220D	CDX69131	GSBRNA2T00130918001	Nucleotide-sugar transporter		0.42867	0.137487	0.0665386	0.200891	0.469216	0.380557	1	1	0.512602	0.711861	1	0.00513312	1	0.850129	0.908523
BnaC01g03160D	CDX69137	GSBRNA2T00130924001	Clathrin adaptor complex, small chain	AT4G35410	0.608503	9.59e-06	1	0.00878853	0.35092	0.311554	1	1	0.677042	1	1	0.0559197	1	0.851915	0.917101
BnaC01g03140D	CDX69139	GSBRNA2T00130926001	NAD-dependent epimerase/dehydratase	AT4G35420	1	0.0096309	4e-05	0.108892	0.235759	0.0625798	1	1	0.51112	0.337089	1	0.00535252	1	0.776161	0.193996
BnaC01g03120D	CDX69141	GSBRNA2T00130928001	Ankyrin repeat	AT4G35450	1	9.98e-06	0.254099	0.00358319	0.260924	0.0825597	1	1	1	1	1	0.175571	1	0.95571	0.880098
BnaC01g03110D	CDX69142	GSBRNA2T00130929001	Leucine-rich repeat	AT4G35470	0.177964	0.000152222	0.00105793	0.20498	0.0141519	0.0494757	1	1	1	0.634486	1	0.30536	1	0.837651	0.863595
BnaC01g03100D	CDX69143	GSBRNA2T00130930001	Zinc finger, RING-type	AT4G35480	0.00866637	7.58e-05	0.00248507	0.72332	0.00578266	0.0406633	1	1	0.547911	0.578893	1	1	1	0.837651	1
BnaC01g03090D	CDX69144	GSBRNA2T00130931001	Protein kinase domain	AT4G35500	0.399907	0.00264179	0.00543699	0.00119707	0.406771	0.0313054	1	1	0.703981	0.279822	1	0.445327	1	0.829886	1
BnaC01g03060D	CDX69147	GSBRNA2T00130934001	Transcription factor TFIIB	AT4G35540	0.400976	0.055048	9.69e-05	0.0213706	0.626899	0.169806	1	1	0.681306	0.474111	1	0.820695	1	0.589998	0.904799
BnaC01g03040D	CDX69149	GSBRNA2T00130936001	High mobility group box domain	AT4G35570	0.308304	0.101537	0.00642089	0.0162029	0.464302	0.0516931	1	1	0.149738	0.599453	1	0.0232756	1	0.842338	0.882922
BnaC01g03010D	CDX69152	GSBRNA2T00130939001	RWP-RK domain	AT4G35590	0.653082	0.0222902	0.00365816	0.242064	0.428298	1	1	1	0.0530271	0.67124	1	0.067835	1	0.837651	0.833273
BnaC01g02980D	CDX69155	GSBRNA2T00130942001	Protein of unknown function DUF241, plant	AT4G35680	1.07e-06	0.435779	0.00610078	0.871032	0.0977193	0.215988	1	1	0.604148	0.682998	1	0.319095	1	0.353096	0.754025
BnaC01g02970D	CDX69156	GSBRNA2T00130943001	Protein of unknown function DUF241, plant	AT4G35690	1.8e-06	0.213182	4.73e-05	0.0932846	0.00325163	0.255712	1	1	1	1	1	0.000427161	1	0.603878	1
BnaC01g02940D	CDX69159	GSBRNA2T00130947001	Vacuolar protein sorting-associated protein Ist1	AT4G35730	1	0.000993156	0.15453	0.507572	0.0153438	0.0432827	1	1	0.451711	0.510783	1	0.13003	1	1	1
BnaC01g02930D	CDX69160	GSBRNA2T00130948001	CRAL-TRIO lipid binding domain	AT4G35750	0.00802243	1	1.04e-06	0.00286174	0.39117	0.306797	1	1	0.903628	0.155873	1	0.0143359	1	0.212004	0.917426
BnaC01g02920D	CDX69161	GSBRNA2T00130949001	Vitamin K epoxide reductase	AT4G35760	0.360259	1.63e-07	0.565087	0.0125764	0.0155587	0.401662	1	1	0.521284	0.765135	1	1	1	0.467558	0.796897
BnaC01g02890D	CDX69164	GSBRNA2T00130954001	DVL	AT4G35783	0.046127	0.00329447	0.140005	1	1	0.578776	1	1	0.237864	1	1	0.178551	1	1	0.748466
BnaC01g02860D	CDX69167	GSBRNA2T00130957001	No apical meristem-associated, C-terminal domain		0.287624	4.67e-07	0.298803	0.0376749	0.0598255	0.110967	1	1	0.698532	0.469251	1	0.309472	1	1	1
BnaC01g02850D	CDX69168	GSBRNA2T00130958001			0.117795	3.5e-06	0.611237	0.0304329	0.330731	0.185942	1	1	0.549107	0.707966	1	0.524374	1	0.837651	0.9119
BnaC01g02790D	CDX69174	GSBRNA2T00130966001	Aconitase A/isopropylmalate dehydratase small subunit, swivel domain	AT4G35830	1	0.0376466	0.00019132	0.7461	0.427825	0.143934	1	1	1	0.226516	1	0.247544	1	0.837651	0.282601
BnaC01g02780D	CDX69175	GSBRNA2T00130967001	Zinc finger, RING-type	AT4G35840	0.332429	1	0.00070578	0.645023	0.352957	0.35996	1	1	0.334273	0.0734442	1	0.244021	1	0.467386	0.781346
BnaC01g02770D	CDX69176	GSBRNA2T00130968001	Pentatricopeptide repeat	AT4G35850	0.414885	0.0353374	0.00670515	0.0979083	0.370129	0.36903	1	1	0.461939	0.635106	1	0.137358	1	0.837651	0.9119
BnaC01g02740D	CDX69179	GSBRNA2T00130972001	Aspartic peptidase A1 family	AT4G35880	0.420772	7.21e-06	0.00117054	0.048342	0.705457	0.124397	1	1	0.16266	0.653447	1	0.806494	1	0.717948	1
BnaC01g02660D	CDX69187	GSBRNA2T00130983001		AT1G20100	0.368671	0.0803151	7.76e-07	0.000942453	0.403714	0.467932	1	1	0.509709	0.534175	1	0.268957	1	0.758243	0.803535
BnaC01g02640D	CDX69189	GSBRNA2T00130985001	Haem peroxidase	AT4G35970	0.0505801	0.263406	9.09e-05	0.0778549	0.360578	0.463948	1	1	0.106513	0.645707	1	0.229934	1	1	1
BnaC01g02620D	CDX69191	GSBRNA2T00130987001	Lysine methyltransferase	AT4G35987	0.42274	0.118738	0.00056177	0.109011	0.388824	0.354986	1	1	0.534808	0.5532	1	0.244226	1	0.837651	0.9119
BnaC01g02610D	CDX69192	GSBRNA2T00130988001	Thaumatin family	AT4G36010	0.756898	7.53e-05	0.743563	0.0728777	0.687091	1	1	1	0.416467	0.42762	1	1	1	1	0.46815
BnaC01g02590D	CDX69194	GSBRNA2T00130992001	AP endonuclease 1	AT4G36050	0.366568	0.294477	0.00344693	0.196424	0.391677	0.588136	1	1	0.0792499	0.659719	1	0.000616983	1	0.842335	0.912401
BnaC01g02580D	CDX69195	GSBRNA2T00130993001	PIK-related kinase, FAT	AT4G36080	0.73735	0.362451	0.0287278	0.000344829	1	0.313	1	1	1	1	1	0.0092212	1	0.99848	0.878599
BnaC01g02530D	CDX69200	GSBRNA2T00130999001	Filament-like plant protein	AT4G36120	0.350368	0.0400135	0.00337215	0.102915	0.0925149	0.11178	1	1	0.490394	0.363989	1	0.0139571	1	0.837651	1
BnaC01g02520D	CDX69201	GSBRNA2T00131000001	Ribosomal protein L2	AT4G36130	0.192405	0.102195	2.37e-07	0.193165	0.329235	0.185886	1	1	0.482427	0.559355	1	0.442304	1	0.837651	1
BnaC01g02500D	CDX69203	GSBRNA2T00131003001	NYN domain, limkain-b1-type		0.544272	4.3e-07	0.81682	0.144569	0.0365978	0.21673	1	1	0.449103	0.4138	1	0.533822	1	0.483159	0.399511
BnaC01g02480D	CDX69205	GSBRNA2T00131005001			0.688487	0.00887252	0.238571	0.382677	0.473313	0.416054	1	1	0.0343106	0.225833	1	0.0886153	1	0.837651	0.846495
BnaC01g02430D	CDX69210	GSBRNA2T00131013001	Protein kinase domain	AT4G36180	0.0889486	0.890686	0.00334448	0.361602	0.713726	0.156705	1	1	0.376931	1	1	0.570591	1	0.837651	0.890618
BnaC01g02370D	CDX69216	GSBRNA2T00131020001	Aldehyde dehydrogenase NAD(P)-dependent	AT4G36250	0.0134527	0.193335	6.81e-06	0.119854	1	0.48712	1	1	0.0287983	0.373377	1	0.282612	1	0.697276	0.9119
BnaC01g02350D	CDX69218	GSBRNA2T00131022001	Histidine kinase/HSP90-like ATPase	AT4G36290	0.243436	0.00371728	0.0368388	0.00276766	0.415959	0.464078	1	1	0.487186	0.65438	1	0.0974178	1	0.814279	1
BnaC01g02340D	CDX69219	GSBRNA2T00131023001	D-galactoside/L-rhamnose binding SUEL lectin domain	AT4G36360	0.149222	7.47e-05	3.07e-09	0.0083093	0.491396	1	1	1	0.827486	1	1	0.234378	1	0.255834	0.9119
BnaC01g02320D	CDX69221	GSBRNA2T00131025001	TRAM domain	AT4G36390	1	2.24e-07	0.150026	0.0555847	0.325581	1	1	1	0.439257	0.754675	1	0.583246	1	0.300392	0.932033
BnaC01g02310D	CDX69222	GSBRNA2T00131027001	Ubiquitin-conjugating enzyme E2	AT4G36410	5.73e-09	0.351045	0.0253685	0.117285	0.42779	0.691227	1	1	0.193489	0.584971	1	0.764788	1	1	0.828001
BnaC01g02270D	CDX69226	GSBRNA2T00131031001	Aminotransferase, class I/classII	AT4G36480	0.443932	2.61e-07	0.0198387	0.00818803	0.110151	0.153253	1	1	0.39148	0.879462	1	1	1	0.534211	0.282601
BnaC01g02260D	CDX69227	GSBRNA2T00131032001	SAM dependent carboxyl methyltransferase	AT4G36470	0.410113	2.69e-09	0.118145	0.0736431	0.0649348	0.335374	1	1	0.541263	0.456077	1	0.865843	1	0.901693	0.9119
BnaC01g02230D	CDX69230	GSBRNA2T00131035001	DnaJ domain	AT4G36520	1	1.85e-06	0.198496	0.00734601	0.0336262	0.394891	1	1	0.654098	0.607013	1	0.429154	1	0.837651	0.860317
BnaC01g02210D	CDX69232	GSBRNA2T00131037001	U box domain	AT4G36550	0.092217	7.89e-06	0.227342	1	0.193391	0.612749	1	1	0.436515	0.774985	1	0.127705	1	0.837159	1
BnaC01g02190D	CDX69234	GSBRNA2T00131040001	AAA+ ATPase domain	AT4G36580	1	1.2e-06	0.0667013	0.313541	0.00439811	0.295732	1	1	1	0.852291	1	0.355053	1	0.728282	0.555739
BnaC01g02180D	CDX69235	GSBRNA2T00131041001	Alpha/beta hydrolase fold-1		0.497855	1	0.0336301	0.0457148	0.0171108	0.00384783	1	1	0.956006	1	1	0.202084	1	1	0.362296
BnaC01g02150D	CDX69238	GSBRNA2T00131044001	Transcription factor GRAS	AT4G36710	0.00218613	0.948604	0.00671302	0.0217472	0.253693	0.783738	1	1	0.112477	0.649437	1	1	1	0.204274	1
BnaC01g02120D	CDX69241	GSBRNA2T00131048001	Helix-turn-helix motif	AT4G36740	2.66e-06	0.178745	0.000320953	0.0955697	0.0035255	0.484376	1	1	0.728213	1	1	0.215789	1	0.700327	0.835507
BnaC01g02090D	CDX69244	GSBRNA2T00131051001	Creatinase, N-terminal	AT4G36760	0.447361	6.1e-06	0.0020457	0.102278	0.0559452	0.0922102	1	1	0.513993	0.660848	1	0.0973983	1	0.883429	0.9119
BnaC01g02070D	CDX69246	GSBRNA2T00131056001	BES1/BZR1 plant transcription factor, N-terminal		0.938027	0.0401937	0.623321	0.00917483	0.682631	0.608455	1	1	0.0993417	0.630159	1	0.20624	1	0.812048	1
BnaC01g02060D	CDX69247	GSBRNA2T00131057001	Major facilitator superfamily	AT4G36790	0.425664	0.00789691	0.00615617	0.0124579	0.364412	0.506106	1	1	0.345095	0.504086	1	0.348755	1	0.839352	0.846509
BnaC01g02050D	CDX69248	GSBRNA2T00131059001	Polyprenyl synthetase	AT4G36810	0.424274	6.13e-10	0.216445	0.62381	0.124108	1	1	1	0.713278	0.646772	1	0.740666	1	0.876258	1
BnaC01g02040D	CDX69249	GSBRNA2T00131061001	Calcium uniporter protein, C-terminal	AT4G36820	0.434236	0.00840463	0.0120755	0.183477	0.684158	0.18021	1	1	0.636353	0.325725	1	0.226292	1	0.837651	0.706501
BnaC01g02020D	CDX69251	GSBRNA2T00131065001	Zinc finger, LIM-type	AT4G36860	0.12236	1.52e-07	0.14878	0.599449	0.363557	0.502019	1	1	0.481895	0.618106	1	0.425681	1	0.470136	0.9119
BnaC01g02000D	CDX69253	GSBRNA2T00131068001	Rossmann-like alpha/beta/alpha sandwich fold	AT4G35910	0.56766	0.00921752	0.191539	0.220257	0.164735	0.376184	1	1	0.938642	0.604844	1	0.393459	1	0.500807	1
BnaC01g01990D	CDX69254	GSBRNA2T00131069001	Protein of unknown function DUF4228, plant	AT4G37240	0.230626	0.427021	0.284081	2.5e-05	0.718231	0.199444	1	1	0.490618	1	1	0.725677	1	0.771744	0.827999
BnaC01g01970D	CDX69256	GSBRNA2T00131071001	Tetratricopeptide-like helical domain superfamily	AT4G37210	0.741991	2.29e-06	0.372332	0.320089	0.410307	0.323024	1	1	1	0.686889	1	0.164319	1	0.456059	1
BnaC01g01960D	CDX69257	GSBRNA2T00131072001	Thioredoxin	AT4G37200	0.497973	0.0199775	0.134379	0.149746	0.398171	0.527778	1	1	0.531396	0.604521	1	0.00249886	1	0.848628	0.907946
BnaC01g01940D	CDX69259	GSBRNA2T00131074001	SANT/Myb domain	AT4G37180	0.332148	1	0.0213289	0.000531949	0.0750081	0.143347	1	1	0.213573	0.65472	1	1	1	0.79796	1
BnaC01g01900D	CDX69263	GSBRNA2T00131078001	Nucleoporin p58/p45	AT4G37130	0.36379	0.00341634	0.012807	0.141841	0.138389	0.403317	1	1	0.488849	0.659719	1	0.139279	1	0.818144	0.909454
BnaC01g01890D	CDX69264	GSBRNA2T00131079001	Aldose 1-/Glucose-6-phosphate 1-epimerase	AT4G25900	0.520882	0.00179374	0.00239466	0.433079	0.287887	0.722033	1	1	0.162056	0.29522	1	0.426439	1	0.802418	0.733674
BnaC01g01880D	CDX69265	GSBRNA2T00131080001	Zinc-finger domain of monoamine-oxidase A repressor R1	AT4G37110	0.771905	3.16e-06	0.34832	0.0919336	0.387209	0.236188	1	1	0.141399	0.659148	1	0.653966	1	1	0.75787
BnaC01g01860D	CDX69267	GSBRNA2T00131082001	Ribosomal protein L35, conserved site	AT4G37090	0.315391	4.04e-07	0.00737431	1	0.294302	0.240007	1	1	0.492514	0.721825	1	0.22893	1	0.837651	1
BnaC01g01850D	CDX69268	GSBRNA2T00131083001	Domain of unknown function DUF547	AT4G37080	0.162629	0.000261862	0.551096	0.632756	0.140465	0.0192008	1	1	0.363951	1	1	0.0095494	1	1	0.758528
BnaC01g01810D	CDX69272	GSBRNA2T00131087001	Peptidase M24	AT4G37040	0.661071	9.01e-07	1	1	0.065839	1	1	1	1	0.32911	1	0.648026	1	0.741026	1
BnaC01g01800D	CDX69273	GSBRNA2T00131092001	EF-hand domain	AT4G37000	0.330199	0.00193548	0.031211	0.363841	0.924631	0.466096	1	1	0.100845	0.0780777	1	0.143212	1	1	1
BnaC01g01790D	CDX69274	GSBRNA2T00131093001	Heat shock factor (HSF)-type, DNA-binding	AT4G36990	0.00075869	0.012881	0.149241	0.0283563	1	0.279485	1	1	0.488308	0.0185118	1	1	1	0.50199	1
BnaC01g01780D	CDX69275	GSBRNA2T00131095001	Suppressor of white apricot, N-terminal domain		0.388204	1.33e-05	1	0.0393527	0.760634	1	1	1	0.679234	0.333292	1	0.00626014	1	0.837651	1
BnaC01g01770D	CDX69276	GSBRNA2T00131096001	Remorin, C-terminal	AT4G36970	0.390892	1.21e-05	0.3042	0.303059	0.488337	0.942734	1	1	0.592311	1	1	0.297323	1	0.636032	1
BnaC01g01730D	CDX69280	GSBRNA2T00131100001	Protein kinase domain	AT4G36950	1	0.00559002	0.289354	0.0301857	0.195446	0.0268692	1	1	0.379085	1	1	0.532817	1	0.462433	0.911794
BnaC01g01720D	CDX69281	GSBRNA2T00131102001	Myc-type, basic helix-loop-helix (bHLH) domain	AT4G36930	0.246414	0.0792113	4.68e-05	0.183467	0.526215	0.45808	1	1	0.371214	0.692868	1	0.322624	1	0.674493	0.904803
BnaC01g01710D	CDX69282	GSBRNA2T00131105001	AP2/ERF domain	AT4G36920	0.0216869	0.031354	1.07e-05	0.165251	0.890015	0.27076	1	1	0.845245	0.891761	1	0.000626868	1	0.697276	0.9119
BnaC01g01700D	CDX69283	GSBRNA2T00131107001	AP2/ERF domain	AT4G36900	0.142751	0.178098	0.0049765	0.0261415	0.873662	0.459792	1	1	0.820857	0.467149	1	0.102569	1	0.808826	1
BnaC01g01690D	CDX69284	GSBRNA2T00131108001	Glycosyl transferase, family 43	AT4G36890	0.608303	3.62e-05	0.00175756	0.164013	0.420967	0.335885	1	1	1	0.318992	1	0.504977	1	1	0.912401
BnaC01g01670D	CDX69286	GSBRNA2T00131110001	Protein kinase domain	AT4G37250	0.221864	0.00914244	2.61e-05	6.2e-05	0.750414	0.0523299	1	1	0.00335467	0.843266	1	0.00040323	1	1	0.874202
BnaC01g01660D	CDX69287	GSBRNA2T00131111001	SANT/Myb domain	AT4G37260	0.282735	4.51e-07	0.0186802	0.000719355	0.157793	0.671432	1	1	0.489962	0.703748	1	0.568748	1	0.837651	1
BnaC01g01640D	CDX69289	GSBRNA2T00131113001	MRG	AT4G37280	0.613211	6.23e-08	0.0613685	0.0146905	0.0112901	0.145686	1	1	0.489626	0.423932	1	0.400792	1	1	1
BnaC01g01630D	CDX69290	GSBRNA2T00131114001	Chromo/chromo shadow domain	AT4G37280	0.470552	1.78e-08	0.175587	0.00113041	0.00350364	0.336263	1	1	1	0.660848	1	1	1	0.837651	0.832424
BnaC01g01600D	CDX69293	GSBRNA2T00131117001		AT4G37300	0.0612688	4.79e-10	0.000828404	0.00205456	0.51002	1	1	1	0.489221	0.918034	1	0.0931283	1	0.697276	1
BnaC01g01590D	CDX69294	GSBRNA2T00131119001	Cytochrome P450		0.036347	0.308142	1.05e-10	0.00068142	0.096716	0.401662	1	1	0.501119	0.613439	1	0.86246	1	0.782061	0.57712
BnaC01g01570D	CDX69296	GSBRNA2T00131123001	GH3 family	AT1G59500	1.89e-05	0.825031	0.025698	0.520773	0.111117	0.196798	1	1	0.213052	0.643522	1	0.00341099	1	1	0.712571
BnaC01g01560D	CDX69297	GSBRNA2T00131124001	GLABROUS1 enhancer-binding protein family		4.19e-07	0.022446	0.0147079	0.201802	0.156758	0.1503	1	1	0.542065	1	1	0.121197	1	0.837651	1
BnaC01g01540D	CDX69299	GSBRNA2T00131126001	Cytochrome P450	AT4G37400	0.0221855	0.018363	6.9e-09	0.0310659	0.106887	0.508104	1	1	1	0.637659	1	0.0615721	1	0.505709	0.714886
BnaC01g01500D	CDX69303	GSBRNA2T00131132001	Cytochrome P450		4.02e-06	1	0.000692504	0.272461	0.0017882	0.578776	1	1	1	0.67845	1	0.00552188	1	0.697276	1
BnaC01g01490D	CDX69304	GSBRNA2T00131134001	Cytochrome P450	AT4G37430	0.392497	0.000453535	0.0187724	0.363801	0.108995	0.715647	1	1	0.14535	0.111409	1	0.121861	1	1	0.844579
BnaC01g01480D	CDX69305	GSBRNA2T00131136001	Transcription factor, MADS-box	AT4G37435	0.164684	0.306128	4.22e-09	0.197746	0.0330066	0.479622	1	1	0.437882	0.576044	1	0.260875	1	0.832253	1
BnaC01g01450D	CDX69308	GSBRNA2T00131139001		AT4G37450	0.303879	1	0.0175948	0.827734	0.0580205	0.63974	1	1	0.34894	1	1	4.09e-05	1	1	0.791588
BnaC01g01440D	CDX69309	GSBRNA2T00131140001	Tetratricopeptide repeat 1	AT4G37460	0.325493	0.102661	0.0489229	0.00340184	0.213471	0.0324829	1	1	0.421841	0.546591	1	0.180255	1	0.847848	0.917426
BnaC01g01420D	CDX69311	GSBRNA2T00131142001	Cyclin, C-terminal domain	AT4G37490	0.35979	0.126252	0.211095	0.0549925	0.833472	0.736402	1	1	0.280174	0.670858	1	0.00281731	1	1	0.916597
BnaC01g01410D	CDX69312	GSBRNA2T00131143001	Ribonuclease III domain	AT2G48121	0.428702	0.0425854	0.00214129	0.105909	0.407438	0.282614	1	1	0.462176	0.658142	1	0.117002	1	0.837651	0.9119
BnaC01g01400D	CDX69313	GSBRNA2T00131144001	Plant peroxidase	AT4G37520	0.592034	0.017081	4.05e-08	0.0018636	0.526449	1	1	1	1	0.00283716	1	0.354901	1	0.547215	0.361377
BnaC01g01380D	CDX69315	GSBRNA2T00131148001	Lateral organ boundaries, LOB	AT4G37540	0.000554605	0.187971	0.000629608	0.0337204	0.686135	0.217548	1	1	0.615069	0.270546	1	0.450544	1	0.837651	0.844208
BnaC01g01370D	CDX69316	GSBRNA2T00131149001	Acetamidase/Formamidase	AT4G37550	1	0.000892143	0.0146709	0.185044	0.520247	0.654005	1	1	0.520344	0.0157517	1	0.0353192	1	0.68836	1
BnaC01g01360D	CDX69317	GSBRNA2T00131150001	Acetamidase/Formamidase	AT4G37560	0.436286	0.430708	0.000177988	0.000658589	0.134692	0.362732	1	1	0.57791	1	1	0.0345644	1	1	0.216621
BnaC01g01350D	CDX69318	GSBRNA2T00131153001	Ribosomal protein L7/L12		0.30918	2.29e-07	0.146281	0.0670782	0.0991864	1	1	1	1	0.659719	1	0.0966104	1	1	1
BnaC01g01340D	CDX69319	GSBRNA2T00131154001	GNAT domain	AT4G37670	0.468124	0.00138219	0.0279259	0.16924	0.224186	0.50329	1	1	0.470164	0.659025	1	0.344929	1	0.697297	0.9119
BnaC01g01320D	CDX69321	GSBRNA2T00131156001	Basic-leucine zipper domain		0.188651	0.300062	1.55e-05	0.361323	0.0748957	0.0205249	1	1	0.50147	0.845373	1	1	1	0.750387	1
BnaC01g01290D	CDX69324	GSBRNA2T00131160001	AP2/ERF domain		0.228768	0.426193	4.99e-06	0.187472	0.288585	0.805218	1	1	1	0.556669	1	0.479489	1	0.202419	0.823412
BnaC01g01230D	CDX69330	GSBRNA2T00131169001	Homeobox domain	AT4G37790	0.392083	0.00117119	0.0335528	0.00491706	0.0702678	0.674128	1	1	1	0.326268	1	0.301902	1	0.801253	1
BnaC01g01140D	CDX69339	GSBRNA2T00131184001	Phosphoenolpyruvate carboxykinase, ATP-utilising	AT4G37870	0.419219	1	0.000528452	0.0997443	0.417665	0.416702	1	1	0.0406895	0.464267	1	0.0067269	1	1	0.9119
BnaC01g01120D	CDX69341	GSBRNA2T00131186001	Zinc finger, RING-type	AT2G22690	1	0.193386	0.00167184	0.00732047	1	0.613235	1	1	0.24293	0.0103275	1	0.357252	1	0.822387	0.9119
BnaC01g01110D	CDX69342	GSBRNA2T00131187001	Chaperone DnaK	AT4G37910	1	0.246587	0.0221874	0.043029	0.0364525	0.252699	1	1	1	0.703508	1	0.00608552	1	1	1
BnaC01g01100D	CDX69343	GSBRNA2T00131188001	Uncharacterized protein At4g37920-like	AT4G37920	0.0589567	0.0673818	4.85e-06	0.0227922	0.478057	0.474988	1	1	0.536469	0.689966	1	0.0684153	1	0.781994	0.897426
BnaC01g01070D	CDX69346	GSBRNA2T00131193001			1	0.60986	1	1	1	0.231396	1	1	0.495227	0.465591	1	3.93e-05	1	1	1
BnaC01g01030D	CDX69350	GSBRNA2T00131198001	tRNA/rRNA methyltransferase, SpoU type	AT4G38020	0.152793	0.155792	0.109147	0.616626	0.25404	0.524788	1	1	0.222561	0.616587	1	0.000808793	1	0.818144	1
BnaC01g01010D	CDX69352	GSBRNA2T00131201001	Exostosin-like	AT4G38040	0.0220705	0.271915	8.88e-09	0.178146	0.601033	0.551591	1	1	0.0233967	0.665306	1	0.386494	1	0.837651	1
BnaC01g01000D	CDX69353	GSBRNA2T00131202001	Xanthine/uracil/vitamin C permease	AT4G38050	0.140542	0.308372	3.94e-10	0.00469567	0.0439443	0.4724	1	1	1	0.266514	1	1	1	0.814825	0.497593
BnaC01g00990D	CDX69354	GSBRNA2T00131203001		AT4G38060	0.6222	0.213992	9.46e-05	0.364565	0.0410878	0.634306	1	1	0.168935	0.485644	1	0.180943	1	0.837651	0.84659
BnaC01g00960D	CDX69357	GSBRNA2T00131207001	Helix-turn-helix motif	AT4G40060	1	0.00235708	1.22e-06	0.121319	0.479931	1	1	1	0.0339556	1	1	0.118586	1	0.787508	1
BnaC01g00950D	CDX69358	GSBRNA2T00131209001	RGS domain	AT4G40050	0.682283	0.00344016	0.289472	0.454634	0.250825	0.464874	1	1	0.292472	0.36622	1	0.633126	1	0.900278	1
BnaC01g00940D	CDX69359	GSBRNA2T00131210001	Protein SCAI		0.521749	0.0190924	1	0.230807	0.311385	0.0430057	1	1	0.477217	0.461219	1	0.000176421	1	1	0.9119
BnaC01g00920D	CDX69361	GSBRNA2T00131212001	Microsomal signal peptidase 12kDa subunit	AT4G40042	0.0382604	0.0058416	0.00411498	0.0551735	0.29395	0.603748	1	1	0.333574	0.641296	1	0.00324677	1	0.818047	1
BnaC01g00910D	CDX69362	GSBRNA2T00131213001	Histone H3/CENP-A	AT4G40030	0.403414	1.28e-05	0.00313498	0.203991	0.449355	0.425405	1	1	0.491372	0.56077	1	0.033261	1	0.837651	1
BnaC01g00890D	CDX69364	GSBRNA2T00131215001	Protein kinase domain	AT4G40010	0.0368888	6e-06	0.0149355	0.436368	0.565839	0.489089	1	1	1	0.488415	1	0.284165	1	0.762835	0.9119
BnaC01g00840D	CDX69369	GSBRNA2T00131221001	Small GTPase	AT4G39990	0.428026	9.12e-05	0.102842	0.20384	0.182983	0.52137	1	1	0.623512	0.635381	1	0.439643	1	0.575976	0.827999
BnaC01g00830D	CDX69370	GSBRNA2T00131222001	DAHP synthetase, class II	AT4G39980	0.419242	0.00194419	0.000931276	0.0136613	0.189969	0.179261	1	1	0.693136	1	1	0.186783	1	0.872412	1
BnaC01g00800D	CDX69373	GSBRNA2T00131227001	Cytochrome P450	AT4G39950	0.411228	0.341704	0.289128	0.182236	1	0.00200751	1	1	0.603828	0.66806	1	1	1	1	1
BnaC01g00770D	CDX69376	GSBRNA2T00131231001		AT4G39900	1	0.0508082	0.475385	0.0456423	0.691704	1	1	1	1	0.691113	1	0.000684097	1	0.811506	1
BnaC01g00760D	CDX69377	GSBRNA2T00131232001	Kelch repeat type 1		0.496481	0.405005	1	1	1	0.00580596	1	1	1	0.377748	1	0.803061	1	0.678633	1
BnaC01g00730D	CDX69380	GSBRNA2T00131235001	Domain of unknown function DUF4057	AT4G39860	0.469761	1.75e-05	0.000114468	0.0195954	0.521858	0.549602	1	1	0.569037	0.720713	1	0.113145	1	0.837651	0.9119
BnaC01g00720D	CDX69381	GSBRNA2T00131236001		AT4G39840	0.0264412	0.00874684	0.750164	0.112366	0.546527	1	1	1	0.029174	0.727352	1	1	1	0.837651	0.879418
BnaC01g00680D	CDX69385	GSBRNA2T00131240001	Myo-inositol-1-phosphate synthase	AT4G39800	0.247702	0.131282	1.87e-09	0.0070487	0.0821702	0.141077	1	1	0.18269	0.0846478	1	0.490748	1	1	1
BnaC01g00670D	CDX69386	GSBRNA2T00131241001	Domain of unknown function DUF632	AT4G39790	0.757639	0.0795743	2.97e-05	0.116709	0.390412	0.0851365	1	1	0.253468	0.664911	1	0.00081727	1	1	0.9119
BnaC01g00660D	CDX69387	GSBRNA2T00131242001	AP2/ERF domain	AT4G39780	0.0113977	0.0381906	0.357989	1e-05	1	1	1	1	0.326477	0.650762	1	0.0374612	1	1	1
BnaA10g17370D	CDX69388	GSBRNA2T00135353001	SANT/Myb domain	AT5G17300	0.228101	0.106878	0.00554967	0.680219	0.0205958	0.0382554	1	1	0.0384456	0.821347	1	0.0109794	1	0.837651	0.9119
BnaA10g17380D	CDX69389	GSBRNA2T00135354001	Autophagy-related protein 5	AT5G17290	0.373807	9.53e-05	0.129651	0.738102	0.415487	0.692276	1	1	0.336923	0.0444332	1	0.608697	1	0.831341	1
BnaA10g17390D	CDX69390	GSBRNA2T00135355001	Oxidoreductase-like, N-terminal	AT5G17280	0.421355	0.000352476	0.12553	0.300351	0.340546	0.589887	1	1	0.434475	0.620033	1	0.117097	1	0.837651	0.880213
BnaA10g17400D	CDX69391	GSBRNA2T00135356001	Tetratricopeptide-like helical domain superfamily	AT5G17270	0.450234	0.0212647	0.144389	0.00491079	0.162319	0.0104444	1	1	0.472492	0.724867	1	0.0751762	1	1	0.9119
BnaA10g17420D	CDX69393	GSBRNA2T00135359001	Type I phosphodiesterase/nucleotide pyrophosphatase/phosphate transferase	AT5G17250	0.202017	0.000401125	0.0284316	0.0120696	0.272275	0.409876	1	1	0.237448	0.677322	1	0.0354076	1	0.837651	0.9119
BnaA10g17440D	CDX69395	GSBRNA2T00135361001	Glutathione S-transferase, N-terminal	AT5G17220	0.545149	2.34e-07	1.17e-06	1	1	1	1	1	0.0294084	0.754117	1	0.336993	1	0.837651	0.71333
BnaA10g17450D	CDX69396	GSBRNA2T00135362001	Protein of unknown function DUF1218	AT5G17210	0.10398	7.21e-07	0.000196022	0.0244022	0.461692	0.29631	1	1	1	1	1	0.264713	1	0.837651	1
BnaA10g17460D	CDX69397	GSBRNA2T00135363001	Glycoside hydrolase, family 28	AT5G17200	0.541065	0.0878903	0.122098	0.195907	1	0.319319	1	1	1	0.675444	1	0.000660738	1	0.869097	1
BnaA10g17570D	CDX69408	GSBRNA2T00135376001	GroES-like superfamily	AT5G16980	0.206909	0.172559	0.0266549	0.662649	0.217282	0.247311	1	1	0.379408	0.703906	1	0.000491012	1	0.754378	0.631806
BnaA10g17580D	CDX69409	GSBRNA2T00135377001	AAA+ ATPase domain	AT5G16930	1	0.00841825	0.0937718	1	0.00800553	0.0525832	1	1	0.988102	0.684005	1	0.0132645	1	1	0.624149
BnaA10g17590D	CDX69410	GSBRNA2T00135378001	Cellulose synthase	AT5G16910	0.41087	0.000255784	0.00139975	0.00747421	0.444241	0.299139	1	1	0.0943571	0.481442	1	0.0137119	1	0.634129	1
BnaA10g17600D	CDX69411	GSBRNA2T00135379001	Exostosin-like	AT5G16890	0.471561	5.46e-07	0.043613	0.343975	0.424012	0.120008	1	1	0.215224	0.719933	1	0.38444	1	0.837651	0.912094
BnaA10g17610D	CDX69412	GSBRNA2T00135380001	VHS domain	AT5G16880	0.55933	1.26e-05	0.00389217	0.150578	0.134941	0.388565	1	1	0.607827	0.500159	1	0.250574	1	0.841241	0.926155
BnaA10g17620D	CDX69413	GSBRNA2T00135381001	Peptidyl-tRNA hydrolase, PTH2	AT5G16870	0.0433031	0.0238076	0.00184766	0.960898	0.728537	0.288187	1	1	0.499632	1	1	0.0862202	1	0.98344	0.730834
BnaA10g17640D	CDX69415	GSBRNA2T00135384001	RNA recognition motif domain	AT5G16840	0.499259	8.41e-05	0.00095252	1	0.0505207	0.685383	1	1	0.236019	0.0069877	1	0.832629	1	1	0.97087
BnaA10g17660D	CDX69417	GSBRNA2T00135386001	Target SNARE coiled-coil homology domain	AT5G16830	0.474472	0.0326888	0.0078352	0.00415937	0.317088	0.3006	1	1	0.139237	0.653803	1	0.236323	1	0.837651	0.9119
BnaA10g17680D	CDX69419	GSBRNA2T00135388001	GNAT domain	AT5G16800	0.260258	0.000151813	0.143738	0.338661	0.595948	0.291112	1	1	0.493606	0.676856	1	0.502158	1	0.79796	0.908523
BnaA10g17690D	CDX69420	GSBRNA2T00135389001	SNU66/SART1 family	AT5G16780	0.454449	0.000280446	0.0282225	0.149809	0.464706	0.36153	1	1	0.530541	0.670352	1	0.0756483	1	0.841098	0.796886
BnaA10g17710D	CDX69422	GSBRNA2T00135391001	Inositol-tetrakisphosphate 1-kinase	AT5G16760	0.536723	0.000343208	0.0854808	0.126185	0.0643443	0.156705	1	1	0.565687	0.631341	1	0.058569	1	0.701433	0.9119
BnaA10g17720D	CDX69423	GSBRNA2T00135392001	WD40 repeat	AT5G16750	0.30371	0.231747	0.113815	1	0.174744	0.354764	1	1	0.97359	0.589747	1	0.00708252	1	1	1
BnaA10g17730D	CDX69424	GSBRNA2T00135393001	CAAX prenyl protease 2	AT2G03140	0.110617	0.0748433	0.000455638	0.787145	0.603817	1	1	1	0.239169	1	1	0.0101537	1	0.725226	0.851258
BnaA10g17740D	CDX69425	GSBRNA2T00135394001		AT5G16730	0.012076	5.43e-06	5.37e-06	1	0.143386	1	1	1	1	0.48397	1	0.103388	1	0.225185	1
BnaA10g17750D	CDX69426	GSBRNA2T00135395001	GTD-binding domain	AT5G16720	0.0300953	0.0187839	0.00532003	0.0506475	0.243752	0.539018	1	1	0.521563	0.661883	1	0.540037	1	0.837651	0.911794
BnaA10g17770D	CDX69428	GSBRNA2T00135397001	Glutathione S-transferase, N-terminal	AT5G16710	0.559249	0.00737767	0.0124764	0.0416562	0.313848	0.421923	1	1	0.576255	0.434561	1	0.146852	1	0.652886	0.787075
BnaA10g17820D	CDX69433	GSBRNA2T00135402001	Zinc finger, PHD-type	AT5G16680	0.32216	4.78e-05	0.242244	0.104508	0.30474	0.306445	1	1	1	1	1	0.307105	1	0.837651	1
BnaA10g17830D	CDX69434	GSBRNA2T00135403001	Thylakoid membrane protein Ssl2009-like	AT5G16660	1	3.72e-05	0.33246	0.36249	0.098118	0.300156	1	1	0.499523	0.680138	1	1	1	1	0.911794
BnaA10g17870D	CDX69438	GSBRNA2T00135408001	Heat shock chaperonin-binding	AT5G16620	0.378292	0.000875779	0.00100637	0.262336	0.48281	0.323038	1	1	0.336715	0.369946	1	0.0188597	1	0.837651	0.911794
BnaA10g17880D	CDX69439	GSBRNA2T00135410001		AT5G16610	0.184742	0.0086868	0.0310556	0.0930905	0.485704	0.364574	1	1	0.546125	0.632309	1	0.116095	1	0.820201	0.940221
BnaA10g17900D	CDX69441	GSBRNA2T00135412001	Protein kinase domain	AT5G16590	0.027485	0.00254504	0.00209838	0.0506116	0.075949	0.563296	1	1	1	0.689094	1	0.41598	1	1	0.9119
BnaA10g17920D	CDX69443	GSBRNA2T00135418001	SANT/Myb domain	AT5G16560	0.548446	0.0023723	1	0.0452366	1	0.747068	1	1	1	0.734726	1	0.21611	1	1	1
BnaA10g17930D	CDX69444	GSBRNA2T00135419001		AT5G16550	0.413958	0.00556873	1	0.792249	1	0.371538	1	1	0.315614	0.334029	1	0.0710259	1	0.837651	0.497838
BnaA10g17990D	CDX69450	GSBRNA2T00135427001		AT5G16470	0.473678	2.7e-06	1	1	0.0291414	0.648807	1	1	1	0.517601	1	0.952345	1	0.837651	1
BnaA10g18030D	CDX69454	GSBRNA2T00135433001	Tetratricopeptide-like helical domain superfamily	AT5G16280	0.427725	0.0338012	0.00543786	0.100087	0.411066	0.383252	1	1	0.386759	0.594859	1	0.159647	1	0.837651	0.9119
BnaA10g18050D	CDX69456	GSBRNA2T00135436001	Rad21/Rec8-like protein, C-terminal, eukaryotic	AT5G16270	0.440793	0.749544	0.0044878	0.00745162	0.414571	0.0383749	1	1	0.230928	0.553534	1	0.0275019	1	1	0.9119
BnaA10g18060D	CDX69457	GSBRNA2T00135437001	RNA recognition motif domain	AT5G16260	0.142408	0.000470182	0.0504882	0.0536862	0.347939	0.393968	1	1	0.44877	0.645375	1	0.226245	1	0.837651	0.9119
BnaA10g18070D	CDX69458	GSBRNA2T00135438001		AT5G16250	0.585439	0.0213214	0.051462	0.00791964	0.0165557	0.344725	1	1	0.207212	1	1	0.234032	1	0.837651	0.731483
BnaA10g18090D	CDX69460	GSBRNA2T00135440001	Fatty acid desaturase, type 2	AT5G16230	0.318701	3.03e-05	0.678293	0.840001	0.065609	0.387172	1	1	0.441043	0.350542	1	0.07535	1	1	1
BnaA10g18100D	CDX69461	GSBRNA2T00135441001	PB1 domain	AT5G16220	0.6365	0.582228	0.038995	0.947517	0.368455	1	1	1	0.00681844	0.972106	1	0.00969351	1	0.752143	0.909657
BnaA10g18130D	CDX69464	GSBRNA2T00135448001	Nucleotide-diphospho-sugar transferases	AT5G16190	0.132746	0.336008	0.000517434	0.232876	1	0.759988	1	1	0.0491632	0.510648	1	0.182167	1	1	1
BnaA10g18150D	CDX69466	GSBRNA2T00135450001	Sugar/inositol transporter	AT5G16150	0.502779	0.0223924	0.00412135	0.00202751	0.440005	0.181495	1	1	0.425596	0.545878	1	0.382818	1	0.591525	0.9119
BnaA10g18160D	CDX69467	GSBRNA2T00135451001	Peptidyl-tRNA hydrolase	AT5G16140	0.314542	0.000947408	0.302247	0.214686	0.536524	0.415267	1	1	0.554004	0.587145	1	0.202831	1	1	0.9119
BnaA10g18170D	CDX69468	GSBRNA2T00135452001	Ribosomal protein S7e	AT5G16130	0.326123	7.2e-05	2.07e-10	0.198722	0.0179308	0.0102352	1	1	1	0.456315	1	0.187739	1	1	0.9119
BnaA10g18280D	CDX69479	GSBRNA2T00135469001	Regulator of chromosome condensation, RCC1	AT5G16040	0.336962	0.000248735	0.0131281	0.0803682	0.0143733	0.264634	1	1	0.489053	1	1	0.0118487	1	0.518382	0.753313
BnaA10g18310D	CDX69482	GSBRNA2T00135474001	3-oxo-5-alpha-steroid 4-dehydrogenase, C-terminal	AT5G16010	0.95572	0.495761	0.0562363	0.215664	0.751945	0.728611	1	1	0.408726	0.738453	1	0.00387284	1	0.837651	1
BnaA10g18330D	CDX69484	GSBRNA2T00135476001	Protein kinase domain	AT5G16000	0.373647	0.100492	3.63e-08	0.0134616	0.514732	0.460625	1	1	0.259674	0.378095	1	0.155291	1	0.801564	0.941099
BnaA10g18340D	CDX69485	GSBRNA2T00135478001	Pentatricopeptide repeat	AT5G15980	0.459608	0.00650474	0.0236194	0.379844	0.0310085	0.51613	1	1	0.592823	0.322411	1	0.0293465	1	0.837651	0.775075
BnaA10g18360D	CDX69487	GSBRNA2T00135480001	S-adenosylmethionine decarboxylase	AT5G15950	0.456587	0.125634	0.00173144	0.00102418	0.760663	0.139637	1	1	0.019073	1	1	0.246988	1	1	1
BnaA10g18370D	CDX69488	GSBRNA2T00135481001	S-adenosyl-l-methionine decarboxylase leader peptide		0.497855	0.0133516	0.0132877	0.150694	0.344148	0.391396	1	1	0.0210886	1	1	6.33e-05	1	1	0.833273
BnaA10g18380D	CDX69489	GSBRNA2T00135482001	PMR5 N-terminal domain	AT5G15900	0.608071	0.158844	0.106109	0.00178584	0.36208	0.446001	1	1	1	0.594959	1	0.0559626	1	0.797702	0.9119
BnaA10g18410D	CDX69492	GSBRNA2T00135486001	Endo-1,3(4)-beta-glucanase	AT5G15870	0.0225739	0.000168089	0.000437997	1	0.0324025	0.395035	1	1	0.0247852	1	1	1	1	0.789236	1
BnaA10g18420D	CDX69493	GSBRNA2T00135487001	B-box-type zinc finger	AT5G15850	0.832003	0.0213724	0.0185708	1	0.608707	0.159331	1	1	0.0105305	0.960115	1	0.000208123	1	1	0.660464
BnaA10g18430D	CDX69494	GSBRNA2T00135488001	B-box-type zinc finger	AT5G15840	0.224498	0.0743861	0.274247	0.452009	0.243211	0.55142	1	1	0.0500729	0.668582	1	0.00962146	1	1	0.684846
BnaA10g18460D	CDX69497	GSBRNA2T00135491001	tRNA methyltransferase, Trm1	AT5G15810	0.67422	1.99e-06	0.000766216	0.353557	0.0202752	0.117611	1	1	1	0.751529	1	0.322999	1	1	0.911868
BnaA10g18470D	CDX69498	GSBRNA2T00135492001		AT5G15802	0.499013	0.00117569	4.11e-05	0.156328	0.571851	0.291365	1	1	0.489848	0.699835	1	0.363081	1	0.837651	0.930248
BnaA10g18480D	CDX69499	GSBRNA2T00135493001	Transcription factor, MADS-box	AT5G15800	0.714947	0.128233	0.0112562	0.00330363	1	0.287425	1	1	1	0.682578	1	0.165627	1	0.867164	0.925266
BnaA10g18490D	CDX69500	GSBRNA2T00135494001	Zinc finger, RING-type	AT5G15790	0.207554	2.66e-05	0.0537667	0.242413	0.289939	0.503934	1	1	0.0576995	0.65804	1	0.184894	1	0.837651	0.89313
BnaA10g18500D	CDX69501	GSBRNA2T00135495001	Protodermal factor 1		1	0.33852	0.00138416	0.0852606	0.32049	0.23987	1	1	0.102829	0.651242	1	0.00261872	1	1	1
BnaA10g18510D	CDX69502	GSBRNA2T00135496001	GNAT domain	AT5G15770	0.316837	0.000106604	0.299054	1	0.370614	0.461445	1	1	0.985467	1	1	0.0161334	1	0.520592	0.896407
BnaA10g18590D	CDX69510	GSBRNA2T00135504001	Nucleotide-diphospho-sugar transferases	AT5G15650	0.150317	0.00486006	0.000177988	0.564686	0.501054	0.42828	1	1	0.0127977	1	1	0.139805	1	1	0.9119
BnaA10g18650D	CDX69516	GSBRNA2T00135512001	Domain of unknown function DUF4378	AT5G15580	0.0494254	0.0659529	8.65e-10	2.14e-05	0.766142	0.587988	1	1	0.375839	0.441224	1	0.0288737	1	0.45122	0.9119
BnaA10g18670D	CDX69518	GSBRNA2T00135517001	Zinc finger, PHD-type	AT5G15540	0.45223	0.0701122	0.0234613	0.00629528	0.409473	0.118122	1	1	0.469985	0.629315	1	0.0346995	1	0.837651	0.9119
BnaA10g18680D	CDX69519	GSBRNA2T00135518001	Biotin/lipoyl attachment	AT5G15530	0.0444233	0.284691	0.000515013	0.00963256	0.0104038	0.392672	1	1	0.305238	0.621483	1	0.14918	1	0.928677	0.512378
BnaA10g18700D	CDX69521	GSBRNA2T00135520001	UDP-glucose/GDP-mannose dehydrogenase, N-terminal	AT3G01010	0.444968	0.447454	1	0.00101643	0.712949	1	1	1	0.103068	0.682578	1	1	1	0.697276	1
BnaA10g18730D	CDX69524	GSBRNA2T00135524001	ClpA/B family	AT5G15450	0.303056	0.0366865	0.494545	0.0178343	0.794027	0.386107	1	1	0.590669	1	1	3.31e-06	1	1	0.9119
BnaA10g18740D	CDX69525	GSBRNA2T00135525001	Cyclic nucleotide-binding domain	AT5G15410	0.08967	0.0742662	2.58e-09	0.350041	0.432284	0.440765	1	1	0.135469	0.422099	1	0.8998	1	0.83554	1
BnaA10g18750D	CDX69526	GSBRNA2T00135527001	U box domain	AT5G15400	1	0.010884	0.0182426	1	0.367224	0.0511025	1	1	0.825203	0.629315	1	0.00105103	1	0.836241	1
BnaA10g18760D	CDX69527	GSBRNA2T00135528001	tRNA/rRNA methyltransferase, SpoU type	AT5G15390	0.367056	0.124792	0.00769824	0.214029	0.485656	0.503508	1	1	0.356928	0.67845	1	0.376393	1	0.733711	0.9119
BnaA10g18780D	CDX69529	GSBRNA2T00135530001	SPX domain	AT5G15330	0.425664	0.000384594	0.0880443	0.166385	0.478565	0.448642	1	1	0.368597	0.697934	1	0.169506	1	0.847123	0.86727
BnaA10g18800D	CDX69531	GSBRNA2T00135532001			0.423216	1.38e-05	0.671223	1	0.213731	0.845028	1	1	0.80793	0.432823	1	0.860888	1	0.837651	1
BnaA10g18810D	CDX69532	GSBRNA2T00135533001	SANT/Myb domain	AT5G15310	0.105008	1	1.96e-07	0.000923338	0.50041	1	1	1	0.446495	0.978951	1	0.004196	1	0.837651	0.892437
BnaA10g18870D	CDX69538	GSBRNA2T00135540001	Ribosomal protein L34Ae	AT5G15260	0.394683	0.0571772	4.38e-08	0.000119401	0.455901	0.462853	1	1	0.487186	0.104713	1	0.321089	1	0.837651	0.872749
BnaA10g18890D	CDX69540	GSBRNA2T00135542001	Peptidase M41	AT5G15250	0.45062	0.000145836	0.198359	0.0350262	0.338093	0.412365	1	1	0.61979	0.589879	1	0.587376	1	0.837651	0.958677
BnaA10g18910D	CDX69542	GSBRNA2T00135544001	Ribosomal protein S4/S9, N-terminal	AT5G15200	0.267344	0.0822294	0.000311248	0.0782399	0.142726	0.0958984	1	1	0.501119	0.41803	1	0.0972171	1	0.837651	0.9119
BnaA10g19020D	CDX69553	GSBRNA2T00135560001	NHL repeat	AT5G14890	0.0125629	0.398142	1.44e-07	0.0574559	0.0712013	1	1	1	0.33337	0.380178	1	0.225993	1	1	0.9119
BnaA10g19050D	CDX69556	GSBRNA2T00135564001	Pyrroline-5-carboxylate reductase	AT5G14800	0.0183418	0.0543683	0.00594178	0.0822396	0.473818	0.0200285	1	1	0.518857	0.630759	1	0.11766	1	0.837651	0.902315
BnaA10g19070D	CDX69558	GSBRNA2T00135566001	D-isomer specific 2-hydroxyacid dehydrogenase, catalytic domain	AT5G14780	0.00458982	1.1e-09	0.00244451	0.00161243	0.0097121	1	1	1	1	0.418208	1	0.505048	1	0.837651	0.824226
BnaA10g19090D	CDX69560	GSBRNA2T00135568001	FAD-dependent oxidoreductase 2, FAD binding domain	AT5G14760	0.887536	0.740992	0.00490876	0.218138	0.417254	1	1	1	0.421773	0.28182	1	0.220869	1	1	0.9119
BnaA10g19120D	CDX69563	GSBRNA2T00135571001	Protein kinase domain	AT5G14720	0.443238	0.097063	0.0796357	0.00521307	0.266842	0.438671	1	1	0.194016	0.682002	1	0.102344	1	0.837651	0.9119
BnaA10g19130D	CDX69564	GSBRNA2T00135573001	NAD-dependent epimerase/dehydratase	AT5G14700	0.0195125	0.033552	1.71e-09	0.00723969	0.395014	0.250563	1	1	0.0610511	0.635673	1	0.203191	1	0.837651	1
BnaA10g19140D	CDX69565	GSBRNA2T00135574001		AT5G14690	0.531375	0.380605	7.89e-05	0.0842329	0.681334	0.389256	1	1	0.276326	0.787734	1	0.147456	1	0.837651	0.9119
BnaA10g19160D	CDX69567	GSBRNA2T00135576001	Small GTP-binding protein domain		0.256596	0.000557668	0.100452	0.239833	0.133329	0.253875	1	1	0.561386	0.32627	1	0.306586	1	0.837651	0.874202
BnaA10g19200D	CDX69571	GSBRNA2T00135582001	SANT/Myb domain	AT5G14620	0.515754	9.76e-11	1	0.483262	0.0500235	0.46193	1	1	1	0.163844	1	0.43173	1	0.837651	0.645242
BnaA10g19220D	CDX69573	GSBRNA2T00135584001	Exoribonuclease, phosphorolytic domain 1	AT5G14580	0.575325	0.0044289	1	0.116996	0.51529	0.842069	1	1	0.310862	0.646751	1	0.172378	1	1	0.928603
BnaA10g19230D	CDX69574	GSBRNA2T00135585001	Glycosyl transferase, family 14	AT5G14550	0.606877	1.31e-06	0.0623411	0.156486	0.142647	0.506603	1	1	0.631524	0.386145	1	0.0385752	1	0.837651	0.912401
BnaA10g19290D	CDX69580	GSBRNA2T00135593001	Pseudouridine synthase II, N-terminal	AT5G14460	0.627031	1.71e-07	0.165067	0.00200091	0.0870701	0.592637	1	1	0.640387	0.356424	1	0.0468677	1	0.826759	0.9119
BnaA10g19300D	CDX69581	GSBRNA2T00135594001	Zinc finger, RING-type	AT5G14420	0.0459296	0.0428358	1.38e-06	0.0423045	0.433792	0.328443	1	1	0.492704	0.682002	1	0.288583	1	0.658012	0.915636
BnaA10g19350D	CDX69586	GSBRNA2T00135599001	CCT domain	AT5G14370	0.040932	0.109268	0.00153708	0.00159939	0.39277	0.312734	1	1	0.275034	0.602452	1	0.321549	1	0.833905	0.918375
BnaA10g19390D	CDX69590	GSBRNA2T00135604001	Ribosomal protein S13	AT5G14320	0.288683	0.000176343	0.0273702	1	0.547189	1	1	1	0.90542	1	1	0.485734	1	0.837651	1
BnaA10g19410D	CDX69592	GSBRNA2T00135606001	TRAM/LAG1/CLN8 homology domain	AT5G14285	0.197165	0.000402373	0.0170264	0.0632141	0.440618	0.109962	1	1	0.335688	0.666095	1	0.241791	1	0.837651	0.9119
BnaA10g19440D	CDX69595	GSBRNA2T00135609001	Phosducin, thioredoxin-like domain	AT5G14240	0.211008	0.0204626	6.92e-06	0.0944502	0.272657	0.305782	1	1	0.482147	0.623003	1	0.0823573	1	0.837651	0.9119
BnaA10g19450D	CDX69596	GSBRNA2T00135610001	Ankyrin repeat		0.424627	0.643166	5.19e-05	1	1	0.617226	1	1	0.140843	0.772734	1	0.00889613	1	0.29352	0.438142
BnaA10g19460D	CDX69597	GSBRNA2T00135611001	Amine oxidase	AT5G14220	0.761327	0.11093	0.0506173	0.0815744	0.66326	1	1	1	1	0.566663	1	0.00110215	1	0.878325	0.496437
BnaA10g19490D	CDX69600	GSBRNA2T00135614001	SWIB/MDM2 domain	AT5G14170	0.812187	1	0.130081	0.020579	0.42779	0.0102606	1	1	0.346102	0.442139	1	0.00957587	1	1	0.9223
BnaA10g19500D	CDX69601	GSBRNA2T00135615001	Plant peroxidase	AT5G14130	0.434625	0.011963	6.87e-05	0.442802	0.658578	0.206217	1	1	0.518352	1	1	0.000328168	1	0.555911	0.912166
BnaA10g19510D	CDX69602	GSBRNA2T00135616001	Nodulin-like	AT3G01930	0.0011859	0.00616239	1	0.00834879	0.275259	0.816743	1	1	0.547003	0.045547	1	0.175085	1	0.813027	0.89941
BnaA10g19530D	CDX69604	GSBRNA2T00135618001		AT5G14105	0.439568	0.0775931	0.00858924	0.153749	0.457064	0.38625	1	1	0.509093	0.567596	1	0.187117	1	0.837651	0.9119
BnaA10g19570D	CDX69608	GSBRNA2T00135622001	Pentatricopeptide repeat	AT5G14080	0.439217	0.000403399	0.0902068	0.156713	0.143851	0.567146	1	1	0.54898	0.522397	1	0.2389	1	0.837651	0.929099
BnaA10g19590D	CDX69610	GSBRNA2T00135625001	Mitochondrial substrate/solute carrier	AT5G14040	0.391819	0.00367879	2.58e-05	0.135336	0.374302	0.376614	1	1	0.0283759	0.6066	1	0.0720105	1	0.837651	0.894481
BnaA10g19600D	CDX69611	GSBRNA2T00135627001		AT5G14030	1	1.46e-06	3.14e-05	0.000858317	0.079264	0.0277506	1	1	0.951699	0.564805	1	0.563949	1	0.831341	0.953366
BnaA10g19630D	CDX69614	GSBRNA2T00135630001	NAC domain		0.42052	0.857498	0.0101007	1	1	0.207089	1	1	1	0.666247	1	0.000128307	1	0.821227	0.328759
BnaA10g19650D	CDX69616	GSBRNA2T00135633001	Tumour suppressing sub-chromosomal transferable candidate 4	AT5G13970	0.620563	1.58e-10	0.00334917	0.0709897	0.0692174	0.0730865	1	1	1	0.647885	1	1	1	0.623088	1
BnaA10g19660D	CDX69617	GSBRNA2T00135634001	Nuclear factor related to kappa-B-binding protein	AT5G13950	0.3884	6.67e-07	0.0228071	0.00585029	0.308828	0.273244	1	1	0.508317	0.418208	1	0.160594	1	0.829886	0.876816
BnaA10g19670D	CDX69618	GSBRNA2T00135635001	Chalcone/stilbene synthase, N-terminal	AT5G13930	0.0125054	0.026829	6.94e-07	0.00324867	0.00370994	0.0449148	1	1	0.882188	1	1	0.761222	1	0.711875	0.9119
BnaA10g19680D	CDX69619	GSBRNA2T00135637001	Protein of unknown function DUF716 (TMEM45)	AT5G13890	0.248469	5.78e-08	0.173011	0.0359632	0.00979424	0.46279	1	1	1	0.37693	1	1	1	1	0.937024
BnaA10g19690D	CDX69620	GSBRNA2T00135638001	Protein of unknown function DUF761, plant	AT5G13880	0.000179725	0.458873	0.00204944	0.188416	0.426062	0.143575	1	1	1	0.805502	1	1	1	0.568909	0.626962
BnaA10g19740D	CDX69625	GSBRNA2T00135643001		AT5G13825	0.578421	1	5.68e-05	1	0.264074	0.81365	1	1	0.399726	0.574922	1	0.0366319	1	1	1
BnaA10g19770D	CDX69628	GSBRNA2T00135646001		AT5G13590	0.679482	1.48e-08	0.551234	0.0287666	0.119552	0.540145	1	1	0.483914	0.503148	1	0.342119	1	0.845465	1
BnaA10g19810D	CDX69632	GSBRNA2T00135651001	SLC26A/SulP transporter	AT5G13550	0.749663	9.97e-06	0.501141	0.000166969	0.587349	0.376351	1	1	0.145864	0.659719	1	1	1	1	0.869377
BnaA10g19830D	CDX69634	GSBRNA2T00135653001	NAD-dependent epimerase/dehydratase	AT1G68540	0.642207	0.132127	0.000109457	0.535585	0.221602	0.759681	1	1	0.121622	0.723127	1	1	1	0.785456	1
BnaA10g19840D	CDX69635	GSBRNA2T00135654001	Peptidase M1, alanine aminopeptidase/leukotriene A4 hydrolase	AT5G13520	0.435907	2.74e-08	0.112264	0.0146172	0.0133843	0.56432	1	1	0.409904	0.724867	1	0.526502	1	0.864457	0.9119
BnaA10g19850D	CDX69636	GSBRNA2T00135655001	Ribosomal protein L10P	AT5G13510	0.421354	6.71e-07	0.000214651	0.0173057	0.0318911	0.0356328	1	1	0.78016	1	1	0.258403	1	0.837651	0.9119
BnaA10g19860D	CDX69637	GSBRNA2T00135656001		AT5G13500	0.211368	5.47e-07	2.98e-05	0.00103855	0.309059	0.367986	1	1	0.517141	0.74305	1	0.750381	1	1	0.916597
BnaA10g19870D	CDX69638	GSBRNA2T00135657001	Mitochondrial carrier protein	AT5G13490	1	5.1e-08	0.022281	0.226014	0.0258598	0.258131	1	1	1	1	1	0.156471	1	1	0.911794
BnaA10g19890D	CDX69640	GSBRNA2T00135659001		AT5G13470	0.474473	0.00396948	0.0288284	0.271507	0.28621	0.0712729	1	1	0.439952	0.681129	1	0.294343	1	0.837651	0.904666
BnaA10g19900D	CDX69641	GSBRNA2T00135660001	ATPase, OSCP/delta subunit	AT5G13450	0.824773	4.87e-05	0.224243	0.115297	0.13687	1	1	1	0.431179	0.165391	1	0.104778	1	0.837651	0.585747
BnaA10g19920D	CDX69643	GSBRNA2T00135662001	Transaldolase/Fructose-6-phosphate aldolase	AT5G13420	0.400163	3.05e-05	2.52e-07	0.0493838	0.655374	0.197007	1	1	0.7333	0.859846	1	0.256001	1	0.856267	0.924938
BnaA10g19930D	CDX69644	GSBRNA2T00135664001		AT5G13390	0.563964	1.86e-08	0.0624523	0.399057	0.13415	0.0167092	1	1	0.138653	0.479182	1	0.832629	1	0.837651	0.893977
BnaA10g19970D	CDX69648	GSBRNA2T00135671001	GH3 family	AT5G13320	0.825935	0.00744707	0.346641	1	0.0577188	0.537216	1	1	0.0480847	0.379163	1	0.397372	1	0.837651	1
BnaA10g19980D	CDX69649	GSBRNA2T00135672001	Tumour suppressing sub-chromosomal transferable candidate 4	AT5G13310	0.836756	1.78e-20	0.401133	0.0176439	0.593651	0.131771	1	1	0.731025	1	1	1	1	0.849051	1
BnaA10g20000D	CDX69651	GSBRNA2T00135674001	Protein kinase domain	AT5G13290	0.208768	0.0133656	0.0707287	0.661397	0.110649	0.0887487	1	1	0.359547	0.714836	1	0.00999356	1	0.37756	1
BnaA10g20010D	CDX69652	GSBRNA2T00135675001	Aspartate/glutamate/uridylate kinase	AT5G13280	0.229482	0.000373573	0.0591055	0.0246379	0.479493	0.544342	1	1	0.454301	0.572313	1	0.365749	1	0.37756	0.853438
BnaA10g20030D	CDX69654	GSBRNA2T00135677001	Coiled-coil domain-containing protein SCD2-like	AT5G13260	0.221349	2.05e-07	2.18e-08	5.21e-10	0.403503	0.380173	1	1	0.460627	0.615727	1	0.148762	1	0.837651	0.9119
BnaA10g20060D	CDX69657	GSBRNA2T00135683001	Tify domain	AT5G13220	0.21544	0.09858	4.9e-06	0.881773	1	0.00360175	1	1	0.115731	1	1	0.110681	1	1	0.600635
BnaA10g20100D	CDX69661	GSBRNA2T00135687001	LPS-induced tumour necrosis factor alpha factor	AT5G13190	0.439987	0.000262719	0.0427582	0.0572921	0.0994136	0.495216	1	1	0.663915	0.293759	1	0.78485	1	0.831082	0.912793
BnaA10g20120D	CDX69663	GSBRNA2T00135690001	SWEET sugar transporter	AT5G13170	0.00181781	1	0.0364993	1	1	0.421382	1	1	0.502807	0.57541	1	0.000279646	1	0.700801	0.744885
BnaA10g20130D	CDX69664	GSBRNA2T00135691001	Protein kinase domain	AT5G13160	0.0321558	0.00340527	0.0285446	0.216476	0.417665	0.517073	1	1	0.293633	0.719307	1	0.367392	1	0.772733	0.915925
BnaA10g20160D	CDX69667	GSBRNA2T00135694001			0.0030091	0.225982	2.74e-11	8.62e-05	0.48222	0.165081	1	1	0.112852	0.184494	1	0.637589	1	0.530707	0.832678
BnaA10g20180D	CDX69669	GSBRNA2T00135696001	Glucose-6-phosphate dehydrogenase	AT5G13110	0.00757964	0.917165	0.00120282	0.0109232	0.1496	0.00168446	1	1	0.646462	0.505611	1	0.197379	1	0.837651	0.769201
BnaA10g20230D	CDX69674	GSBRNA2T00135701001	BTB/POZ domain	AT5G13060	1	0.338045	0.00576303	0.268758	1	0.659832	1	1	0.398098	0.346282	1	0.417651	1	0.581645	0.892756
BnaA10g20240D	CDX69675	GSBRNA2T00135703001	5-formyltetrahydrofolate cyclo-ligase	AT5G13050	0.114654	0.00786871	2.88e-05	0.0137378	0.43873	0.458693	1	1	0.410292	0.613414	1	0.211443	1	0.837651	0.9119
BnaA10g20250D	CDX69676	GSBRNA2T00135704001	Uncharacterised protein family UPF0061	AT5G13030	0.386757	7.66e-05	0.0450518	0.0492877	0.106791	0.333853	1	1	0.421636	0.670975	1	0.00847395	1	0.837651	0.897057
BnaA10g20260D	CDX69677	GSBRNA2T00135705001	ENT domain	AT5G13020	0.288456	0.0174822	9.85e-05	0.0235959	0.430523	0.455863	1	1	0.269136	0.658255	1	0.155023	1	0.837651	0.916677
BnaA10g20270D	CDX69678	GSBRNA2T00135706001	Glycosyl transferase, family 48	AT5G13000	0.297592	0.0171877	0.064391	0.000164225	0.344117	0.467532	1	1	0.524334	0.417701	1	0.227992	1	0.837651	0.853438
BnaA10g20290D	CDX69680	GSBRNA2T00135708001	THUMP domain	AT5G12410	0.757393	2.78e-06	1	0.188825	1	0.247135	1	1	0.374631	0.554325	1	1	1	0.837651	1
BnaA10g20300D	CDX69681	GSBRNA2T00135709001	Zinc finger, PHD-type	AT5G12400	1	0.0619404	0.000158042	1	0.593705	0.790626	1	1	0.646546	0.61771	1	0.0186139	1	0.863674	1
BnaA10g20310D	CDX69682	GSBRNA2T00135710001	Tetratricopeptide-like helical domain superfamily	AT5G12390	0.251561	5.63e-06	0.0678394	0.157972	0.579834	0.18021	1	1	0.565454	0.69743	1	0.50859	1	0.837651	0.853438
BnaA10g20370D	CDX69688	GSBRNA2T00135717001	Zinc finger, lateral root primordium type 1	AT5G12330	0.0338739	1.5e-06	5.4e-11	0.00739047	0.27745	0.287277	1	1	0.541239	0.529933	1	0.315334	1	0.837651	0.900447
BnaA10g20380D	CDX69689	GSBRNA2T00135718001	Ankyrin repeat	AT5G12320	0.471208	0.00821051	1	0.0232137	0.155687	0.350685	1	1	1	0.134135	1	0.253343	1	0.78865	0.88129
BnaA10g20390D	CDX69690	GSBRNA2T00135719001	Zinc finger, RING-type	AT5G12310	0.844844	0.000866195	0.826867	0.986818	1	0.451803	1	1	0.682667	0.894926	1	0.708338	1	1	0.913821
BnaA10g20410D	CDX69692	GSBRNA2T00135722001	Nucleotide-diphospho-sugar transferases	AT5G12260	0.310996	3.55e-06	1e-05	0.0131948	0.329231	0.368177	1	1	0.582591	0.681418	1	0.0122337	1	0.575976	0.9119
BnaA10g20420D	CDX69693	GSBRNA2T00135723001	Tubulin	AT5G12250	0.107504	2.08e-05	2.33e-08	0.00129543	0.49186	0.160555	1	1	0.316943	0.521097	1	0.148993	1	0.837651	1
BnaA10g20430D	CDX69694	GSBRNA2T00135724001		AT5G12240	0.331954	0.00644113	0.00787069	0.000424255	0.46031	0.336079	1	1	0.499969	0.685748	1	0.192807	1	0.837651	0.9119
BnaA10g20450D	CDX69696	GSBRNA2T00135726001		AT5G12230	0.476008	0.0994906	0.0021726	0.156078	0.487554	0.155631	1	1	0.297065	0.663158	1	0.24558	1	0.837651	0.918272
BnaA10g20470D	CDX69698	GSBRNA2T00135728001	Amidohydrolase-related	AT5G12200	0.0256154	0.00314674	0.0419639	0.0294725	0.862584	0.0652068	1	1	0.970197	0.381006	1	0.976807	1	0.891385	0.213431
BnaA10g20480D	CDX69699	GSBRNA2T00135729001	RNA recognition motif domain	AT5G12190	0.432626	0.000842295	0.225019	0.480956	0.0606131	0.381214	1	1	0.688277	0.584807	1	0.741292	1	0.837651	0.9119
BnaA10g20500D	CDX69701	GSBRNA2T00135731001	Rho GTPase-activating protein domain	AT5G12150	0.402373	0.058199	0.0338217	0.00945004	0.421381	0.382022	1	1	0.343594	0.564455	1	0.0442862	1	0.784744	0.9119
BnaA10g20530D	CDX69704	GSBRNA2T00135734001	Cystatin domain	AT5G12140	0.445037	0.125324	0.000322643	0.150259	0.0802966	0.430254	1	1	0.471865	0.680442	1	0.0782395	1	0.698288	0.9119
BnaA10g20560D	CDX69707	GSBRNA2T00135737001	Translation elongation factor EF1B, beta/delta chains, conserved site	AT5G12110	0.175404	0.160512	0.0103766	0.00210847	0.514804	0.457327	1	1	0.533577	0.75229	1	0.202434	1	0.858153	0.842788
BnaA10g20580D	CDX69709	GSBRNA2T00135739001	Mechanosensitive ion channel MscS	AT5G12080	0.160756	1	1.05e-06	0.0603758	0.3746	0.181199	1	1	0.456607	0.306326	1	0.00676204	1	0.786906	1
BnaA10g20600D	CDX69711	GSBRNA2T00135741001	Carbon-nitrogen hydrolase	AT5G12040	0.571943	0.119396	0.00273992	0.0673425	0.0603443	0.269203	1	1	1	0.83765	1	0.519942	1	0.51894	0.9119
BnaA10g20610D	CDX69712	GSBRNA2T00135742001	Alpha crystallin/Hsp20 domain	AT5G12020	1	1	0.0692497	0.00118923	0.575308	0.822602	1	1	0.701165	1	1	0.418122	1	0.46621	0.875945
BnaA10g20620D	CDX69713	GSBRNA2T00135745001	Protein kinase domain	AT5G12000	0.685581	9.27e-05	0.300528	4.35e-05	0.0662672	0.836289	1	1	0.482962	0.548492	1	0.208382	1	1	0.9119
BnaA10g20630D	CDX69714	GSBRNA2T00135747001			0.51736	0.229388	5.85e-05	0.390039	0.554193	0.671724	1	1	0.338436	0.600472	1	0.000784875	1	0.847093	0.115459
BnaA10g20640D	CDX69715	GSBRNA2T00135748001	Protein of unknown function DUF3511	AT5G11970	0.483052	1	0.108088	0.00218181	1	0.376018	1	1	0.489404	0.141624	1	0.653461	1	0.778775	1
BnaA10g20660D	CDX69717	GSBRNA2T00135750001	Cytokinin riboside 5'-monophosphate phosphoribohydrolase LOG	AT5G11950	1	0.0368358	1.12e-12	0.000128271	0.149544	1	1	1	0.353753	0.541847	1	0.607566	1	0.730666	1
BnaA10g20670D	CDX69718	GSBRNA2T00135751001	Glutaredoxin	AT5G11930	0.299126	0.307462	0.00977043	0.171301	0.194782	0.39394	1	1	0.659787	0.655391	1	0.368287	1	0.837651	0.846509
BnaA10g20700D	CDX69721	GSBRNA2T00135754001	SUI1 domain	AT5G11900	0.431474	0.000531032	0.0283462	0.0019296	0.274508	0.396606	1	1	0.436749	0.47109	1	0.0571928	1	0.837651	0.898692
BnaA10g20710D	CDX69722	GSBRNA2T00135756001	Late embryogenesis abundant protein, LEA_2 subgroup	AT5G11890	0.603186	0.0865562	0.293701	5.91e-05	0.469323	0.36301	1	1	0.520756	0.693892	1	1	1	0.701884	0.880213
BnaA10g20720D	CDX69723	GSBRNA2T00135758001	Leucine-rich repeat	AT2G15042	0.571914	0.0120109	0.00321137	1	0.195044	0.279954	1	1	0.442161	0.236794	1	1	1	1	1
BnaA10g20810D	CDX69732	GSBRNA2T00135767001	NADH:ubiquinone oxidoreductase-like, 20kDa subunit	AT5G11770	0.409256	0.000164924	0.0150801	0.0427492	0.43395	0.355285	1	1	0.224335	0.543497	1	0.180402	1	0.800707	0.9119
BnaA10g20820D	CDX69733	GSBRNA2T00135768001	Ribosomal protein L19	AT4G11630	0.961168	6.66e-06	0.00119856	0.374072	0.35429	0.44851	1	1	0.168344	0.670878	1	0.544936	1	1	0.888347
BnaA10g20830D	CDX69734	GSBRNA2T00135769001		AT5G11740	0.87175	2.11e-11	0.0243838	1.32e-05	0.429584	0.422294	1	1	0.489626	1	1	0.079107	1	0.837651	1
BnaA10g20840D	CDX69735	GSBRNA2T00135770001	Glycosyl transferase, family 14	AT5G11730	0.401036	0.000964628	0.0602075	0.112169	0.117834	0.414063	1	1	0.4859	0.626118	1	0.0914344	1	0.841603	0.91361
BnaA10g20920D	CDX69743	GSBRNA2T00135781001	Alpha/beta hydrolase fold-1	AT5G11650	0.000181177	0.013827	0.257885	0.00679378	0.179441	1	1	1	0.118415	0.65438	1	0.212506	1	0.837651	0.9119
BnaA10g20930D	CDX69744	GSBRNA2T00135782001	Thioredoxin-like superfamily	AT5G11640	0.383722	0.00464065	0.0145357	0.136365	0.426771	0.348759	1	1	0.33458	0.675924	1	0.0239313	1	0.837651	0.798359
BnaA10g20960D	CDX69747	GSBRNA2T00135788001	Proton-dependent oligopeptide transporter family	AT5G11560	0.491327	0.210514	0.077084	0.022937	0.612713	0.318339	1	1	0.350596	0.679819	1	0.00144494	1	0.800007	0.949651
BnaA10g20980D	CDX69749	GSBRNA2T00135790001	Armadillo-type fold	AT5G11550	0.000382499	0.713865	3.95e-10	0.000236984	0.62626	0.232031	1	1	0.075704	0.455453	1	0.896095	1	0.596372	1
BnaA10g21000D	CDX69751	GSBRNA2T00135794001	NFACT, RNA-binding domain	AT5G11500	0.206214	0.0235516	0.000217994	0.00526419	0.23761	0.294243	1	1	0.264901	0.645707	1	0.0149905	1	0.837651	0.9119
BnaA10g21040D	CDX69755	GSBRNA2T00135799001	PsbP, C-terminal	AT5G11450	0.201782	2.38e-05	0.209573	0.49376	0.145286	0.784882	1	1	0.655713	0.604367	1	0.0948518	1	0.925374	0.192031
BnaA10g21080D	CDX69759	GSBRNA2T00135803001	Protein kinase domain	AT5G11360	0.461029	8.94e-05	0.395129	0.160862	0.0470579	0.708029	1	1	0.257485	0.57541	1	1	1	0.837651	0.926874
BnaA10g21110D	CDX69762	GSBRNA2T00135806001	WPP domain-interacting tail-anchored protein	AT5G11390	0.403115	0.00392421	0.00562361	0.122116	0.487406	0.341459	1	1	0.485601	0.187976	1	0.0809744	1	0.531631	0.912401
BnaA10g21140D	CDX69765	GSBRNA2T00135810001	GNAT domain	AT5G11340	0.38734	0.0520794	0.00475011	0.0144163	0.52538	0.298083	1	1	0.416278	0.524511	1	0.0500119	1	0.837651	0.918125
BnaA10g21170D	CDX69768	GSBRNA2T00135813001	Cyclin, C-terminal domain	AT5G11300	0.327517	0.237919	0.000109022	0.046609	0.0290823	0.312901	1	1	0.534334	0.818271	1	0.196447	1	0.547215	0.9119
BnaA10g21180D	CDX69769	GSBRNA2T00135814001		AT5G11280	0.408992	0.000190937	0.00283211	0.0834548	0.382903	0.193349	1	1	1	0.645237	1	0.0937447	1	0.837651	1
BnaA10g21200D	CDX69771	GSBRNA2T00135817001	cAMP response element binding (CREB) protein	AT5G11260	0.875852	0.256202	0.386136	0.00184689	0.651205	0.904784	1	1	0.0904629	0.827642	1	0.17994	1	0.837651	0.75999
BnaA10g21220D	CDX69773	GSBRNA2T00135819001	WD40 repeat		0.424856	0.0908346	0.00215392	0.229208	0.195289	0.0634409	1	1	0.366878	0.607902	1	0.183855	1	0.837651	0.9119
BnaA10g21240D	CDX69775	GSBRNA2T00135821001	Sugar phosphate transporter domain	AT5G11230	0.603924	0.000177426	0.170993	0.452733	0.0724299	1	1	1	1	0.912078	1	0.0406745	1	1	0.925942
BnaA10g21250D	CDX69776	GSBRNA2T00135823001		AT3G45200	0.397663	0.809883	1.27e-05	0.720445	0.41217	0.526508	1	1	0.168149	0.626118	1	0.560563	1	0.790905	1
BnaA10g21260D	CDX69777	GSBRNA2T00135824001	Helicase, C-terminal	AT5G11170	0.144499	0.0187825	0.000258901	0.148417	0.42904	0.243314	1	1	0.308623	0.602202	1	0.0351971	1	0.837651	0.9119
BnaA10g21270D	CDX69778	GSBRNA2T00135825001	Helicase, C-terminal	AT5G11170	0.360281	0.0361227	0.00223534	0.0763274	0.432961	0.163138	1	1	0.493864	0.644589	1	0.10022	1	0.837651	0.9119
BnaA10g21300D	CDX69781	GSBRNA2T00135828001	Synaptobrevin	AT5G11150	0.904748	0.0012926	0.0311206	1	0.016292	0.444666	1	1	0.55417	1	1	0.417811	1	1	1
BnaA10g21340D	CDX69785	GSBRNA2T00135833001			0.387203	0.153952	0.00442314	0.00292666	0.552626	0.585524	1	1	0.484217	0.294839	1	0.417292	1	0.837651	0.9119
BnaA10g21350D	CDX69786	GSBRNA2T00135834001		AT5G11090	0.418362	0.000764481	0.128968	0.012486	0.553488	0.236416	1	1	1	0.458226	1	0.152392	1	0.82555	1
BnaA10g21360D	CDX69787	GSBRNA2T00135835001	Peptidase S26A, signal peptidase I	AT1G53530	0.521778	0.00244608	0.247313	0.120133	0.442146	0.364711	1	1	0.655923	0.671585	1	1	1	0.829886	1
BnaA10g21370D	CDX69788	GSBRNA2T00135837001	TRAPP II complex, Trs120	AT5G11040	1	0.446021	0.0017271	0.266293	1	0.228345	1	1	0.286915	0.918707	1	0.000519303	1	0.837651	0.9119
BnaA10g21390D	CDX69790	GSBRNA2T00135839001	Protein kinase domain	AT5G11020	0.0586921	0.0115827	0.00116839	0.161504	0.205992	0.269804	1	1	0.314261	0.648539	1	0.197137	1	0.733711	0.853334
BnaA10g21420D	CDX69793	GSBRNA2T00135842001	Protein of unknown function DUF868, plant	AT5G11000	0.00048069	0.903352	9.47e-09	0.776654	0.816549	1	1	1	0.391386	0.466978	1	0.162138	1	0.164405	0.9119
BnaA10g21510D	CDX69802	GSBRNA2T00135854001	CBS domain	AT5G10860	0.113589	0.00532291	0.0228545	0.114476	0.392103	0.377619	1	1	0.508283	0.660523	1	0.0104019	1	0.837651	0.9119
BnaA10g21530D	CDX69804	GSBRNA2T00135856001	Aspartic peptidase A1 family	AT5G10770	4.13e-06	0.0380997	0.000135493	1	0.4362	0.274496	1	1	0.0562884	1	1	0.0107914	1	0.608421	0.9119
BnaA10g21580D	CDX69809	GSBRNA2T00135862001			0.367212	0.000275293	0.00982293	0.117302	0.43964	0.50564	1	1	0.491961	0.68593	1	0.207213	1	0.837651	0.923233
BnaA10g21610D	CDX69812	GSBRNA2T00135867001		AT5G10660	0.446662	0.0359663	2.7e-09	0.156354	0.482192	0.667829	1	1	1	0.446938	1	0.236499	1	0.723831	1
BnaA10g21620D	CDX69813	GSBRNA2T00135868001	Zinc finger, RING-type	AT5G10650	0.0695047	0.100364	2.09e-10	0.00108611	0.633945	0.482451	1	1	0.0565748	0.362177	1	0.266288	1	0.837651	0.946777
BnaA10g21680D	CDX69819	GSBRNA2T00135876001	Cytochrome P450	AT5G10600	0.20377	0.320248	2.84e-06	0.264947	0.301367	0.211969	1	1	0.0981501	0.371123	1	0.137282	1	0.837651	0.9119
BnaA10g21750D	CDX69826	GSBRNA2T00135885001	AP2/ERF domain	AT5G10510	0.340808	0.328513	0.000268497	0.0734496	0.365567	0.135734	1	1	0.187545	0.168892	1	0.11204	1	1	0.387733
BnaA10g21820D	CDX69833	GSBRNA2T00135892001		AT5G10430	0.00183898	0.108955	0.0200865	0.0149699	0.48558	0.531127	1	1	0.474888	0.2645	1	0.178026	1	0.790415	0.59512
BnaA10g21850D	CDX69836	GSBRNA2T00135895001	Multi antimicrobial extrusion protein		0.011374	0.0252958	0.0189336	1.69e-05	0.164769	0.566468	1	1	0.499748	0.649245	1	0.148843	1	0.737351	0.908649
BnaA10g21870D	CDX69838	GSBRNA2T00135897001	Histone H3/CENP-A	AT5G65350	1	0.0657095	5.12e-08	0.0635416	0.541733	0.46249	1	1	0.947489	0.126603	1	0.00329475	1	0.464847	0.630889
BnaA10g21880D	CDX69839	GSBRNA2T00135898001	Histone H3/CENP-A	AT5G10390	0.636466	0.195062	8.72e-05	0.626851	0.232316	0.432738	1	1	0.26081	0.238035	1	0.199887	1	0.790232	1
BnaA10g21890D	CDX69840	GSBRNA2T00135899001	Zinc finger, RING-type	AT5G10380	8.02e-06	1	0.128027	0.0361838	0.926784	0.912986	1	1	0.503044	0.62803	1	0.146016	1	0.989736	0.9119
BnaA10g21900D	CDX69841	GSBRNA2T00135900001	Helicase, C-terminal	AT5G10370	0.00117265	0.0400913	2.01e-10	0.394247	0.24749	0.513545	1	1	0.377888	0.666095	1	0.135539	1	0.379221	1
BnaA10g21910D	CDX69842	GSBRNA2T00135901001	Ribosomal protein S6e	AT4G31700	0.193133	0.186145	0.00237931	0.355948	0.259059	0.457464	1	1	0.450657	0.5089	1	0.393739	1	0.832253	1
BnaA10g21940D	CDX69845	GSBRNA2T00135904001	EPIDERMAL PATTERNING FACTOR-like protein	AT5G10310	0.051144	0.106248	2.76e-09	0.054741	0.316075	0.567428	1	1	0.512898	0.527206	1	0.131934	1	0.525729	0.899949
BnaA10g21960D	CDX69847	GSBRNA2T00135906001	Alpha/beta hydrolase fold-1	AT5G10300	1	0.22056	0.403861	0.0378925	0.0263528	0.000589096	1	1	0.236564	0.537019	1	0.297302	1	0.837651	0.88064
BnaA10g21970D	CDX69848	GSBRNA2T00135907001	SANT/Myb domain	AT5G10280	0.182241	0.000271782	0.00454022	0.335475	0.308111	0.183367	1	1	1	0.847836	1	0.108035	1	1	0.749297
BnaA10g21980D	CDX69849	GSBRNA2T00135908001	Protein kinase domain	AT5G10270	0.419219	0.0401181	0.00759877	0.0937275	0.375701	0.36301	1	1	0.463097	0.643592	1	0.150913	1	0.837651	0.9119
BnaA10g21990D	CDX69850	GSBRNA2T00135910001	Small GTPase	AT5G10260	0.450647	0.0682178	0.0554084	0.00442139	0.460162	0.384804	1	1	0.514676	0.682123	1	0.0453072	1	0.697408	0.907946
BnaA10g22000D	CDX69851	GSBRNA2T00135911001	BTB/POZ domain	AT5G10250	1	0.265195	5.83e-08	0.00160071	0.304804	0.0722596	1	1	0.233657	0.300246	1	0.298456	1	0.791957	1
BnaA10g22010D	CDX69852	GSBRNA2T00135912001	Annexin	AT5G10230	0.403998	0.288383	3.03e-08	0.864032	0.144384	1	1	1	0.096894	0.639252	1	1	1	0.73981	1
BnaA10g22020D	CDX69853	GSBRNA2T00135913001	Annexin	AT5G10220	0.242425	0.141553	1.78e-08	0.309668	0.126097	0.775394	1	1	0.138981	0.548522	1	1	1	0.837651	1
BnaA10g22040D	CDX69855	GSBRNA2T00135915001	Tetratricopeptide-like helical domain superfamily	AT5G10200	0.431088	0.18012	0.0387765	0.00125418	0.623448	0.410428	1	1	0.452268	0.230585	1	0.007211	1	0.837651	0.9119
BnaA10g22160D	CDX69867	GSBRNA2T00135932001	Protein kinase domain	AT5G10020	0.426513	0.054285	0.000865696	0.229108	0.525469	0.321103	1	1	0.60273	0.648764	1	0.852633	1	0.505935	1
BnaA10g22200D	CDX69871	GSBRNA2T00135937001	Elicitor peptide	AT5G09990	0.440615	3.97e-06	0.326788	0.239565	0.411428	0.643263	1	1	0.468775	0.648806	1	0.312341	1	0.632005	0.9119
BnaA10g22230D	CDX69874	GSBRNA2T00135940001	RIN4, pathogenic type III effector avirulence factor Avr cleavage site	AT5G09960	1	0.952654	1	0.627488	1	0.0714568	1	1	0.0190878	1	1	0.000523265	1	0.837651	0.767284
BnaA10g22270D	CDX69878	GSBRNA2T00135944001	Proteasome component (PCI) domain	AT5G09900	0.603299	0.112004	0.149235	0.00510623	0.497121	0.0107333	1	1	0.364232	0.760098	1	0.0361893	1	1	0.9119
BnaA10g22340D	CDX69885	GSBRNA2T00135952001	Actin family	AT5G09810	0.267982	0.100964	0.0030188	0.112535	0.31079	0.270203	1	1	0.405715	0.607524	1	0.139247	1	0.801863	0.903635
BnaA10g22470D	CDX69898	GSBRNA2T00135967001	Cysteine alpha-hairpin motif superfamily	AT5G09570	0.09611	0.849142	0.349075	6.7e-05	1	0.928055	1	1	0.567661	1	1	0.0284082	1	0.837651	1
BnaA10g22490D	CDX69900	GSBRNA2T00135969001		AT5G09480	0.000464613	0.0670576	1	0.75121	0.513911	1	1	1	1	0.414792	1	0.336848	1	0.963188	0.503251
BnaA10g22510D	CDX69902	GSBRNA2T00135974001	Transcription factor SAC51-like	AT5G09460	0.000247971	0.0529735	0.0247954	0.267759	0.505663	0.393426	1	1	0.239119	0.714078	1	0.198631	1	0.738523	0.9119
BnaA10g22530D	CDX69904	GSBRNA2T00135976001	Protein EXORDIUM-like	AT5G09440	1.17e-05	0.354623	0.0124155	0.639664	0.715945	0.665241	1	1	0.060729	0.406183	1	0.205936	1	1	0.526297
BnaA10g22550D	CDX69906	GSBRNA2T00135979001	Amidase	AT5G09420	0.676987	0.342292	0.00516408	1	0.372067	0.155299	1	1	0.569528	0.806246	1	0.00442742	1	1	1
BnaA10g22560D	CDX69907	GSBRNA2T00135980001	IQ motif, EF-hand binding site	AT5G09410	0.305279	0.0472014	0.580547	0.0399268	1	0.519831	1	1	1	0.665967	1	0.00119466	1	1	1
BnaA10g22600D	CDX69911	GSBRNA2T00135984001	NAC domain	AT5G09330	0.0306111	0.598926	1	0.0681658	0.673403	0.269044	1	1	0.00286858	0.535212	1	1	1	0.464093	1
BnaA10g22620D	CDX69913	GSBRNA2T00135986001	Gamma-secretase aspartyl protease complex, presenilin enhancer-2 subunit	AT5G09310	0.113085	0.195732	0.08957	0.309794	0.548426	0.380576	1	1	0.264153	0.685996	1	0.0065265	1	0.837651	0.827999
BnaA10g22660D	CDX69917	GSBRNA2T00135991001	Transcriptional coactivator p15 (PC4)	AT5G09250	1	0.158288	0.219533	0.271487	0.447105	1	1	1	0.31703	0.597918	1	0.00267124	1	1	0.643282
BnaA10g22680D	CDX69919	GSBRNA2T00135993001	NAC domain	AT5G08790	0.0494203	1	0.241086	0.000569579	0.558908	1	1	1	0.028114	0.664627	1	1	1	0.737315	1
BnaA10g22730D	CDX69924	GSBRNA2T00135999001	Zinc finger, RING-CH-type	AT5G08750	0.0414531	0.107305	5.87e-07	0.00305169	0.423156	0.47149	1	1	0.292472	0.156385	1	0.209356	1	0.954278	0.9233
BnaA10g22740D	CDX69925	GSBRNA2T00136000001	FAD/NAD(P)-binding domain	AT5G08740	0.403548	0.640277	0.00308337	0.0313719	0.776316	0.452329	1	1	0.0978319	1	1	0.147281	1	0.51894	1
BnaA10g22750D	CDX69926	GSBRNA2T00136001001	Zinc finger, RanBP2-type		0.172674	0.0492811	2.4e-08	0.0522606	0.0754617	1	1	1	0.0827273	0.16327	1	1	1	0.804756	1
BnaA10g22760D	CDX69927	GSBRNA2T00136002001	Coenzyme Q-binding protein COQ10, START domain	AT5G08720	0.221059	0.00840463	0.0493096	0.201271	0.289695	0.448478	1	1	0.523524	0.361492	1	0.329246	1	0.838286	0.631031
BnaA10g22770D	CDX69928	GSBRNA2T00136003001	ATPase, F1/V1/A1 complex, alpha/beta subunit, nucleotide-binding domain	AT5G08690	1	0.365488	0.577065	0.121017	1	0.509512	1	1	0.0658761	0.465021	1	0.00937987	1	0.837651	1
BnaA10g22800D	CDX69931	GSBRNA2T00136007001	Oxoglutarate/iron-dependent dioxygenase	AT5G08640	0.40822	0.291728	0.0275649	0.108216	0.430958	0.791847	1	1	0.108008	0.564833	1	0.00114088	1	0.469966	0.798303
BnaA10g22840D	CDX69935	GSBRNA2T00136012001	Helicase, C-terminal	AT5G08620	0.785545	0.0320798	0.0583536	0.0407134	0.00775593	0.00358734	1	1	0.409538	0.64285	1	0.148548	1	1	0.9119
BnaA10g22870D	CDX69938	GSBRNA2T00136016001	Pyruvate kinase	AT5G08570	0.0706184	0.19427	0.000271562	0.00627475	0.116303	0.402863	1	1	0.676331	0.634413	1	0.00387576	1	0.534211	0.9119
BnaA10g22880D	CDX69939	GSBRNA2T00136017001	WD40 repeat	AT5G08560	0.285111	0.0295717	0.000185262	0.0341302	0.391572	0.354267	1	1	0.464701	0.565887	1	0.0507846	1	0.829886	0.9119
BnaA10g22890D	CDX69940	GSBRNA2T00136018001	GC-rich sequence DNA-binding factor	AT5G09210	0.441359	0.0605404	0.0788421	0.14414	0.458112	0.185026	1	1	0.307146	0.689496	1	0.00304176	1	0.846031	0.9119
BnaA10g22920D	CDX69943	GSBRNA2T00136021001	NADH ubiquinone oxidoreductase, F subunit	AT5G08530	0.0686949	0.00468384	0.0128695	0.0962337	0.160126	0.329689	1	1	0.434083	0.634413	1	0.0747281	1	0.835614	0.9119
BnaA10g22960D	CDX69947	GSBRNA2T00136027001	F-box domain	AT1G48390	0.399977	0.0520671	0.00171642	0.139205	0.447949	0.449292	1	1	0.603906	0.541359	1	0.118353	1	0.837651	0.971487
BnaA10g22970D	CDX69948	GSBRNA2T00136028001	Cleft lip and palate transmembrane 1	AT5G08500	0.5452	0.080091	0.00583982	0.0227904	0.529412	0.12686	1	1	0.43629	0.524358	1	0.293725	1	0.837651	0.743148
BnaA10g22980D	CDX69949	GSBRNA2T00136030001	VQ	AT5G08480	0.132677	0.0559358	1.95e-10	0.0226661	0.0998521	0.620092	1	1	0.26325	0.0086706	1	0.441055	1	0.765923	0.411246
BnaA10g23000D	CDX69951	GSBRNA2T00136032001	GDSL lipase/esterase	AT5G08460	0.824443	0.438244	1.26e-05	0.173855	0.0783765	0.39436	1	1	0.44091	0.473955	1	1	1	1	0.972718
BnaA10g23070D	CDX69958	GSBRNA2T00136041001	Dim1 family	AT5G08290	0.505902	0.445739	0.0649198	0.000277916	0.533018	0.816899	1	1	0.613234	1	1	1	1	1	1
BnaA10g23080D	CDX69959	GSBRNA2T00136042001	Porphobilinogen deaminase	AT5G08280	0.420072	0.127132	0.00189144	0.180551	0.472261	0.474456	1	1	0.531007	0.697392	1	0.396761	1	0.827976	0.902555
BnaA10g23170D	CDX69968	GSBRNA2T00136054001	H/ACA ribonucleoprotein complex, subunit Nhp2, eukaryote	AT5G08180	0.649513	0.462149	3.86e-07	0.0279759	0.037597	0.0862274	1	1	0.463328	0.193656	1	0.208699	1	1	0.9119
BnaA10g23180D	CDX69969	GSBRNA2T00136055001	Peptidyl-arginine deiminase, Porphyromonas-type	AT5G08170	0.350209	0.0305197	0.0662208	0.00616677	0.423087	0.368974	1	1	0.523455	0.456947	1	0.290463	1	0.629748	0.816621
BnaA10g23190D	CDX69970	GSBRNA2T00136056001	Peptidyl-arginine deiminase, Porphyromonas-type	AT5G08170	0.561245	0.112944	0.0169259	0.157436	0.432939	0.354315	1	1	0.580309	0.474749	1	0.0042816	1	0.837651	0.840127
BnaA10g23230D	CDX69974	GSBRNA2T00136062001	Myc-type, basic helix-loop-helix (bHLH) domain	AT5G08130	0.532592	0.496567	5.47e-05	0.613756	0.274162	0.264117	1	1	0.540338	0.533665	1	0.293161	1	0.300392	1
BnaA10g23250D	CDX69976	GSBRNA2T00136064001	Helicase, C-terminal	AT5G08110	0.555985	8.07e-05	0.13492	0.491755	0.406771	0.1649	1	1	0.31586	0.765139	1	0.840051	1	0.790232	1
BnaA10g23270D	CDX69978	GSBRNA2T00136066001	Peptidase T2, asparaginase 2	AT5G08100	0.18191	0.0551294	1.15e-07	0.222153	0.477232	0.124397	1	1	0.558665	0.673661	1	0.0131836	1	0.725226	0.908104
BnaA10g23290D	CDX69980	GSBRNA2T00136070001	PLC-like phosphodiesterase, TIM beta/alpha-barrel domain superfamily	AT5G08030	0.50378	4.03e-07	0.183016	0.404415	0.363937	0.0268452	1	1	0.666295	0.679065	1	0.390432	1	0.78002	0.922093
BnaA10g23300D	CDX69981	GSBRNA2T00136071001	Protein polar localization during asymmetric division and redistribution	AT5G08010	0.294401	0.00726233	0.0868841	0.118144	0.435626	0.0280197	1	1	0.489166	0.970392	1	0.203097	1	0.837651	0.9119
BnaA10g23310D	CDX69982	GSBRNA2T00136072001		AT5G08005	0.49246	0.344552	3.22e-05	1	0.399055	0.388145	1	1	0.343048	0.616862	1	0.313855	1	0.580939	1
BnaA10g23320D	CDX69983	GSBRNA2T00136073001	X8 domain	AT5G08000	0.00028192	1.42e-06	1.03e-12	2.5e-05	0.2777	0.202858	1	1	0.253741	0.287935	1	0.17736	1	0.483256	1
BnaA10g23330D	CDX69984	GSBRNA2T00136074001	Cytochrome P450	AT5G07990	0.000825951	0.535278	7.15e-06	0.0341373	0.656999	1	1	1	1	1	1	0.000147678	1	0.344896	0.740695
BnaA10g23360D	CDX69987	GSBRNA2T00136077001		AT5G07890	0.459655	7.21e-05	0.0129006	0.040632	0.4101	0.263843	1	1	0.309937	0.708356	1	0.0431661	1	0.837651	0.919821
BnaA10g23370D	CDX69988	GSBRNA2T00136078001	Target SNARE coiled-coil homology domain	AT5G07880	1	0.0977001	0.00245603	0.499026	0.370023	0.428903	1	1	0.029256	0.259249	1	0.139917	1	0.798897	1
BnaA10g23380D	CDX69989	GSBRNA2T00136079001	Glycoside hydrolase, family 79	AT5G07830	0.456711	0.478264	2.21e-11	0.0551012	0.43736	0.772624	1	1	0.392482	0.0269242	1	1	1	0.829527	1
BnaA10g23390D	CDX69990	GSBRNA2T00136080001	Calmodulin-binding domain, plant	AT5G07820	0.29655	0.355918	0.791099	0.795119	0.224312	0.024452	1	1	0.409089	0.680742	1	0.00683451	1	0.837651	0.9119
BnaA10g23430D	CDX69994	GSBRNA2T00136084001	Tensin phosphatase, C2 domain	AT5G07740	0.356706	0.0518633	6.16e-07	0.492762	0.335019	0.684061	1	1	0.907793	0.454146	1	0.161605	1	0.74134	0.251108
BnaA10g23460D	CDX69997	GSBRNA2T00136087001	Protein unc-13 homologue	AT5G06970	0.741078	0.00137704	0.0706582	0.387759	0.581395	1	1	1	0.481386	0.98956	1	0.00325576	1	0.839985	0.893977
BnaA10g23470D	CDX69998	GSBRNA2T00136088001	LNK family	AT5G06980	0.41145	0.00483161	0.0469568	0.067882	0.00686486	0.157431	1	1	0.53221	0.875744	1	0.00986602	1	1	0.624438
BnaA10g23500D	CDX70001	GSBRNA2T00136092001	Aspartic peptidase A1 family	AT5G07030	0.119927	0.0928726	1e-11	0.00137041	0.262522	0.469593	1	1	0.0216093	0.204447	1	0.227119	1	0.242187	0.620397
BnaA10g23540D	CDX70005	GSBRNA2T00136099001	Protein kinase domain	AT5G07070	0.206361	1	0.921386	0.00431447	0.434113	0.231725	1	1	0.253226	0.993598	1	1	1	0.370092	1
BnaA10g23550D	CDX70006	GSBRNA2T00136100001	Protein kinase domain	AT5G07070	0.412764	0.0398053	0.000635255	0.153598	0.817247	1	1	1	0.138981	0.883955	1	0.0737478	1	0.819378	1
BnaA10g23570D	CDX70008	GSBRNA2T00136102001	Ribosomal protein S4e	AT5G07090	0.798645	1.93e-09	0.000471078	0.0102338	0.0416851	0.273906	1	1	0.830336	0.584807	1	0.374749	1	1	1
BnaA10g23580D	CDX70009	GSBRNA2T00136103001	Phox homologous domain	AT5G07120	0.436941	0.000114156	0.0420737	0.0191155	0.393087	0.347341	1	1	0.293093	0.660512	1	0.17754	1	0.790415	0.9119
BnaA10g23620D	CDX70013	GSBRNA2T00136107001	Protein kinase domain	AT5G07180	0.431313	0.446488	1	0.19651	0.975123	0.391718	1	1	0.128513	1	1	0.00190253	1	1	1
BnaA10g23650D	CDX70016	GSBRNA2T00136112001	SANT/Myb domain		1	0.222007	0.000551226	0.411379	0.424253	0.432979	1	1	0.0426236	0.648172	1	0.19692	1	0.787015	1
BnaA10g23660D	CDX70017	GSBRNA2T00136113001	Ubiquitin domain	AT5G07220	0.230327	0.0735973	0.0474682	0.000111249	0.465877	0.303812	1	1	0.247442	0.373302	1	0.0460354	1	0.837651	0.827999
BnaA10g23700D	CDX70021	GSBRNA2T00136118001	Peptidase S54, rhomboid	AT5G07250	0.64035	0.790369	9.11e-05	1	0.41211	0.232882	1	1	0.607606	0.994895	1	0.00337335	1	1	0.798681
BnaA10g23710D	CDX70022	GSBRNA2T00136119001	Zinc finger, RING-type	AT5G07270	0.368159	0.0952362	0.000153029	0.0458131	0.458999	0.137981	1	1	0.505732	0.671585	1	0.0175884	1	0.837651	0.9119
BnaA10g23720D	CDX70023	GSBRNA2T00136120001	Protein kinase domain	AT5G07280	0.249795	1	1	0.504548	0.492172	0.452826	1	1	0.527104	0.633595	1	0.00436495	1	0.651616	0.5335
BnaA10g23750D	CDX70026	GSBRNA2T00136124001	C2 domain	AT5G07300	0.350899	0.00268379	0.1716	0.369936	0.576613	0.353537	1	1	0.131499	0.739379	1	0.444698	1	0.837651	0.967199
BnaA10g23810D	CDX70032	GSBRNA2T00136130001	Transcription factor, GTP-binding domain	AT1G35550	0.764367	0.000917374	0.81768	1	1	1	1	1	0.421249	0.63258	1	0.676849	1	0.863907	0.854748
BnaA10g23820D	CDX70033	GSBRNA2T00136131001	Inositol polyphosphate kinase	AT5G07370	0.0966924	0.210342	0.00822213	0.00014766	0.76586	1	1	1	0.434239	0.318236	1	0.585289	1	0.681797	1
BnaA10g23880D	CDX70039	GSBRNA2T00136137001	Glutamate/phenylalanine/leucine/valine dehydrogenase	AT5G07440	0.450922	0.227582	1.41e-06	0.079657	0.292135	0.267787	1	1	0.569569	0.198301	1	1	1	0.890615	1
BnaA10g23900D	CDX70041	GSBRNA2T00136139001	Peptide methionine sulphoxide reductase MsrA	AT5G07460	0.00236991	0.120212	0.221702	0.481849	0.00494693	0.39436	1	1	0.101896	0.630491	1	0.257468	1	0.837651	1
BnaA10g23990D	CDX70050	GSBRNA2T00136150001	Ribulose-phosphate 3-epimerase-like	AT5G61410	0.470502	0.00754782	0.921341	0.0605321	0.318625	0.113153	1	1	0.120362	0.649532	1	0.179346	1	0.912243	1
BnaA10g24000D	CDX70051	GSBRNA2T00136151001	Ribonuclease H-like superfamily	AT5G07710	0.322541	0.070623	0.00657793	0.152351	0.425914	0.298107	1	1	0.334943	0.665389	1	0.289216	1	0.797049	0.9119
BnaA10g24030D	CDX70054	GSBRNA2T00136154001	Protein kinase domain	AT5G06940	0.596211	0.361206	0.0576793	0.00491706	0.482027	0.43398	1	1	0.0635292	0.394284	1	0.0397089	1	1	1
BnaA10g24060D	CDX70057	GSBRNA2T00136157001	Leucine-rich repeat		0.00445135	1	0.0726753	0.422433	0.00809432	0.453649	1	1	0.25189	0.731099	1	0.0259315	1	1	1
BnaA10g24070D	CDX70058	GSBRNA2T00136158001	Leucine-rich repeat		0.0244717	0.0742478	0.00100244	0.307609	0.859891	0.662965	1	1	0.0327429	0.51312	1	0.0495257	1	1	0.9119
BnaA10g24080D	CDX70059	GSBRNA2T00136159001	Leucine-rich repeat	AT5G06860	0.00021644	0.658495	0.634841	0.0341302	1	0.926372	1	1	0.36161	1	1	0.0817723	1	0.837651	0.198751
BnaA10g24090D	CDX70060	GSBRNA2T00136160001	Leucine-rich repeat		4.48e-06	0.481485	0.548536	0.799091	0.346557	0.410939	1	1	1	0.137025	1	0.0844164	1	1	0.431273
BnaA10g24100D	CDX70061	GSBRNA2T00136162001	Basic-leucine zipper domain	AT5G06839	0.283739	0.410143	1.02e-05	0.00627475	0.464293	1	1	1	0.137269	0.403166	1	0.763504	1	0.837651	0.770317
BnaA10g24110D	CDX70062	GSBRNA2T00136163001	CDK5 regulatory subunit-associated protein 3	AT5G06830	0.203188	0.0219819	0.00797451	0.0941209	0.29997	0.207012	1	1	0.450657	0.642559	1	0.102222	1	0.837651	0.9119
BnaA10g24150D	CDX70066	GSBRNA2T00136168001	SANT/Myb domain	AT5G06800	0.185777	0.273941	2.65e-05	0.653165	0.428605	0.739488	1	1	0.0399749	0.656573	1	1	1	0.837651	0.858695
BnaA10g24230D	CDX70074	GSBRNA2T00136178001	Plant peroxidase	AT5G06730	0.762732	1	4.61e-05	0.0189116	0.765383	1	1	1	0.45149	0.41511	1	0.334505	1	0.837651	0.793174
BnaA10g24240D	CDX70075	GSBRNA2T00136179001	Plant peroxidase	AT5G06720	0.00135846	0.927831	0.652136	0.0736102	0.381522	0.666193	1	1	0.00160971	0.775566	1	0.022613	1	0.837651	0.9119
BnaA10g24250D	CDX70076	GSBRNA2T00136181001	Homeobox domain	AT5G06710	0.426797	0.000291628	0.215045	0.595504	0.437866	0.420137	1	1	0.751341	1	1	0.118062	1	1	1
BnaA10g24260D	CDX70077	GSBRNA2T00136182001	PMR5 N-terminal domain	AT5G06700	0.448645	0.0169357	0.0732528	0.881278	0.992781	0.876846	1	1	0.00436188	0.60967	1	1	1	0.82842	0.9119
BnaA10g24300D	CDX70081	GSBRNA2T00136186001			0.101165	0.0217732	1.47e-06	0.27836	0.0995167	0.436011	1	1	0.436032	0.579046	1	0.351409	1	0.837651	0.925019
BnaA10g24310D	CDX70082	GSBRNA2T00136187001	RNA recognition motif domain	AT3G09160	0.312214	0.0206475	0.000204124	0.101274	0.380034	0.336263	1	1	0.291817	0.43999	1	0.115593	1	0.835756	0.9119
BnaA10g24340D	CDX70085	GSBRNA2T00136190001	Translation initiation factor 2, alpha subunit		0.00337254	0.355765	1.51e-07	0.0432665	0.75567	0.226094	1	1	0.116525	0.645302	1	1	1	0.0969276	0.869746
BnaA10g24380D	CDX70089	GSBRNA2T00136195001	FAD-linked oxidase, C-terminal	AT5G06580	0.220837	0.000190694	0.122302	0.11412	0.32428	0.391407	1	1	0.472103	0.63885	1	0.372617	1	0.853003	0.9119
BnaA10g24400D	CDX70091	GSBRNA2T00136198001	GTD-binding domain	AT5G06560	0.256829	0.0101538	0.00251837	0.112175	0.45123	0.39873	1	1	0.503635	0.672751	1	0.172364	1	0.841122	0.9119
BnaA10g24410D	CDX70092	GSBRNA2T00136199001	F-box domain	AT5G06550	0.831968	0.0580432	0.00210503	0.41214	0.108591	0.101667	1	1	1	0.466697	1	0.406456	1	1	0.9119
BnaA10g24440D	CDX70095	GSBRNA2T00136203001	ABC transporter-like	AT5G06530	0.452528	0.0302848	1.84e-06	0.0647797	0.0247735	0.446353	1	1	0.16879	0.0205918	1	0.642653	1	1	1
BnaA10g24450D	CDX70096	GSBRNA2T00136204001			1	0.195162	7.61e-10	0.00222977	0.675765	1	1	1	0.555468	0.430374	1	0.0767777	1	0.837651	0.87134
BnaA10g24480D	CDX70099	GSBRNA2T00136207001	Transcription factor, MADS-box	AT5G06500	1	0.860057	0.00328982	0.101615	0.430644	0.285484	1	1	0.501983	1	1	0.11673	1	0.715056	0.9119
BnaA10g24530D	CDX70104	GSBRNA2T00136213001	Folylpolyglutamate synthetase	AT5G05980	0.396862	0.00652216	0.0260279	0.134467	0.399201	0.433944	1	1	0.333574	0.674035	1	0.226292	1	0.837651	0.9119
BnaA10g24540D	CDX70105	GSBRNA2T00136214001	WD40 repeat	AT5G05970	0.288735	0.00194672	0.0752996	0.124722	0.469059	0.490725	1	1	0.404806	0.74142	1	0.165121	1	0.837651	1
BnaA10g24570D	CDX70108	GSBRNA2T00136217001		AT5G05950	0.163189	0.0584879	2.97e-06	0.0227417	0.0163212	1	1	1	0.0412339	0.639677	1	0.246264	1	0.417234	0.9119
BnaA10g24610D	CDX70112	GSBRNA2T00136221001	Cytochrome P450		0.00017038	0.568521	8.9e-09	0.00186344	0.413518	0.0353306	1	1	1	0.541314	1	0.435126	1	0.574764	1
BnaA10g24710D	CDX70122	GSBRNA2T00136232001	Leucine-rich repeat	AT5G05850	0.000103631	0.446373	0.0125344	0.475156	0.0704879	0.393492	1	1	1	0.641409	1	0.0175138	1	0.626994	0.893765
BnaA10g24720D	CDX70123	GSBRNA2T00136233001	Protein of unknown function DUF620	AT5G05840	0.00145609	0.0003993	5.17e-10	0.0193222	0.710621	0.322879	1	1	0.48458	0.722056	1	0.448169	1	0.786906	1
BnaA10g24740D	CDX70125	GSBRNA2T00136235001	Sugar phosphate transporter domain	AT5G05820	0.154409	0.0377842	0.00113686	0.223755	0.451497	0.354022	1	1	0.368538	0.670174	1	0.30958	1	0.837651	0.919821
BnaA10g24810D	CDX70132	GSBRNA2T00136243001	DnaJ domain	AT1G62970	0.73014	0.00204766	0.0114666	0.280558	0.448096	0.130672	1	1	0.231008	0.648764	1	0.522359	1	1	0.497593
BnaA10g24820D	CDX70133	GSBRNA2T00136244001	Anthranilate synthase component I, PabB-like	AT5G05730	0.896292	0.0296226	0.00394125	1	0.17532	1	1	1	0.028448	0.971545	1	0.0285628	1	0.519402	1
BnaA10g24860D	CDX70137	GSBRNA2T00136248001	Cytochrome P450		0.136728	0.00450611	0.0141274	0.189962	0.292482	0.315011	1	1	0.398665	0.662169	1	0.247302	1	0.837651	0.841021
BnaA10g24890D	CDX70140	GSBRNA2T00136251001	Zinc finger, NF-X1-type	AT5G05660	0.273504	0.00859773	0.0622247	0.000100758	0.422736	0.331579	1	1	0.265008	0.646772	1	0.165935	1	0.837651	0.9119
BnaA10g24930D	CDX70144	GSBRNA2T00136255001		AT5G05550	0.409335	0.222066	0.00181014	0.129289	0.296908	0.43671	1	1	0.54609	0.689416	1	0.296341	1	0.837651	0.940705
BnaA10g24950D	CDX70146	GSBRNA2T00136257001	Mad3/Bub1 homology region 1	AT5G05510	0.0518327	0.00456978	0.00416035	0.456936	0.222487	0.80439	1	1	0.17215	0.646688	1	0.103934	1	0.837651	0.9119
BnaA10g24990D	CDX70150	GSBRNA2T00136262001	Polyketide cyclase/dehydrase	AT5G05440	0.255839	0.000210855	0.00217309	0.446463	0.41613	0.721676	1	1	0.0706801	0.635381	1	0.678128	1	0.837651	1
BnaA10g25000D	CDX70151	GSBRNA2T00136263001	AP2/ERF domain	AT5G05410	0.358097	0.100704	0.0835054	0.00083153	0.140328	0.637503	1	1	0.12637	0.493108	1	1	1	0.618866	1
BnaA10g25030D	CDX70154	GSBRNA2T00136267001	Cytochrome b-c1 complex subunit 8, plants	AT5G05370	1	0.0267336	0.000211136	0.136414	0.11675	0.89662	1	1	0.20792	0.263729	1	0.107399	1	0.780578	0.484152
BnaA10g25040D	CDX70155	GSBRNA2T00136268001	Heavy metal-associated domain, HMA	AT5G05365	0.421734	0.214792	0.000712873	3.12e-05	0.0351073	0.0305353	1	1	0.151589	0.717635	1	0.00676621	1	1	1
BnaA10g25060D	CDX70157	GSBRNA2T00136270001	PLAC8 motif-containing protein	AT5G05350	0.498144	0.205351	4.38e-06	0.0658851	0.114031	0.0647732	1	1	0.673089	0.204962	1	0.0476593	1	0.837651	0.88189
BnaA10g25070D	CDX70158	GSBRNA2T00136273001	Plant peroxidase	AT5G05340	1.72e-05	0.109512	0.00512895	1	0.101398	0.625936	1	1	0.421773	0.597563	1	0.0106349	1	0.731183	0.90608
BnaA10g25080D	CDX70159	GSBRNA2T00136274001	High mobility group box domain	AT5G05330	0.409256	0.271351	0.00164953	0.442312	0.609046	0.604862	1	1	0.662945	0.453305	1	0.0994793	1	0.360517	0.964258
BnaA10g25090D	CDX70160	GSBRNA2T00136275001	ADP/ATP carrier protein	AT5G05310	0.631709	4.54e-05	0.108526	0.0141359	0.0226187	0.131491	1	1	1	0.564613	1	0.170052	1	1	0.9119
BnaA10g25120D	CDX70163	GSBRNA2T00136280001	Chalcone isomerase	AT5G05270	0.000823907	0.392526	1.6e-10	4.08e-05	0.0437103	0.340774	1	1	0.0366496	1	1	1	1	0.46236	0.767326
BnaA10g25160D	CDX70167	GSBRNA2T00136284001	U box domain	AT5G05230	0.244987	0.000581627	0.00612969	0.0110939	0.306025	0.266625	1	1	0.531793	0.676419	1	0.00960918	1	0.842338	0.768271
BnaA10g25180D	CDX70169	GSBRNA2T00136287001	UbiB domain	AT5G05200	0.219009	0.00177466	0.000336725	0.12553	0.241185	0.161527	1	1	0.344476	0.552541	1	0.237767	1	0.79796	0.9119
BnaA10g25210D	CDX70172	GSBRNA2T00136290001	Protein kinase domain	AT5G05160	0.0186672	0.104124	3.68e-08	0.0238452	0.301432	0.227453	1	1	0.0746122	0.117979	1	0.371585	1	0.575976	0.926829
BnaA10g25240D	CDX70175	GSBRNA2T00136293001	SNF2-related, N-terminal domain	AT5G05130	0.276001	0.0857852	0.00427034	0.0266123	0.424382	0.246432	1	1	0.532664	0.652597	1	0.278036	1	0.837651	0.831455
BnaA10g25250D	CDX70176	GSBRNA2T00136295001	Ubiquitin-conjugating enzyme E2	AT5G05080	0.415549	0.0385542	0.00613005	0.093825	0.377849	0.338415	1	1	0.417279	0.628484	1	0.0830727	1	0.809657	0.9119
BnaA10g25270D	CDX70178	GSBRNA2T00136298001	Chloroplast protein import component Toc34	AT5G05000	0.419989	0.00241563	0.0590597	0.133932	0.413129	0.247932	1	1	0.513621	0.664254	1	0.210469	1	0.837651	0.690808
BnaA10g25310D	CDX70182	GSBRNA2T00136302001	SET domain	AT5G04940	0.453546	1.45e-05	0.375162	0.167841	0.456448	0.174501	1	1	1	0.742793	1	0.569021	1	1	0.801073
BnaA10g25320D	CDX70183	GSBRNA2T00136303001	P-type ATPase	AT5G04930	0.514908	0.00111568	0.0632998	0.115856	0.509369	0.392372	1	1	0.180735	0.513279	1	0.0699698	1	0.837651	0.9119
BnaA10g25360D	CDX70187	GSBRNA2T00136308001	Helicase, C-terminal	AT5G04895	0.617043	0.0849712	0.161417	1	0.065432	0.417219	1	1	1	0.385398	1	0.000948499	1	1	1
BnaA10g25370D	CDX70188	GSBRNA2T00136309001	Alpha crystallin/Hsp20 domain		0.0960188	0.324578	1.55e-05	0.0192146	0.417048	0.78013	1	1	0.464025	0.650464	1	0.0672255	1	0.746896	1
BnaA10g25390D	CDX70190	GSBRNA2T00136311001	Peptidase S26A, signal peptidase I	AT1G23465	0.381682	0.00763034	0.0676402	0.0828617	0.459208	0.493688	1	1	0.538782	0.454277	1	0.135681	1	0.799813	0.77746
BnaA10g25400D	CDX70191	GSBRNA2T00136312001			0.312693	2.14e-06	1.14e-05	0.00731296	0.0551376	1	1	1	0.684634	0.696116	1	0.0526358	1	0.837651	1
BnaA10g25430D	CDX70194	GSBRNA2T00136315001	NT-type C2 domain	AT2G10560	0.0283414	0.103751	0.00304256	0.0157647	0.299043	0.252114	1	1	0.18514	0.689574	1	0.102384	1	0.806082	0.9119
BnaA10g25470D	CDX70198	GSBRNA2T00136321001		AT5G04840	0.337211	0.00402394	7.21e-08	0.195417	0.137646	0.475538	1	1	0.577867	0.700549	1	0.531142	1	0.586131	0.795078
BnaA10g25490D	CDX70200	GSBRNA2T00136323001	Ovate protein family, C-terminal	AT5G04820	0.0232893	0.000265699	0.0595958	0.14336	0.143207	0.56688	1	1	0.849121	0.684176	1	0.52783	1	0.837651	0.894227
BnaA10g25510D	CDX70202	GSBRNA2T00136325001	RNA recognition motif domain	AT5G04810	0.642629	4.82e-06	0.09076	0.134534	0.164881	1	1	1	0.233749	1	1	0.151119	1	0.837651	0.455586
BnaA10g25520D	CDX70203	GSBRNA2T00136326001	Ribosomal protein S17e	AT2G05220	0.552171	0.080231	2.07e-05	0.0923877	0.570613	0.221747	1	1	0.609252	0.645707	1	1	1	0.837651	0.851258
BnaA10g25540D	CDX70205	GSBRNA2T00136328001	ACT domain	AT5G04740	0.324051	0.00907128	0.0171088	0.288597	0.384738	0.263087	1	1	0.525469	0.632514	1	0.067411	1	0.8859	0.914194
BnaA10g25550D	CDX70206	GSBRNA2T00136329001	NB-ARC	AT5G47280	1.17e-06	0.188223	0.00578757	0.666854	0.090372	0.706197	1	1	1	0.308174	1	0.112565	1	0.4472	0.39692
BnaA10g25560D	CDX70207	GSBRNA2T00136330001	Peptidase M18	AT5G04710	0.329477	1.3e-07	0.953004	0.23685	1	0.888245	1	1	0.306345	1	1	0.148909	1	0.747656	0.446094
BnaA10g25590D	CDX70210	GSBRNA2T00136333001	Aminotransferase, class I/classII	AT5G04620	0.580942	0.0148652	0.019432	0.00718336	0.300593	0.62912	1	1	0.232181	0.783138	1	0.389643	1	0.867573	1
BnaA10g25610D	CDX70212	GSBRNA2T00136335001	RNA recognition motif domain	AT5G04600	0.39527	3.9e-11	0.194201	0.0416171	0.526083	1	1	1	0.621822	0.526781	1	1	1	0.685979	0.984617
BnaA10g25620D	CDX70213	GSBRNA2T00136337001	Nitrite/Sulfite reductase ferredoxin-like domain	AT5G04590	0.0335687	7.34e-05	0.00150932	0.141738	0.433883	0.178728	1	1	0.418138	0.623523	1	0.011443	1	0.837651	0.876401
BnaA10g25630D	CDX70214	GSBRNA2T00136338001	HhH-GPD domain	AT5G04560	0.0930418	0.414227	2.03e-07	0.304993	0.208648	0.424102	1	1	0.0632812	0.532394	1	0.0182022	1	1	0.921658
BnaA10g25640D	CDX70215	GSBRNA2T00136340001	Protein of unknown function DUF668	AT5G04550	1	0.00277333	0.00105243	0.000877256	0.808954	0.449023	1	1	0.243598	0.674035	1	0.229283	1	0.97871	0.875945
BnaA10g25650D	CDX70216	GSBRNA2T00136341001	GRAM domain	AT5G04540	0.43895	0.00265967	0.228692	0.152553	0.0714877	0.135205	1	1	0.293181	0.703512	1	0.0548301	1	0.674417	0.904396
BnaA10g25660D	CDX70217	GSBRNA2T00136343001	Very-long-chain 3-ketoacyl-CoA synthase		0.268796	0.0492022	0.000171473	0.0806768	0.616119	1	1	1	0.66718	0.371313	1	0.3038	1	0.837651	1
BnaA10g25670D	CDX70218	GSBRNA2T00136344001	Protein kinase domain	AT5G04510	0.295102	0.00100232	0.277113	0.0106412	0.0157524	0.180007	1	1	1	0.535548	1	0.584389	1	0.826032	0.898194
BnaA10g25680D	CDX70219	GSBRNA2T00136345001	Exostosin-like	AT5G04500	1	0.00630569	0.00029446	0.0103148	0.140905	0.0205249	1	1	0.206864	0.512469	1	0.114894	1	1	1
BnaA10g25690D	CDX70220	GSBRNA2T00136346001	Phytol/farnesol kinase	AT5G04490	0.235725	0.374395	4.9e-14	0.000149034	0.419931	0.908924	1	1	1	0.0819561	1	0.347195	1	0.427103	0.864249
BnaA10g25700D	CDX70221	GSBRNA2T00136347001	Glycosyl transferase, family 1	AT5G04480	0.112406	0.000456425	6.65e-11	0.00243149	0.689497	0.530088	1	1	0.488422	0.624792	1	0.000763106	1	0.290183	0.913562
BnaA10g25710D	CDX70222	GSBRNA2T00136349001	Cyclin-dependent protein kinase inhibitor SMR	AT5G04470	0.00187988	0.372547	8.18e-05	0.0174896	0.973714	0.292003	1	1	0.26372	0.0237094	1	1	1	1	0.9119
BnaA10g25720D	CDX70223	GSBRNA2T00136352001	Zinc finger, RING-type	AT5G04460	0.404647	0.000139312	0.00948012	0.327188	0.188872	0.301908	1	1	0.425329	0.733258	1	0.356591	1	0.837651	1
BnaA10g25740D	CDX70225	GSBRNA2T00136354001	K Homology domain	AT5G04430	0.48926	0.00229903	0.0795573	0.0163947	0.432388	0.107493	1	1	0.426939	0.690403	1	0.23747	1	0.837651	0.912401
BnaA10g25760D	CDX70227	GSBRNA2T00136356001	NAC domain	AT5G04410	0.365111	4.19e-06	0.0607393	0.0913169	0.308271	0.238011	1	1	0.51856	0.622871	1	0.0815688	1	0.837651	0.904666
BnaA10g25790D	CDX70230	GSBRNA2T00136359001	SAM dependent carboxyl methyltransferase		0.0185653	4.57e-10	2.89e-06	0.239139	0.230706	0.416505	1	1	0.111078	0.921064	1	0.0925252	1	0.819019	1
BnaA10g25800D	CDX70231	GSBRNA2T00136360001	SAM dependent carboxyl methyltransferase		1.84e-06	0.0164448	2.51e-08	0.0013427	0.118512	0.507482	1	1	0.0752662	0.0956574	1	0.53149	1	0.837651	1
BnaA10g25810D	CDX70232	GSBRNA2T00136361001	SAM dependent carboxyl methyltransferase		1	0.0123533	0.0615335	0.00128448	0.282776	0.189275	1	1	1	1	1	0.390344	1	1	0.987104
BnaA10g25820D	CDX70233	GSBRNA2T00136362001	Glycoside hydrolase, family 13, N-terminal	AT5G04360	0.519887	8.13e-08	0.80926	1	0.534749	1	1	1	0.0553149	1	1	0.116948	1	0.837651	0.77746
BnaA10g25830D	CDX70234	GSBRNA2T00136364001	Plant self-incompatibility S1		0.811188	0.815797	0.00528416	0.264653	1	0.11284	1	1	1	0.648764	1	0.000361541	1	1	1
BnaA10g25840D	CDX70235	GSBRNA2T00136366001	Plant self-incompatibility S1		1	0.195208	2.1e-11	0.0385617	0.552213	0.554471	1	1	0.400601	0.45187	1	0.13893	1	0.789929	0.909657
BnaA10g25900D	CDX70241	GSBRNA2T00136376001	RNA recognition motif domain	AT5G04210	0.423267	1.96e-09	0.000102601	0.0286047	0.00743736	0.123446	1	1	0.570079	1	1	0.121848	1	0.837651	1
BnaA10g25910D	CDX70242	GSBRNA2T00136378001	Zinc finger C2H2-type		1	4.44e-07	0.0244703	0.0412208	0.0200304	0.0641279	1	1	0.44095	0.665404	1	0.448385	1	0.837651	1
BnaA10g25920D	CDX70243	GSBRNA2T00136380001	Shugoshin, C-terminal	AT5G04320	0.517808	0.00622208	0.120797	0.0231292	0.288343	0.458693	1	1	0.393213	0.736135	1	0.23698	1	0.837651	0.885985
BnaA10g25930D	CDX70244	GSBRNA2T00136381001	Pectate lyase	AT5G04310	0.431495	0.00149969	0.0624826	0.28831	0.27909	0.604056	1	1	0.349277	0.765879	1	0.383476	1	0.837651	0.88956
BnaA10g25940D	CDX70245	GSBRNA2T00136383001	NGN domain	AT5G04290	1	0.907904	0.533071	0.00192199	1	0.156866	1	1	0.286695	0.258501	1	0.0215271	1	0.837651	1
BnaA10g25960D	CDX70247	GSBRNA2T00136385001	Thioredoxin	AT5G04260	0.0577067	0.186324	0.00337412	0.0123404	0.0244208	0.284956	1	1	0.207447	0.371313	1	0.3136	1	0.895478	0.9119
BnaA10g25980D	CDX70249	GSBRNA2T00136387001	JmjC domain	AT5G04240	0.367518	0.0499196	0.00889206	0.242314	0.392451	0.202309	1	1	0.461024	0.666095	1	0.121997	1	0.837651	0.910362
BnaA10g25990D	CDX70250	GSBRNA2T00136388001	C2 domain	AT5G04220	0.595566	1	1.71e-06	0.000269897	0.40281	0.67483	1	1	1	0.415408	1	0.0500262	1	0.837651	0.9119
BnaA10g26010D	CDX70252	GSBRNA2T00136390001	Protein PHYTOCHROME KINASE SUBSTRATE	AT5G04190	1.72e-06	0.177476	1.77e-05	0.0492892	0.399201	0.519559	1	1	0.0143631	0.495401	1	0.377678	1	0.899471	0.767607
BnaA10g26030D	CDX70254	GSBRNA2T00136392001	EF-hand domain	AT5G04170	0.215445	0.00724938	0.200344	0.0802792	0.307144	0.383006	1	1	0.363655	0.739956	1	0.00293005	1	0.907503	0.9119
BnaA10g26040D	CDX70255	GSBRNA2T00136393001	Sugar phosphate transporter domain	AT5G04160	0.354092	9.94e-05	0.00912572	0.146682	0.449127	0.443242	1	1	0.517772	0.540475	1	0.0765869	1	0.837651	0.901963
BnaA10g26060D	CDX70257	GSBRNA2T00136396001	Glutamate synthase, alpha subunit, C-terminal	AT5G04140	0.43296	0.159337	0.0265751	0.0329342	0.163641	0.620274	1	1	0.0743748	0.950084	1	0.00100695	1	0.837651	1
BnaA10g26070D	CDX70258	GSBRNA2T00136397001	Phosphoglycerate/bisphosphoglycerate mutase, active site	AT5G04120	0.700124	0.490649	1.04e-06	0.883718	0.344148	0.747699	1	1	0.202683	0.708585	1	0.124159	1	0.837651	1
BnaA10g26080D	CDX70259	GSBRNA2T00136398001	DNA topoisomerase, type IIA, subunit B	AT5G04110	0.476207	4.16e-05	0.0101328	0.158471	0.492923	0.24671	1	1	0.479419	0.693613	1	0.0868282	1	0.851442	0.9119
BnaA10g26090D	CDX70260	GSBRNA2T00136400001			0.498264	0.174949	0.195058	0.053923	0.545623	0.587772	1	1	0.470844	0.684176	1	0.00750053	1	0.837651	0.917338
BnaA10g26100D	CDX70261	GSBRNA2T00136401001	Cysteine-rich transmembrane CYSTM domain	AT5G04080	0.419565	0.117149	1.05e-08	5.46e-08	1	0.726087	1	1	0.324021	0.507328	1	0.617457	1	1	0.891911
BnaA10g26120D	CDX70263	GSBRNA2T00136403001	Putative S-adenosyl-L-methionine-dependent methyltransferase	AT5G04060	0.0579356	0.026047	0.00870429	0.000642878	0.407714	0.395669	1	1	0.389538	0.643238	1	0.190575	1	0.837651	0.90529
BnaA10g26130D	CDX70264	GSBRNA2T00136406001	Ionotropic glutamate receptor	AT3G04110	0.000206578	1	0.428136	0.950795	0.293744	0.204598	1	1	1	0.0977616	1	0.393938	1	1	0.888935
BnaA10g26150D	CDX70266	GSBRNA2T00136409001	Calmodulin-binding domain, plant	AT5G04020	0.634353	1	1	0.203655	0.220139	0.235989	1	1	0.31041	0.648764	1	0.00780132	1	1	0.42478
BnaA10g26190D	CDX70270	GSBRNA2T00136413001	F-box associated interaction domain	AT5G03970	0.440091	0.00672536	0.0401995	0.116945	0.344356	0.149206	1	1	0.434542	0.650518	1	0.167237	1	0.824942	0.9119
BnaA10g26220D	CDX70273	GSBRNA2T00136418001	Signal recognition particle, SRP54 subunit, GTPase domain	AT5G03940	0.766751	0.00336355	0.387475	0.105398	0.096424	0.0245797	1	1	0.543107	0.241815	1	0.528663	1	0.837651	0.912401
BnaA10g26230D	CDX70274	GSBRNA2T00136419001	ABC transporter-like	AT5G03910	0.932735	6.64e-10	0.11207	0.0821593	0.902103	0.692922	1	1	0.390727	0.617027	1	1	1	1	0.708247
BnaA10g26240D	CDX70275	GSBRNA2T00136420001	FeS cluster biogenesis	AT5G03905	0.235141	6.84e-09	0.0411571	0.242788	0.148215	0.534024	1	1	0.332699	0.636521	1	0.205386	1	0.840303	0.912078
BnaA10g26250D	CDX70276	GSBRNA2T00136421001		AT5G03900	0.0184798	0.0088979	0.00334099	0.101899	0.33747	0.356634	1	1	0.346257	0.572956	1	0.130424	1	0.837651	0.9119
BnaA10g26290D	CDX70280	GSBRNA2T00136425001	Ribosomal protein S28e	AT5G03850	0.0354745	1.57e-12	0.409932	0.191955	0.0401965	0.560223	1	1	1	1	1	0.10638	1	0.781499	1
BnaA10g26310D	CDX70282	GSBRNA2T00136427001	Exostosin-like	AT5G03795	0.304127	1	0.0384679	0.0082364	0.436295	1	1	1	0.250538	0.618106	1	0.531036	1	0.154059	1
BnaA10g26350D	CDX70286	GSBRNA2T00136434001	Nucleotide-diphospho-sugar transferases	AT5G03760	0.509521	0.000371858	0.00046549	0.0553931	0.0484517	0.3037	1	1	0.0843901	0.281813	1	0.102973	1	1	1
BnaA10g26360D	CDX70287	GSBRNA2T00136435001	Zinc finger C2H2-type	AT5G03740	0.423733	0.0003467	0.000140551	0.0508516	0.449662	0.26244	1	1	0.387593	0.448029	1	0.109128	1	0.80131	0.858166
BnaA10g26380D	CDX70289	GSBRNA2T00136439001	Protein kinase domain	AT5G03730	0.0292508	5.63e-06	0.203541	0.401659	1	0.233662	1	1	0.626325	0.924094	1	1	1	0.855567	0.554307
BnaA10g26390D	CDX70290	GSBRNA2T00136440001	Heat shock factor (HSF)-type, DNA-binding	AT5G03720	0.0101241	0.000587365	0.0298608	0.135402	0.0976501	0.649829	1	1	0.678376	0.620179	1	0.452104	1	0.49431	0.794492
BnaA10g26400D	CDX70291	GSBRNA2T00136442001	Phytosulfokine		0.728832	0.96704	0.492818	0.272854	0.728395	0.120164	1	1	0.295623	0.935764	1	0.00131571	1	0.600287	1
BnaA10g26410D	CDX70292	GSBRNA2T00136443001	Phytosulfokine		1	0.0400422	0.00128282	0.0156142	1	0.403031	1	1	0.0567612	1	1	0.167424	1	0.837651	0.415207
BnaA10g26430D	CDX70294	GSBRNA2T00136446001	Domain of unknown function DUF4378	AT5G03670	0.00611274	0.0055715	0.109171	0.364398	0.194542	0.381214	1	1	0.130636	1	1	0.605809	1	1	1
BnaA10g26490D	CDX70300	GSBRNA2T00136453001	Exocyst complex component Exo70	AT5G03540	0.409223	0.0325031	0.00710063	0.103427	0.374442	0.319331	1	1	0.455797	0.563722	1	0.0528142	1	0.837651	0.9119
BnaA10g26520D	CDX70303	GSBRNA2T00136456001	Cyclin, N-terminal	AT3G11520	1	9.69e-10	0.130167	0.341695	0.027494	0.0808035	1	1	0.255261	0.649267	1	1	1	1	0.86279
BnaA10g26550D	CDX70306	GSBRNA2T00136459001		AT5G03460	0.311048	0.00034743	0.053165	0.000404275	0.384423	0.406372	1	1	0.392482	0.668506	1	0.0570049	1	0.837651	0.9119
BnaA10g26560D	CDX70307	GSBRNA2T00136460001	Domain of unknown function DUF4050	AT5G03440	0.364338	1.35e-08	1	0.212876	0.432388	0.331532	1	1	0.177922	1	1	0.129737	1	0.790415	0.9119
BnaA10g26570D	CDX70308	GSBRNA2T00136461001	MoaB/Mog domain	AT5G03430	0.243991	0.0344897	0.00796386	0.219876	0.196242	0.143405	1	1	0.486012	0.666095	1	0.252174	1	0.837651	0.9119
BnaA10g26580D	CDX70309	GSBRNA2T00136462001	E2F/DP family, winged-helix DNA-binding domain	AT5G03420	0.233415	0.000738917	0.015275	0.148302	0.428331	0.428876	1	1	0.503816	0.562063	1	0.0710055	1	0.837651	0.9119
BnaA10g26610D	CDX70312	GSBRNA2T00136465001	OTU domain	AT5G03330	0.669967	1.06e-05	0.144874	0.407937	0.797611	0.715972	1	1	0.204852	0.316653	1	0.438015	1	0.756438	1
BnaA10g26640D	CDX70315	GSBRNA2T00136468001	Adenosine kinase	AT5G03300	0.33404	0.00198122	0.00531027	0.0866218	0.205262	0.0596011	1	1	0.517667	0.519263	1	0.141712	1	0.837651	0.833273
BnaA10g26650D	CDX70316	GSBRNA2T00136469001	Isocitrate dehydrogenase NAD-dependent	AT5G03290	0.392211	0.0522707	0.00151634	0.0179326	0.398296	0.327654	1	1	0.283793	0.625123	1	0.249127	1	0.807225	0.921371
BnaA10g26670D	CDX70318	GSBRNA2T00136471001	NRAMP family	AT5G03280	0.421628	0.00460942	0.0262655	0.0569313	0.458923	0.331391	1	1	0.383621	0.609608	1	0.0122298	1	0.837651	0.9119
BnaA10g26700D	CDX70321	GSBRNA2T00136476001	Senescence regulator S40	AT5G03230	0.00424396	0.0550282	0.594033	0.00398097	0.345765	0.157431	1	1	0.728643	0.583006	1	0.0277845	1	1	1
BnaA10g26710D	CDX70322	GSBRNA2T00136477001	Mediator complex, subunit Med7	AT5G03500	1	0.337965	0.0902332	0.793913	0.914143	0.753199	1	1	0.479419	0.600787	1	2.2e-05	1	1	0.8319
BnaA10g26720D	CDX70323	GSBRNA2T00136479001		AT5G03210	0.694332	0.0849834	0.0028055	0.203997	0.421073	0.338651	1	1	0.416278	0.662756	1	0.0402512	1	1	1
BnaA10g26760D	CDX70327	GSBRNA2T00136484001	DnaJ domain	AT5G03160	0.419942	0.0709601	0.00414738	0.0441885	0.407714	0.431906	1	1	0.56686	0.690462	1	0.0436718	1	0.837651	0.885985
BnaA10g26800D	CDX70331	GSBRNA2T00136490001		AT5G03060	0.52632	0.494325	1.57e-05	0.0263081	0.413034	0.413414	1	1	0.173397	0.302631	1	1	1	0.837651	1
BnaA10g26810D	CDX70332	GSBRNA2T00136491001			0.0658784	0.00426266	0.0179955	0.0914256	0.397327	0.243612	1	1	0.37792	0.555088	1	0.120972	1	0.832253	0.9119
BnaA10g26850D	CDX70336	GSBRNA2T00136495001	Ribosomal protein S23, eukaryotic/archaeal	AT5G02960	0.350989	4.41e-06	9.77e-05	0.416756	0.18286	0.3027	1	1	0.126152	0.690093	1	1	0.899169	0.96616	0.695446
BnaA10g26860D	CDX70337	GSBRNA2T00136496001	F-box domain	AT5G02910	0.390668	0.00056554	0.103347	0.0227889	0.395441	0.233662	1	1	0.151377	0.658527	1	0.242535	1	0.772269	0.726713
BnaA10g26870D	CDX70338	GSBRNA2T00136497001	Transferase	AT5G02890	0.00167709	0.303252	0.0313176	0.383266	0.620227	0.407376	1	1	0.186625	0.465591	1	0.553498	1	0.831942	0.9119
BnaA10g26880D	CDX70339	GSBRNA2T00136498001	Ribosomal protein L4/L1e	AT5G02870	0.320255	0.0950752	0.000775997	0.436586	0.173228	0.938337	1	1	0.515603	0.508009	1	0.00100737	1	0.802418	0.9119
BnaA10g26900D	CDX70341	GSBRNA2T00136500001	SANT/Myb domain	AT5G02840	0.470071	2.53e-05	0.0759287	0.15715	0.0990954	0.261572	1	1	0.198821	0.622537	1	0.0374596	1	0.837651	0.767607
BnaA10g26920D	CDX70343	GSBRNA2T00136502001	Spo11/DNA topoisomerase VI subunit A	AT5G02820	0.373193	0.0250735	0.00473455	0.107205	0.276189	0.152211	1	1	0.579634	0.461181	1	0.316875	1	0.837651	0.838116
BnaA10g26930D	CDX70344	GSBRNA2T00136503001	Signal transduction response regulator, receiver domain	AT5G02810	1	0.146509	0.00028793	1	0.000263522	0.64445	1	1	0.0734018	1	1	1.41e-08	1	0.838275	0.9119
BnaA10g26950D	CDX70346	GSBRNA2T00136508001		AT5G47580	0.442488	0.00250491	0.000522215	0.199914	0.449029	0.465933	1	1	0.325362	0.253291	1	0.130966	1	0.747656	0.9119
BnaA10g26960D	CDX70347	GSBRNA2T00136510001		AT5G02770	0.349699	0.0782765	0.0355743	0.0166834	0.466711	0.232123	1	1	0.261823	0.675891	1	0.00146881	1	0.837651	0.844579
BnaA10g26990D	CDX70350	GSBRNA2T00136514001	Nucleotide-binding alpha-beta plait domain superfamily	AT5G02740	0.431135	0.047058	0.000588256	0.106235	0.41672	0.177968	1	1	0.468775	0.394738	1	0.1474	1	0.837651	0.9119
BnaC03g04390D	CDX70355	GSBRNA2T00140134001	Peptidase M3A/M3B catalytic domain	AT5G10540	0.0635727	2.38e-08	0.103971	0.0678462	0.00332784	0.185324	1	1	0.467998	0.62488	1	0.250758	1	0.466579	0.302589
BnaC03g04400D	CDX70356	GSBRNA2T00140135001	NET domain		0.298168	6.52e-09	7.75e-05	1	0.137108	0.00672213	1	1	1	0.566504	1	0.26345	1	0.837651	0.62588
BnaC03g04410D	CDX70357	GSBRNA2T00140136001	Bromodomain	AT5G10550	0.408686	0.323991	0.0783458	0.203103	0.460759	0.271845	1	1	0.230587	0.655554	1	0.00626014	1	0.837651	1
BnaC03g04430D	CDX70359	GSBRNA2T00140139001			0.603758	0.0629485	9.75e-05	0.572358	0.0927622	1	1	1	0.367082	0.534041	1	0.117415	1	0.837651	0.9119
BnaC03g04450D	CDX70361	GSBRNA2T00140142001	Flowering-promoting factor 1	AT5G10625	0.209472	0.00635802	0.00780579	0.34399	0.554747	0.192642	1	1	0.212395	0.793473	1	0.358294	1	0.798649	0.732478
BnaC03g04460D	CDX70362	GSBRNA2T00140144001	Transcription factor, GTP-binding domain	AT5G10630	1	3.1e-07	0.0777285	0.0398892	0.0193902	0.126343	1	1	1	0.452951	1	1	1	0.773591	0.423101
BnaC03g04470D	CDX70363	GSBRNA2T00140145001	Zinc finger, RING-type	AT5G10650	0.00926138	0.000482259	8.74e-07	1	0.0134186	0.293683	1	1	0.0729698	0.0565437	1	0.148696	1	0.737418	1
BnaC03g04480D	CDX70364	GSBRNA2T00140150001		AT5G10660	0.352628	0.0332278	5.59e-05	0.575415	0.23784	0.309214	1	1	0.469626	0.474073	1	0.679466	1	0.837651	1
BnaC03g04490D	CDX70365	GSBRNA2T00140151001	Peptidyl-tRNA hydrolase, PTH2	AT5G10700	0.483985	0.000748963	0.182893	1	0.337115	0.0151387	1	1	1	0.535774	1	0.0855588	1	0.794474	0.944387
BnaC03g04500D	CDX70366	GSBRNA2T00140152001	Centromere protein O	AT5G10710	0.399054	3.43e-10	0.0225709	0.0519018	0.16941	0.147307	1	1	0.510701	0.454277	1	0.204187	1	0.325817	0.9119
BnaC03g04520D	CDX70368	GSBRNA2T00140155001	Protein ENHANCED DISEASE RESISTANCE 2, C-terminal	AT5G10750	1	0.00196496	0.297669	0.0934375	1	0.674787	1	1	0.0566207	1	1	1	1	0.837651	1
BnaC03g04530D	CDX70369	GSBRNA2T00140156001	TMEM85/ER membrane protein complex subunit 4	AT5G10780	0.298087	1.9e-08	0.625632	0.115736	0.0194731	0.0355009	1	1	1	0.474269	1	1	1	0.677743	0.768271
BnaC03g04540D	CDX70370	GSBRNA2T00140158001	Nonaspanin (TM9SF)	AT5G10840	1	2.11e-09	0.0742687	0.229842	0.0915449	0.0237711	1	1	0.063274	0.627785	1	0.323207	1	0.834159	0.9119
BnaC03g04550D	CDX70371	GSBRNA2T00140159001	Nonaspanin (TM9SF)		0.339735	5.92e-05	0.0885322	0.0276268	0.524749	0.536858	1	1	0.422564	0.432389	1	0.175571	1	0.837651	1
BnaC03g04580D	CDX70374	GSBRNA2T00140166001	Homeobox domain	AT5G11060	9.33e-06	1	2.1e-06	0.0691691	0.0431994	0.255345	1	1	0.424768	0.681074	1	0.087004	1	0.707226	1
BnaC03g04590D	CDX70375	GSBRNA2T00140167001	Histone H3/CENP-A		0.971692	2.46e-05	1	0.0324852	0.265446	0.347015	1	1	1	0.714943	1	0.103363	1	0.315528	1
BnaC03g04600D	CDX70376	GSBRNA2T00140168001	Ribonuclease CAF1	AT5G10960	0.183315	9.21e-10	0.000502005	0.00715171	0.371668	0.485892	1	1	0.515127	0.401329	1	0.19106	1	0.801253	0.9119
BnaC03g04640D	CDX70380	GSBRNA2T00140174001		AT5G11090	1	0.000876975	5.55e-05	0.000685046	0.100488	0.859813	1	1	0.266713	0.0282472	1	1	1	0.93916	0.837002
BnaC03g04660D	CDX70382	GSBRNA2T00140183001	Sucrose synthase	AT5G11110	0.0489673	0.000399767	0.027078	1	0.0195004	0.498606	1	1	0.549107	0.541144	1	0.0563418	1	0.787508	0.190396
BnaC03g04670D	CDX70383	GSBRNA2T00140184001	Helicase, C-terminal	AT5G11170	0.752296	3.55e-07	0.000950353	0.097233	0.0100073	0.0129182	1	1	1	0.641409	1	0.00555185	1	0.837651	0.621893
BnaC03g04680D	CDX70384	GSBRNA2T00140185001	Sugar phosphate transporter domain	AT5G11230	0.113085	4.53e-05	1.02e-05	0.149546	0.0381523	0.452515	1	1	0.501843	0.132368	1	1	1	0.611346	0.892756
BnaC03g04710D	CDX70387	GSBRNA2T00140190001	E3 Ubiquitin ligase, GIDE-type		0.420514	1.43e-07	0.104009	0.179383	0.0397646	0.0466707	1	1	0.284446	0.38166	1	0.31097	1	0.591825	0.783563
BnaC03g04720D	CDX70388	GSBRNA2T00140191001	E3 Ubiquitin ligase, GIDE-type		1	2.07e-09	0.213907	0.550771	0.00371793	0.228921	1	1	0.702225	0.563722	1	0.0242448	1	0.945798	0.763147
BnaC03g04730D	CDX70389	GSBRNA2T00140193001	E3 Ubiquitin ligase, GIDE-type		0.206055	7.46e-08	0.120309	0.0208211	0.0133071	0.176155	1	1	0.212283	0.428959	1	0.301543	1	0.662999	0.470394
BnaC03g04740D	CDX70390	GSBRNA2T00140195001	E3 Ubiquitin ligase, GIDE-type		0.266922	3.97e-06	0.0837672	0.032162	0.130206	0.0886384	1	1	0.453104	0.297834	1	0.216351	1	0.838504	0.804465
BnaC03g04750D	CDX70391	GSBRNA2T00140196001			0.518529	0.0578479	0.000515036	0.0412642	0.597801	0.578549	1	1	0.68488	0.800874	1	0.510292	1	0.838523	0.36568
BnaC03g04780D	CDX70394	GSBRNA2T00140199001	RNA recognition motif domain	AT5G11470	0.391874	0.00232818	0.0103963	0.000164203	0.380278	0.449023	1	1	0.486841	0.686879	1	0.240072	1	0.837651	0.9119
BnaC03g04790D	CDX70395	GSBRNA2T00140200001	GTP binding domain	AT5G11480	0.56641	5.85e-05	2.57e-05	0.107916	0.326193	0.314818	1	1	0.402952	0.798771	1	0.169523	1	0.615089	0.9119
BnaC03g04800D	CDX70396	GSBRNA2T00140201001	Clathrin/coatomer adaptor, adaptin-like, N-terminal	AT5G11490	0.16813	5.9e-07	0.385744	0.00107231	0.0515206	0.286403	1	1	1	1	1	0.00989666	1	0.412573	0.541021
BnaC03g04830D	CDX70399	GSBRNA2T00140204001	Aspartate/other aminotransferase	AT5G11520	0.0195699	5.64e-06	1	0.921821	0.408272	1	1	1	0.0961492	0.082584	1	0.242485	1	1	0.213985
BnaC03g04840D	CDX70400	GSBRNA2T00140205001	Protein EMBRYONIC FLOWER 1	AT5G11530	0.732966	2.42e-08	0.81357	0.0864583	0.0479393	0.247311	1	1	0.454127	0.424735	1	0.233614	1	1	0.273355
BnaC03g04930D	CDX70409	GSBRNA2T00140215001	Malic oxidoreductase	AT5G11670	0.418324	3.56e-05	0.00176227	0.395605	0.263658	0.0519371	1	1	0.374754	0.611309	1	0.0217489	1	1	0.213985
BnaC03g04940D	CDX70410	GSBRNA2T00140217001		AT5G11680	0.372143	4.2e-08	0.398762	0.631044	0.0587464	0.0500199	1	1	1	0.332525	1	0.770704	1	0.837492	0.640637
BnaC03g04950D	CDX70411	GSBRNA2T00140218001		AT5G11690	0.742243	0.00520741	0.142263	0.307628	0.391031	0.0169257	1	1	0.158686	0.67124	1	0.02272	1	1	0.918277
BnaC03g04970D	CDX70413	GSBRNA2T00140220001		AT5G11700	0.911568	2.53e-07	0.801613	6.29e-05	0.433225	0.654803	1	1	0.74174	0.716772	1	0.00535252	1	0.837651	0.734743
BnaC03g04980D	CDX70414	GSBRNA2T00140222001	Glycoside hydrolase family 31	AT5G11720	0.152136	4.37e-07	0.267536	0.000852363	0.0791731	0.445233	1	1	0.788075	0.593341	1	0.041574	1	0.347982	0.490612
BnaC03g04990D	CDX70415	GSBRNA2T00140223001	Zinc finger, RING-type		0.184849	0.00047222	0.0904472	0.0984308	0.43873	0.549046	1	1	0.555721	0.733073	1	0.482239	1	0.837651	0.925376
BnaC03g05000D	CDX70416	GSBRNA2T00140224001	Glycosyl transferase, family 14	AT5G11730	0.484444	8.53e-05	0.00822405	0.160069	0.0861431	0.285397	1	1	0.45735	0.542124	1	0.174293	1	1	1
BnaC03g05020D	CDX70418	GSBRNA2T00140226001		AT5G11740	0.793454	6e-05	0.717016	0.000589147	0.344786	0.432113	1	1	0.6103	0.0997575	1	0.2012	1	0.837651	0.598725
BnaC03g05030D	CDX70419	GSBRNA2T00140228001	Ribosomal protein L19	AT4G11630	0.31292	3.51e-06	0.012481	0.143738	0.0286906	0.0545798	1	1	1	1	1	0.0265271	1	0.718163	0.667107
BnaC03g05040D	CDX70420	GSBRNA2T00140229001	OTU domain		0.504601	4.6e-07	0.0488864	0.28444	0.0832297	0.161133	1	1	0.499731	0.385398	1	0.385136	1	0.747656	0.905544
BnaC03g05050D	CDX70421	GSBRNA2T00140230001	NADH:ubiquinone oxidoreductase-like, 20kDa subunit	AT5G11770	0.429619	1.71e-09	0.00434753	0.0185492	0.0328419	0.184247	1	1	0.486439	0.508009	1	0.824867	1	0.750156	0.5335
BnaC03g05060D	CDX70422	GSBRNA2T00140231001	NDRG	AT5G11790	0.462282	0.00154778	0.766991	0.726864	0.414226	0.376826	1	1	0.130589	0.628279	1	1	1	0.837651	1
BnaC03g05070D	CDX70423	GSBRNA2T00140232001		AT5G11810	0.129226	7.12e-07	1	0.372123	0.0161365	0.0977973	1	1	0.474458	0.611954	1	0.440219	1	0.680497	0.761699
BnaC03g05080D	CDX70424	GSBRNA2T00140233001	CGLD27-like	AT5G11840	0.470902	3.92e-06	0.163611	0.0217472	0.166037	0.389247	1	1	0.467713	0.341869	1	0.314941	1	0.837651	0.6899
BnaC03g05090D	CDX70425	GSBRNA2T00140235001	Protein kinase domain	AT5G11850	0.14604	4.5e-05	0.0513233	0.00352773	0.369827	0.320368	1	1	0.437835	0.663993	1	0.141549	1	0.747454	0.898523
BnaC03g05100D	CDX70426	GSBRNA2T00140236001	FCP1 homology domain	AT5G11860	0.690639	1.68e-07	0.0334082	0.0181783	0.0948977	0.149552	1	1	0.3973	0.61587	1	0.300778	1	0.427204	0.494285
BnaC03g05110D	CDX70427	GSBRNA2T00140237001	Ornithine/DAP/Arg decarboxylase	AT5G11880	1	1.24e-06	4.13e-07	0.0487371	0.00439439	0.0400491	1	1	0.468286	0.772211	1	0.0639523	1	0.671491	0.785308
BnaC03g05120D	CDX70428	GSBRNA2T00140239001		AT5G11890	0.8108	5.71e-07	0.699168	0.93399	0.173966	0.14287	1	1	0.345742	0.530593	1	1	1	0.837651	0.746923
BnaC03g05130D	CDX70429	GSBRNA2T00140240001	SUI1 domain		0.591968	7.32e-07	0.0124327	1	0.00856958	0.00907047	1	1	0.605289	0.565741	1	1	1	0.837651	0.827999
BnaC03g05140D	CDX70430	GSBRNA2T00140241001	Serine aminopeptidase, S33	AT5G11910	0.272463	1.98e-06	0.0440895	0.144156	0.146375	0.453745	1	1	0.440584	0.406183	1	0.253868	1	0.837651	0.9119
BnaC03g05180D	CDX70434	GSBRNA2T00140245001	Glutaredoxin	AT5G11930	0.00146496	0.0290521	0.0105776	0.0944177	0.246998	0.340535	1	1	0.550774	0.653401	1	0.276284	1	0.837651	0.795272
BnaC03g05210D	CDX70437	GSBRNA2T00140249001	Protein of unknown function DUF3511	AT5G11970	0.0100067	3.71e-05	5.3e-06	0.916221	1	1	1	1	1	0.403716	1	0.00268648	1	1	0.290024
BnaC03g05220D	CDX70438	GSBRNA2T00140251001	Conserved oligomeric Golgi complex subunit 8	AT5G11980	0.173576	1.01e-07	0.0140923	0.000300909	0.0172754	0.109987	1	1	1	0.402847	1	0.110141	1	0.837651	0.535022
BnaC03g05230D	CDX70439	GSBRNA2T00140252001		AT5G11990	0.0120425	0.233413	1.15e-06	0.0262986	0.403518	0.552287	1	1	0.0341258	0.507236	1	0.0431503	1	0.837651	0.876401
BnaC03g05250D	CDX70441	GSBRNA2T00140255001	Carbon-nitrogen hydrolase	AT5G12040	0.14514	3.84e-08	0.00668953	0.0878904	0.224887	0.339539	1	1	0.530512	0.666095	1	0.244282	1	0.837651	0.844649
BnaC03g05280D	CDX70444	GSBRNA2T00140261001	Plant self-incompatibility S1	AT5G12060	0.910037	0.707464	0.321071	0.0863791	0.64529	0.229037	1	1	0.504321	0.633236	1	0.000596338	1	1	0.9119
BnaC03g05320D	CDX70448	GSBRNA2T00140267001	Mechanosensitive ion channel MscS	AT5G12080	0.668624	3.16e-07	5.12e-07	4.75e-06	0.411011	0.617963	1	1	0.205592	0.727543	1	0.376923	1	0.861646	0.497593
BnaC03g05330D	CDX70449	GSBRNA2T00140268001	UBA-like superfamily	AT5G12120	0.358613	2.81e-09	0.0160615	0.105602	0.0880811	0.499891	1	1	0.316512	0.544332	1	0.144316	1	0.815792	0.821246
BnaC03g05350D	CDX70451	GSBRNA2T00140271001	RNA recognition motif domain	AT5G12190	0.653219	0.000132803	0.16181	0.190478	0.0321392	0.362274	1	1	0.270993	0.805868	1	0.261894	1	0.837651	1
BnaC03g05360D	CDX70452	GSBRNA2T00140272001	PFTB repeat	AT5G12210	0.398978	0.000948546	0.0216861	0.156702	0.235252	0.506084	1	1	0.451205	0.687761	1	0.327602	1	0.837651	0.9119
BnaC03g05390D	CDX70455	GSBRNA2T00140278001	Las1-like	AT5G12220	1	0.00700854	0.212033	0.583701	0.0370544	0.326451	1	1	1	0.780695	1	0.00406937	1	0.692613	0.904666
BnaC03g05400D	CDX70456	GSBRNA2T00140279001		AT5G12230	0.492043	0.000402285	0.0934401	0.035666	0.0569483	0.185201	1	1	0.419371	0.674559	1	0.273958	1	0.782061	0.570969
BnaC03g05420D	CDX70458	GSBRNA2T00140281001		AT5G12240	1	0.000584218	0.0614029	0.12323	0.00582786	0.265817	1	1	0.858158	0.844993	1	0.637399	1	1	0.9119
BnaC03g05460D	CDX70462	GSBRNA2T00140285001	Nuclear control of ATP synthase 2	AT5G12290	0.42185	1.31e-05	0.306254	0.00305747	0.265741	0.24889	1	1	1	0.433074	1	0.73662	1	0.7441	0.737093
BnaC03g05520D	CDX70468	GSBRNA2T00140292001	Aspartic peptidase A1 family	AT4G22050	0.606877	0.0564998	0.0374708	0.0705342	0.500005	0.53927	1	1	1	1	1	0.00864763	1	0.715056	0.748341
BnaC03g05540D	CDX70470	GSBRNA2T00140295001	F-box domain		0.316438	0.0506601	0.000536741	1	0.0742007	0.339514	1	1	0.319211	0.495401	1	1	1	0.863728	1
BnaC03g05550D	CDX70471	GSBRNA2T00140296001	Zinc finger, RING-type	AT5G12310	0.14684	1.11e-06	0.00629321	0.127287	0.409557	0.493772	1	1	0.513531	0.649329	1	0.0135593	1	0.579676	0.862489
BnaC03g05560D	CDX70472	GSBRNA2T00140297001	Exocyst complex component Sec10-like	AT5G12370	0.420845	2.12e-08	0.532452	0.0151104	0.00988447	0.102517	1	1	0.514306	0.529715	1	0.175531	1	0.679992	0.616869
BnaC03g05570D	CDX70473	GSBRNA2T00140298001	Zinc finger, PHD-type	AT5G12400	0.427725	4.45e-08	0.0300126	0.0184406	0.288937	0.271021	1	1	0.47599	0.318704	1	0.250794	1	0.802418	0.9119
BnaC03g05580D	CDX70474	GSBRNA2T00140299001	THUMP domain	AT5G12410	0.326419	5.47e-08	0.00112384	0.00175685	0.188542	0.061848	1	1	0.23243	1	1	1	1	0.510176	0.300453
BnaC03g05610D	CDX70477	GSBRNA2T00140303001	RNA recognition motif domain	AT5G12440	0.61288	5.9e-06	0.650097	0.0035475	0.256617	0.0541641	1	1	0.956662	0.94743	1	1	1	0.224884	0.804026
BnaC03g05630D	CDX70479	GSBRNA2T00140305001	Protein RETICULATA-related	AT5G12470	0.5398	9.53e-08	0.0492087	0.00234715	0.0254102	0.598879	1	1	0.888889	1	1	0.432784	1	0.691251	0.837739
BnaC03g05650D	CDX70481	GSBRNA2T00140309001		AT5G12900	0.52465	0.285994	9e-05	0.00105182	0.682	0.711635	1	1	0.133084	0.670858	1	0.459635	1	0.633605	0.871177
BnaC03g05670D	CDX70483	GSBRNA2T00140311001		AT5G12930	0.0105378	0.000643188	2.79e-07	0.37338	0.00198658	0.485873	1	1	0.316413	0.403166	1	0.588542	1	0.728254	0.9119
BnaC03g05680D	CDX70484	GSBRNA2T00140312001	Six-hairpin glycosidase superfamily	AT5G12960	0.794164	3.51e-10	0.000260127	0.00929934	0.0432834	0.268603	1	1	0.228145	0.42456	1	0.488631	1	0.837651	0.9119
BnaC03g05690D	CDX70485	GSBRNA2T00140313001	C2 domain	AT5G12970	0.809753	0.101117	0.169995	1	0.189519	0.174985	1	1	0.0652773	0.356424	1	0.00465125	1	0.879817	0.927947
BnaC03g05700D	CDX70486	GSBRNA2T00140314001	Armadillo-like helical	AT5G12980	0.131119	0.000428257	1.03e-05	0.374646	0.0183866	0.210255	1	1	0.127877	0.31811	1	0.12243	1	0.82881	1
BnaC03g05720D	CDX70488	GSBRNA2T00140316001	ENT domain	AT5G13020	0.498039	8.82e-10	0.0023237	1.45e-05	0.0996393	0.107176	1	1	0.350227	0.740044	1	0.119757	1	0.762835	0.897426
BnaC03g05740D	CDX70490	GSBRNA2T00140318001	Uncharacterised protein family UPF0061	AT5G13030	1	3.4e-07	0.424241	0.00283365	0.0181938	0.587307	1	1	0.468562	0.156385	1	0.358869	1	0.519739	0.92443
BnaC03g05770D	CDX70493	GSBRNA2T00140321001		AT5G13090	0.0136004	1	1	0.0507649	0.436014	0.367945	1	1	0.589026	0.83719	1	0.00565014	1	0.881419	0.841114
BnaC03g05780D	CDX70494	GSBRNA2T00140322001	Glucose-6-phosphate dehydrogenase	AT5G13110	1	0.235138	0.0343549	0.000314211	0.12495	0.311411	1	1	0.0391254	1	1	0.407685	1	0.837651	1
BnaC03g05810D	CDX70497	GSBRNA2T00140326001	GH3 family	AT5G13320	0.442816	0.164002	3.6e-07	0.0118012	0.352763	0.421174	1	1	0.669267	0.666057	1	0.503851	1	0.837651	0.87837
BnaC03g05820D	CDX70498	GSBRNA2T00140327001	AP2/ERF domain	AT5G13330	0.00335825	0.827557	0.378741	1	0.0772114	0.723717	1	1	0.640462	0.145739	1	0.0816326	1	0.396641	0.835206
BnaC03g05830D	CDX70499	GSBRNA2T00140328001	GH3 family	AT5G13350	0.25805	0.401883	0.000101828	1	0.70978	0.540715	1	1	0.248032	0.149453	1	1	1	0.520592	0.249522
BnaC03g05850D	CDX70501	GSBRNA2T00140330001	Transaldolase/Fructose-6-phosphate aldolase	AT5G13420	0.252654	0.305404	0.112211	0.00217623	0.386344	0.467389	1	1	0.419022	0.626782	1	0.573181	1	0.832253	0.817467
BnaC03g05880D	CDX70504	GSBRNA2T00140333001	ATPase, OSCP/delta subunit	AT5G13450	0.810544	0.000147812	0.0245271	0.259477	0.856505	0.342737	1	1	0.0412339	0.672243	1	0.0393695	1	0.257276	0.375553
BnaC03g05890D	CDX70505	GSBRNA2T00140334001	IQ motif, EF-hand binding site	AT5G13460	0.0297281	0.172484	4.85e-05	0.0754619	0.634378	0.417025	1	1	0.61759	0.683863	1	0.893878	1	0.755576	0.857288
BnaC03g05910D	CDX70507	GSBRNA2T00140336001	Mitochondrial carrier protein	AT5G13490	0.33461	0.0436155	0.000243357	0.0986575	0.326486	0.17963	1	1	0.278393	0.58919	1	0.0576763	1	0.800779	0.887393
BnaC03g05940D	CDX70510	GSBRNA2T00140339001	SLC26A/SulP transporter	AT5G13550	0.1336	0.636989	0.00324516	0.0999096	0.207668	0.617137	1	1	0.0141142	0.724526	1	0.0588397	1	1	1
BnaC03g05980D	CDX70514	GSBRNA2T00140343001	CobN/magnesium chelatase	AT5G13630	0.397737	0.622296	0.319289	0.00125369	0.110784	0.109987	1	1	0.591091	0.723471	1	0.00103724	1	0.837651	0.437641
BnaC03g05990D	CDX70515	GSBRNA2T00140345001	Jas TPL-binding domain	AT5G13660	0.0462209	0.434714	5.16e-10	0.018162	0.0814344	0.304385	1	1	0.315664	0.203716	1	0.256569	1	0.697276	0.918272
BnaC03g06010D	CDX70517	GSBRNA2T00140348001	Tetracycline resistance protein TetA/multidrug resistance protein MdtG	AT5G13740	0.3884	0.182401	4.92e-06	0.271475	0.266231	1	1	1	0.181761	0.583135	1	0.0206158	1	0.554002	0.9119
BnaC03g06030D	CDX70519	GSBRNA2T00140350001	Transcription factor, MADS-box	AT5G13790	0.422888	0.0121588	0.0107443	0.0193783	0.0298499	0.32273	1	1	0.196213	1	1	0.0083643	1	1	1
BnaC03g06040D	CDX70520	GSBRNA2T00140351001	Alpha/beta hydrolase fold-1	AT5G13800	0.515133	0.000273665	0.162594	0.255465	0.460691	0.353544	1	1	0.08907	0.37836	1	0.21962	1	0.818955	0.915045
BnaC03g06070D	CDX70523	GSBRNA2T00140354001	WD40 repeat	AT5G13840	0.418396	0.0894037	0.000112652	0.145428	0.318784	0.648046	1	1	0.165846	0.674035	1	0.00151407	1	1	1
BnaC03g06090D	CDX70525	GSBRNA2T00140356001	Protein of unknown function DUF761, plant	AT5G13880	0.00540306	0.377043	0.145484	0.120273	0.317088	0.66764	1	1	0.478416	0.893254	1	1	1	0.46621	0.9119
BnaC03g06120D	CDX70528	GSBRNA2T00140359001	Chalcone/stilbene synthase, N-terminal	AT5G13930	0.00841773	0.193386	1.09e-11	0.000143192	0.00334878	0.406263	1	1	0.561888	0.660848	1	1	1	0.651616	0.9119
BnaC03g06140D	CDX70530	GSBRNA2T00140361001	SET domain	AT5G13960	0.733586	0.285278	3.42e-08	0.0105942	1	0.456734	1	1	0.433438	0.380772	1	0.415734	1	0.837651	1
BnaC03g06150D	CDX70531	GSBRNA2T00140362001	Glycoside hydrolase family 38, N-terminal domain	AT5G13980	0.813187	0.702367	0.00434974	0.000469001	0.16221	0.0852558	1	1	0.0908713	0.488937	1	1	1	0.845091	0.9119
BnaC03g06200D	CDX70536	GSBRNA2T00140368001		AT5G14030	0.427279	0.00557099	0.566694	0.246409	1	0.626131	1	1	0.241201	0.702776	1	0.00413089	1	0.568338	0.606898
BnaC03g06210D	CDX70537	GSBRNA2T00140369001	Mitochondrial substrate/solute carrier	AT5G14040	0.431915	0.0812053	0.000522402	0.190595	0.472281	0.229695	1	1	0.0267913	0.682578	1	0.0725814	1	0.712875	0.9119
BnaC03g06220D	CDX70538	GSBRNA2T00140371001	Aspartate/glutamate/uridylate kinase	AT5G14060	0.215972	0.126329	1.27e-12	4.56e-07	0.576664	1	1	1	0.0782077	0.0631706	1	0.473083	1	0.867304	0.9119
BnaC03g06270D	CDX70543	GSBRNA2T00140380001	Nodulin-like	AT5G14120	0.00188402	1	0.00993674	0.02102	0.283229	0.123089	1	1	0.469626	1	1	0.0822819	1	0.837651	1
BnaC03g06280D	CDX70544	GSBRNA2T00140381001	Zinc finger C2H2-type	AT5G14140	0.546743	0.301883	0.0177063	0.120668	0.561284	0.0466707	1	1	0.436549	0.817792	1	0.00339341	1	1	0.939197
BnaC03g06310D	CDX70547	GSBRNA2T00140384001	Protein kinase domain		0.111386	1	5.65e-07	0.000722195	0.182649	1	1	1	0.232807	1	1	0.260101	1	0.949681	1
BnaC03g06320D	CDX70548	GSBRNA2T00140386001	Ankyrin repeat		0.110174	0.132488	0.00194138	1	0.0254102	1	1	1	0.641362	0.631243	1	0.00532266	1	0.369647	0.580511
BnaC03g06330D	CDX70549	GSBRNA2T00140387001	Phosducin, thioredoxin-like domain	AT5G14240	0.419419	0.0141946	0.00359301	0.00506092	0.438167	0.425981	1	1	0.387453	0.619286	1	0.213155	1	0.837651	0.891911
BnaC03g06390D	CDX70555	GSBRNA2T00140394001	Ribosomal protein S13	AT5G14320	0.810111	0.47953	0.203742	0.176173	0.481817	0.476339	1	1	0.542833	0.665177	1	7.5e-05	1	0.788457	0.910866
BnaC03g06420D	CDX70558	GSBRNA2T00140397001	Pentatricopeptide repeat	AT5G14350	0.451049	0.00112542	0.044935	0.290063	0.451314	0.60462	1	1	0.457838	0.718234	1	0.520164	1	0.544546	0.876945
BnaC03g06440D	CDX70560	GSBRNA2T00140399001	Ubiquitin domain	AT5G14360	0.0607306	0.205839	2.54e-05	0.0392265	0.404185	0.671056	1	1	0.405101	0.675891	1	0.337311	1	0.834113	0.912793
BnaC03g06450D	CDX70561	GSBRNA2T00140400001	CCT domain		0.355598	0.197363	0.00843963	0.00876175	0.249992	0.530029	1	1	0.833658	0.414838	1	0.262083	1	0.696631	0.956046
BnaC03g06480D	CDX70564	GSBRNA2T00140404001	Zinc finger, RING-type	AT5G14420	0.00857628	0.119391	1	0.357951	0.7437	1	1	1	1	0.0096069	1	1	1	0.837651	0.580767
BnaC03g06550D	CDX70571	GSBRNA2T00140412001	BRCT domain	AT5G14520	0.611887	0.0035985	0.295685	1	0.0772114	0.601548	1	1	0.112826	1	1	0.688327	1	0.837651	0.9119
BnaC03g06570D	CDX70573	GSBRNA2T00140414001	Isocitrate dehydrogenase NADP-dependent	AT5G14590	0.446695	0.0507464	0.00772718	0.121211	0.413129	0.397608	1	1	0.325011	0.666365	1	0.199249	1	0.837651	0.796975
BnaC03g06580D	CDX70574	GSBRNA2T00140415001	Protein kinase domain	AT5G14640	0.686978	0.30187	0.0584668	0.295443	0.572051	0.0542446	1	1	0.81616	1	1	0.00420627	1	0.524608	0.658072
BnaC03g06620D	CDX70578	GSBRNA2T00140419001	Pyrroline-5-carboxylate reductase	AT5G14800	0.00140953	8.65e-05	0.00363715	0.102374	0.149917	0.321716	1	1	0.106917	0.72163	1	0.00453899	1	0.837651	0.907322
BnaC03g06630D	CDX70579	GSBRNA2T00140420001	UDP-glucuronosyl/UDP-glucosyltransferase	AT5G14860	0.130208	0.236729	8.38e-10	0.000735718	0.281037	0.251533	1	1	0.178636	0.265125	1	0.0190685	1	0.833719	1
BnaC03g06640D	CDX70580	GSBRNA2T00140421001	Gibberellin regulated protein	AT5G14910	0.872544	0.501203	0.00992385	0.485117	1	0.0634486	1	1	1	1	1	3.69e-05	1	0.78865	0.153971
BnaC03g06650D	CDX70581	GSBRNA2T00140422001	Fungal lipase-like domain	AT5G14930	0.585019	1.04e-06	0.00358045	1	0.164881	0.29234	1	1	1	0.666203	1	0.590702	1	0.837651	0.827999
BnaC03g06660D	CDX70582	GSBRNA2T00140423001	Fungal lipase-like domain	AT5G14930	0.416236	0.134393	0.0914046	0.00243915	1	0.144742	1	1	0.235433	0.329426	1	0.0729648	1	0.837651	0.584797
BnaC03g06690D	CDX70585	GSBRNA2T00140426001	Galactose mutarotase-like domain superfamily	AT5G14950	0.488052	0.215375	0.00900657	0.202041	0.147156	0.665702	1	1	0.243387	0.574399	1	0.0398553	1	0.837651	0.9119
BnaC03g06700D	CDX70586	GSBRNA2T00140428001	Glycoside hydrolase family 38, N-terminal domain	AT5G14950	0.532732	0.295005	0.00139164	0.359984	0.247567	0.721081	1	1	0.361129	0.684561	1	0.121742	1	0.837651	0.92537
BnaC03g06710D	CDX70587	GSBRNA2T00140429001	Paired amphipathic helix	AT5G15020	0.397418	0.00213546	0.0933233	0.000510029	0.553662	0.382839	1	1	0.628619	0.735891	1	0.00539169	1	0.696631	0.730831
BnaC03g06720D	CDX70588	GSBRNA2T00140432001	Histidine phosphatase superfamily, clade-2	AT5G15070	0.563964	0.00120154	0.191835	0.305243	0.234677	0.193263	1	1	0.469473	0.795736	1	0.169084	1	0.770324	0.809326
BnaC03g06730D	CDX70589	GSBRNA2T00140433001	Protein kinase domain	AT5G15080	0.382054	0.00633754	0.0424976	0.134233	0.409169	0.373734	1	1	0.326122	0.386782	1	0.178659	1	0.837651	0.9119
BnaC03g06830D	CDX70599	GSBRNA2T00140443001	Ribosomal protein S4/S9, N-terminal	AT5G15200	0.645554	0.00512536	0.0154136	0.574897	0.393067	0.392658	1	1	0.288191	0.645913	1	0.0971634	1	0.530137	0.441542
BnaC03g06840D	CDX70600	GSBRNA2T00140444001	Ribosomal protein L27	AT2G16930	0.466564	0.00711807	0.0177543	0.444269	1	0.175997	1	1	0.378588	0.889708	1	1	1	0.649897	0.654199
BnaC03g06850D	CDX70601	GSBRNA2T00140445001	Gibberellin regulated protein	AT5G15230	0.529508	0.146932	3.66e-05	0.0190217	0.0107702	0.800846	1	1	0.120083	0.772323	1	0.0311813	1	1	1
BnaC03g06920D	CDX70608	GSBRNA2T00140452001	Phytocyanin domain	AT5G15350	0.186282	0.0233893	6.04e-05	0.0921069	0.407869	0.499476	1	1	0.455912	0.716268	1	0.42048	1	0.837492	1
BnaC03g06950D	CDX70611	GSBRNA2T00140455001	Ubiquitin domain	AT5G15460	0.447492	0.0263382	0.000973802	0.150189	0.409514	0.132154	1	1	0.432827	0.678162	1	0.202936	1	0.837651	0.9119
BnaC03g06960D	CDX70612	GSBRNA2T00140456001	Glycosyl transferase, family 8	AT5G15470	0.509394	0.0603571	0.000591924	0.105497	0.29482	0.307801	1	1	0.351951	0.497192	1	0.18219	1	0.850129	0.87336
BnaC03g06980D	CDX70614	GSBRNA2T00140458001	UDP-glucose/GDP-mannose dehydrogenase, N-terminal	AT3G01010	0.415756	0.0977564	1.3e-05	0.0267072	0.0128108	0.621931	1	1	0.435056	0.645536	1	0.24027	1	0.837651	1
BnaC03g07010D	CDX70617	GSBRNA2T00140462001	Pectinesterase inhibitor domain	AT3G17152	1	0.359469	1.35e-06	0.716269	0.33595	0.715259	1	1	0.610019	0.569241	1	0.0844164	1	0.837651	0.958474
BnaC03g07070D	CDX70623	GSBRNA2T00140469001	Protein of unknown function DUF688	AT5G01790	0.33121	0.291675	0.00556739	1	0.245132	0.126139	1	1	0.626809	1	1	0.286692	1	0.497572	0.25606
BnaC03g07090D	CDX70625	GSBRNA2T00140472001			0.511763	0.000121859	0.153148	0.238251	0.39218	0.276992	1	1	0.34492	0.578697	1	0.220599	1	0.5543	0.892437
BnaC03g07110D	CDX70627	GSBRNA2T00140476001	COBRA, plant	AT5G15630	0.00956364	0.215203	2.31e-09	0.0124287	0.192291	0.649589	1	1	0.00449603	0.130349	1	0.32686	1	1	0.340166
BnaC03g07130D	CDX70629	GSBRNA2T00140478001	Nucleotide-diphospho-sugar transferases	AT5G15650	0.556845	0.00145949	3.84e-05	0.0649674	0.0147119	0.256746	1	1	0.207601	0.686724	1	0.0321872	1	0.845516	0.733578
BnaC03g07150D	CDX70631	GSBRNA2T00140480001	Armadillo-type fold	AT5G15680	0.70081	0.276461	0.0374847	0.0579368	1	1	1	1	0.537306	0.709625	1	0.00412551	1	0.837651	1
BnaC03g07170D	CDX70633	GSBRNA2T00140482001	F-box domain	AT5G15710	0.147305	0.00463511	0.086371	0.191707	0.425752	0.185112	1	1	0.503092	0.593268	1	0.0685568	1	0.837651	0.9119
BnaC03g07260D	CDX70642	GSBRNA2T00140494001	Clathrin/coatomer adaptor, adaptin-like, N-terminal	AT5G11490	0.170024	0.205529	0.00998832	0.10822	0.494513	0.279913	1	1	0.405951	0.722515	1	0.225338	1	0.837651	0.9119
BnaC03g07310D	CDX70647	GSBRNA2T00140501001	GDP-fucose protein O-fucosyltransferase	AT5G15740	0.00300783	0.108543	1.77e-06	0.490976	0.0929835	0.484496	1	1	0.115685	0.729505	1	0.0385752	1	0.41385	0.9119
BnaC03g07340D	CDX70650	GSBRNA2T00140504001	Zinc finger, RING-type	AT5G15790	0.44666	0.530003	0.00880573	0.171492	0.123828	0.568129	1	1	0.331535	1	1	1	1	0.736684	0.674756
BnaC03g07400D	CDX70656	GSBRNA2T00140511001	Basic-leucine zipper domain	AT5G15830	5.76e-05	1	0.335049	1	0.237119	0.430254	1	1	0.335304	1	1	0.757106	1	0.341531	0.893428
BnaC03g07510D	CDX70667	GSBRNA2T00140523001	Protein kinase domain	AT5G16000	0.356508	0.17436	3.47e-08	0.0944747	0.415967	0.248486	1	1	0.341384	0.197436	1	0.304487	1	0.803636	0.91121
BnaC03g07550D	CDX70671	GSBRNA2T00140529001	Chaperonin TCP-1, conserved site	AT5G16070	0.360597	0.0444135	0.00341229	0.0929793	0.275617	0.0744123	1	1	0.43127	0.623471	1	0.0740804	1	0.837651	0.9119
BnaC03g07570D	CDX70673	GSBRNA2T00140531001		AT5G16110	0.435689	0.00859232	0.00312434	0.0156816	0.416564	0.449023	1	1	0.365047	0.384316	1	0.137724	1	0.820819	0.9119
BnaC03g07580D	CDX70674	GSBRNA2T00140532001	Ribosomal protein S7e	AT5G16130	0.0999014	0.129151	4.97e-07	0.298335	0.491882	0.123578	1	1	0.173247	0.456947	1	0.218496	1	0.837651	0.713976
BnaC03g07590D	CDX70675	GSBRNA2T00140533001	Sugar/inositol transporter	AT5G16150	0.208897	0.00999767	0.0102224	0.0166382	0.435943	0.392556	1	1	0.464922	0.663562	1	0.00412081	1	0.837651	0.904666
BnaC03g07610D	CDX70677	GSBRNA2T00140536001	Nucleotide-diphospho-sugar transferases	AT5G16190	0.0199817	0.130961	1.08e-07	0.000833866	0.749381	0.397695	1	1	0.00933175	0.504936	1	1	1	1	1
BnaC03g07630D	CDX70679	GSBRNA2T00140541001			0.393723	0.00284864	0.0218257	0.183364	0.427025	0.513487	1	1	0.468286	0.613439	1	0.330937	1	0.837651	0.9119
BnaC03g07650D	CDX70681	GSBRNA2T00140544001		AT3G02640	0.406887	0.0555325	0.0154111	5.82e-05	0.656857	0.262426	1	1	0.140321	0.666095	1	0.476699	1	0.87767	1
BnaC03g07660D	CDX70682	GSBRNA2T00140545001	Rad21/Rec8-like protein, C-terminal, eukaryotic	AT5G16270	0.654367	0.11107	0.116951	0.00377135	1	0.642144	1	1	0.205592	0.798468	1	0.221753	1	0.837651	1
BnaC03g07670D	CDX70683	GSBRNA2T00140546001	Tetratricopeptide-like helical domain superfamily	AT5G16280	0.443395	0.133781	0.0742916	0.00305142	0.488883	0.470404	1	1	0.163393	0.700643	1	0.161874	1	0.837651	0.908104
BnaC03g07710D	CDX70687	GSBRNA2T00140550001	LRAT-like domain		0.380666	0.0285563	4.03e-05	0.0674536	0.399327	0.380815	1	1	0.403369	0.679882	1	0.0686559	1	0.676547	0.9119
BnaC03g07730D	CDX70689	GSBRNA2T00140552001	AMP-dependent synthetase/ligase	AT5G16340	0.000699183	0.468138	0.0704	1	0.160582	0.101409	1	1	0.621766	1	1	0.008417	1	0.742276	1
BnaC03g07750D	CDX70691	GSBRNA2T00140554001	Biotin/lipoyl attachment	AT5G16390	0.47922	0.00660988	0.0318795	0.128733	0.518359	0.516659	1	1	0.312931	0.565887	1	0.331132	1	0.837651	0.699554
BnaC03g07780D	CDX70694	GSBRNA2T00140557001	Ribonuclease E inhibitor RraA/RraA-like protein	AT5G16450	0.083728	0.458924	0.0146141	0.44012	0.00986086	0.562832	1	1	0.16552	0.659719	1	1	1	0.863645	1
BnaC03g07800D	CDX70696	GSBRNA2T00140559001		AT5G16470	1	0.331343	0.00119403	0.285901	0.425243	0.117792	1	1	1	0.615805	1	0.131834	1	0.837651	1
BnaC03g07850D	CDX70701	GSBRNA2T00140565001	SANT/Myb domain	AT5G16560	0.664782	0.0270456	0.00136074	0.4541	0.374302	0.0316062	1	1	0.561758	1	1	0.0104536	1	0.875544	0.653201
BnaC03g07870D	CDX70703	GSBRNA2T00140568001	DnaJ domain	AT5G16650	0.78512	1	1	0.889677	0.39509	0.213939	1	1	0.357347	0.797911	1	0.000670597	1	0.725551	1
BnaC03g07890D	CDX70705	GSBRNA2T00140570001	Zinc finger, PHD-type	AT5G16680	0.394948	0.00614732	0.142479	0.128842	0.443498	0.125718	1	1	0.602604	0.654861	1	0.00545308	1	0.837651	0.88189
BnaC03g07910D	CDX70707	GSBRNA2T00140572001	Zinc finger, PHD-type		0.720613	0.163223	0.0832503	0.0427616	0.353944	0.283472	1	1	0.835568	0.648539	1	0.00108908	1	1	1
BnaC03g07930D	CDX70709	GSBRNA2T00140574001		AT5G16730	1	0.00665677	0.496054	0.222608	0.284512	1	1	1	0.346645	0.799558	1	0.000627441	1	0.837651	0.842736
BnaC03g07940D	CDX70710	GSBRNA2T00140575001	Inositol-tetrakisphosphate 1-kinase	AT5G16760	0.589315	0.0331124	0.605341	0.0080007	0.506097	0.716058	1	1	0.441254	1	1	0.275943	1	0.781428	0.9119
BnaC03g07970D	CDX70713	GSBRNA2T00140580001	GNAT domain	AT5G16800	0.62537	0.000288303	0.0652929	0.415626	0.600159	0.562801	1	1	0.222708	0.700466	1	0.23082	1	0.589998	0.471646
BnaC03g07990D	CDX70715	GSBRNA2T00140582001			0.788292	1	0.0795239	0.102494	1	1	1	1	0.397663	0.631433	1	0.000603727	1	1	1
BnaC03g08040D	CDX70720	GSBRNA2T00140587001	Target SNARE coiled-coil homology domain	AT5G16830	0.4128	0.419134	1	0.00487229	0.699148	1	1	1	0.093141	1	1	1	1	0.649613	0.910324
BnaC03g08050D	CDX70721	GSBRNA2T00140588001	RNA recognition motif domain	AT5G16840	0.252488	1	0.00121679	0.000932476	0.70378	0.48452	1	1	1	0.0069877	1	0.762844	1	0.813487	0.467356
BnaC03g08070D	CDX70723	GSBRNA2T00140591001	Clathrin adaptor, mu subunit, conserved site	AT2G20790	0.152605	0.00301184	0.0041422	0.125617	0.377388	0.359796	1	1	0.454334	0.649626	1	0.0743112	1	0.837651	0.9119
BnaC03g08090D	CDX70725	GSBRNA2T00140593001	VHS domain	AT5G16880	0.119789	0.0119557	0.00430083	0.0890897	0.399201	0.320421	1	1	0.475523	0.619458	1	0.160473	1	0.821227	0.9119
BnaC03g08110D	CDX70727	GSBRNA2T00140595001	Glutathione-dependent formaldehyde-activating enzyme/centromere protein V	AT5G16940	0.00865198	0.0227239	0.0112389	0.112018	0.474742	0.35664	1	1	0.0910576	0.71696	1	0.0128056	1	0.837651	0.9119
BnaC03g08130D	CDX70729	GSBRNA2T00140597001	GroES-like superfamily	AT5G16980	0.662184	0.139798	0.129668	0.232525	0.560195	0.346316	1	1	0.834739	0.669522	1	0.00385011	1	0.989088	0.9119
BnaC03g08140D	CDX70730	GSBRNA2T00140598001	Importin-beta, N-terminal domain	AT5G17020	1	0.0984011	0.231492	0.00816746	0.469189	0.593085	1	1	0.658676	0.626355	1	0.00417412	1	0.788355	0.895799
BnaC03g08160D	CDX70732	GSBRNA2T00140600001	Cystatin-related, plant		1	0.00723817	0.232691	0.491359	0.434993	0.420428	1	1	0.469626	0.77318	1	1	1	0.44456	0.389918
BnaC03g08260D	CDX70742	GSBRNA2T00140617001	Isoprenoid synthase domain superfamily	AT5G17230	0.328598	0.0409109	0.00214051	0.227266	0.364427	0.406781	1	1	0.315503	0.646751	1	0.3187	1	0.837651	0.924322
BnaC03g08290D	CDX70745	GSBRNA2T00140620001	NAC domain	AT5G17260	0.122271	0.237968	0.00143633	0.11899	0.808451	0.73522	1	1	0.0197719	0.614937	1	0.62337	1	0.837651	0.9119
BnaC03g08310D	CDX70747	GSBRNA2T00140622001	SANT/Myb domain	AT5G17300	0.372113	0.00943023	0.111137	0.193574	1	0.134009	1	1	0.00742859	1	1	0.00389175	1	1	0.894989
BnaC03g08340D	CDX70750	GSBRNA2T00140625001	UDPGP family	AT5G17310	0.185636	0.00231603	0.753607	1	0.161121	0.225698	1	1	0.576549	0.821665	1	0.212187	1	0.425051	0.0746145
BnaC03g08350D	CDX70751	GSBRNA2T00140626001	Pyridoxal phosphate-dependent decarboxylase	AT5G17330	1	1	4.01e-05	0.222023	0.130145	0.609561	1	1	0.227024	0.767173	1	0.0920302	1	0.917577	0.830159
BnaC03g08360D	CDX70752	GSBRNA2T00140627001	Prolamin-like domain		1	0.383336	0.00575103	0.0859527	0.493277	0.703314	1	1	0.479549	0.782884	1	0.0298386	1	1	1
BnaC03g08380D	CDX70754	GSBRNA2T00140630001	Prolamin-like domain		1	0.222007	0.0472906	0.0270509	1	0.484039	1	1	0.502461	0.763195	1	0.00107187	1	0.837651	0.9119
BnaC03g08400D	CDX70756	GSBRNA2T00140632001			1	0.204826	0.0159652	0.0566422	0.556408	0.606798	1	1	0.52013	0.850721	1	0.00385496	1	0.986062	1
BnaC03g08410D	CDX70757	GSBRNA2T00140633001	Protein of unknown function DUF4228, plant		0.328532	0.363259	0.629341	0.000620592	0.628589	0.451803	1	1	0.279655	1	1	0.560662	1	0.820581	1
BnaC03g08430D	CDX70759	GSBRNA2T00140636001	Prolamin-like domain		0.57524	0.115591	0.190669	0.126379	1	1	1	1	0.320723	0.895317	1	0.00262443	1	0.832253	0.91274
BnaC03g08450D	CDX70761	GSBRNA2T00140638001	Gamma-tubulin complex component protein	AT5G17410	0.593314	0.0701207	0.00729545	0.0607619	0.504474	0.247155	1	1	0.558908	0.162758	1	0.873301	1	0.679314	0.808574
BnaC03g08470D	CDX70763	GSBRNA2T00140640001	Luc7-related		0.370595	0.0307223	0.117088	0.00914332	0.316684	0.209184	1	1	0.48643	0.635063	1	0.155569	1	0.77671	0.9119
BnaC03g08500D	CDX70766	GSBRNA2T00140646001			0.417649	0.0236497	0.761771	0.40531	0.100547	1	1	1	0.484017	0.60366	1	0.00413127	1	1	0.654213
BnaC03g08520D	CDX70768	GSBRNA2T00140648001	BolA protein	AT5G17560	0.470699	0.0502103	0.00090943	0.095811	0.283877	0.231401	1	1	0.557152	0.618106	1	0.222774	1	0.779723	0.666697
BnaC03g08540D	CDX70770	GSBRNA2T00140650001	Zinc finger, RING-type	AT5G17600	0.000183778	0.0778053	0.0563645	0.190125	0.31549	0.495216	1	1	0.378588	0.0607974	1	0.0884215	1	0.837651	0.546269
BnaC03g08550D	CDX70771	GSBRNA2T00140651001		AT5G17650	8.09e-06	0.266024	0.749155	0.0953912	0.243233	0.717912	1	1	0.700626	0.0982935	1	1	1	0.622777	0.769931
BnaC03g08560D	CDX70772	GSBRNA2T00140652001	Chromo/chromo shadow domain	AT5G17690	0.0436298	0.713259	1	1	1	0.809056	1	1	0.47272	0.103866	1	0.00452305	1	0.837651	1
BnaC03g08570D	CDX70773	GSBRNA2T00140653001	AAA+ ATPase domain	AT5G17760	0.000994359	0.455237	0.000441229	0.0100179	0.435857	0.0858594	1	1	1	1	1	0.253098	1	0.314844	0.764236
BnaC03g08580D	CDX70774	GSBRNA2T00140654001	Oxidoreductase FAD/NAD(P)-binding	AT5G17770	0.542934	0.160403	9.58e-05	0.14336	0.300714	0.545622	1	1	0.388356	0.662607	1	0.185189	1	0.832843	0.931721
BnaC03g08630D	CDX70779	GSBRNA2T00140659001	Heat shock protein DnaJ, cysteine-rich domain superfamily	AT5G17840	0.272701	2.33e-05	0.00215556	0.0451822	0.408413	0.412365	1	1	0.501765	0.509122	1	0.225564	1	0.826509	0.9119
BnaC03g08640D	CDX70780	GSBRNA2T00140660001	Ribosomal protein L6, chloroplast	AT5G17870	0.966307	1.77e-07	0.159021	0.163595	0.033467	0.17937	1	1	1	0.530819	1	0.0676865	1	0.73737	0.712823
BnaC03g08660D	CDX70782	GSBRNA2T00140662001	Toll/interleukin-1 receptor homology (TIR) domain	AT1G56720	0.448691	4.66e-14	0.0222519	0.00229646	0.492731	0.158037	1	1	0.401888	0.832393	1	0.317112	1	0.837651	0.9119
BnaC03g08670D	CDX70783	GSBRNA2T00140664001	Micro-fibrillar-associated protein 1, C-terminal	AT5G17900	1	1.22e-05	0.121852	0.294603	0.114646	0.0224745	1	1	0.621619	0.827774	1	0.276458	1	1	0.911794
BnaC03g08680D	CDX70784	GSBRNA2T00140665001		AT5G17910	0.649793	0.427727	0.00891534	0.40186	0.941324	0.0780763	1	1	0.386796	0.690552	1	0.039659	1	1	1
BnaC03g08690D	CDX70785	GSBRNA2T00140666001	Cobalamin-independent methionine synthase MetE, C-terminal/archaeal	AT5G17920	0.147973	0.0237119	0.000605352	0.0643041	0.184114	0.313235	1	1	0.26683	0.582095	1	0.0244722	1	0.837651	0.900383
BnaC03g08760D	CDX70792	GSBRNA2T00140673001	Small auxin-up RNA	AT4G38825	0.172318	0.715486	0.000434668	0.661943	1	0.350704	1	1	1	0.414838	1	0.0473762	1	0.576655	0.9119
BnaC03g08790D	CDX70795	GSBRNA2T00140676001	Translation Initiation factor eIF- 4e	AT5G18110	0.415423	2.35e-05	0.0832479	0.00550205	0.0957107	0.59066	1	1	0.480013	0.692909	1	0.00509714	1	1	0.920341
BnaC03g08810D	CDX70797	GSBRNA2T00140679001		AT5G18130	0.000469571	0.0171638	0.110772	1	0.0151458	0.289152	1	1	1	1	1	0.0694668	1	0.586518	0.874025
BnaC03g08830D	CDX70799	GSBRNA2T00140681001	H/ACA ribonucleoprotein complex, subunit Gar1/Naf1	AT5G18180	0.698487	2.85e-08	0.0499664	5.34e-05	0.568445	0.19028	1	1	0.773909	0.400031	1	0.788257	1	0.790415	1
BnaC03g08850D	CDX70801	GSBRNA2T00140683001	Protein kinase domain	AT5G18190	0.465372	6.4e-07	1.67e-05	0.0312174	0.19542	0.0278372	1	1	0.630885	0.725423	1	0.376007	1	0.837651	0.9119
BnaC03g08860D	CDX70802	GSBRNA2T00140684001	CCR4-Not complex component, Not N-terminal domain		0.708608	4.75e-10	0.0923689	0.165635	0.0676193	0.104996	1	1	0.48612	0.340119	1	0.617489	1	0.837651	0.917922
BnaC03g08890D	CDX70805	GSBRNA2T00140688001	Nucleoside phosphatase GDA1/CD39	AT5G18280	0.589516	3.2e-09	0.0450745	0.0113039	0.0311474	0.105002	1	1	0.284796	0.65472	1	0.0307151	1	0.837651	1
BnaC03g08920D	CDX70808	GSBRNA2T00140691001	Toll/interleukin-1 receptor homology (TIR) domain		0.238625	6.73e-10	0.0423828	0.0923565	0.968211	0.312632	1	1	1	0.167162	1	0.58405	1	0.837651	0.9119
BnaC03g08940D	CDX70810	GSBRNA2T00140695001	U box domain		1	1.05e-05	0.0726503	0.000183176	1	0.642118	1	1	0.486182	1	1	0.054024	1	0.787508	0.697555
BnaC03g08960D	CDX70812	GSBRNA2T00140697001	Ribosomal protein S9	AT3G04230	0.276001	0.000362528	0.000198192	0.178996	0.336655	0.261416	1	1	0.232891	0.284448	1	0.18585	1	0.837651	0.875945
BnaC03g08990D	CDX70815	GSBRNA2T00140700001	Anamorsin	AT5G18400	0.698487	1.27e-06	0.79254	0.312004	0.0185862	0.0243634	1	1	0.466403	0.151405	1	1	1	0.837651	0.911794
BnaC03g09000D	CDX70816	GSBRNA2T00140701001	Cytoplasmic FMR1-interacting	AT5G18410	0.246052	1.3e-08	0.0372064	3.89e-05	0.0561811	0.0642704	1	1	0.719903	1	1	0.187569	1	0.586366	0.706501
BnaC03g09060D	CDX70822	GSBRNA2T00140707001	Glycosyl transferase, family 8	AT5G18480	0.657255	0.000839435	0.0228858	0.126371	0.276317	0.189627	1	1	0.514008	0.701339	1	0.408735	1	0.458984	1
BnaC03g09080D	CDX70824	GSBRNA2T00140709001	Lung seven transmembrane receptor-like	AT5G18520	0.0679178	3.9e-05	0.157103	0.00550584	0.38884	0.208427	1	1	0.217898	0.653959	1	0.0588466	1	0.605303	0.9171
BnaC03g09090D	CDX70825	GSBRNA2T00140710001	Zinc finger, CCCH-type	AT5G18550	0.308113	0.000994407	6.71e-05	0.0572834	0.412217	0.331222	1	1	0.29785	0.702555	1	0.25203	1	0.838324	0.9119
BnaC03g09110D	CDX70827	GSBRNA2T00140713001	EF-hand domain	AT5G18580	0.291978	0.0870467	0.00351657	0.172201	0.403771	0.369385	1	1	0.505834	0.635063	1	0.081406	1	0.837651	0.9119
BnaC03g09150D	CDX70831	GSBRNA2T00140717001	Zinc finger, RING-type	AT5G18650	0.503149	0.118982	0.000833633	0.212246	0.418814	0.153928	1	1	0.510146	0.675141	1	0.358239	1	0.837651	0.833913
BnaC03g09220D	CDX70838	GSBRNA2T00140731001			0.692668	0.00919894	5.73e-06	0.700072	0.266842	1	1	1	1	1	1	0.257591	1	1	0.788981
BnaC03g09230D	CDX70839	GSBRNA2T00140732001	Protein kinase domain	AT5G18700	1	7.69e-08	0.000116163	0.000604664	0.115306	0.0732673	1	1	0.735954	1	1	0.000491117	1	0.797295	0.9119
BnaC03g09240D	CDX70840	GSBRNA2T00140733001	Domain of unknown function DUF3444		0.354781	0.00525069	0.0610205	0.0139932	0.427025	0.427222	1	1	0.487741	0.687605	1	0.339629	1	0.832253	0.9119
BnaC03g09250D	CDX70841	GSBRNA2T00140734001	Domain of unknown function DUF3444	AT5G18730	0.389511	0.000102857	0.0913338	0.234667	0.535364	0.196951	1	1	0.569866	0.603073	1	0.301266	1	0.837651	0.855638
BnaC03g09260D	CDX70842	GSBRNA2T00140735001	Uncharacterized protein At1g65710-like		0.795397	2.76e-06	0.0596424	0.00164037	0.0182969	0.0285702	1	1	1	0.623018	1	0.0318167	1	0.799334	0.912401
BnaC03g09270D	CDX70843	GSBRNA2T00140736001	Domain of unknown function DUF3444		0.532492	0.000144599	0.0378567	0.304141	0.21438	0.162148	1	1	0.237505	0.312519	1	0.534818	1	0.837651	0.905667
BnaC03g09340D	CDX70850	GSBRNA2T00140744001	F-box domain	AT5G18780	0.718875	2.15e-08	0.122266	1	0.012462	0.183318	1	1	1	1	1	0.0158475	1	0.628374	0.87336
BnaC03g09360D	CDX70852	GSBRNA2T00140746001	CHCH	AT5G18800	0.635833	6e-10	0.310446	0.0245422	0.0943474	0.0684753	1	1	0.234846	0.230209	1	0.204486	1	0.599404	0.468437
BnaC03g09370D	CDX70853	GSBRNA2T00140747001		AT5G18850	0.000607471	0.0012321	3.63e-05	0.185118	0.0830745	0.40146	1	1	0.15475	0.542935	1	0.120926	1	0.7624	0.993797
BnaC03g09390D	CDX70855	GSBRNA2T00140749001	Cysteine alpha-hairpin motif superfamily	AT5G18920	0.67413	0.283348	0.000527707	0.462067	0.163626	0.0356648	1	1	0.876473	0.805625	1	0.38307	1	0.852527	0.9119
BnaC03g09400D	CDX70856	GSBRNA2T00140751001	S-adenosylmethionine decarboxylase	AT5G18930	0.421355	0.108619	0.0529708	1	0.112523	0.304769	1	1	0.529641	0.407836	1	0.00718426	1	0.837651	0.580767
BnaC03g09420D	CDX70858	GSBRNA2T00140755001	P-loop containing nucleoside triphosphate hydrolase		0.600903	2.74e-06	0.022762	0.0647446	0.117314	0.143506	1	1	0.417279	0.909094	1	0.0852864	1	1	1
BnaC03g09430D	CDX70859	GSBRNA2T00140756001	AWPM-19-like	AT5G18970	0.0281873	0.800578	0.000399789	0.484525	1	1	1	1	0.503132	0.53394	1	0.220351	1	0.542265	0.771021
BnaC03g09440D	CDX70860	GSBRNA2T00140757001	BTB/POZ domain	AT5G19000	0.00761952	0.0398356	0.0985076	0.202845	0.189969	0.248814	1	1	0.537867	0.429286	1	0.295406	1	0.806482	0.9119
BnaC03g09470D	CDX70863	GSBRNA2T00140761001	Fusarinine C esterase sidJ	AT5G19050	0.381398	0.0430748	0.00501243	0.129707	0.395652	0.339678	1	1	0.414447	0.61771	1	0.16517	1	0.837651	0.9119
BnaC03g09490D	CDX70865	GSBRNA2T00140763001	Aspartic peptidase A1 family	AT5G19120	0.681311	0.648947	7.85e-06	0.00964966	0.0581578	0.00151621	1	1	1	0.508327	1	0.0255252	1	0.750858	0.928857
BnaC03g09540D	CDX70870	GSBRNA2T00140768001		AT5G42330	0.0713649	0.117569	0.000212441	0.00413569	0.24649	0.396936	1	1	0.479764	0.739742	1	0.430486	1	0.837651	0.913966
BnaC03g09590D	CDX70875	GSBRNA2T00140773001	Peptidyl-prolyl cis-trans isomerase, PpiC-type	AT5G19370	0.413073	0.0485511	0.00328045	0.16921	0.419625	0.312734	1	1	0.437835	0.423667	1	0.0463797	1	0.837651	0.9119
BnaC03g09610D	CDX70877	GSBRNA2T00140775001	Zinc finger, RING-type	AT5G19430	0.0631456	0.0521283	0.00122307	0.30562	0.434113	0.256636	1	1	0.154833	0.386145	1	0.16552	1	0.778775	0.9119
BnaC03g09620D	CDX70878	GSBRNA2T00140776001	RIN4, pathogenic type III effector avirulence factor Avr cleavage site	AT5G19473	0.148426	0.166652	1.02e-11	0.0037983	0.132712	0.804052	1	1	0.178599	0.0476713	1	0.304376	1	0.837651	0.9119
BnaC03g09630D	CDX70879	GSBRNA2T00140777001	Translation elongation factor EF1B, beta/delta chains, conserved site	AT5G19510	0.418237	0.0989077	2.94e-07	0.198392	0.376249	0.0889083	1	1	0.0555467	0.423765	1	0.0624625	1	1	0.440575
BnaC03g09670D	CDX70883	GSBRNA2T00140781001	SLC26A/SulP transporter	AT5G19600	1	1	0.204654	0.09017	0.86398	0.273028	1	1	1	1	1	0.000753101	1	1	0.908104
BnaC03g09710D	CDX70887	GSBRNA2T00140788001	Mpv17/PMP22	AT5G19750	0.292643	0.0082145	0.00145826	0.112018	0.255434	0.436896	1	1	0.485945	0.547163	1	0.148286	1	0.837651	0.9119
BnaC03g09800D	CDX70896	GSBRNA2T00140798001	Chaperonin-like RbcX	AT5G19855	0.351864	0.0761969	0.00116305	0.0140283	0.777643	0.110847	1	1	0.0770935	0.644934	1	0.00701883	1	0.837651	0.886421
BnaC03g09810D	CDX70897	GSBRNA2T00140799001		AT5G19875	0.272161	0.111972	0.0797124	1.36e-05	0.460692	0.525862	1	1	0.150122	0.717165	1	0.0336726	1	0.854935	0.9119
BnaC03g09820D	CDX70898	GSBRNA2T00140802001			1	0.131992	0.0688153	0.00336718	0.446038	0.0776194	1	1	0.234222	0.634055	1	0.0170386	1	0.774107	0.875232
BnaC03g09830D	CDX70899	GSBRNA2T00140803001	Plastid lipid-associated protein/fibrillin conserved domain	AT5G19940	0.180666	0.000693061	0.457245	1	0.00316635	0.0173277	1	1	0.576184	0.426006	1	0.521594	1	0.646373	0.606898
BnaC03g09840D	CDX70900	GSBRNA2T00140804001	RNA recognition motif domain	AT5G19960	0.372685	8.78e-05	0.0475988	0.243614	0.365642	0.538188	1	1	0.483868	0.716749	1	0.0670771	1	0.86908	0.877301
BnaC03g09860D	CDX70902	GSBRNA2T00140808001	Sugar phosphate transporter domain	AT5G19980	0.456895	0.0907468	0.00907879	0.220311	0.478033	0.387258	1	1	0.13449	0.432389	1	0.309545	1	0.837651	0.912078
BnaC03g09870D	CDX70903	GSBRNA2T00140810001	AAA+ ATPase domain	AT5G19990	0.0219323	0.0384435	0.00430735	0.010191	0.40227	0.343851	1	1	0.476538	0.32911	1	0.14113	1	0.837651	0.846493
BnaC03g09880D	CDX70904	GSBRNA2T00140811001	Small GTPase	AT5G20020	0.343158	0.0177036	0.000730662	0.141885	1	0.263431	1	1	0.0119369	0.0261382	1	0.570956	1	0.818433	0.572547
BnaC03g09890D	CDX70905	GSBRNA2T00140812001	ENT domain	AT5G20030	0.316553	0.0347662	0.000670857	0.208781	0.460527	0.408734	1	1	0.186109	0.516907	1	0.132886	1	0.791957	0.912401
BnaC03g09950D	CDX70911	GSBRNA2T00140819001	Oxidoreductase FAD/NAD(P)-binding	AT5G20080	0.427624	0.0221541	0.000952616	0.0666779	0.425212	0.283892	1	1	0.471985	0.424197	1	0.149022	1	0.837651	0.9119
BnaC03g09980D	CDX70914	GSBRNA2T00140822001	Dynein light chain, type 1/2	AT5G20110	0.00393149	0.0329034	2.37e-08	0.000635877	0.0994136	0.192647	1	1	0.0593559	0.389293	1	0.947841	1	0.87454	0.9119
BnaC03g10000D	CDX70916	GSBRNA2T00140824001	SPX domain	AT5G20150	0.000156349	4.08e-05	0.0198143	0.0174238	0.659856	0.865038	1	1	0.0173046	1	1	0.342816	1	0.829886	0.699515
BnaC03g10010D	CDX70917	GSBRNA2T00140825001	H/ACA ribonucleoprotein complex, subunit Nhp2, eukaryote	AT5G20160	0.367212	0.000948667	0.104981	0.152143	0.139386	0.647561	1	1	0.422658	0.682228	1	0.547065	1	0.837651	1
BnaC03g10030D	CDX70919	GSBRNA2T00140828001	Mediator complex, subunit Med17	AT5G20170	0.986441	0.00045614	0.306844	0.233702	0.183486	0.17937	1	1	0.141222	0.666095	1	0.284349	1	0.851083	0.850154
BnaC03g10040D	CDX70920	GSBRNA2T00140829001	Ribosomal protein L36	AT5G20180	0.212109	0.00137558	0.0102021	0.0161369	0.362502	0.41681	1	1	0.398298	0.505211	1	0.204089	1	0.837651	0.9119
BnaC03g10070D	CDX70923	GSBRNA2T00140833001	Palmitoyltransferase, DHHC domain	AT5G20350	0.474973	5.78e-06	0.0635523	0.104486	0.342212	0.309812	1	1	0.616977	0.69367	1	0.0168569	1	0.837651	0.657562
BnaC03g10080D	CDX70924	GSBRNA2T00140834001	PB1 domain	AT5G20360	0.454248	0.097211	0.001656	0.233161	0.135881	0.469082	1	1	0.486125	0.628927	1	0.321609	1	0.837651	0.937114
BnaC03g10110D	CDX70927	GSBRNA2T00140837001	IQ motif, EF-hand binding site	AT5G20490	0.568692	0.104874	0.000406472	0.280734	0.523426	0.267509	1	1	0.617301	0.697651	1	0.0100213	1	0.837651	0.9119
BnaC03g10130D	CDX70929	GSBRNA2T00140839001	Brevis radix (BRX) domain	AT5G20540	0.355483	0.67898	9.49e-10	0.00255767	0.609402	0.0260405	1	1	0.512926	0.556037	1	1	1	0.586131	0.9119
BnaC03g10150D	CDX70931	GSBRNA2T00140841001	Zinc finger, RING/FYVE/PHD-type	AT5G20570	0.651901	0.00532452	0.167959	0.0263664	0.0385321	1	1	1	1	0.562093	1	0.323082	1	0.780452	0.923699
BnaC03g10210D	CDX70937	GSBRNA2T00140849001	Protein of unknown function DUF1677, plant		0.721158	0.00991741	8.94e-09	0.000708513	0.803854	1	1	1	0.4793	0.557888	1	0.0996098	1	0.939753	1
BnaC03g10240D	CDX70940	GSBRNA2T00140853001	GroES-like superfamily	AT5G20720	0.0898109	1.05e-07	0.000185815	0.0171958	0.316958	0.411796	1	1	0.418205	0.559922	1	0.0616394	1	0.837651	0.43973
BnaC03g10270D	CDX70943	GSBRNA2T00140857001		AT5G20790	3.1e-05	6.38e-05	1.41e-08	4.67e-06	0.432388	0.077994	1	1	0.0393823	0.683466	1	0.204414	1	0.643386	1
BnaC03g10290D	CDX70945	GSBRNA2T00140859001	Sucrose synthase	AT5G20830	0.000949031	0.00432642	0.000341182	0.14581	1	0.46319	1	1	0.00314076	0.229462	1	0.0101888	1	0.754378	1
BnaC03g10300D	CDX70946	GSBRNA2T00140861001	SAC domain	AT5G20840	0.00238749	0.0300652	0.805918	0.0263664	0.414047	0.211162	1	1	0.450657	0.633007	1	1	1	0.808826	0.9119
BnaC03g10310D	CDX70947	GSBRNA2T00140863001	AAA+ ATPase domain	AT5G20850	0.464077	0.202787	0.00926104	0.375053	0.642224	0.287581	1	1	0.311266	0.666106	1	0.0128646	1	0.837651	0.9119
BnaC03g10320D	CDX70948	GSBRNA2T00140864001	Glycoside hydrolase family 17	AT5G20870	0.178243	0.0171147	0.00424682	0.664576	0.320635	0.784431	1	1	0.00586459	0.50969	1	0.31225	1	0.659253	0.866559
BnaC03g10330D	CDX70949	GSBRNA2T00140866001	Zinc finger, RING-type	AT5G20885	0.465903	0.106464	0.0845575	6.85e-09	0.735107	0.166324	1	1	0.111996	0.869043	1	0.485851	1	0.899906	0.9119
BnaC03g10340D	CDX70950	GSBRNA2T00140868001	Chaperonin TCP-1, conserved site	AT5G20890	0.390498	0.00147729	0.425906	1	0.00328351	0.449023	1	1	1	0.653482	1	0.0379592	1	0.837651	0.911794
BnaC03g10350D	CDX70951	GSBRNA2T00140869001	Zinc finger, RING-type	AT5G20910	0.406398	0.0524017	0.0506888	0.00924045	0.419728	0.387547	1	1	0.476586	0.657498	1	0.217866	1	0.837651	0.9119
BnaC03g10370D	CDX70953	GSBRNA2T00140871001	Glycoside hydrolase, family 3, N-terminal	AT5G20940	0.0032861	0.428774	4.35e-11	0.0192536	0.40965	0.352875	1	1	0.313901	0.658968	1	0.000806632	1	0.832843	0.875945
BnaC03g10380D	CDX70954	GSBRNA2T00140872001	Alpha crystallin/Hsp20 domain	AT3G10680	0.000790533	0.132148	2.68e-07	0.0623429	0.453547	0.43748	1	1	0.0205553	0.547243	1	0.473992	1	0.697408	1
BnaC03g10390D	CDX70955	GSBRNA2T00140873001	Cobalamin-independent methionine synthase MetE, C-terminal/archaeal	AT5G20980	0.318578	0.00423149	0.0624008	0.125368	0.462639	0.28408	1	1	0.435847	0.5089	1	0.101731	1	0.837651	0.856309
BnaC03g10400D	CDX70956	GSBRNA2T00140874001	MoaB/Mog domain	AT5G20990	0.221792	0.0393886	0.00915043	0.108475	0.282336	0.238071	1	1	0.458072	0.625507	1	0.110185	1	0.531835	0.9119
BnaC03g10460D	CDX70962	GSBRNA2T00140882001	Leucine-rich repeat	AT3G43740	0.403525	1.12e-05	0.00539641	0.0349909	0.0515458	0.115458	1	1	0.469923	0.605559	1	0.122127	1	0.837651	0.9119
BnaC03g10510D	CDX70967	GSBRNA2T00140887001	Leucine-rich repeat	AT5G21900	0.340942	0.830044	1.17e-06	0.0248355	0.35903	0.374689	1	1	0.456948	0.25402	1	0.29586	1	0.799364	0.912793
BnaC03g10580D	CDX70974	GSBRNA2T00140899001	Zinc finger, RING-type	AT5G22000	0.279822	2e-06	1	0.443148	0.372589	0.507318	1	1	0.00278387	0.744893	1	1	1	0.714979	0.9119
BnaC03g10620D	CDX70978	GSBRNA2T00140903001		AT5G22040	0.354387	0.00575028	0.00787205	0.073858	0.269378	0.490378	1	1	0.191882	0.662756	1	0.123628	1	0.837651	0.9119
BnaC03g10630D	CDX70979	GSBRNA2T00140904001	Protein kinase domain	AT5G22050	0.0143868	1.61e-06	9.12e-06	0.0391407	0.109226	0.217323	1	1	0.0749455	0.32492	1	1	1	1	1
BnaC03g10640D	CDX70980	GSBRNA2T00140905001	Heat shock protein DnaJ, cysteine-rich domain	AT5G22060	0.513014	0.0231366	0.00205974	6.48e-07	0.396125	0.116732	1	1	0.454133	0.294169	1	0.291061	1	0.849694	0.9119
BnaC03g10670D	CDX70983	GSBRNA2T00140910001	The fantastic four family	AT5G22090	0.00127521	0.00108911	6.03e-06	4.75e-06	0.329396	0.462383	1	1	0.918219	0.563818	1	0.0190038	1	0.842338	0.864873
BnaC03g10760D	CDX70992	GSBRNA2T00140923001		AT5G22270	0.0165922	0.32754	2.35e-05	0.00303643	0.16558	0.477322	1	1	0.34386	0.619095	1	0.257768	1	1	1
BnaC03g10810D	CDX70997	GSBRNA2T00140929001	AAA+ ATPase domain	AT5G22330	0.400601	0.0378125	0.00948246	0.102842	0.403286	0.365907	1	1	0.350827	0.61771	1	0.158979	1	0.837651	0.842736
BnaC03g10830D	CDX70999	GSBRNA2T00140931001	Synaptobrevin	AT5G22360	0.13476	0.0439858	0.00159031	0.0614087	0.41182	0.382014	1	1	0.46853	0.656768	1	0.0858558	1	0.627813	0.9119
BnaC03g10880D	CDX71004	GSBRNA2T00140938001	Glycine cleavage system H-protein		0.325491	1.56e-07	0.371584	0.0152776	0.00787781	0.214561	1	1	1	0.759736	1	0.452818	1	0.840443	1
BnaC03g10890D	CDX71005	GSBRNA2T00140939001	Nucleoplasmin-like domain	AT5G22650	0.331871	1	0.252148	0.00464142	0.414866	0.0563046	1	1	0.562379	0.685215	1	0.0359535	1	0.837651	1
BnaC03g10920D	CDX71008	GSBRNA2T00140943001	F-box domain	AT5G22670	0.408357	0.00259766	0.151593	0.391245	0.452427	0.503328	1	1	0.271031	0.792128	1	0.38845	1	0.837651	1
BnaC03g10950D	CDX71011	GSBRNA2T00140946001	Nucleotide-diphospho-sugar transferases	AT5G22740	0.00493816	1	2.27e-07	0.00756657	0.779333	0.575484	1	1	0.0408671	0.550894	1	0.171473	1	0.787118	0.908104
BnaC03g10960D	CDX71012	GSBRNA2T00140947001	SNF2-related, N-terminal domain	AT5G22750	0.56507	1.15e-05	0.130518	0.0510246	0.318841	0.618344	1	1	0.451819	0.543378	1	0.941167	1	0.838286	0.603875
BnaC03g10970D	CDX71013	GSBRNA2T00140948001	Zinc finger, PHD-type	AT5G22760	0.312415	6.74e-07	0.134147	0.00583768	0.371731	0.516353	1	1	0.491945	0.683747	1	0.0267117	1	0.837651	0.955601
BnaC03g10980D	CDX71014	GSBRNA2T00140949001	Protein RETICULATA-related	AT5G22790	0.850416	4.78e-05	0.00355948	0.111549	0.600581	0.300092	1	1	1	1	1	0.201053	1	0.324223	1
BnaC03g11000D	CDX71016	GSBRNA2T00140954001	Peptidase S28	AT3G28680	0.58627	4.37e-12	0.0409113	1	0.142483	0.535646	1	1	1	0.660628	1	0.30831	1	0.836531	1
BnaC03g11010D	CDX71017	GSBRNA2T00140955001			0.846341	0.269393	7.35e-05	0.793913	0.261052	1	1	1	0.181982	0.708076	1	0.201224	1	0.837651	1
BnaC03g11020D	CDX71018	GSBRNA2T00140957001			1	0.8986	2.1e-05	1	0.25551	0.406286	1	1	0.338009	1	1	0.122161	1	0.954089	0.9119
BnaC03g11030D	CDX71019	GSBRNA2T00140958001	Histone H2B	AT5G22880	0.709197	1.92e-07	1.07e-07	0.00567282	0.422126	0.535443	1	1	0.713758	0.45187	1	0.0656068	1	0.837651	0.9119
BnaC03g11050D	CDX71021	GSBRNA2T00140961001	Zinc finger, RING-type	AT5G22920	1	1.63e-07	0.00597582	0.00974501	0.15341	0.220451	1	1	1	0.724736	1	0.0351931	1	0.591525	0.9119
BnaC03g11060D	CDX71022	GSBRNA2T00140963001	Protein of unknown function DUF1635	AT5G22930	0.100632	0.901553	3.61e-06	0.00194483	0.477988	0.144682	1	1	0.00744147	0.674035	1	0.0130616	1	1	0.767326
BnaC03g11070D	CDX71023	GSBRNA2T00140966001	Exostosin-like	AT5G22940	0.0122847	0.500148	1.25e-10	0.00046119	0.419124	1	1	1	0.0388867	0.584596	1	0.488604	1	0.573766	1
BnaC03g11080D	CDX71024	GSBRNA2T00140967001	Snf7 family	AT5G22950	0.310594	0.711865	0.117115	0.00649202	0.0983538	1	1	1	0.896917	1	1	0.24934	1	0.737162	0.616724
BnaC03g11130D	CDX71029	GSBRNA2T00140972001	ABC transporter-like	AT5G60790	0.418362	0.143976	0.0747428	0.0524774	0.349213	0.648151	1	1	0.319211	0.72622	1	6.31e-05	1	1	0.908104
BnaC03g11180D	CDX71034	GSBRNA2T00140977001			0.000193282	0.00260745	6.54e-10	0.00184281	0.222009	0.501966	1	1	0.561758	0.450475	1	0.420353	1	0.837651	0.917426
BnaC03g11260D	CDX71042	GSBRNA2T00140986001			0.552929	0.0672979	5.93e-06	0.0393976	0.0510152	0.573979	1	1	0.513244	0.309182	1	0.385374	1	0.837651	0.9119
BnaC03g11310D	CDX71047	GSBRNA2T00140991001	Interactor of constitutive active ROPs	AT5G60210	0.182702	0.246129	6.72e-05	1.11e-05	0.221073	0.542867	1	1	0.177554	0.681129	1	0.54315	1	0.837651	1
BnaC03g11340D	CDX71050	GSBRNA2T00140994001	Zinc finger, Dof-type		0.0262215	0.0731011	8.75e-05	0.260519	0.77564	1	1	1	0.444305	0.621546	1	0.222311	1	0.826255	0.9119
BnaC03g11420D	CDX71058	GSBRNA2T00141003001	CCR4-NOT transcription complex subunit 4	AT5G60170	0.406088	0.0218997	0.00912793	0.198074	0.416322	0.361303	1	1	0.537762	0.549652	1	0.00755465	1	0.837651	0.823964
BnaC03g11470D	CDX71063	GSBRNA2T00141011001	Chromatin target of PRMT1 protein, C-terminal		0.535981	0.00296591	1	0.928238	1	0.0684753	1	1	0.736156	0.293884	1	0.234308	1	1	0.971029
BnaC03g11480D	CDX71064	GSBRNA2T00141012001	Histone H2B		0.696256	1	1.01e-08	0.115618	1	0.411725	1	1	1	0.270651	1	0.00152799	1	0.753415	0.768271
BnaC03g11510D	CDX71067	GSBRNA2T00141018001	Actin-depolymerising factor homology domain	AT5G59890	0.378443	0.336939	2.51e-07	0.00175268	0.532151	0.246247	1	1	0.61542	0.103293	1	0.664595	1	0.78146	0.657012
BnaC03g11520D	CDX71068	GSBRNA2T00141019001	Actin-depolymerising factor homology domain	AT5G59880	0.405399	0.141508	0.0046713	0.00602627	0.508085	0.162175	1	1	0.36466	0.530742	1	0.0677619	1	0.843593	0.9119
BnaC03g11530D	CDX71069	GSBRNA2T00141020001	Histone H2A	AT5G59870	0.846425	0.00290177	5.15e-08	0.594511	1	0.0894426	1	1	0.235826	0.151743	1	0.000369251	1	1	0.909657
BnaC03g11550D	CDX71071	GSBRNA2T00141022001	Ribosomal protein S8	AT5G59850	0.432367	0.123039	0.000146084	0.180595	0.35115	0.0244067	1	1	0.472231	0.475718	1	0.142692	1	0.763379	0.9119
BnaC03g11560D	CDX71072	GSBRNA2T00141023001	Gibberellin regulated protein	AT5G59845	0.0575155	0.0879675	1.44e-14	4.89e-05	0.440402	1	1	1	0.531358	0.0673913	1	1	1	0.497572	0.895048
BnaC03g11570D	CDX71073	GSBRNA2T00141024001	Zinc finger C2H2-type	AT5G59820	0.410702	0.696939	0.330291	0.000209147	0.278446	0.388458	1	1	0.0497254	1	1	0.0476979	1	0.7049	1
BnaC03g11620D	CDX71078	GSBRNA2T00141029001	Exocyst complex component Exo70	AT5G59730	0.000391942	1	1	0.154254	0.965111	0.373335	1	1	0.0254633	1	1	0.0223747	1	1	0.435896
BnaC03g11640D	CDX71080	GSBRNA2T00141031001	NOT2/NOT3/NOT5, C-terminal	AT5G59710	0.331763	0.088066	0.0956917	0.132001	0.445203	0.297252	1	1	0.552493	0.687761	1	0.00634702	1	0.761096	0.712406
BnaC03g11650D	CDX71081	GSBRNA2T00141033001	Histone H4		0.7047	0.0218629	1.01e-09	0.604077	1	0.862625	1	1	0.193361	0.128292	1	0.208728	1	0.793554	0.863595
BnaC03g11660D	CDX71082	GSBRNA2T00141034001	Protein kinase domain	AT5G59670	0.0129531	0.0500154	5.15e-07	0.0987811	0.649052	0.577251	1	1	0.0954054	1	1	0.0723943	1	0.94097	1
BnaC03g11670D	CDX71083	GSBRNA2T00141035001			0.0761295	0.0727899	0.00663778	0.24103	0.452185	0.511761	1	1	0.405715	0.718343	1	0.274784	1	0.837651	0.9119
BnaC03g11820D	CDX71098	GSBRNA2T00141053001	Zinc finger, RING-type	AT5G59550	0.123475	0.536682	0.493188	7.91e-05	0.382129	0.289114	1	1	0.0283603	0.733384	1	1	1	0.73635	0.9119
BnaC03g11900D	CDX71106	GSBRNA2T00141064001	Non-haem dioxygenase N-terminal domain	AT5G59540	0.448195	0.154944	0.000575843	0.164601	0.494393	0.1458	1	1	0.572812	0.550529	1	0.0494917	1	0.837651	0.583725
BnaC03g11910D	CDX71107	GSBRNA2T00141065001	Oxoglutarate/iron-dependent dioxygenase		1	0.492322	0.00156959	0.0322072	1	0.833429	1	1	0.127877	0.4409	1	0.0724471	1	0.697276	1
BnaC03g11940D	CDX71110	GSBRNA2T00141068001	M-phase phosphoprotein 6	AT5G59460	0.431618	0.00265022	0.0570822	0.0411778	0.369049	0.210803	1	1	0.521563	0.694654	1	0.12558	1	0.837651	0.9119
BnaC03g12040D	CDX71120	GSBRNA2T00141081001		AT5G59350	1	0.277322	0.00066022	0.00264005	0.382448	0.592064	1	1	0.0589416	0.685876	1	0.427093	1	1	1
BnaC03g12050D	CDX71121	GSBRNA2T00141082001	Plant lipid transfer protein/Par allergen	AT5G59320	0.535362	0.352586	0.00362565	0.220651	0.493099	0.278719	1	1	0.247126	0.742405	1	0.447796	1	0.74134	0.795876
BnaC03g12110D	CDX71127	GSBRNA2T00141089001		AT5G59050	0.592349	0.317195	0.000581769	0.00733916	0.113726	0.430756	1	1	0.0599744	0.222771	1	0.688455	1	0.646635	0.9119
BnaC03g12200D	CDX71136	GSBRNA2T00141099001	Calcineurin-like phosphoesterase domain, ApaH type	AT5G59160	0.402079	0.0251088	0.00580539	0.0103237	0.403503	0.370248	1	1	0.360936	0.620821	1	0.148935	1	0.837651	0.9119
BnaC03g12230D	CDX71139	GSBRNA2T00141102001	Zinc finger, RING-CH-type		0.35668	0.162865	0.00341251	0.233584	0.426978	0.438937	1	1	0.554215	0.475017	1	0.17158	1	0.837651	0.9119
BnaC03g12290D	CDX71145	GSBRNA2T00141109001	Protein kinase domain	AT5G58950	0.415545	0.000894901	0.14494	0.227485	0.438481	0.43898	1	1	0.346679	0.5473	1	0.541305	1	0.325817	0.898523
BnaC03g12300D	CDX71146	GSBRNA2T00141110001	Protein OCTOPUS-like	AT5G58930	0.000818839	0.00114537	7.85e-07	0.161381	0.0544655	0.151394	1	1	0.169666	0.796751	1	0.396785	1	0.329881	0.869188
BnaC03g12310D	CDX71147	GSBRNA2T00141111001			0.130552	0.00412626	0.24592	0.246472	0.365216	0.146768	1	1	0.274373	0.602452	1	0.290231	1	0.323219	0.922331
BnaC03g12380D	CDX71154	GSBRNA2T00141121001	Smr domain	AT5G58720	0.41187	0.00311655	0.541817	0.629094	1	0.507856	1	1	0.474605	0.7329	1	0.0988976	1	0.917625	0.800522
BnaC03g12390D	CDX71155	GSBRNA2T00141122001	Cyclophilin-type peptidyl-prolyl cis-trans isomerase domain	AT5G58710	0.13195	0.00268706	0.0202484	0.152002	1	0.335273	1	1	1	0.65438	1	0.161983	1	0.300443	1
BnaC03g12400D	CDX71156	GSBRNA2T00141123001	C2 domain	AT5G58670	0.856806	0.0748973	1.07e-06	0.0116842	0.262387	0.584401	1	1	0.417696	0.030692	1	0.740517	1	0.367598	0.754521
BnaC03g12410D	CDX71157	GSBRNA2T00141124001	Selenoprotein, Rdx-type	AT5G58640	0.268735	0.00154591	0.117213	1	0.276675	0.321674	1	1	0.54884	1	1	0.182167	1	0.269531	0.291163
BnaC07g04460D	CDX71167	GSBRNA2T00144678001	Glycoside hydrolase family 16	AT2G14620	0.0125054	0.105799	1.27e-06	0.019582	0.24979	0.376675	1	1	0.0245685	0.238712	1	0.266346	1	0.837651	1
BnaC07g04540D	CDX71175	GSBRNA2T00144692001			0.220831	0.0184064	0.00347482	0.0636004	0.346942	0.43531	1	1	0.600193	0.759672	1	0.743843	1	0.837651	0.911794
BnaC07g04670D	CDX71188	GSBRNA2T00144715001	Leucine-rich repeat		1	0.00469056	9.43e-05	0.0381758	0.788343	0.87176	1	1	0.881045	0.856421	1	0.0217752	1	1	0.920341
BnaC07g04750D	CDX71196	GSBRNA2T00144739001	Transcriptional coactivator Hfi1/Transcriptional adapter 1		0.442382	0.00389254	0.154822	0.30037	0.367224	0.667662	1	1	0.645084	0.775603	1	0.341283	1	0.418298	0.9119
BnaC07g04810D	CDX71202	GSBRNA2T00144750001	Very-long-chain 3-ketoacyl-CoA synthase	AT2G15090	0.000914473	0.0610981	2.63e-06	0.000503333	1	0.110969	1	1	0.0686131	0.62803	1	0.0689513	1	0.837651	0.749949
BnaC07g04870D	CDX71208	GSBRNA2T00144762001			0.368495	3.53e-05	0.148472	0.232246	0.540029	0.408016	1	1	0.24813	0.685996	1	0.296219	1	0.78779	0.900383
BnaC07g04880D	CDX71209	GSBRNA2T00144776001			0.149735	0.0607989	0.00448566	0.16671	0.425953	0.497208	1	1	0.457421	0.68164	1	0.280892	1	0.837651	0.9119
BnaC07g04890D	CDX71210	GSBRNA2T00144777001			0.149735	0.0607989	0.00448566	0.16671	0.425953	0.497208	1	1	0.457421	0.68164	1	0.280892	1	0.837651	0.9119
BnaC07g05000D	CDX71221	GSBRNA2T00144802001	UDP-glucuronosyl/UDP-glucosyltransferase	AT2G15480	0.00525833	1	0.00121395	0.163623	1	0.186999	1	1	0.266883	1	1	0.000580377	1	0.802549	0.0697714
BnaC07g05090D	CDX71230	GSBRNA2T00144813001	Nitrite/Sulfite reductase ferredoxin-like domain	AT2G15620	0.000102127	0.352935	0.00130646	0.275995	0.940217	0.408354	1	1	0.094625	0.74256	1	0.114545	1	0.586131	1
BnaC07g05140D	CDX71235	GSBRNA2T00144820001			0.500776	5.97e-05	0.111618	0.102694	0.115184	0.263811	1	1	0.518664	1	1	0.723048	1	0.43388	0.362296
BnaC07g05150D	CDX71236	GSBRNA2T00144821001	RLI1		0.585531	0.00422864	0.256197	0.247065	0.708444	0.293541	1	1	0.551069	0.635305	1	0.356562	1	1	0.879466
BnaC07g05160D	CDX71237	GSBRNA2T00144822001	Protein of unknown function DUF829, TMEM53		0.0311903	0.0434475	0.000168129	0.134082	0.403518	0.397628	1	1	0.505692	0.633856	1	0.242108	1	0.462092	0.863853
BnaC07g05210D	CDX71242	GSBRNA2T00144830001	MEKHLA		0.258021	0.578765	0.501098	0.451165	1	0.213582	1	1	0.248602	0.838699	1	0.00314948	1	1	0.803535
BnaC07g05270D	CDX71248	GSBRNA2T00144842001			0.213002	0.16369	0.013898	0.00140331	0.632781	0.0815081	1	1	0.654351	0.547163	1	0.190364	1	1	0.411246
BnaC07g05310D	CDX71252	GSBRNA2T00144847001		AT2G15860	0.354723	0.0234331	0.00955392	0.0818187	0.355446	0.313	1	1	0.336923	0.618964	1	0.0848721	1	0.832087	0.9119
BnaC07g05330D	CDX71254	GSBRNA2T00144850001			0.600903	2.87e-08	1	0.0234305	0.0778127	0.454057	1	1	0.61322	0.32584	1	0.0471616	1	0.49387	0.897426
BnaC07g05400D	CDX71261	GSBRNA2T00144861001	Plastid division protein PDV1/PDV2	AT2G16070	0.353142	0.0698224	0.000490174	0.125425	0.433932	0.433206	1	1	0.20941	0.657914	1	0.0886151	1	0.792328	0.912401
BnaC07g05450D	CDX71266	GSBRNA2T00144876001			0.923426	3.62e-08	0.0747975	0.0475048	0.307621	1	1	1	0.383673	1	1	0.000255443	1	0.837651	1
BnaC07g05510D	CDX71272	GSBRNA2T00144887001	Clathrin/coatomer adaptor, adaptin-like, N-terminal		0.349711	1.93e-09	0.000673451	0.104306	1	1	1	1	0.558498	0.670883	1	0.274388	1	0.755739	0.892567
BnaC07g05550D	CDX71276	GSBRNA2T00144896001	RNA recognition motif domain		0.328926	0.125236	5.47e-07	0.0064466	0.296908	0.481625	1	1	0.363064	0.45187	1	0.49386	1	0.41123	0.213985
BnaC07g05570D	CDX71278	GSBRNA2T00144898001	Very-long-chain 3-ketoacyl-CoA synthase	AT2G16280	0.12355	0.191746	0.00704139	0.349146	0.197307	0.3932	1	1	0.153336	0.770876	1	0.118496	1	0.791889	0.932436
BnaC07g05580D	CDX71279	GSBRNA2T00144904001	Homeobox domain	AT2G16400	0.0793323	0.00861156	0.0230978	0.000563183	0.00639949	0.226132	1	1	0.390874	0.538414	1	0.00683684	1	0.837651	0.9119
BnaC07g05630D	CDX71284	GSBRNA2T00144910001	3-oxo-5-alpha-steroid 4-dehydrogenase, C-terminal	AT1G72590	0.629158	1.84e-05	0.286063	1	1	1	1	1	0.336741	0.651158	1	0.417151	1	1	0.9119
BnaC07g05690D	CDX71290	GSBRNA2T00144920001	Protodermal factor 1	AT2G16630	0.0274323	0.318651	1.38e-05	0.0856771	0.639447	0.404931	1	1	0.600998	0.579322	1	0.134457	1	0.844586	0.909657
BnaC07g05750D	CDX71296	GSBRNA2T00144930001			0.135932	0.000765764	0.101532	7.22e-05	0.265175	0.295995	1	1	0.293704	0.492393	1	1	1	1	0.814038
BnaC07g05770D	CDX71298	GSBRNA2T00144935001	Plant peroxidase	AT5G42180	0.0400345	0.901108	3.83e-10	0.0208308	0.33234	0.453651	1	1	0.0768501	0.652086	1	1	1	0.642829	1
BnaC07g05810D	CDX71302	GSBRNA2T00144939001			0.793076	7.08e-08	0.0187455	0.00920662	0.00621021	0.0413308	1	1	1	0.666672	1	1	1	0.81218	0.825993
BnaC07g05830D	CDX71304	GSBRNA2T00144941001	Ubiquitin-conjugating enzyme E2	AT2G16740	0.381189	0.955443	0.364327	0.000226829	1	0.541174	1	1	0.28061	0.765139	1	0.0132762	1	0.758727	1
BnaC07g05860D	CDX71307	GSBRNA2T00144948001	Armadillo	AT5G01830	0.057477	0.0853131	0.0011981	0.546225	0.600884	0.254087	1	1	1	0.185171	1	1	1	1	0.753313
BnaC07g05890D	CDX71310	GSBRNA2T00144956001	mRNA splicing factor SYF2	AT2G16860	0.392447	0.00330148	0.0116389	0.0870798	0.232899	0.293075	1	1	0.361428	0.633856	1	0.0902467	1	0.837651	0.905667
BnaC07g05960D	CDX71317	GSBRNA2T00144970001	RNA recognition motif domain	AT2G16940	0.356272	0.0272896	0.0052682	0.0435613	0.368696	0.286209	1	1	0.453019	0.636521	1	0.0571977	1	0.837651	0.9119
BnaC07g05980D	CDX71319	GSBRNA2T00144973001			0.380728	0.00236911	0.00293506	0.0078302	0.435316	0.788503	1	1	0.789672	0.796884	1	0.101436	1	1	0.76661
BnaC07g06130D	CDX71334	GSBRNA2T00145018001	LysM domain	AT2G17120	0.0156963	0.0963245	0.00186867	0.140226	0.364701	0.446103	1	1	0.49606	0.624862	1	0.163604	1	0.829598	0.933278
BnaC07g06140D	CDX71335	GSBRNA2T00145019001	Sugar phosphate transporter	AT2G13100	0.451486	0.0653824	0.0140055	0.00278538	0.145474	0.397153	1	1	0.280746	0.601476	1	0.0558927	1	0.819577	0.9119
BnaC07g06150D	CDX71336	GSBRNA2T00145020001	Isocitrate dehydrogenase NAD-dependent	AT2G17130	0.0329482	0.0468348	0.00116672	0.121445	0.15924	0.352241	1	1	0.359261	0.65804	1	0.150064	1	0.837651	0.872749
BnaC07g06170D	CDX71338	GSBRNA2T00145022001	PB1 domain	AT2G17150	0.203959	0.171347	4.24e-05	0.0351284	0.312389	1	1	1	0.228874	0.525486	1	0.190226	1	0.837651	0.7899
BnaC07g06280D	CDX71349	GSBRNA2T00145043001	Ubiquitin domain		0.396244	0.0330515	0.0073116	0.0940039	0.337977	0.32536	1	1	0.459921	0.551946	1	0.0625958	1	0.837651	0.9119
BnaC07g06290D	CDX71350	GSBRNA2T00145045001	Protein kinase domain	AT2G17220	0.00714128	0.393314	0.00312294	0.629629	1	0.453254	1	1	0.319308	0.688499	1	0.143525	1	0.679768	0.928883
BnaC07g06330D	CDX71354	GSBRNA2T00145058001			0.64019	0.00139004	7.33e-06	0.140791	1	0.571455	1	1	0.179291	0.81582	1	0.458382	1	1	1
BnaC07g06340D	CDX71355	GSBRNA2T00145059001	Protein EXORDIUM-like	AT2G17230	1	8.18e-06	0.000160081	1	0.480259	0.300183	1	1	0.149578	1	1	0.00254559	1	0.837651	0.610813
BnaC04g15960D	CDX71361	GSBRNA2T00148147001	Pleckstrin homology domain	AT2G28320	0.207829	0.0391182	6.86e-07	0.0359905	0.222819	0.410463	1	1	0.292513	0.571185	1	0.103149	1	0.826032	0.9119
BnaC04g15980D	CDX71363	GSBRNA2T00148150001	Protein of unknown function DUF707	AT2G28310	0.0735688	0.0438224	0.00600063	0.0533157	0.37578	0.359633	1	1	0.267009	0.664482	1	0.170203	1	0.721295	0.851258
BnaC04g15990D	CDX71364	GSBRNA2T00148152001	Cytokinin riboside 5'-monophosphate phosphoribohydrolase LOG	AT2G28305	6.66e-06	0.902611	1	0.349431	0.0183215	0.676695	1	1	0.525428	0.417701	1	0.740465	1	0.601534	1
BnaC04g16030D	CDX71368	GSBRNA2T00148164001	Mediator complex, subunit Med20	AT4G09070	0.129404	0.0537902	2.73e-05	0.238652	0.396415	0.368527	1	1	0.535381	0.68164	1	0.00165475	1	0.837651	0.527923
BnaC04g16120D	CDX71377	GSBRNA2T00148180001	Myc-type, basic helix-loop-helix (bHLH) domain	AT2G28160	0.355566	1.07e-08	0.0497075	0.0116362	0.295879	0.725847	1	1	0.551074	0.689956	1	0.181117	1	0.837651	0.9119
BnaC04g16130D	CDX71378	GSBRNA2T00148181001	Protein of unknown function DUF966	AT2G28150	0.399494	0.068822	0.000644877	0.19299	0.430521	0.263811	1	1	0.412783	0.539717	1	0.283666	1	0.763379	0.9119
BnaC04g16150D	CDX71380	GSBRNA2T00148185001		AT2G28130	0.339719	0.00400151	0.00222129	0.358494	0.374383	1	1	1	0.473351	0.925784	1	0.227475	1	1	0.900991
BnaC04g16160D	CDX71381	GSBRNA2T00148192001	Nodulin-like	AT2G28120	0.00573617	0.447435	1.05e-06	0.00868	0.558819	1	1	1	0.0951045	0.368685	1	1	1	0.837651	1
BnaC04g16230D	CDX71388	GSBRNA2T00148202001	Small auxin-up RNA	AT2G28085	0.254877	0.136876	0.0793931	0.00867564	0.483078	0.368644	1	1	0.509709	0.693505	1	0.449636	1	0.837651	0.934946
BnaC04g16300D	CDX71395	GSBRNA2T00148213001	B-box-type zinc finger	AT3G21890	0.578421	0.477994	4.83e-05	0.000112112	0.469189	0.841739	1	1	1	0.495472	1	1	1	0.837651	1
BnaC04g16310D	CDX71396	GSBRNA2T00148217001	Chaperonin Cpn60	AT2G28000	1	1	0.140136	0.18249	0.313374	0.419159	1	1	0.205592	1	1	1.36e-05	1	1	0.909657
BnaC04g16320D	CDX71397	GSBRNA2T00148218001	Sterol-sensing domain	AT1G42470	0.0231665	0.00699692	0.00113771	0.195695	0.103644	0.155211	1	1	0.773935	1	1	0.0205872	1	0.850726	0.9119
BnaC04g16410D	CDX71406	GSBRNA2T00148233001	Zinc finger, RING-type	AT2G27950	0.174837	0.057104	0.00349387	0.118302	0.361825	0.255293	1	1	0.481386	0.554907	1	0.143426	1	0.837651	0.9119
BnaC04g16450D	CDX71410	GSBRNA2T00148237001	PAZ domain	AT2G27880	0.295441	0.13058	0.00145123	0.0738289	0.376175	0.319189	1	1	0.0852051	0.589001	1	0.0664714	1	0.779723	0.890618
BnaC04g16470D	CDX71412	GSBRNA2T00148241001	Uncharacterized protein At4g22758-like	AT2G27830	2.92e-07	0.360962	4.29e-05	0.242025	0.0283616	0.535394	1	1	1	0.8999	1	0.0114709	1	0.398873	0.862056
BnaC04g16630D	CDX71428	GSBRNA2T00148271001	RAB6-interacting golgin	AT2G27740	0.0104017	0.263015	4.66e-05	0.6471	0.433217	0.12531	1	1	0.765624	0.624639	1	0.86789	1	0.605467	0.893977
BnaC04g16640D	CDX71429	GSBRNA2T00148272001		AT2G27730	0.216867	0.132464	0.000521839	0.229563	0.291371	0.360434	1	1	0.495352	0.567787	1	0.00406416	1	0.837651	0.778573
BnaC04g16650D	CDX71430	GSBRNA2T00148274001	Ribosomal protein L12 family	AT2G27720	0.347488	0.0899234	3.18e-06	0.132333	0.117307	0.172549	1	1	0.446198	0.437235	1	0.0986703	1	0.837651	0.9119
BnaC04g16700D	CDX71435	GSBRNA2T00148281001			0.635665	1.3e-05	0.0213518	0.156909	0.0179755	0.0369443	1	1	0.485009	0.656768	1	1	1	0.837651	0.684846
BnaC04g16740D	CDX71439	GSBRNA2T00148289001			0.564175	2.13e-07	0.145375	0.00899706	0.00342754	0.169806	1	1	0.463013	0.325203	1	1	1	0.730181	1
BnaC04g16810D	CDX71446	GSBRNA2T00148298001	2Fe-2S ferredoxin-type iron-sulfur binding domain	AT2G27510	0.15889	0.0418455	0.0464838	0.000954657	0.00612088	0.624766	1	1	0.475916	1	1	0.138511	1	1	0.923659
BnaC04g16820D	CDX71447	GSBRNA2T00148301001			1	1.06e-08	0.0474691	0.00402213	0.00602586	0.0972099	1	1	0.635393	0.520196	1	1	1	0.757	0.845626
BnaC04g16900D	CDX71455	GSBRNA2T00148316001		AT2G27385	0.421965	0.109511	0.0513482	0.0094896	0.0123608	0.727651	1	1	0.266157	0.462242	1	0.0903623	1	1	0.911794
BnaC04g16940D	CDX71459	GSBRNA2T00148321001	NAC domain	AT2G27300	0.197125	0.138698	0.00998832	1	0.259633	0.580565	1	1	0.12662	0.970839	1	0.554833	1	0.81659	1
BnaC04g17000D	CDX71465	GSBRNA2T00148330001	Late embryogenesis abundant protein, LEA_2 subgroup		0.5296	0.0555465	0.0213884	5.72e-07	0.394058	0.493447	1	1	0.408866	0.655994	1	0.366797	1	0.85517	1
BnaC04g17010D	CDX71466	GSBRNA2T00148332001	Myc-type, basic helix-loop-helix (bHLH) domain	AT2G27230	0.49125	0.00013018	1	1	0.0266072	0.258669	1	1	0.326205	0.386858	1	0.209072	1	1	0.9119
BnaC04g17060D	CDX71471	GSBRNA2T00148340001		AT2G27180	0.00385882	0.48799	0.0829557	0.0656984	0.103987	0.363888	1	1	0.49725	1	1	0.646508	1	0.836121	0.41717
BnaC04g17100D	CDX71475	GSBRNA2T00148346001	Protein kinase domain	AT2G27060	1	1	1	0.00429245	0.467889	0.7035	1	1	0.0190375	0.563195	1	0.262053	1	0.874061	1
BnaC04g17130D	CDX71478	GSBRNA2T00148352001	Proteasome component (PCI) domain	AT2G26990	0.313882	0.067653	0.000670499	0.015983	0.240521	0.388928	1	1	0.490332	0.51081	1	0.077363	1	0.837651	0.9119
BnaC04g17160D	CDX71481	GSBRNA2T00148359001	SANT/Myb domain	AT2G26950	0.198583	0.523569	6.59e-09	1	0.0881212	0.550675	1	1	0.113163	0.651321	1	0.0426503	1	0.837651	0.9119
BnaC04g17190D	CDX71484	GSBRNA2T00148363001	DnaJ domain	AT2G26890	0.578176	0.0715408	0.00452578	0.0705751	0.286539	0.0574844	1	1	0.142325	1	1	0.0386396	1	0.788206	0.9119
BnaC04g17200D	CDX71485	GSBRNA2T00148364001	Hydroxymethylglutaryl-CoA lyase, active site	AT2G26800	0.323331	0.151386	0.0542274	0.00939547	0.420088	0.552603	1	1	0.530333	0.689071	1	0.305109	1	0.837651	0.912983
BnaC04g17220D	CDX71487	GSBRNA2T00148367001	Stomatal closure-related actin-binding protein, coiled-coil domain	AT2G26770	0.374107	0.0370647	3.96e-05	0.0841765	0.389792	0.388565	1	1	0.0414998	0.660628	1	0.116443	1	0.837651	0.908523
BnaC04g17230D	CDX71488	GSBRNA2T00148371001	Protein kinase domain	AT2G26730	0.0141976	0.521061	7.11e-06	0.0500287	0.276349	1	1	1	0.00358642	0.386145	1	1	1	0.837651	1
BnaC04g17240D	CDX71489	GSBRNA2T00148380001	Cytochrome P450	AT2G26710	0.112606	0.389268	0.000748909	0.00504721	1	0.470651	1	1	0.436032	0.13271	1	0.465083	1	0.37756	0.9119
BnaC04g17260D	CDX71491	GSBRNA2T00148388001	Zinc finger, RanBP2-type	AT2G26695	0.00948779	0.012002	0.000105654	0.0633701	0.396629	0.307878	1	1	0.44091	0.698131	1	0.49181	1	0.892224	0.653202
BnaC04g17280D	CDX71493	GSBRNA2T00148398001			0.656459	0.46969	0.000113949	0.554562	0.246252	0.490378	1	1	0.501495	0.560428	1	0.441046	1	0.877878	1
BnaC04g17290D	CDX71494	GSBRNA2T00148399001	Protein kinase-like domain superfamily	AT2G26830	0.452296	0.00632427	0.0515041	0.0482733	0.45256	0.370639	1	1	0.125012	0.598677	1	0.222749	1	0.837651	0.874025
BnaC04g17300D	CDX71495	GSBRNA2T00148400001	Proton-dependent oligopeptide transporter family	AT2G26690	0.255429	0.322081	0.187386	1	0.795748	0.765688	1	1	0.578887	0.426255	1	9.74e-07	1	0.837651	0.896573
BnaC04g17310D	CDX71496	GSBRNA2T00148403001			0.131583	2.85e-06	0.186672	0.0142219	0.0218601	0.185241	1	1	0.746867	0.577443	1	1	1	0.837651	0.929099
BnaC04g17440D	CDX71509	GSBRNA2T00148424001			0.43134	1.93e-07	0.225013	0.0263505	0.215305	0.463699	1	1	0.948372	0.949839	1	1	1	0.837651	0.9119
BnaC04g17540D	CDX71519	GSBRNA2T00148464001	Transferase	AT5G42830	8.81e-05	0.36113	0.262126	0.0389318	0.39347	0.0979018	1	1	0.39578	0.628484	1	0.293391	1	0.685303	0.9119
BnaC04g17580D	CDX71523	GSBRNA2T00148471001			0.620403	6.5e-06	0.149721	0.00497181	0.00645343	0.237292	1	1	0.695627	0.746539	1	1	1	0.837651	0.9119
BnaC04g17610D	CDX71526	GSBRNA2T00148474001	WEB family	AT5G42880	0.537579	0.0955102	0.000963683	0.200315	0.036805	0.35289	1	1	0.729206	0.57541	1	0.250182	1	1	1
BnaC04g17630D	CDX71528	GSBRNA2T00148479001	Basic-leucine zipper domain		0.696025	0.256202	7.56e-08	0.460357	0.294971	1	1	1	0.30975	0.353406	1	0.573541	1	0.896657	0.935811
BnaC04g17640D	CDX71529	GSBRNA2T00148480001	THO complex, subunit 5	AT5G42920	0.392758	0.0329755	0.0058514	0.0727019	0.202927	0.332053	1	1	0.480005	0.637659	1	0.0174699	1	0.739099	0.9119
BnaC04g17650D	CDX71530	GSBRNA2T00148481001	Fungal lipase-like domain	AT5G42930	0.0163875	0.500577	0.0431349	0.0557057	0.941382	1	1	1	0.0836437	0.0069877	1	1	1	0.716463	0.789299
BnaC04g17660D	CDX71531	GSBRNA2T00148489001	Zinc finger, RING-type	AT5G42940	0.356053	0.0412831	0.00163224	0.0856004	0.0943474	0.315846	1	1	0.498881	0.561058	1	0.0967547	1	0.837651	0.9119
BnaC04g17670D	CDX71532	GSBRNA2T00148490001	Outer envelope pore protein 24	AT5G42960	0.402274	0.125427	0.000246637	0.148547	0.391577	0.462367	1	1	0.451563	0.498	1	0.0582308	1	0.837651	0.9119
BnaC04g17690D	CDX71534	GSBRNA2T00148492001	AAA+ ATPase domain	AT5G43010	0.325633	0.0301462	0.00698833	0.0906778	0.0958319	0.282921	1	1	0.395376	0.618786	1	0.0776362	1	0.837651	0.9119
BnaC04g17710D	CDX71536	GSBRNA2T00148495001	Protein kinase domain	AT5G43020	0.0362922	0.886974	9.13e-05	0.146719	1	0.421607	1	1	0.132988	0.545653	1	0.11418	1	1	1
BnaC04g17750D	CDX71540	GSBRNA2T00148508001	Granulin	AT5G43060	0.216385	0.0906655	0.00107898	0.171796	0.130545	0.0933494	1	1	0.459987	0.430607	1	0.139239	1	0.837651	0.863595
BnaC04g17820D	CDX71547	GSBRNA2T00148530001	Glycoside hydrolase family 17	AT5G42720	0.0136952	0.503179	3.94e-09	0.119412	0.188556	0.446943	1	1	0.0210497	0.247803	1	0.337629	1	0.325817	1
BnaC04g17840D	CDX71549	GSBRNA2T00148532001			0.450581	4.77e-05	0.40255	0.202229	0.121621	0.116346	1	1	0.681926	1	1	0.278092	1	0.837651	0.9119
BnaC04g17850D	CDX71550	GSBRNA2T00148533001			0.161214	2.39e-05	0.0622251	0.0742603	0.0585586	0.272175	1	1	0.410192	0.218497	1	1	1	0.692613	0.890618
BnaC04g17880D	CDX71553	GSBRNA2T00148537001			0.00389409	0.195301	0.00149616	0.0175681	0.577764	1	1	1	0.405983	1	1	0.225824	1	1	1
BnaC04g17970D	CDX71562	GSBRNA2T00148553001	Pentatricopeptide repeat	AT5G42310	0.357282	0.0365635	0.00729765	0.093473	0.40237	0.217644	1	1	0.473315	0.660848	1	0.0897505	1	0.837651	0.9119
BnaC04g18000D	CDX71565	GSBRNA2T00148586001	Nucleic acid-binding, OB-fold		0.0839455	7.87e-10	0.0221998	0.0169669	0.241185	0.52818	1	1	0.58655	0.777252	1	0.52559	1	0.837651	0.9119
BnaC09g26190D	CDX71578	GSBRNA2T00152052001			0.438614	0.013249	3.86e-06	0.311858	0.236906	1	1	1	1	0.236459	1	0.620124	1	0.837651	0.911794
BnaC09g26200D	CDX71579	GSBRNA2T00152054001	Neprosin	AT5G50150	0.0130187	0.00231745	2.94e-08	0.220326	0.221922	0.528104	1	1	0.0590838	0.479774	1	0.172285	1	0.832087	0.893977
BnaC09g26330D	CDX71592	GSBRNA2T00152108001	Xanthine/uracil/vitamin C permease	AT5G49990	0.226357	0.0119504	0.00190112	0.134423	0.419837	0.207699	1	1	0.488139	0.648563	1	0.140397	1	0.837651	0.9119
BnaC09g26360D	CDX71595	GSBRNA2T00152122001	NIF system FeS cluster assembly, NifU, C-terminal	AT5G49940	0.338823	0.00895966	0.0209568	0.0896449	0.334161	0.309127	1	1	0.444738	0.646289	1	0.0956893	1	0.837651	0.911794
BnaC09g26400D	CDX71599	GSBRNA2T00152134001			0.812831	1.93e-09	0.00975336	0.0123816	0.0182622	0.0923385	1	1	0.475916	0.855977	1	0.711741	1	1	0.643282
BnaC09g26410D	CDX71600	GSBRNA2T00152139001	FAD-binding 8	AT5G49740	0.656817	0.625183	8.6e-06	0.0234206	0.34789	0.349068	1	1	0.849377	0.165401	1	0.157164	1	0.706076	1
BnaC09g26420D	CDX71601	GSBRNA2T00152141001	Glycoside hydrolase family 9	AT5G49720	0.260258	0.0126966	1.17e-08	0.139763	0.171876	0.375643	1	1	0.469473	0.265787	1	0.142432	1	0.818704	0.890618
BnaC09g26430D	CDX71602	GSBRNA2T00152142001	Protein kinase domain	AT5G49660	0.817407	1	0.00608349	0.504831	0.0472601	0.356354	1	1	0.129464	0.846542	1	0.0120493	1	0.837651	0.678353
BnaC09g26560D	CDX71615	GSBRNA2T00152190001			0.266644	0.0723867	0.0060688	0.0807735	0.434117	0.522753	1	1	0.515287	0.605679	1	0.406115	1	0.820129	0.9119
BnaC09g26580D	CDX71617	GSBRNA2T00152195001	Nucleic acid-binding, OB-fold		0.442516	0.0206892	0.000355699	0.0754892	0.435887	0.033648	1	1	0.39122	0.660848	1	0.122152	1	0.837651	0.853438
BnaC09g26640D	CDX71623	GSBRNA2T00152216001	Protein kinase domain	AT5G50330	0.359007	0.0123758	0.00304387	0.174706	0.418596	0.373806	1	1	0.48329	0.521337	1	0.152318	1	0.837651	0.893922
BnaC09g26700D	CDX71629	GSBRNA2T00152228001	Exocyst complex component Exo70	AT5G50380	0.46543	0.0808863	0.00079017	0.138563	0.353034	0.273702	1	1	0.515937	0.448988	1	0.0519357	1	0.697408	0.9119
BnaC09g26710D	CDX71630	GSBRNA2T00152231001	Pentatricopeptide repeat	AT5G50390	0.282018	0.0628294	0.00274344	0.00972471	0.0463675	0.565652	1	1	0.245709	0.730987	1	0.239087	1	0.837651	0.769931
BnaC09g26790D	CDX71638	GSBRNA2T00152248001			0.441297	0.0778228	0.00724378	0.195206	0.457373	0.404398	1	1	0.508873	0.669522	1	0.0684887	1	0.829886	0.912401
BnaC09g26860D	CDX71645	GSBRNA2T00152257001	NADH-Ubiquinone oxidoreductase (complex I), chain 5 N-terminal	ATCG01010	0.423709	0.000916431	0.0267737	0.0812672	0.406862	0.0410667	1	1	0.0947625	0.730231	1	0.153659	1	0.790415	0.936299
BnaC09g26880D	CDX71647	GSBRNA2T00152259001			0.409756	0.108408	0.37631	0.000148785	0.330966	0.0360852	1	1	0.310025	0.825851	1	0.00634702	1	0.705604	1
BnaC09g26900D	CDX71649	GSBRNA2T00152262001			0.112283	0.186612	0.409214	0.00210436	0.307848	0.241018	1	1	0.771184	1	1	0.00260146	1	0.674493	1
BnaC09g27240D	CDX71683	GSBRNA2T00152341001	EF-hand domain	AT5G51050	0.0182119	0.0513108	1.64e-05	0.175333	0.450789	0.425897	1	1	0.504321	0.621854	1	0.0267109	1	0.618569	0.768271
BnaC09g27290D	CDX71688	GSBRNA2T00152364001	Frigida-like	AT4G00650	0.28678	0.0681558	0.00392009	0.0152437	0.366139	0.414807	1	1	0.192963	0.605885	1	0.0881016	1	0.633979	0.912401
BnaC09g27330D	CDX71692	GSBRNA2T00152371001	Transmembrane protein 135	AT5G51150	0.50308	0.117484	0.00585322	0.0996845	0.507717	0.472852	1	1	0.505274	0.670352	1	0.0377813	1	0.823365	0.9119
BnaC09g27360D	CDX71695	GSBRNA2T00152376001	AP2/ERF domain	AT5G51190	1	1	0.0596723	0.00447958	0.467965	0.373734	1	1	0.497869	0.548032	1	0.160036	1	0.768116	0.467356
BnaC08g31750D	CDX71699	GSBRNA2T00155382001			0.245439	0.351346	0.00328565	0.345557	0.185525	0.607766	1	1	0.0875817	0.671792	1	0.440927	1	0.542265	1
BnaC08g31730D	CDX71701	GSBRNA2T00155384001	AAA+ ATPase domain	AT2G46620	0.0566571	0.0264491	6.64e-06	0.135987	1	0.114661	1	1	0.439957	0.240877	1	0.0153849	1	0.334193	1
BnaC08g31690D	CDX71705	GSBRNA2T00155390001	Protein of unknown function DUF688	AT3G61840	0.0036359	0.589252	3.72e-05	0.776391	0.288937	0.767048	1	1	0.409912	0.700696	1	0.439589	1	0.66448	0.16967
BnaC08g31670D	CDX71707	GSBRNA2T00155394001	DOMON domain	AT3G61750	0.00145677	0.0610895	2.66e-09	0.0533822	0.0311175	1	1	1	1	0.719205	1	0.166734	1	0.787508	0.661257
BnaC08g31620D	CDX71712	GSBRNA2T00155400001	Polymerase, nucleotidyl transferase domain	AT3G61690	0.188774	0.0313161	0.0064764	0.102367	0.342352	0.349068	1	1	0.451973	0.571029	1	0.150073	1	0.821227	0.9119
BnaC08g31580D	CDX71716	GSBRNA2T00155405001			0.4195	0.00529161	0.161395	0.00689864	0.238275	0.368974	1	1	0.547592	0.738927	1	0.242535	1	0.880774	0.892437
BnaC08g31570D	CDX71717	GSBRNA2T00155406001			0.4694	0.00334728	0.0627609	0.104998	0.432939	0.988984	1	1	1	0.542982	1	0.308603	1	0.837651	0.932022
BnaC08g31560D	CDX71718	GSBRNA2T00155407001	ABC-transporter N-terminal domain		0.276867	0.725026	0.0382738	0.331222	1	0.243902	1	1	0.134058	0.762756	1	0.001097	1	1	1
BnaC08g31540D	CDX71720	GSBRNA2T00155411001	Probable zinc-ribbon domain, plant	AT3G61670	0.475755	4.35e-05	5.54e-08	0.0202065	0.38832	0.244937	1	1	0.198286	0.472383	1	0.206209	1	0.837651	0.9119
BnaC08g31510D	CDX71723	GSBRNA2T00155414001	Tubulin		0.411771	0.0661758	0.000167048	0.0279394	0.300618	0.416088	1	1	0.487046	0.364802	1	0.114976	1	0.835756	0.9119
BnaC08g31500D	CDX71724	GSBRNA2T00155415001	AP2/ERF domain		0.201322	0.0293255	1.05e-05	0.12127	0.346481	0.663023	1	1	0.176027	1	1	0.00690228	1	0.597046	0.941268
BnaC08g31490D	CDX71725	GSBRNA2T00155416001	Exoribonuclease, phosphorolytic domain 1	AT3G61620	0.725765	0.0916655	0.00109751	0.239325	0.717409	0.382723	1	1	0.839322	0.660628	1	0.200189	1	0.837651	0.796937
BnaC08g31480D	CDX71726	GSBRNA2T00155418001	Aldose 1-/Glucose-6-phosphate 1-epimerase	AT3G61610	0.028044	0.14983	0.00327797	0.0874069	0.0532775	0.0313546	1	1	0.144463	1	1	1	1	0.971115	0.900328
BnaC08g31470D	CDX71727	GSBRNA2T00155419001	BTB/POZ domain	AT3G61600	0.730471	0.408997	2.72e-05	0.397972	1	0.365832	1	1	1	0.877743	1	0.0075591	1	0.837651	0.9119
BnaC08g31450D	CDX71729	GSBRNA2T00155421001	F-box domain	AT3G61590	0.0132653	0.187079	1.17e-13	1.11e-05	0.191766	0.652769	1	1	0.480302	0.443118	1	0.810568	1	0.353088	0.818563
BnaC08g31440D	CDX71730	GSBRNA2T00155422001	Cytochrome b5-like heme/steroid binding domain	AT3G61580	0.117768	0.643219	0.000124123	0.0297185	0.013644	0.449024	1	1	0.240113	0.557208	1	2.62e-05	1	1	0.9119
BnaC08g31430D	CDX71731	GSBRNA2T00155424001		AT3G61570	0.440094	0.00127376	0.0290554	0.0922539	0.233339	0.443242	1	1	0.529842	0.626015	1	0.0927703	1	0.657323	0.9119
BnaC08g31410D	CDX71733	GSBRNA2T00155426001	Ketopantoate hydroxymethyltransferase	AT3G61530	0.585983	0.25903	0.209599	0.00261848	0.668337	0.666505	1	1	0.443288	0.491553	1	0.0632106	1	0.829886	1
BnaC08g31360D	CDX71738	GSBRNA2T00155436001	Major intrinsic protein	AT3G61430	0.0210028	1	1.17e-06	0.564776	0.563635	0.21054	1	1	0.0787809	1	1	2.6e-06	1	1	1
BnaC08g31320D	CDX71742	GSBRNA2T00155440001	Domain of unknown function DUF4378	AT3G61380	0.00019362	0.308052	0.000163498	0.0945877	0.834468	0.317961	1	1	0.0197868	0.742458	1	0.488795	1	0.601563	0.970721
BnaC08g31300D	CDX71744	GSBRNA2T00155442001	Pentatricopeptide repeat	AT3G61360	0.445146	0.076538	0.00923503	0.215685	0.18422	0.451617	1	1	0.52058	0.707507	1	0.252158	1	0.837651	0.9119
BnaC08g31280D	CDX71746	GSBRNA2T00155444001	PPC domain	AT3G61310	0.520026	0.227653	1.85e-06	0.0712422	0.433773	0.487627	1	1	0.0127643	0.311458	1	0.155345	1	0.837651	0.77746
BnaC08g31250D	CDX71749	GSBRNA2T00155447001	Glycosyl transferase CAP10 domain	AT3G61280	1	0.462137	0.0016089	0.365737	0.443074	0.158501	1	1	0.526926	1	1	0.0742879	1	0.837651	1
BnaC08g31160D	CDX71758	GSBRNA2T00155456001	Short-chain dehydrogenase/reductase SDR	AT3G61220	0.32118	0.00473043	2.32e-09	1.06e-05	0.476135	0.402078	1	1	0.365616	0.611309	1	0.188936	1	0.842949	0.784094
BnaC08g31150D	CDX71759	GSBRNA2T00155458001	Methyltransferase type 11	AT3G61210	1.56e-05	0.153181	0.0955785	0.607276	0.338359	0.769586	1	1	1	0.666446	1	1	1	1	1
BnaC08g31140D	CDX71760	GSBRNA2T00155466001	C2 domain	AT3G61190	0.000320628	0.13343	0.0147462	1	0.0193221	0.582866	1	1	0.437845	0.318236	1	0.244021	1	1	0.841021
BnaC08g31130D	CDX71761	GSBRNA2T00155467001	Zinc finger, RING-type	AT3G61180	0.282092	0.0502103	0.0333539	0.00802888	0.430535	0.348953	1	1	0.305933	0.659797	1	0.0408003	1	0.837651	0.9119
BnaC08g31110D	CDX71763	GSBRNA2T00155470001	Glycosyl transferase, family 8	AT3G61130	0.665861	0.0128078	0.0389043	0.11934	0.391741	0.123284	1	1	0.562451	1	1	8e-05	1	0.837651	0.919419
BnaC08g31100D	CDX71764	GSBRNA2T00155471001	Ribosomal protein S27e	AT3G61111	0.365623	5.2e-06	0.00183971	0.00185392	0.397897	1	1	1	1	0.0845892	1	0.110815	1	0.460851	0.837002
BnaC08g31060D	CDX71768	GSBRNA2T00155477001	BEACH domain	AT3G60920	0.621055	0.180409	7.91e-06	0.133997	0.622582	1	1	1	0.0409079	0.346804	1	1	1	0.837651	0.899432
BnaC08g31030D	CDX71771	GSBRNA2T00155480001	FAS1 domain	AT3G60900	0.0631025	0.0588395	5.26e-05	0.00691169	0.408914	0.242545	1	1	0.0683762	0.29522	1	0.227137	1	0.804122	0.870855
BnaC08g30970D	CDX71777	GSBRNA2T00155486001	Palmitoyltransferase, DHHC domain	AT3G60800	0.025209	0.0100632	0.000586222	0.122959	0.118954	0.377416	1	1	0.485771	0.676201	1	0.213605	1	0.788333	0.9119
BnaC08g30900D	CDX71784	GSBRNA2T00155494001	Ribosomal protein S15	AT3G60770	0.0518978	7.43e-05	3.28e-06	0.0171933	0.841027	0.750162	1	1	0.469797	0.05737	1	1	1	0.642268	0.854344
BnaC08g30890D	CDX71785	GSBRNA2T00155495001	Transketolase, N-terminal	AT3G60750	0.181582	0.0108938	0.00860086	0.128792	0.387926	0.360809	1	1	0.233755	0.300068	1	0.143973	1	0.837651	0.8319
BnaC08g30820D	CDX71792	GSBRNA2T00155508001	Protein of unknown function DUF597	AT3G60670	0.0884991	0.0950102	9.73e-05	0.3765	1	0.531494	1	1	0.213099	0.670878	1	0.718023	1	0.737162	0.892567
BnaC08g30810D	CDX71793	GSBRNA2T00155509001	Spindle and kinetochore-associated protein 1	AT3G60660	0.465635	0.0149865	8.71e-05	0.205809	0.355836	0.475743	1	1	0.374156	0.180439	1	0.296275	1	0.837651	0.86834
BnaC08g30780D	CDX71796	GSBRNA2T00155512001	Major sperm protein (MSP) domain	AT1G51270	0.369834	0.0468362	0.0228704	0.205822	0.395311	0.414054	1	1	0.545884	0.463017	1	0.00365055	1	0.837651	0.9119
BnaC08g30720D	CDX71802	GSBRNA2T00155521001		AT3G60520	1	0.351441	2.05e-05	0.119495	0.292326	0.579553	1	1	1	1	1	0.270464	1	0.615776	1
BnaC08g30700D	CDX71804	GSBRNA2T00155523001	AP2/ERF domain	AT3G60490	0.448689	0.434425	7.28e-07	0.0301915	0.333464	0.352991	1	1	0.00664079	0.660512	1	1	1	0.497113	0.646266
BnaC08g30660D	CDX71808	GSBRNA2T00155530001			0.483076	0.00653967	0.0898895	0.229282	0.433686	0.29234	1	1	0.443672	0.32911	1	0.337865	1	0.733711	0.781355
BnaC08g30610D	CDX71813	GSBRNA2T00155535001	Transcription termination factor, mitochondrial/chloroplastic	AT3G60400	0.429938	0.107184	0.00200094	0.26249	0.443357	0.488572	1	1	0.123852	0.670226	1	0.205406	1	0.837651	0.915041
BnaC08g30600D	CDX71814	GSBRNA2T00155536001	Homeobox domain	AT3G60390	0.601322	0.00185875	0.000167397	0.260571	0.294941	0.530184	1	1	0.361729	0.475103	1	0.644384	1	0.837651	0.974323
BnaC08g30570D	CDX71817	GSBRNA2T00155539001	Armadillo	AT3G60350	0.41049	0.162321	2.31e-10	0.736435	0.167735	0.67871	1	1	0.0331633	0.244758	1	1	1	0.733579	1
BnaC08g30550D	CDX71819	GSBRNA2T00155541001	NYN domain, limkain-b1-type	AT4G30760	0.405215	0.0451624	1.52e-05	0.129167	0.395405	0.3222	1	1	0.476846	0.381758	1	0.15682	1	0.837651	0.904666
BnaC08g30530D	CDX71821	GSBRNA2T00155543001	Domain of unknown function DUF632	AT3G60320	0.136754	0.0673028	6.84e-06	0.0701299	0.331683	0.455422	1	1	0.474458	0.63885	1	0.132245	1	0.818691	0.733578
BnaC08g30500D	CDX71824	GSBRNA2T00155546001	Casein kinase II, regulatory subunit	AT3G60250	0.0679584	0.0423275	0.000122077	0.0291895	0.376767	0.138957	1	1	0.412599	0.651321	1	0.158724	1	0.829527	0.83732
BnaC08g30490D	CDX71825	GSBRNA2T00155547001	Ribosomal protein L37ae	AT3G60245	0.274813	0.283344	2.33e-09	0.649758	0.416042	0.028091	1	1	1	0.150848	1	0.334042	1	0.837651	0.9119
BnaC08g30470D	CDX71827	GSBRNA2T00155549001	Zf-FLZ domain		0.00529463	0.755412	2.94e-05	0.500102	0.201127	0.97045	1	1	0.512898	0.317298	1	0.000175339	1	0.754636	0.9119
BnaC08g30420D	CDX71832	GSBRNA2T00155555001	Dynamin central domain	AT3G60190	6.17e-07	0.962149	1.88e-09	0.013029	0.766929	0.676155	1	1	0.682143	0.59393	1	0.32451	1	0.29461	0.913653
BnaC08g30390D	CDX71835	GSBRNA2T00155558001	Zinc finger, RING-type	AT3G60966	0.0017407	0.0123019	0.0168712	0.604626	0.401523	0.478094	1	1	0.482629	0.707358	1	0.149478	1	0.837651	0.909454
BnaC08g30380D	CDX71836	GSBRNA2T00155559001	Glycoside hydrolase family 1		0.170798	0.000179704	1.44e-05	0.521639	0.00453391	1	1	1	0.194694	0.10878	1	0.496261	1	0.596191	0.411673
BnaC08g30370D	CDX71837	GSBRNA2T00155561001	Glycoside hydrolase family 1	AT3G60130	0.0772702	0.0898941	0.116813	0.317846	0.489909	0.359498	1	1	0.208957	0.00781601	1	0.56256	1	1	1
BnaC08g30360D	CDX71838	GSBRNA2T00155562001	Glycoside hydrolase family 1	AT3G60120	0.562232	0.0130384	0.00592014	0.223022	0.39591	0.449594	1	1	0.496599	1	1	0.0282088	1	0.761323	0.657864
BnaC08g30340D	CDX71840	GSBRNA2T00155564001	SANT/Myb domain	AT3G60110	0.218622	0.00330105	0.0613001	0.090492	0.516542	0.456644	1	1	0.320423	0.657726	1	0.0355198	1	0.837651	0.9119
BnaC08g30280D	CDX71846	GSBRNA2T00155571001			0.0175299	0.00136695	1.25e-09	0.000558863	0.405709	0.573268	1	1	0.096894	0.502256	1	0.945032	1	0.651098	1
BnaC08g30210D	CDX71853	GSBRNA2T00155582001	Peptidase M24	AT3G59990	0.382925	0.0314244	0.00966167	0.0163783	0.224559	0.236963	1	1	0.437292	0.634238	1	0.0466939	1	0.837651	0.9119
BnaC08g30190D	CDX71855	GSBRNA2T00155584001	Methylenetetrahydrofolate reductase	AT3G59970	0.336834	0.0256974	0.00823564	0.076346	0.338717	0.3013	1	1	0.431723	0.622871	1	0.0888251	1	0.837651	0.890618
BnaC08g30130D	CDX71861	GSBRNA2T00155591001	Ankyrin repeat-containing domain	AT3G59910	0.0928035	0.0198488	0.00279871	0.0222708	0.394058	0.307413	1	1	0.383775	0.648563	1	0.123443	1	0.811691	0.9119
BnaC08g30120D	CDX71862	GSBRNA2T00155592001			0.465635	0.248145	0.000712578	1	0.431346	1	1	1	0.746349	0.742955	1	0.507055	1	1	0.46815
BnaC08g30070D	CDX71867	GSBRNA2T00155601001		AT3G59880	0.37379	0.0886224	0.000988499	0.231711	0.700819	1	1	1	0.30975	1	1	0.67346	1	0.837651	0.904676
BnaC08g30010D	CDX71873	GSBRNA2T00155608001	EF-hand domain	AT3G59820	1	1	0.855346	0.161467	0.0467966	0.0998576	1	1	1	1	1	0.0029224	1	1	0.929004
BnaC08g29900D	CDX71884	GSBRNA2T00155622001	C2 domain	AT3G59660	0.000609899	0.0672982	5.19e-05	0.0836893	0.28168	0.435589	1	1	0.50709	0.68171	1	0.220518	1	0.837651	0.9119
BnaC08g29850D	CDX71889	GSBRNA2T00155628001	Diphthamide synthesis DHP2, eukaryotes	AT3G59630	0.289807	0.0322735	0.00286746	0.0854222	0.253392	0.376351	1	1	0.474834	0.660848	1	0.0798403	1	0.837651	0.8319
BnaC08g29840D	CDX71890	GSBRNA2T00155629001	RNA polymerase, Rpb8	AT1G54250	0.399456	0.0143163	0.00930781	0.014204	0.385307	0.205029	1	1	0.469044	0.643577	1	0.0972467	1	0.837651	0.907946
BnaC08g29780D	CDX71896	GSBRNA2T00155635001	Phosphatidate cytidylyltransferase, mitochondrial	AT3G47630	0.555279	0.0734313	0.223921	0.243775	1	0.00201285	1	1	0.692885	1	1	0.0502532	1	0.921568	0.9119
BnaC08g29770D	CDX71897	GSBRNA2T00155637001	Rab-GTPase-TBC domain	AT3G59570	0.275434	0.0544776	7.14e-05	0.00246039	0.0839607	0.413274	1	1	0.291183	0.621021	1	0.140719	1	0.837651	0.9119
BnaC08g29760D	CDX71898	GSBRNA2T00155638001	Rad21/Rec8-like protein, C-terminal, eukaryotic	AT3G59550	0.613011	0.23483	6.52e-05	1	0.992941	1	1	1	0.349277	0.212077	1	1	1	0.770504	0.937903
BnaC08g29750D	CDX71899	GSBRNA2T00155639001	Ribosomal protein L38e	AT3G59540	0.357273	0.0440772	1.38e-09	0.280927	0.341303	0.457219	1	1	0.512382	0.204728	1	0.19806	1	0.846724	0.880213
BnaC08g29740D	CDX71900	GSBRNA2T00155640001	RNA recognition motif domain		0.438224	0.0226221	0.00294616	0.166781	0.371483	0.416567	1	1	0.540709	0.299766	1	0.172638	1	0.829886	0.887393
BnaC08g29700D	CDX71904	GSBRNA2T00155644001	Protein of unknown function DUF4504	AT3G59490	0.304061	0.0542726	0.000845244	0.0865463	0.426729	0.330649	1	1	0.193529	0.571185	1	0.0174716	1	0.837651	0.9119
BnaC08g29660D	CDX71908	GSBRNA2T00155650001	Protein MS5	AT4G20095	0.412777	8.76e-05	0.0210062	0.129307	0.29425	0.162891	1	1	0.429432	0.625134	1	0.143422	1	0.837651	0.9119
BnaC08g29640D	CDX71910	GSBRNA2T00155655001		AT3G59140	0.379701	0.605002	0.131262	0.0180963	0.889207	0.147679	1	1	0.612344	1	1	0.000422906	1	1	0.713144
BnaC08g29630D	CDX71911	GSBRNA2T00155656001	ABC transporter-like	AT3G59140	0.058908	0.237468	0.0125248	0.54314	0.619542	0.392881	1	1	0.702725	1	1	4.98e-05	1	0.837651	0.9119
BnaC08g29620D	CDX71912	GSBRNA2T00155657001	Protein kinase domain	AT3G59110	0.373281	0.89402	0.00116861	0.195371	0.380153	0.201709	1	1	0.0414211	0.670174	1	0.0544038	1	1	1
BnaC08g29610D	CDX71913	GSBRNA2T00155658001	Domain of unknown function DUF1084	AT3G59090	0.406887	0.0207166	0.00199274	0.0530983	0.382628	0.290686	1	1	0.479221	0.65602	1	0.112757	1	0.627544	0.9119
BnaC08g29540D	CDX71920	GSBRNA2T00155669001	Glycosyl transferase, family 8	AT3G58790	0.0525607	1	2.63e-05	0.155612	0.337546	0.659663	1	1	0.151921	0.579975	1	1	1	0.710509	1
BnaC08g29520D	CDX71922	GSBRNA2T00155673001	Transcription factor, MADS-box	AT3G58780	0.327499	0.0435421	0.0188418	0.00918251	0.0451258	0.302806	1	1	0.6368	1	1	0.252185	1	0.605467	0.874202
BnaC08g29490D	CDX71925	GSBRNA2T00155676001	Citrate synthase	AT3G58750	0.00751675	0.0576906	0.641163	0.0953662	0.437345	0.331687	1	1	0.545048	0.259249	1	0.174271	1	0.801403	0.572547
BnaC08g29410D	CDX71933	GSBRNA2T00155688001	WRKY domain	AT3G58710	0.599058	0.253129	0.000722941	0.10406	0.42617	0.198327	1	1	0.449465	0.614486	1	0.240076	1	0.837651	0.9119
BnaC08g29390D	CDX71935	GSBRNA2T00155691001	Protein kinase domain	AT3G58690	0.572825	0.0397411	0.000506651	0.275838	0.416751	0.118404	1	1	0.348801	0.337778	1	0.00749452	1	0.85231	0.754521
BnaC08g29380D	CDX71936	GSBRNA2T00155692001	RmlC-like cupin domain superfamily	AT3G58670	0.197586	0.176868	0.000844784	0.1793	0.501991	0.405711	1	1	0.612317	0.742728	1	0.232815	1	0.520785	0.952266
BnaC08g29370D	CDX71937	GSBRNA2T00155693001	Ribosomal protein L1, 3-layer alpha/beta-sandwich	AT3G58660	0.226491	0.127703	1.33e-05	0.226803	0.354315	0.162155	1	1	0.450483	0.37957	1	0.00811093	1	0.837651	0.9119
BnaC08g29340D	CDX71940	GSBRNA2T00155697001	F-box associated domain, type 3	AT3G57580	0.0172365	0.0839747	4.16e-10	0.28531	0.87195	0.337108	1	1	1	0.147591	1	0.167647	1	0.643591	0.863508
BnaC08g29330D	CDX71941	GSBRNA2T00155698001	Tetratricopeptide-like helical domain superfamily	AT3G58620	0.491077	0.0017802	0.5747	0.131014	0.645621	0.000500811	1	1	0.513163	0.809359	1	0.213299	1	1	0.9119
BnaC08g29320D	CDX71942	GSBRNA2T00155699001	Ketol-acid reductoisomerase, C-terminal	AT3G58610	0.376759	0.0530331	0.00535632	0.147937	0.203245	0.37541	1	1	0.279619	0.456273	1	0.0161394	1	0.826032	0.9119
BnaC08g29310D	CDX71943	GSBRNA2T00155700001	Endonuclease/exonuclease/phosphatase	AT3G58580	0.0846192	1.69e-05	0.0988508	0.128384	0.0846456	0.459749	1	1	0.491159	0.697758	1	0.203247	1	0.858396	0.9119
BnaC08g29300D	CDX71944	GSBRNA2T00155701001	Helicase, C-terminal	AT3G58570	0.430405	0.0395522	0.000170156	0.0867944	0.372152	0.366675	1	1	0.363785	0.537419	1	0.152728	1	0.837651	0.9119
BnaC08g29290D	CDX71945	GSBRNA2T00155702001	Leucine-rich repeat	AT3G58530	0.50405	0.00093997	0.163086	0.319713	0.049316	0.225205	1	1	0.630215	0.603932	1	0.135665	1	0.692613	0.899354
BnaC08g29250D	CDX71949	GSBRNA2T00155707001	Calcineurin-like phosphoesterase domain, ApaH type	AT3G58500	0.209908	0.0629773	0.00015957	0.172544	0.347229	0.339259	1	1	0.48411	0.502899	1	0.0262286	1	0.585736	0.844208
BnaC08g29210D	CDX71953	GSBRNA2T00155713001	Proteasome component (PCI) domain		0.306075	0.128124	0.000353048	0.743762	0.519349	0.388145	1	1	0.401391	0.627785	1	0.40439	1	1	0.922394
BnaC08g29180D	CDX71956	GSBRNA2T00155718001	UBA-like superfamily	AT3G58460	0.223541	0.148311	0.0384809	0.305929	0.600234	0.172486	1	1	0.453729	0.715476	1	0.0064964	1	0.837651	0.871259
BnaC08g29150D	CDX71959	GSBRNA2T00155721001	MATH/TRAF domain		0.0185485	0.182894	6.3e-07	0.012004	0.427271	0.473668	1	1	0.12472	0.709032	1	0.689385	1	0.239376	0.885985
BnaC08g29100D	CDX71964	GSBRNA2T00155727001	Target SNARE coiled-coil homology domain	AT3G58170	0.391469	0.126871	0.000677757	0.0324022	0.442529	0.402275	1	1	0.0591733	0.135371	1	0.0233872	1	0.837651	0.9119
BnaC08g29060D	CDX71968	GSBRNA2T00155732001	Leucine-rich repeat	AT1G12820	0.337712	0.0755957	0.00168433	0.0294582	0.104036	0.351756	1	1	0.259674	0.653156	1	0.209038	1	0.839717	0.9119
BnaC08g29040D	CDX71970	GSBRNA2T00155734001	DNA topoisomerase, type IIA		0.0595431	0.244483	0.00295154	0.196597	0.437049	0.652432	1	1	0.476586	0.71421	1	0.11817	1	0.837651	0.861801
BnaC08g29000D	CDX71974	GSBRNA2T00155741001	Basic-leucine zipper domain	AT3G58120	0.00874787	0.306215	0.000162709	0.343746	0.490102	0.329935	1	1	0.00124174	1	1	0.377453	1	0.449656	1
BnaC08g28990D	CDX71975	GSBRNA2T00155744001	Zinc finger C2H2-type	AT3G58070	0.419646	0.187124	2.12e-08	0.0174369	0.395	0.451803	1	1	0.291383	0.036238	1	1	1	0.509549	1
BnaC08g28960D	CDX71978	GSBRNA2T00155747001	Zinc finger, RING-type	AT3G58030	0.398292	0.0524775	0.0022488	0.175573	0.438481	0.193726	1	1	0.141168	0.628056	1	0.224929	1	0.837651	0.9119
BnaC08g28900D	CDX71984	GSBRNA2T00155755001	GNAT domain	AT3G57940	0.35235	0.0766382	0.0351409	0.227872	0.0950869	0.349763	1	1	0.470688	0.63885	1	0.00556182	1	0.837651	0.9119
BnaC08g28890D	CDX71985	GSBRNA2T00155756001	Zinc finger C2H2-type		0.442646	0.309722	2.09e-05	0.0703512	0.148751	0.505046	1	1	0.520563	0.348402	1	0.0394529	1	0.845578	0.9119
BnaC08g28880D	CDX71986	GSBRNA2T00155757001	CARP motif	AT3G57890	1	7.87e-06	1	1	0.726614	0.0127234	1	1	0.492746	0.638847	1	0.050069	1	1	0.77746
BnaC08g28860D	CDX71988	GSBRNA2T00155759001	Ubiquitin-conjugating enzyme E2	AT3G57870	0.468388	5.97e-07	0.0246689	0.0125617	0.430048	0.467191	1	1	0.480089	0.69195	1	0.00502832	1	0.837651	0.908104
BnaC08g28850D	CDX71989	GSBRNA2T00155760001	POLYCHOME/GIGAS CELL1	AT3G57860	0.372555	0.000102244	0.124884	0.0836007	0.0557686	0.310153	1	1	0.747458	0.274706	1	0.000182559	1	0.826616	0.919607
BnaC08g28840D	CDX71990	GSBRNA2T00155761001	Protein kinase domain		0.571902	0.202486	0.460583	0.856097	0.167622	0.238071	1	1	0.555741	0.718038	1	0.00159884	1	1	0.9119
BnaC08g28830D	CDX71991	GSBRNA2T00155762001	Leucine-rich repeat		0.470788	0.0852471	0.121769	0.0586284	0.3848	0.440409	1	1	0.59579	0.75229	1	0.00850952	1	0.837651	0.853438
BnaC08g28750D	CDX71999	GSBRNA2T00155771001	Protein kinase domain	AT3G57770	0.372991	1.52e-05	0.0908702	0.0398354	0.173476	0.341558	1	1	0.245191	0.662101	1	0.278623	1	0.850726	0.913966
BnaC08g28680D	CDX72006	GSBRNA2T00155781001	Zinc finger C2H2-type		6.19e-06	0.168345	1.14e-06	0.000174736	1	0.151033	1	1	0.0472805	0.342591	1	0.156273	1	0.807561	0.749949
BnaC08g28670D	CDX72007	GSBRNA2T00155782001	RNA polymerase, alpha subunit	AT3G57660	0.207829	0.0882908	0.0358362	0.308163	0.337189	0.461977	1	1	0.634227	0.623728	1	2.15e-05	1	1	0.923659
BnaC08g28660D	CDX72008	GSBRNA2T00155783001	Phospholipid/glycerol acyltransferase	AT3G57650	0.621842	5.85e-08	0.183659	0.182285	0.430241	0.149875	1	1	0.476049	0.586562	1	1	1	0.737351	0.847849
BnaC08g28640D	CDX72010	GSBRNA2T00155787001	EGF-like domain	AT3G57630	0.0613035	1	0.00428023	1	0.426974	0.34688	1	1	0.260917	0.670174	1	1.31e-05	1	1	0.328759
BnaC08g28630D	CDX72011	GSBRNA2T00155788001	Adenylosuccinate synthetase	AT3G57610	0.186327	8.54e-08	0.000237381	0.177931	0.471931	0.316958	1	1	0.530421	0.647959	1	0.301423	1	0.837651	0.908104
BnaC08g28560D	CDX72018	GSBRNA2T00155797001	Aspartate/glutamate/uridylate kinase	AT3G57560	0.0796847	0.0937395	5.51e-06	0.195484	0.137724	0.362986	1	1	0.472937	0.64951	1	0.175054	1	0.837651	0.905544
BnaC08g28550D	CDX72019	GSBRNA2T00155798001	Guanylate kinase-like domain	AT3G57550	0.612928	0.587045	0.118781	0.000131495	0.455695	0.0137578	1	1	1	0.686768	1	0.0578995	1	0.731183	1
BnaC08g28530D	CDX72021	GSBRNA2T00155801001	Remorin, C-terminal	AT3G57540	0.00084472	0.749457	0.926302	0.169671	0.0582584	0.608707	1	1	1	0.495782	1	0.0105459	1	0.697637	0.9119
BnaC08g28500D	CDX72024	GSBRNA2T00155806001	Glycosyl hydrolases 36	AT3G57520	0.0122573	2.08e-08	0.221657	0.304031	0.827556	0.473744	1	1	0.446179	0.760558	1	0.283478	1	0.837651	1
BnaC08g28360D	CDX72038	GSBRNA2T00155826001	Villin headpiece	AT3G57410	0.368225	0.00012588	0.218103	0.398225	0.153746	0.109105	1	1	1	0.428959	1	0.00266059	1	0.837651	0.883135
BnaC08g28350D	CDX72039	GSBRNA2T00155827001		AT3G57400	0.0462325	0.0692495	0.00238317	0.192582	1	0.469286	1	1	0.358544	1	1	0.508001	1	0.338981	0.735531
BnaC08g28320D	CDX72042	GSBRNA2T00155831001	Transcription factor, MADS-box		0.111533	2.68e-09	0.000387731	0.00169753	0.219502	0.127054	1	1	0.4837	0.700913	1	0.609292	1	0.798167	0.615955
BnaC08g28300D	CDX72044	GSBRNA2T00155833001	tRNA-splicing endonuclease, subunit Sen54, N-terminal	AT3G57360	0.0976894	0.00398572	0.000102599	0.126119	0.116807	0.607618	1	1	0.387516	0.675484	1	0.129637	1	0.837651	0.945832
BnaC08g28270D	CDX72047	GSBRNA2T00155836001	Nucleoporin interacting component Nup93/Nic96	AT3G57350	0.448832	7.12e-07	0.0137738	0.35399	0.468967	0.0931637	1	1	0.313615	0.658888	1	0.082408	1	0.857891	0.9119
BnaC08g28260D	CDX72048	GSBRNA2T00155837001	DnaJ domain	AT3G57340	0.850035	3.42e-08	0.0518525	0.0309287	0.202111	0.0635169	1	1	0.144233	0.519263	1	0.277765	1	0.858237	0.750461
BnaC08g28250D	CDX72049	GSBRNA2T00155838001	P-type ATPase	AT3G57330	0.53548	0.519474	3.13e-05	0.000412738	0.248789	0.155163	1	1	0.0100458	0.502751	1	0.183855	1	0.646635	0.849463
BnaC08g28240D	CDX72050	GSBRNA2T00155839001	SNF2-related, N-terminal domain	AT3G57300	0.549695	0.0531992	0.0659714	0.00231703	0.438396	0.131972	1	1	0.449015	0.476119	1	0.178755	1	0.86151	1
BnaC08g28210D	CDX72053	GSBRNA2T00155842001	Proteasome component (PCI) domain	AT3G57290	0.310417	4.13e-13	0.294579	0.00689864	0.142488	0.716848	1	1	0.229432	0.554907	1	1	1	0.639937	0.9119
BnaC08g28200D	CDX72054	GSBRNA2T00155843001	TMEM14 family	AT3G57280	0.450995	1.65e-08	0.0423707	0.0150271	0.021289	0.374248	1	1	0.334789	0.798892	1	0.196819	1	0.810992	1
BnaC08g28190D	CDX72055	GSBRNA2T00155845001		AT5G63050	0.345856	1.74e-05	0.0717709	0.161859	0.592553	0.379744	1	1	0.11749	0.822539	1	0.335395	1	0.840496	0.923581
BnaC08g28110D	CDX72063	GSBRNA2T00155857001	GTP binding domain		0.40822	0.033434	0.00111763	0.076046	0.429584	0.386244	1	1	0.490618	0.556332	1	0.256952	1	0.837651	0.715481
BnaC08g28090D	CDX72065	GSBRNA2T00155860001	Cysteine-rich transmembrane CYSTM domain		0.510114	1	8.44e-07	1	0.455335	0.475374	1	1	0.24393	0.91734	1	0.176478	1	0.810992	1
BnaC08g28060D	CDX72068	GSBRNA2T00155865001	Protein kinase domain	AT3G57120	0.413408	0.0809458	0.291619	0.00674876	0.735941	0.737069	1	1	0.432277	1	1	0.38317	1	0.6827	1
BnaC08g28040D	CDX72070	GSBRNA2T00155867001	Tetratricopeptide-like helical domain superfamily	AT3G57090	0.0800892	0.059839	0.000115254	0.116826	0.401288	0.159346	1	1	0.401212	0.63885	1	0.121849	1	0.837651	0.9119
BnaC08g28030D	CDX72071	GSBRNA2T00155868001	Zinc finger, RING-CH-type	AT2G45530	0.33897	1.21e-06	0.00073826	0.00111138	0.194973	0.0773805	1	1	0.895679	0.641988	1	0.239679	1	0.837651	1
BnaC08g28010D	CDX72073	GSBRNA2T00155870001	RNA polymerase, subunit H/Rpb5 C-terminal	AT3G57080	1	4.76e-06	0.0434856	0.00618618	0.813354	0.708978	1	1	0.65597	0.747397	1	0.228765	1	0.837651	0.803535
BnaC08g28000D	CDX72074	GSBRNA2T00155871001	Glutaredoxin	AT3G57070	0.44019	0.00305364	0.00288097	0.0709155	0.110151	0.380965	1	1	0.516792	0.631532	1	0.297689	1	0.818433	0.914194
BnaC08g27990D	CDX72075	GSBRNA2T00155873001	Condensin subunit 1	AT3G57060	0.0190124	0.042232	0.00222728	0.186316	0.500768	0.388826	1	1	0.564396	0.298383	1	0.0512258	1	0.845979	0.904666
BnaC08g27970D	CDX72077	GSBRNA2T00155875001	Signal transduction response regulator, receiver domain	AT3G57040	0.000369412	0.157046	0.0147591	0.130831	0.281219	0.525251	1	1	0.549339	0.595062	1	0.514629	1	0.681726	0.9119
BnaC08g27950D	CDX72079	GSBRNA2T00155878001	Strictosidine synthase	AT3G57030	0.562274	1.34e-06	1	0.334832	0.0202928	0.13128	1	1	0.480977	1	1	1	1	0.837651	0.8319
BnaC08g27930D	CDX72081	GSBRNA2T00155880001	Ribosomal biogenesis, methyltransferase, EMG1/NEP1	AT3G57000	0.627785	2.14e-06	0.0416117	0.00630228	0.469791	0.576274	1	1	0.669582	0.297824	1	0.949307	1	0.827046	0.900963
BnaC08g27920D	CDX72082	GSBRNA2T00155881001	NUC153	AT3G56990	0.387203	2.51e-09	1	0.0373876	0.47067	0.138567	1	1	0.524271	0.400835	1	0.612533	1	0.837651	1
BnaC08g27910D	CDX72083	GSBRNA2T00155882001			1	2.68e-09	0.161628	0.000630311	0.0115219	0.112046	1	1	0.798411	0.748589	1	0.129132	1	0.757039	0.548141
BnaC08g27900D	CDX72084	GSBRNA2T00155883001	Ribonuclease H domain		1	3.58e-07	0.0372574	0.0227233	0.0540984	0.0440271	1	1	0.865979	0.629938	1	1	1	0.807646	0.833789
BnaC08g27800D	CDX72094	GSBRNA2T00155894001	Rubrerythrin	AT3G56940	0.0122455	0.45782	0.0201482	0.00129619	0.0204282	0.138658	1	1	0.156866	0.731982	1	0.317813	1	0.681797	0.361169
BnaC08g27750D	CDX72099	GSBRNA2T00155899001	50S ribosomal protein 5, chloroplastic	AT3G56910	0.594199	0.000493099	0.205213	0.146715	0.615572	0.286209	1	1	0.933032	0.591373	1	0.000204917	1	0.647303	0.183815
BnaC08g27740D	CDX72100	GSBRNA2T00155900001	WD40 repeat	AT3G56900	0.309052	1.11e-05	0.045934	0.140301	0.194937	0.353408	1	1	0.489364	0.67124	1	0.205613	1	0.837651	0.907322
BnaC08g27710D	CDX72103	GSBRNA2T00155905001	VQ	AT3G56880	0.00174662	0.507101	1.36e-06	0.129746	0.183053	0.373982	1	1	0.145552	0.561535	1	0.511812	1	0.360011	1
BnaC08g27680D	CDX72106	GSBRNA2T00155909001	RNA recognition motif domain	AT3G56860	0.399299	0.0505099	0.000477642	0.0772664	0.176587	0.300553	1	1	0.474578	0.565813	1	0.0394969	1	0.837651	0.9119
BnaC08g27670D	CDX72107	GSBRNA2T00155910001			0.397418	0.0496751	0.00810924	0.162084	0.243514	0.171894	1	1	0.3975	0.690086	1	0.0822953	1	0.829907	0.9119
BnaC08g27660D	CDX72108	GSBRNA2T00155911001	Basic-leucine zipper domain	AT3G56850	0.493248	0.39325	0.00992385	0.274097	0.502629	0.662729	1	1	0.228112	1	1	0.000599936	1	1	0.633595
BnaC08g27630D	CDX72111	GSBRNA2T00155915001	RmlC-like cupin domain superfamily	AT3G56820	0.326479	0.000183004	0.108811	0.0172255	0.434758	0.514805	1	1	0.661641	0.625768	1	0.582973	1	0.837651	0.572547
BnaC08g27620D	CDX72112	GSBRNA2T00155918001			0.0601392	0.133427	2.12e-05	0.209117	1	0.449076	1	1	0.0643564	0.339713	1	1	1	0.719751	1
BnaC08g27610D	CDX72113	GSBRNA2T00155919001	Heavy metal-associated domain, HMA	AT4G13380	1	1	0.27435	0.0571025	0.847124	0.317004	1	1	0.417004	1	1	0.00211238	1	1	0.899432
BnaC08g27590D	CDX72115	GSBRNA2T00155923001	VQ	AT3G56710	0.46732	0.14573	0.283792	0.00616677	1	1	1	1	0.91132	1	1	0.0808968	1	0.79796	0.468437
BnaC08g27560D	CDX72118	GSBRNA2T00155929001	AAA+ ATPase domain	AT3G56690	0.416915	0.00251769	0.0566666	0.131683	0.349963	0.421378	1	1	0.495495	0.667746	1	0.253147	1	0.837651	0.894997
BnaC08g27550D	CDX72119	GSBRNA2T00155930001	Exocyst complex component EXOC6/Sec15	AT3G56640	0.346101	0.00261552	0.0331526	0.101814	0.318459	0.342092	1	1	0.441865	0.659025	1	0.140495	1	0.837651	0.9119
BnaC08g27520D	CDX72122	GSBRNA2T00155938001	EamA domain	AT3G56620	0.00292808	0.314729	0.0133268	0.0941662	0.0509546	0.586163	1	1	0.256258	0.33803	1	0.418307	1	1	1
BnaC08g27490D	CDX72125	GSBRNA2T00155941001		AT3G56590	0.174156	0.0464229	0.00259314	0.169096	0.398296	0.459363	1	1	0.434239	0.708975	1	0.317888	1	0.837651	0.853533
BnaC08g27470D	CDX72127	GSBRNA2T00155944001	Zinc finger, RING-type	AT3G56580	0.433953	0.000652086	0.0708844	0.0812019	0.430527	0.176512	1	1	0.514439	0.65438	1	0.265499	1	0.837651	0.9119
BnaC08g27440D	CDX72130	GSBRNA2T00155947001	Pentatricopeptide repeat	AT3G56550	0.399426	0.000157882	0.0500842	0.0656137	0.487413	0.558655	1	1	0.443132	0.65804	1	0.392017	1	0.757557	0.926921
BnaC08g27420D	CDX72132	GSBRNA2T00155949001	Histidine triad (HIT) protein	AT3G56490	1	1.16e-10	0.669008	0.028044	0.10923	0.29691	1	1	0.347379	0.479184	1	0.23221	1	0.834665	0.910729
BnaC08g27410D	CDX72133	GSBRNA2T00155951001	Stomatal closure-related actin-binding protein, coiled-coil domain	AT3G56480	0.490672	5.12e-05	2.82e-06	0.00112862	1	0.124425	1	1	0.0130877	0.526758	1	0.0728219	1	0.807814	0.860239
BnaC08g27390D	CDX72135	GSBRNA2T00155954001	WD40 repeat	AT3G56440	0.296128	1.64e-08	0.163195	0.00869099	0.188758	0.640358	1	1	1	0.624792	1	0.150319	1	1	1
BnaC08g27320D	CDX72142	GSBRNA2T00155963001	Protein kinase domain	AT3G56370	0.435395	0.0124265	0.000622961	0.000894931	0.680122	0.78815	1	1	0.149084	0.661976	1	0.120944	1	0.715056	1
BnaC08g27310D	CDX72143	GSBRNA2T00155964001		AT3G56360	0.722464	0.0632134	0.0105787	0.000107289	0.2679	0.00335894	1	1	0.244137	1	1	0.145211	1	0.810078	0.698293
BnaC08g27290D	CDX72145	GSBRNA2T00155966001	Ribosomal protein S26e	AT3G56340	0.371177	0.146629	6.74e-05	0.156427	0.136795	0.0019341	1	1	0.739688	0.718464	1	0.198134	1	1	1
BnaC08g27280D	CDX72146	GSBRNA2T00155967001	tRNA methyltransferase, Trm1	AT3G56330	0.568586	0.16841	0.00797687	0.22736	0.252468	0.477178	1	1	0.494074	0.473955	1	0.487457	1	0.837651	0.934946
BnaC08g27270D	CDX72147	GSBRNA2T00155971001	Polymerase, nucleotidyl transferase domain	AT3G56320	0.0780619	0.0930468	0.00864261	0.197752	0.481634	0.433201	1	1	0.447012	0.708566	1	0.324421	1	0.727265	0.9119
BnaC08g27260D	CDX72148	GSBRNA2T00155972001	Glycoside hydrolase family 27/36, conserved site	AT3G56310	6.43e-05	1	0.0629363	1	0.360883	0.23829	1	1	1	0.532394	1	0.260593	1	0.691251	0.781346
BnaC08g27250D	CDX72149	GSBRNA2T00155973001		AT3G56290	0.0295128	1.04e-05	0.000162757	0.0536862	0.0191147	0.360123	1	1	0.878582	0.551395	1	0.618736	1	0.591525	0.293894
BnaC08g27240D	CDX72150	GSBRNA2T00155974001			0.000762033	0.00382142	9.05e-08	0.0236874	0.120668	0.291122	1	1	1	0.185597	1	0.148109	1	0.327633	0.669516
BnaC08g27200D	CDX72154	GSBRNA2T00155979001	Heavy metal-associated domain, HMA		1	0.394397	0.0157985	0.00651375	1	0.490591	1	1	0.540338	0.045748	1	0.610854	1	1	0.9119
BnaC08g27170D	CDX72157	GSBRNA2T00155982001		AT3G56220	0.000251921	0.304411	1.72e-08	0.0960686	0.0743951	0.461664	1	1	0.365919	0.377387	1	0.604907	1	0.502467	0.955601
BnaC08g27160D	CDX72158	GSBRNA2T00155983001		AT3G56210	0.3884	0.0096649	0.00113851	0.161486	0.554731	0.533348	1	1	0.520661	0.685215	1	0.503555	1	0.598099	0.788981
BnaC08g27150D	CDX72159	GSBRNA2T00155984001	Amino acid/polyamine transporter I	AT3G56200	0.734574	0.0892999	7.73e-07	0.108045	0.560782	0.710324	1	1	0.340459	0.228416	1	0.00192431	1	0.731183	1
BnaC08g27140D	CDX72160	GSBRNA2T00155985001	NSF attachment protein	AT3G56190	0.449914	2.84e-05	0.0325314	0.163733	0.354856	0.41718	1	1	0.405715	0.628927	1	0.263576	1	0.837651	1
BnaC08g27100D	CDX72164	GSBRNA2T00155989001	Thermonuclease active site	AT3G56170	2.16e-05	0.205724	1	0.365659	0.706308	0.444753	1	1	0.400601	0.197769	1	1	1	0.470828	0.740693
BnaC08g27050D	CDX72169	GSBRNA2T00155996001	Proteasome component (PCI) domain	AT3G56150	1	1.48e-05	0.240252	0.579649	0.195237	0.31022	1	1	0.651939	1	1	0.00109453	1	1	1
BnaC08g27040D	CDX72170	GSBRNA2T00155997001	Protein kinase domain		0.0800876	0.233711	0.00106671	0.0709617	0.455128	0.445808	1	1	0.509175	0.814446	1	0.304275	1	0.494713	1
BnaC08g27030D	CDX72171	GSBRNA2T00155998001	Biotin/lipoyl attachment	AT3G56130	0.635751	0.156063	0.010908	0.201523	0.0640664	0.111993	1	1	0.156825	1	1	0.000422906	1	0.837651	1
BnaC08g27010D	CDX72173	GSBRNA2T00156000001	Prenylated rab acceptor PRA1	AT3G56110	0.21621	0.00705878	0.348776	0.372648	0.748327	0.109239	1	1	1	1	1	0.221039	1	0.837651	0.567411
BnaC08g27000D	CDX72174	GSBRNA2T00156001001	Ferritin	AT3G56090	0.660513	9.85e-06	0.0172763	0.352926	0.156533	0.0451444	1	1	0.485235	0.686642	1	1	1	0.837651	0.485785
BnaC08g26990D	CDX72175	GSBRNA2T00156002001	Cyclophilin-type peptidyl-prolyl cis-trans isomerase domain	AT3G56070	1	0.00698316	5.61e-05	0.523412	0.189209	0.3222	1	1	1	0.305027	1	1	1	0.973864	0.780601
BnaC08g26970D	CDX72177	GSBRNA2T00156005001	Protein kinase domain	AT3G56050	0.221522	0.00800425	9.82e-05	0.396702	0.603639	1	1	1	0.437655	0.453113	1	0.550837	1	0.861955	1
BnaC08g26960D	CDX72178	GSBRNA2T00156006001	UDPGP family	AT3G56040	0.384565	0.00901815	1	1	0.200735	0.549421	1	1	0.387834	0.829964	1	0.0642588	1	0.837651	1
BnaC08g26910D	CDX72183	GSBRNA2T00156011001	Zinc finger, CCCH-type	AT3G55980	0.693844	0.683082	0.709281	0.0069438	0.402313	0.418814	1	1	0.0830096	0.653482	1	0.269995	1	0.538951	0.875232
BnaC08g26770D	CDX72197	GSBRNA2T00156030001	Hs1pro-1, C-terminal	AT3G55840	0.00893848	0.407632	0.202116	0.0190336	0.658964	0.3515	1	1	0.0120644	0.656582	1	1	1	0.697276	1
BnaC08g26760D	CDX72198	GSBRNA2T00156031001	Exostosin-like	AT3G55830	0.457303	0.22473	2.42e-06	0.00741897	1	1	1	1	0.0729828	0.137986	1	0.0729404	1	0.837651	0.938615
BnaC08g26750D	CDX72199	GSBRNA2T00156032001	FAS1 domain	AT3G55820	0.653504	0.00927798	4.89e-07	0.0015817	0.457903	0.698051	1	1	0.200988	0.0242599	1	0.347935	1	1	1
BnaC08g26740D	CDX72200	GSBRNA2T00156033001	Fructose-1,6-bisphosphatase class 1	AT3G55800	0.650404	0.000355243	0.000742693	0.0420826	0.00649495	0.0609635	1	1	1	0.635305	1	0.21481	1	0.463786	0.662529
BnaC08g26690D	CDX72205	GSBRNA2T00156039001	Ribosomal protein L35A	AT3G55750	0.401416	0.000730599	1.13e-05	0.116711	0.518399	0.18947	1	1	0.484512	0.386858	1	0.695017	1	0.837651	1
BnaC08g26630D	CDX72211	GSBRNA2T00156047001	UDP-glucuronosyl/UDP-glucosyltransferase	AT3G55700	0.631942	0.00239959	0.00139589	0.121211	0.26786	0.20565	1	1	1	0.552541	1	0.601193	1	0.837651	0.9119
BnaC07g42360D	CDX72214	GSBRNA2T00099669001	Plant peroxidase		0.000337936	0.0367141	0.084949	0.52981	0.299113	0.327163	1	1	0.0222314	1	1	0.102274	1	0.837651	0.419173
BnaC07g42400D	CDX72218	GSBRNA2T00099674001	P-type ATPase	AT4G30190	0.437669	0.00122572	0.0702873	0.0805869	0.162884	0.561254	1	1	0.989735	0.194148	1	1	1	1	0.867817
BnaC07g42420D	CDX72220	GSBRNA2T00099676001	Fibronectin type III	AT4G30200	0.462527	0.0780846	0.00467972	0.122233	0.4101	0.414757	1	1	0.111337	0.63885	1	0.032675	1	0.837651	0.9119
BnaC07g42440D	CDX72222	GSBRNA2T00099679001	Flavodoxin-like	AT4G30210	1	0.280269	0.00037023	0.0170373	0.77084	0.248334	1	1	0.150461	0.54221	1	0.285937	1	0.777857	0.798359
BnaC07g42460D	CDX72224	GSBRNA2T00099682001	LSM domain, eukaryotic/archaea-type	AT4G30220	0.416666	0.0549997	0.067889	0.344848	1	0.181522	1	1	0.889504	1	1	0.0031784	1	0.837651	1
BnaC07g42480D	CDX72226	GSBRNA2T00099685001			0.141385	0.07474	0.000194942	0.297294	0.485113	0.128632	1	1	0.478875	0.669522	1	0.42221	1	0.837651	0.863595
BnaC07g42500D	CDX72228	GSBRNA2T00099688001	Glycoside hydrolase family 16	AT4G30270	0.350147	1	6.83e-14	6.76e-05	0.518435	1	1	1	0.24633	0.00274131	1	0.954869	1	0.689037	0.9119
BnaC07g42520D	CDX72230	GSBRNA2T00099690001	Glycoside hydrolase family 16	AT1G65310	2.4e-05	0.317953	0.0490988	0.0108771	0.426062	1	1	1	0.679337	0.515313	1	0.545306	1	0.837651	0.906036
BnaC07g42530D	CDX72231	GSBRNA2T00099691001	Glycoside hydrolase family 16	AT1G65310	0.0163875	0.101022	1.22e-06	0.946914	0.448174	0.210643	1	1	0.00278387	0.652479	1	0.186857	1	0.837651	0.906192
BnaC07g42540D	CDX72232	GSBRNA2T00099692001	Carbohydrate kinase, FGGY	AT4G30310	0.395247	0.0126095	0.00940763	0.0278688	0.438957	0.342432	1	1	0.315752	0.332338	1	0.0148644	1	0.783088	0.9119
BnaC07g42560D	CDX72234	GSBRNA2T00099695001	P-loop containing nucleoside triphosphate hydrolase	AT4G30350	0.0209127	0.228576	0.00845235	1	0.855209	0.0851603	1	1	0.420883	1	1	0.0405571	1	0.90813	0.923382
BnaC07g42570D	CDX72235	GSBRNA2T00099696001		AT4G30390	0.449525	0.00683267	0.0607393	0.148359	0.423087	0.461377	1	1	0.201708	0.618387	1	0.277302	1	0.46227	0.918521
BnaC07g42600D	CDX72238	GSBRNA2T00099700001	Aspartate/other aminotransferase	AT4G31990	0.214043	0.0630537	0.0279535	0.00877062	0.484745	0.340886	1	1	0.195795	0.557757	1	0.0398836	1	0.837651	0.9119
BnaC07g42640D	CDX72242	GSBRNA2T00099706001	NAD(P)-binding domain	AT4G30440	0.0107894	0.420888	0.0186769	0.00934025	1	0.414313	1	1	0.0287656	1	1	0.452884	1	0.658041	0.9119
BnaC07g42660D	CDX72244	GSBRNA2T00099711001	NAD(P)-binding domain		1	0.302334	9.2e-05	0.000909047	0.202719	0.049795	1	1	1	0.597898	1	0.00847395	1	1	1
BnaC07g42680D	CDX72246	GSBRNA2T00099714001	ATPase, AFG1-like	AT4G30490	0.564241	0.318134	2.09e-10	0.00362649	0.307848	0.956804	1	1	0.488626	0.000525688	1	0.172827	1	0.753222	0.898523
BnaC07g42690D	CDX72247	GSBRNA2T00099715001	SRP-independent targeting protein 2/TMEM208	AT4G30500	0.275083	0.0967785	0.00203857	0.00216609	0.508919	0.479622	1	1	0.460909	0.676419	1	0.139072	1	0.851964	0.797905
BnaC07g42700D	CDX72248	GSBRNA2T00099716001	WD40 repeat	AT4G30510	0.212355	0.0799737	0.000346148	0.141608	0.457429	0.461377	1	1	0.512599	0.685244	1	0.291618	1	0.542166	0.912401
BnaC07g42710D	CDX72249	GSBRNA2T00099717001	Protein kinase domain	AT4G30520	0.0256695	0.06491	1.7e-09	0.00157679	0.18844	0.232787	1	1	0.469101	0.560431	1	0.10444	1	0.497572	1
BnaC07g42720D	CDX72250	GSBRNA2T00099719001	Glutamine amidotransferase	AT4G30530	0.0184648	1	5.43e-07	0.0949862	0.437123	0.134114	1	1	1	0.623003	1	0.0020948	1	0.38033	0.160465
BnaC07g42730D	CDX72251	GSBRNA2T00099720001	IQ motif, EF-hand binding site	AT4G30560	0.739832	9.23e-07	0.827018	0.0946742	0.00878921	0.283597	1	1	1	0.362984	1	0.0810073	1	0.770864	0.533307
BnaC07g42740D	CDX72252	GSBRNA2T00099721001	Hexapeptide repeat	AT4G30570	1	1.6e-05	0.0488701	0.146863	0.00901418	0.342722	1	1	0.563541	1	1	0.0733544	1	0.837651	0.762442
BnaC07g42770D	CDX72255	GSBRNA2T00099724001	Signal recognition particle, SRP54 subunit, GTPase domain	AT4G30600	0.34284	0.000779433	7.24e-08	0.00154847	0.431536	0.465968	1	1	0.574052	0.655246	1	0.534862	1	0.837651	0.478161
BnaC07g42840D	CDX72262	GSBRNA2T00099733001	MIF4G-like, type 3	AT4G30680	0.423216	0.0576287	0.0198689	0.132918	0.138032	0.347375	1	1	0.495571	0.642233	1	0.00414731	1	0.837651	0.9119
BnaC07g42850D	CDX72263	GSBRNA2T00099734001	Translation initiation factor 3	AT4G30690	0.263834	0.0914696	0.00486511	0.229046	0.490895	0.473517	1	1	0.552817	0.699296	1	0.0100734	1	0.541368	0.912117
BnaC07g42900D	CDX72268	GSBRNA2T00099740001		AT4G30780	0.407922	0.0426564	0.00946691	0.124965	0.363143	0.247303	1	1	0.482427	0.631758	1	0.13732	1	0.837651	0.904666
BnaC07g42910D	CDX72269	GSBRNA2T00099741001	Autophagy-related protein 17	AT4G30790	0.394465	0.0399731	0.00226277	0.0257536	0.503038	0.035325	1	1	0.493862	0.637659	1	0.329897	1	0.837651	1
BnaC07g42920D	CDX72270	GSBRNA2T00099742001	Peptidase S10, serine carboxypeptidase	AT4G30810	1	9.73e-05	1	0.328167	0.350245	0.21673	1	1	1	0.40661	1	0.493183	1	0.837651	1
BnaC07g42930D	CDX72271	GSBRNA2T00099743001	GTD-binding domain	AT4G30830	0.176375	0.0099699	4.92e-06	0.011538	0.47116	0.548456	1	1	0.509169	0.712511	1	0.294485	1	0.837651	0.932156
BnaC07g42940D	CDX72272	GSBRNA2T00099744001	WD40/YVTN repeat-like-containing domain superfamily	AT4G30840	0.535262	0.00674428	0.0730397	0.0592443	0.155961	0.222444	1	1	0.549901	0.389083	1	0.146783	1	0.837651	0.844579
BnaC07g42950D	CDX72273	GSBRNA2T00099745001		AT4G30845	0.173769	0.0617751	0.00738533	0.184648	0.407714	0.465691	1	1	0.476225	0.689143	1	0.23524	1	0.821574	0.912401
BnaC07g42970D	CDX72275	GSBRNA2T00099747001	Peptidase C19, ubiquitin carboxyl-terminal hydrolase	AT4G30890	0.441965	0.000134226	0.0464536	0.184737	0.271402	0.50074	1	1	0.528233	0.683902	1	0.335445	1	0.781428	0.934296
BnaC07g42990D	CDX72277	GSBRNA2T00099749001	Ribosomal protein L21	AT4G30935	0.42331	0.043602	0.000434855	0.11132	0.416497	0.349552	1	1	0.255187	0.648539	1	0.149788	1	0.837651	0.9119
BnaC07g43040D	CDX72282	GSBRNA2T00099757001	Protein kinase domain	AT4G30960	5.1e-06	0.527494	7e-12	0.000714206	0.320491	0.350744	1	1	0.236577	0.594956	1	0.017934	1	0.59295	0.686459
BnaC07g43050D	CDX72283	GSBRNA2T00099762001	Down-regulated-in-metastasis protein	AT4G30990	0.356451	1	0.0141017	0.125581	0.128541	0.456727	1	1	0.528091	0.766419	1	9.87e-06	1	1	0.9119
BnaC07g43130D	CDX72291	GSBRNA2T00099771001	Protein kinase domain	AT4G31110	0.000432316	0.340002	0.00205386	0.0136591	0.0741537	0.561871	1	1	0.191882	1	1	0.141856	1	0.966495	0.9119
BnaC07g43150D	CDX72293	GSBRNA2T00099774001	Protein arginine N-methyltransferase PRMT5	AT4G31120	0.355494	0.0988104	0.271803	0.0103811	0.0113235	0.00971512	1	1	0.686077	1	1	0.000722548	1	0.837651	0.912401
BnaC07g43170D	CDX72295	GSBRNA2T00099776001	WD40 repeat	AT4G31160	0.401703	4e-06	0.477886	0.00472735	0.0424866	0.419963	1	1	0.140204	0.754322	1	0.00668889	1	0.761673	0.653227
BnaC07g43190D	CDX72297	GSBRNA2T00099778001	Aspartyl/Asparaginyl-tRNA synthetase, class IIb		0.400297	0.0024004	0.069448	0.0822719	0.201109	0.0652068	1	1	0.538231	0.669433	1	0.174001	1	0.837651	0.9119
BnaC07g43230D	CDX72301	GSBRNA2T00099783001	Gamma-glutamylcyclotransferase, AIG2-like	AT4G31310	0.00830387	0.0769059	0.246023	0.22362	0.34124	0.456099	1	1	0.405481	0.805852	1	0.258309	1	0.84564	0.662101
BnaC07g43260D	CDX72304	GSBRNA2T00099787001		AT4G31340	0.19988	1.94e-08	0.180578	0.0400216	0.00460449	0.0749714	1	1	0.557361	0.630059	1	0.289852	1	0.910075	0.778128
BnaC07g43280D	CDX72306	GSBRNA2T00099791001	Clathrin/coatomer adaptor, adaptin-like, N-terminal	AT4G31490	0.255356	0.0255539	0.00414162	0.125722	0.157237	0.404849	1	1	0.263846	0.650581	1	0.00222385	1	0.790232	0.876401
BnaC07g43320D	CDX72310	GSBRNA2T00099796001	WRKY domain	AT4G31550	0.352301	1	0.0956605	0.00639313	0.381522	0.522352	1	1	0.367928	1	1	0.355719	1	0.247748	0.852499
BnaC07g43340D	CDX72312	GSBRNA2T00099801001		AT4G31570	0.480481	0.000335512	2.7e-06	0.201038	0.443535	0.242159	1	1	0.492716	0.676775	1	0.239437	1	0.83972	0.885422
BnaC07g43350D	CDX72313	GSBRNA2T00099802001	RNA recognition motif domain	AT4G31580	0.953526	0.000172962	0.240505	0.144399	0.0979845	0.301523	1	1	0.463013	0.467282	1	1	1	0.837651	0.9119
BnaC07g43360D	CDX72314	GSBRNA2T00099803001	Nucleotide-diphospho-sugar transferases	AT4G31590	0.470699	1.15e-07	0.00113743	7.34e-05	0.415791	0.499412	1	1	0.252757	0.716268	1	0.20604	1	0.837651	0.875232
BnaC07g43370D	CDX72315	GSBRNA2T00099804001	Domain of unknown function DUF4283		0.175498	1.08e-05	1	0.15168	0.409494	0.0940312	1	1	0.331261	0.804485	1	0.728188	1	1	0.910362
BnaC07g43430D	CDX72321	GSBRNA2T00099811001			0.547071	0.165275	0.187756	0.0965536	0.506989	0.296084	1	1	0.109763	0.680195	1	0.00613747	1	0.837651	0.9119
BnaC07g43480D	CDX72326	GSBRNA2T00099816001	Protein glutamine dumper	AT4G31730	0.509041	0.207546	3.19e-09	2.26e-05	0.0875441	0.492623	1	1	0.582326	0.00295554	1	0.828123	1	0.418298	1
BnaC07g43490D	CDX72327	GSBRNA2T00099817001	WRKY domain	AT4G31800	0.787351	0.571107	0.334632	0.00658214	1	1	1	1	0.456207	0.755083	1	0.190872	1	1	1
BnaC07g43510D	CDX72329	GSBRNA2T00099819001	Phytocyanin domain	AT4G31840	0.654434	0.740334	0.0462224	0.0026182	0.15006	0.385093	1	1	0.0252684	0.646174	1	0.0620418	1	1	1
BnaC07g43570D	CDX72335	GSBRNA2T00099826001	SNF2-related, N-terminal domain	AT4G31900	0.321044	1	2.49e-06	0.623059	0.30016	0.310415	1	1	1	0.405633	1	0.545117	1	0.867406	1
BnaC07g43580D	CDX72336	GSBRNA2T00099827001	Transferase	AT4G31910	0.00412174	0.690042	6.4e-08	0.000126328	0.44607	0.581508	1	1	0.00938646	0.57854	1	0.126603	1	1	1
BnaC07g43590D	CDX72337	GSBRNA2T00099828001	SANT/Myb domain	AT4G31920	0.529623	3.67e-06	0.00120293	1.29e-06	0.545844	0.338373	1	1	0.516844	0.637866	1	0.249549	1	0.812812	0.942372
BnaC07g43610D	CDX72339	GSBRNA2T00099831001	Aspartate/other aminotransferase	AT4G31990	0.614764	0.0159587	0.000397033	0.660636	0.799116	0.74718	1	1	0.0769184	0.649928	1	0.00239948	1	0.82618	0.91367
BnaC07g43630D	CDX72341	GSBRNA2T00099833001		AT4G32020	1	0.247661	0.0482241	0.0023815	0.643973	0.147313	1	1	0.169928	0.849071	1	1	1	0.837651	0.9119
BnaC07g43640D	CDX72342	GSBRNA2T00099834001		AT4G32030	0.000391587	1	0.0129229	0.0273556	0.364022	1	1	1	0.409313	0.340447	1	1	1	0.575976	1
BnaC07g43650D	CDX72343	GSBRNA2T00099835001	Homeobox domain	AT4G32040	0.740986	0.287583	5.3e-06	3.74e-06	0.834708	1	1	1	0.0844055	0.0578751	1	0.311435	1	0.837651	1
BnaC07g43660D	CDX72344	GSBRNA2T00099836001	PB1 domain	AT4G32070	0.000600798	0.331842	0.036563	0.275372	0.139692	0.459686	1	1	1	0.861856	1	0.026468	1	0.832253	0.906484
BnaC07g43670D	CDX72345	GSBRNA2T00099837001	Tapetum determinant 1	AT4G32090	1	1	0.00384195	0.27243	0.935609	0.346241	1	1	1	0.891059	1	0.00418178	1	0.879971	0.912793
BnaC07g43690D	CDX72347	GSBRNA2T00099839001			0.637911	0.637589	2.81e-07	0.863036	0.286957	0.873712	1	1	0.338421	0.603143	1	0.0775374	1	0.837651	0.9119
BnaC07g43700D	CDX72348	GSBRNA2T00099840001			1	0.704012	7.82e-05	0.463331	1	0.489786	1	1	0.640251	0.837714	1	0.0160635	1	1	1
BnaC07g43720D	CDX72350	GSBRNA2T00099842001		AT4G32272	0.387072	0.00675706	0.0942499	0.267128	0.503763	0.575813	1	1	0.514676	0.618106	1	0.458056	1	0.837651	0.951995
BnaC07g43740D	CDX72352	GSBRNA2T00099845001	Glycosyl transferase, family 14	AT4G32290	0.0670419	0.0984932	8.65e-15	7.52e-08	0.50957	0.159677	1	1	0.639211	0.52681	1	0.88295	1	0.837651	0.872449
BnaC07g43770D	CDX72355	GSBRNA2T00099848001	Haem peroxidase	AT4G32320	2.68e-05	0.622483	0.0334373	0.680828	0.049504	0.367986	1	1	0.391551	0.359709	1	0.303461	1	0.820581	0.719134
BnaC07g43780D	CDX72356	GSBRNA2T00099849001	TPX2, C-terminal	AT4G32330	0.368596	0.0305123	0.00551442	0.0800466	0.407467	0.191121	1	1	0.482129	0.551262	1	0.0619317	1	0.834087	0.9119
BnaC07g43790D	CDX72357	GSBRNA2T00099850001	Cellulose synthase	AT4G32410	0.367696	0.00816979	0.0213483	0.0347642	0.368479	0.266625	1	1	0.489962	0.652209	1	0.0176534	1	0.638139	0.825515
BnaC07g43800D	CDX72358	GSBRNA2T00099851001	FBD domain		0.392459	0.853766	8.74e-08	0.779698	0.154255	0.722816	1	1	0.285873	0.78751	1	0.377678	1	0.837651	1
BnaC07g43810D	CDX72359	GSBRNA2T00099852001			1	1	7.46e-06	0.258627	0.232704	1	1	1	0.593878	1	1	0.362665	1	0.862959	1
BnaC07g43820D	CDX72360	GSBRNA2T00099853001	F-box domain		1	0.155154	5.31e-07	0.800923	0.344786	0.937435	1	1	0.633529	0.60213	1	0.29818	1	0.837492	0.827999
BnaC07g43850D	CDX72363	GSBRNA2T00099856001	LIS1 homology motif		0.211285	0.832085	0.00739386	0.0188719	0.36821	1	1	1	0.449919	1	1	0.00550672	1	0.952468	1
BnaC07g43860D	CDX72364	GSBRNA2T00099857001	WD40 repeat	AT4G32551	3.48e-05	0.255343	1.47e-08	0.134392	0.648964	0.14328	1	1	0.235042	0.783464	1	0.119774	1	0.434676	0.9119
BnaC07g43870D	CDX72365	GSBRNA2T00099858001		AT4G32610	0.413423	0.0675483	0.00177106	0.0788988	0.446136	0.383006	1	1	0.106466	0.670174	1	0.244731	1	0.837651	0.912401
BnaC07g43930D	CDX72371	GSBRNA2T00099864001	VHS domain	AT4G32760	0.451293	0.0904167	0.00570109	0.0809533	0.484132	0.312974	1	1	0.514251	0.314349	1	0.18094	1	0.689778	0.912401
BnaC07g43940D	CDX72372	GSBRNA2T00099865001	Tocopherol cyclase	AT4G32770	0.0408194	0.0435526	0.00214841	0.183394	0.424253	0.440995	1	1	0.159656	0.68796	1	0.199841	1	0.837651	0.627826
BnaC07g43950D	CDX72373	GSBRNA2T00099866001	AP2/ERF domain	AT4G32800	0.0324316	0.344491	8.65e-05	0.317904	0.396786	0.650801	1	1	0.317647	1	1	1	1	1	0.910362
BnaC07g44010D	CDX72379	GSBRNA2T00099872001	Tyrosine-protein kinase ephrin type A/B receptor-like	AT4G32920	1	0.191484	1.04e-06	0.0982032	0.381929	0.734528	1	1	0.166987	0.00976162	1	1	1	0.848247	1
BnaC07g44020D	CDX72380	GSBRNA2T00099873001	CXXC motif containing zinc binding protein, eukaryotic	AT4G32930	0.270057	0.089305	0.109663	0.231103	0.464664	0.306517	1	1	0.101415	0.67195	1	0.00367717	1	0.837651	0.9119
BnaC07g44030D	CDX72381	GSBRNA2T00099874001	PPM-type phosphatase domain	AT4G32950	0.323258	0.229255	0.00206907	0.232017	0.479673	0.296845	1	1	0.575445	0.660539	1	0.0978606	1	0.837651	0.927201
BnaC07g44060D	CDX72384	GSBRNA2T00099877001	EF-hand domain	AT4G33000	1	1	0.113732	0.00392373	0.681475	0.071884	1	1	0.30547	1	1	0.000111185	1	0.697276	0.9119
BnaC07g44070D	CDX72385	GSBRNA2T00099878001	NAD-dependent epimerase/dehydratase	AT4G33030	0.000391587	0.00333407	0.00128543	0.386403	0.457948	0.734502	1	1	0.0257771	0.848378	1	0.182512	1	0.809657	0.911497
BnaC07g44080D	CDX72386	GSBRNA2T00099879001	Glutaredoxin	AT4G33040	7.99e-06	1	0.000382286	0.778592	0.408518	0.219802	1	1	0.307419	0.715546	1	0.0142216	1	1	0.88692
BnaC07g44090D	CDX72387	GSBRNA2T00099880001	S-adenosyl-L-methionine-dependent methyltransferase	AT4G33110	0.00121489	0.625362	2.71e-05	0.388937	0.0691302	0.331532	1	1	0.406953	1	1	0.608786	1	0.41385	0.66199
BnaC07g44120D	CDX72390	GSBRNA2T00099883001	Alanine dehydrogenase/pyridine nucleotide transhydrogenase, NAD(H)-binding domain	AT4G33150	0.667365	0.536475	3.02e-05	1	0.0859073	0.825212	1	1	0.362428	0.609034	1	0.245645	1	1	0.9119
BnaC07g44160D	CDX72394	GSBRNA2T00099887001	F-box domain	AT4G33210	0.37929	0.0399386	0.00273992	0.0887861	0.4082	0.308392	1	1	0.441866	0.652436	1	0.0131432	1	0.837651	0.9119
BnaC07g44210D	CDX72399	GSBRNA2T00099892001	NAD-dependent epimerase/dehydratase	AT4G33360	0.425532	0.0373147	0.00789905	0.110941	0.151067	0.390944	1	1	0.423348	0.533081	1	0.136493	1	0.837651	0.9119
BnaC07g44250D	CDX72403	GSBRNA2T00099896001	Protein kinase domain	AT4G33430	0.586881	3.38e-05	0.641418	0.197375	0.511374	0.663162	1	1	0.905138	1	1	0.284995	1	0.837651	0.568679
BnaC07g44260D	CDX72404	GSBRNA2T00099897001	Glycoside hydrolase, family 28	AT4G33440	0.33561	1	0.141699	0.297215	0.211813	0.185728	1	1	0.260337	0.719054	1	0.00781622	1	0.837651	0.767326
BnaC07g44270D	CDX72405	GSBRNA2T00099898001	SANT/Myb domain	AT4G33450	0.477042	0.266023	1.6e-05	1	0.656999	0.408265	1	1	1	1	1	0.016764	1	0.762835	0.847198
BnaC07g44300D	CDX72408	GSBRNA2T00099903001	Zinc finger, RING-type	AT4G33565	0.432655	0.100945	0.00542457	0.00879662	0.499791	0.390673	1	1	0.564687	0.326816	1	0.470512	1	0.832087	0.767607
BnaC07g44370D	CDX72415	GSBRNA2T00099912001	Leucine-rich repeat	AT1G61310	0.0766174	6.07e-06	0.00155483	0.113154	0.438173	0.433872	1	1	0.950255	1	1	0.263596	1	1	0.874202
BnaC07g44380D	CDX72416	GSBRNA2T00099913001	Golgi apparatus membrane protein TVP15	AT4G33625	0.407342	0.00445617	0.0866201	0.157265	0.47067	0.258895	1	1	0.505948	0.474714	1	0.25873	1	0.837651	0.9119
BnaC07g44390D	CDX72417	GSBRNA2T00099914001	Domain of unknown function DUF3506	AT4G33630	0.845064	2.85e-07	0.036678	0.652605	0.280141	0.230756	1	1	0.573547	1	1	0.0756083	1	1	0.912401
BnaC07g44400D	CDX72418	GSBRNA2T00099916001	Dynamin central domain	AT4G33650	0.355494	0.00429128	0.0011497	0.0539004	0.335147	0.315731	1	1	0.44369	0.624529	1	0.107023	1	0.837651	0.9119
BnaC07g44410D	CDX72419	GSBRNA2T00099917001	Cysteine-rich transmembrane CYSTM domain	AT4G33660	0.467032	0.194894	0.0131171	1.18e-07	1	0.808439	1	1	0.680197	0.517002	1	0.307594	1	0.476586	1
BnaC07g44480D	CDX72426	GSBRNA2T00099924001		AT4G33740	0.222159	0.0310176	0.00043068	0.150955	0.398166	0.374228	1	1	0.305697	0.68931	1	0.0200783	1	0.779093	0.9119
BnaC07g44590D	CDX72437	GSBRNA2T00099940001	Mpv17/PMP22	AT4G33905	0.419261	0.180998	0.000218844	0.15226	0.556747	0.250715	1	1	0.183263	0.722522	1	0.00385129	1	0.837651	0.9119
BnaC07g44640D	CDX72442	GSBRNA2T00099949001		AT4G33960	0.000224217	0.766577	0.760679	1	1	0.433016	1	1	0.0330086	0.589879	1	0.207733	1	0.513786	0.548141
BnaC07g44660D	CDX72444	GSBRNA2T00099953001	Protein of unknown function DUF1685	AT4G33985	0.757978	1	0.00079652	1	0.604607	0.618208	1	1	0.234248	1	1	1	1	0.85238	1
BnaC07g44670D	CDX72445	GSBRNA2T00099955001	Basic-leucine zipper domain	AT4G34000	0.492167	0.0649454	0.0192552	0.259524	0.139671	0.0785463	1	1	1	0.69924	1	0.0054303	1	0.829275	1
BnaC07g44680D	CDX72446	GSBRNA2T00099956001	Acetyl-coenzyme A carboxyltransferase, N-terminal	AT4G34030	0.453407	0.0508322	0.0189864	0.00402072	0.379761	0.383015	1	1	0.123021	0.6592	1	0.232066	1	0.837651	0.9119
BnaC07g44690D	CDX72447	GSBRNA2T00099957001	Class I-like SAM-dependent O-methyltransferase	AT4G34050	0.0166402	0.109238	8.55e-10	6.01e-06	0.0411549	0.149168	1	1	0.313974	0.0879523	1	0.447913	1	0.837651	1
BnaC07g44730D	CDX72451	GSBRNA2T00099963001	CBS domain	AT4G34120	0.163133	0.00418393	1.17e-05	0.0819954	0.383573	0.149552	1	1	0.245425	0.65804	1	0.0997191	1	0.837651	0.9119
BnaC07g44740D	CDX72452	GSBRNA2T00099964001	C2 domain	AT4G34150	0.342805	1	1	0.00168774	1	1	1	1	0.0368112	1	1	0.887559	1	0.586131	0.9119
BnaC07g44750D	CDX72453	GSBRNA2T00099965001	Cyclin, C-terminal domain	AT4G34160	0.0542585	1	8.2e-06	0.859855	1	0.0609635	1	1	0.00084845	1	1	0.159165	1	0.754378	0.641247
BnaC07g44770D	CDX72455	GSBRNA2T00099967001	Armadillo	AT3G42050	0.382375	0.0244637	0.00299789	0.0840749	0.250079	0.308706	1	1	0.416223	0.630491	1	0.0566097	1	0.802549	0.904666
BnaC07g44780D	CDX72456	GSBRNA2T00099968001	Kynurenine formamidase/cyclase-like	AT4G34180	0.0895597	0.0508082	0.0182682	0.0034351	0.281677	0.361782	1	1	0.455375	0.286223	1	0.0504362	1	0.837651	0.9119
BnaC07g44800D	CDX72458	GSBRNA2T00099970001		AT4G35725	0.188649	0.260684	1.47e-06	0.237721	0.0129425	0.417366	1	1	0.112826	0.450403	1	0.267568	1	1	1
BnaC07g44820D	CDX72460	GSBRNA2T00099973001	F-box domain		0.75091	0.168707	5.59e-05	1	0.21293	0.954542	1	1	0.44369	0.649128	1	0.321565	1	0.837651	1
BnaC07g44840D	CDX72462	GSBRNA2T00099975001	ACT domain	AT4G34200	0.302862	0.610344	0.00575077	0.224113	0.209241	0.647858	1	1	1	0.564833	1	0.0824239	1	0.500791	1
BnaC07g44870D	CDX72465	GSBRNA2T00099980001	Transcription factor, MADS-box	AT3G57230	0.110364	1	0.00155042	7.88e-05	0.11362	0.683545	1	1	0.858161	0.402958	1	0.0798083	1	0.730499	0.990966
BnaC07g44880D	CDX72466	GSBRNA2T00099981001	Alcohol dehydrogenase, zinc-type, conserved site	AT4G34230	1	0.346462	0.0315942	0.0534477	0.853844	0.44866	1	1	0.0935437	0.81243	1	0.00369199	1	0.837651	0.858475
BnaC07g44910D	CDX72469	GSBRNA2T00099991001	Sm-like protein Lsm6/SmF		0.836062	0.0724739	0.00348981	0.786708	0.788476	0.184888	1	1	0.336716	1	1	1	1	0.644351	1
BnaC07g44970D	CDX72475	GSBRNA2T00100001001	Very-long-chain 3-ketoacyl-CoA synthase	AT4G34250	0.409333	0.435857	0.0409385	0.0605798	0.443535	0.253957	1	1	0.369297	0.714125	1	0.00203929	1	1	1
BnaC07g45030D	CDX72481	GSBRNA2T00100009001	AP2/ERF domain	AT4G34410	0.0799729	0.802394	0.421064	0.00135325	0.409414	0.228528	1	1	0.141086	0.8279	1	0.63999	1	0.51382	1
BnaC07g45050D	CDX72483	GSBRNA2T00100011001	Glycoside hydrolase family 17	AT4G34480	0.000607471	0.244107	0.154152	1	0.703512	0.119311	1	1	0.402175	0.28103	1	0.779671	1	0.730499	0.928758
BnaC07g45080D	CDX72486	GSBRNA2T00100014001	Domain of unknown function DUF4408	AT4G34560	0.0621736	0.836181	1.65e-05	0.344809	1	0.194678	1	1	0.193112	0.666579	1	0.555716	1	1	0.9119
BnaC07g45120D	CDX72490	GSBRNA2T00100019001	Basic-leucine zipper domain	AT4G34590	0.42978	1	0.013334	5.7e-05	0.494951	0.250715	1	1	0.702184	0.876297	1	0.000142974	1	1	0.0927758
BnaC07g45140D	CDX72492	GSBRNA2T00100021001	Protein Casparian strip integrity factor 1/2		0.634619	0.674665	0.00863404	0.000712897	0.849262	1	1	1	0.454383	0.23825	1	0.315715	1	0.837651	1
BnaC07g45150D	CDX72493	GSBRNA2T00100022001	Squalene/phytoene synthase	AT4G34640	0.047966	0.0467932	0.0022173	0.101579	0.243443	0.279467	1	1	0.196007	0.674035	1	0.167679	1	0.812531	0.9119
BnaC07g45170D	CDX72495	GSBRNA2T00100024001	Ribosomal protein S3Ae	AT4G34670	0.418728	0.0922009	0.0152098	0.00285847	0.269762	0.0313546	1	1	0.381634	0.648505	1	0.0537475	1	0.82881	0.889889
BnaC07g45180D	CDX72496	GSBRNA2T00100025001	Zinc finger, GATA-type		0.0914048	0.542843	5.3e-06	0.150491	1	0.54984	1	1	0.565508	0.863326	1	0.574235	1	0.329881	1
BnaC07g45200D	CDX72498	GSBRNA2T00100028001	Ornithine/DAP/Arg decarboxylase	AT4G34710	1	1	2.69e-07	0.00522873	0.63375	0.14424	1	1	0.0032112	0.648539	1	1	1	0.837651	1
BnaC07g45220D	CDX72500	GSBRNA2T00100031001	Small auxin-up RNA	AT4G34760	0.00701324	0.692941	5.78e-06	0.0963122	0.280304	1	1	1	1	0.76498	1	0.118096	1	0.220558	0.9119
BnaC07g45310D	CDX72509	GSBRNA2T00100041001	Peptidase S8/S53 domain	AT4G34980	7.43e-05	0.193054	5.5e-07	0.00323111	0.603817	0.79203	1	1	0.0556107	0.672685	1	0.152954	1	0.697276	1
BnaC07g45350D	CDX72513	GSBRNA2T00100047001	Zinc finger, RING/FYVE/PHD-type	AT4G35070	0.00148636	0.271475	0.0373431	0.0507429	0.517976	1	1	1	0.207441	0.0697973	1	0.238666	1	0.5579	0.878988
BnaC07g45360D	CDX72514	GSBRNA2T00100048001	Catalase haem-binding site	AT4G35090	0.743027	0.120859	0.0469764	0.00503399	0.0335491	0.531608	1	1	0.449818	0.556037	1	0.0361638	1	1	0.9119
BnaC07g45370D	CDX72515	GSBRNA2T00100049001	Major intrinsic protein	AT4G35100	0.770887	0.587208	4.77e-05	0.00159939	0.314027	0.464078	1	1	0.0686766	0.407571	1	0.0700239	1	0.837651	1
BnaC07g45400D	CDX72518	GSBRNA2T00100052001	Nucleic acid-binding, OB-fold		0.31031	0.0646033	0.00605244	0.306998	0.533669	0.488484	1	1	0.569389	0.600787	1	0.0400764	1	0.830949	0.698362
BnaC07g45500D	CDX72528	GSBRNA2T00100063001	PB1 domain	AT4G35270	0.433089	0.0462581	0.00118148	0.215252	0.293457	0.338524	1	1	0.52914	0.705883	1	0.393729	1	0.837651	0.9119
BnaC07g45520D	CDX72530	GSBRNA2T00100066001	Protein kinase domain	AT4G35310	0.414454	0.000749442	0.640401	0.716722	1	1	1	1	1	1	1	1	1	0.664483	0.9119
BnaC07g45550D	CDX72533	GSBRNA2T00100069001			0.782452	9.57e-07	0.470936	0.982957	1	0.77305	1	1	0.613812	0.426872	1	1	1	0.695058	0.905667
BnaC07g45560D	CDX72534	GSBRNA2T00100070001	Nucleotide-sugar transporter		1	0.00846547	0.324097	1	0.599167	0.135409	1	1	0.230928	1	1	0.687522	1	0.674493	0.657012
BnaC07g45620D	CDX72540	GSBRNA2T00100077001	Zinc finger, RING-type	AT4G35480	7.86e-05	0.779216	0.0368109	0.74035	0.606885	0.48532	1	1	0.434235	1	1	0.705477	1	0.315426	1
BnaC07g45630D	CDX72541	GSBRNA2T00100078001	Ribosomal protein L11/L12	AT4G35490	1	1.66e-05	0.277597	0.254976	0.174847	0.0520484	1	1	0.193692	0.603684	1	1	1	1	0.335227
BnaC07g45640D	CDX72542	GSBRNA2T00100079001	Protein kinase domain	AT4G35500	0.64542	0.00296646	0.000392332	0.00633704	0.785638	0.000380035	1	1	0.646051	1	1	0.00549204	1	0.837651	0.9119
BnaC07g45680D	CDX72546	GSBRNA2T00100083001	Homeobox domain	AT4G35550	0.113744	0.000115524	0.0231918	0.0113626	0.272113	0.571521	1	1	0.566933	0.522005	1	0.270313	1	0.837651	0.9119
BnaC07g45700D	CDX72548	GSBRNA2T00100085001	High mobility group box domain	AT4G35570	0.205976	0.0837378	8.79e-08	0.0553019	0.270512	0.434087	1	1	0.52341	0.0810653	1	0.258535	1	0.837651	0.9119
BnaC07g45770D	CDX72555	GSBRNA2T00100092001	Protein of unknown function DUF241, plant		5.73e-09	1	0.000147112	1	0.201258	0.202016	1	1	0.461475	0.726905	1	0.225781	1	0.547671	0.493009
BnaC07g45790D	CDX72557	GSBRNA2T00100095001	C2 domain	AT4G35790	0.355618	0.00111802	0.0124413	0.00755622	0.276482	0.288187	1	1	0.445797	0.498751	1	0.07531	1	0.837651	0.9119
BnaC07g45800D	CDX72558	GSBRNA2T00100096001	Zinc finger, RING-type	AT4G35840	0.415198	0.322315	0.00692435	0.110438	0.858738	0.440409	1	1	1	0.708004	1	0.00159191	1	0.477125	0.430869
BnaC07g45810D	CDX72559	GSBRNA2T00100097001	Small GTPase	AT4G35860	0.00077512	0.330789	0.938769	0.654219	0.416596	0.405086	1	1	0.214467	0.0240593	1	1	1	0.837651	0.862165
BnaC07g45870D	CDX72565	GSBRNA2T00100103001	PLAC8 motif-containing protein	AT4G35920	0.381108	0.812899	0.00094827	0.0780968	0.420007	1	1	1	0.0478599	0.671723	1	0.0526651	1	0.626723	0.846192
BnaC07g45880D	CDX72566	GSBRNA2T00100104001	F-box domain	AT4G35930	0.0224659	0.000335237	0.0491178	0.0275928	0.33234	0.354267	1	1	0.572751	0.638121	1	0.271287	1	0.837651	0.9119
BnaC07g45890D	CDX72567	GSBRNA2T00100105001		AT4G35940	0.30774	0.000462509	0.0753205	0.020293	0.493278	0.481268	1	1	0.213446	0.693493	1	0.298408	1	0.837651	0.9119
BnaC07g45900D	CDX72568	GSBRNA2T00100106001	Small GTPase	AT4G35950	0.836665	0.365798	0.156861	0.00899894	0.724859	1	1	1	0.0183791	0.700466	1	1	1	0.830401	1
BnaC07g45990D	CDX72577	GSBRNA2T00100115001	Ribosomal protein L2	AT4G36130	0.361646	0.0806441	2.04e-06	0.120939	0.308954	0.226132	1	1	0.449325	0.397859	1	0.0663381	1	0.837651	0.9119
BnaC07g46000D	CDX72578	GSBRNA2T00100116001	Toll/interleukin-1 receptor homology (TIR) domain	AT4G36140	0.240591	0.0331498	0.0179545	0.00283396	0.539802	0.508487	1	1	0.458734	0.318996	1	0.0822543	1	0.8461	0.612962
BnaC07g46010D	CDX72579	GSBRNA2T00100117001	Toll/interleukin-1 receptor homology (TIR) domain	AT4G36150	0.390304	0.116163	0.0546674	0.00437054	0.399444	0.278823	1	1	0.473351	0.69848	1	0.28065	1	0.837651	0.926414
BnaC07g46030D	CDX72581	GSBRNA2T00100119001	Peptidase S28	AT4G36195	1	0.000894666	0.248269	0.011077	1	1	1	1	0.49882	0.706052	1	0.398345	1	0.603878	0.9119
BnaC07g46040D	CDX72582	GSBRNA2T00100120001	Cytochrome P450	AT4G36220	0.332512	1	5.05e-09	0.000236516	0.365315	0.590856	1	1	0.112852	0.105026	1	0.658415	1	1	1
BnaC07g46060D	CDX72584	GSBRNA2T00100125001	Aldehyde dehydrogenase NAD(P)-dependent	AT4G36250	0.769147	1.18e-06	6.69e-05	0.000135547	0.301214	0.331532	1	1	0.527057	0.697934	1	0.183206	1	0.837651	0.904666
BnaC07g46080D	CDX72586	GSBRNA2T00100128001		AT4G36550	0.451954	0.733845	0.00320455	0.494193	1	0.370975	1	1	0.0701137	1	1	1	1	0.290254	1
BnaC07g46130D	CDX72591	GSBRNA2T00100134001	Clathrin, heavy chain/VPS, 7-fold repeat	AT4G36630	0.306548	0.000265418	0.0106287	0.104327	0.0801191	0.490324	1	1	0.615185	0.663562	1	0.00439834	1	0.543992	0.8319
BnaC07g46140D	CDX72592	GSBRNA2T00100135001	CRAL-TRIO lipid binding domain		0.283325	0.162867	3.7e-05	0.00100918	0.487861	0.680546	1	1	0.280765	0.377748	1	0.247405	1	0.837651	0.653417
BnaC07g46150D	CDX72593	GSBRNA2T00100137001	Transcription factor TFIIB	AT4G36650	0.0515766	0.000661	6.83e-14	1.33e-10	0.560851	0.547157	1	1	0.135948	0.680362	1	0.473707	1	0.837651	0.86834
BnaC07g46160D	CDX72594	GSBRNA2T00100138001	Sugar/inositol transporter	AT4G36670	0.135757	0.143787	0.00450041	0.277829	0.472603	0.499254	1	1	0.43136	0.483721	1	0.0741944	1	0.837651	0.875232
BnaC07g46250D	CDX72603	GSBRNA2T00100147001	BES1/BZR1 plant transcription factor, N-terminal	AT4G36780	1	0.556681	0.000383745	2.5e-05	1	0.218842	1	1	0.0578992	0.618106	1	1	1	0.839379	0.984344
BnaC07g46320D	CDX72610	GSBRNA2T00100156001	ELO family	AT4G36830	0.0222946	0.0961595	2.85e-09	0.00116218	0.318432	1	1	1	0.911202	0.111553	1	0.638251	1	0.519402	0.527966
BnaC07g46340D	CDX72612	GSBRNA2T00100158001	Protein of unknown function DUF4228, plant	AT4G37240	0.176755	0.364483	1.52e-06	0.106235	0.382437	0.425011	1	1	0.350196	0.308237	0.879058	1	1	0.837651	1
BnaC07g46360D	CDX72614	GSBRNA2T00100160001			0.261124	0.092049	2.56e-05	0.568682	0.0740284	0.41278	1	1	0.464224	0.729679	1	0.473417	1	0.837651	0.9119
BnaC07g46380D	CDX72616	GSBRNA2T00100162001	Myb domain, plants	AT4G37190	0.442382	0.084961	2.24e-05	0.12494	0.140131	0.072755	1	1	0.332924	0.607228	1	0.0508748	1	0.837651	0.9119
BnaC07g46420D	CDX72620	GSBRNA2T00100168001	Patatin-like phospholipase domain	AT4G37050	5.79e-06	0.236406	0.0242874	0.220138	0.0158357	0.775005	1	1	0.726809	0.717012	1	0.125899	1	0.674493	1
BnaC07g46430D	CDX72621	GSBRNA2T00100169001	SANT/Myb domain	AT4G37260	0.0441899	0.831983	0.000112427	1	0.454988	0.370723	1	1	0.0601418	0.645707	1	0.461629	1	0.877628	0.9119
BnaC07g46460D	CDX72624	GSBRNA2T00100173001		AT4G37300	1	0.0843606	0.698025	0.569431	1	1	1	1	0.483637	1	1	0.00246269	1	0.618569	0.306111
BnaC07g46510D	CDX72629	GSBRNA2T00100183001		AT4G37450	0.157868	0.681055	1.21e-05	0.719081	0.354856	0.563937	1	1	0.000401519	0.529741	1	0.129746	1	0.837651	1
BnaC07g46560D	CDX72634	GSBRNA2T00100190001	Plant peroxidase	AT4G37520	0.213644	0.271762	0.000814064	0.00826744	1	0.368974	1	1	0.0601418	0.560276	1	0.275717	1	0.622717	0.89573
BnaC07g46580D	CDX72636	GSBRNA2T00100193001	Lateral organ boundaries, LOB	AT4G37540	0.00346101	0.0793863	0.275169	0.00526517	0.51137	0.713197	1	1	1	0.660848	1	0.208297	1	0.802549	1
BnaC07g46610D	CDX72639	GSBRNA2T00100196001	BTB/POZ domain	AT4G37590	1	0.486995	0.000558525	0.857298	0.672779	0.216533	1	1	0.157517	0.797053	1	0.918153	1	0.798897	0.362296
BnaC07g46630D	CDX72641	GSBRNA2T00100199001	Zinc finger, TAZ-type	AT4G37610	0.103054	0.71644	0.44381	0.0049085	0.177911	0.295476	1	1	0.244551	0.662681	1	0.0900634	1	0.708602	0.9119
BnaC07g46640D	CDX72642	GSBRNA2T00100200001	Low-molecular-weight cysteine-rich protein	AT4G30070	1	0.501137	0.000445307	0.7533	0.210407	1	1	1	0.626783	1	1	0.243866	1	1	1
BnaC07g46650D	CDX72643	GSBRNA2T00100201001	Cyclin, N-terminal	AT4G37630	0.600903	0.146748	5.69e-09	0.179493	0.402892	0.39874	1	1	0.370437	0.189312	1	0.0714008	1	0.633514	0.9119
BnaC07g46660D	CDX72644	GSBRNA2T00100202001	P-type ATPase	AT4G37640	0.235558	0.197052	3.11e-08	0.000411242	0.303082	0.37451	1	1	0.0188388	0.573789	1	0.0713597	1	0.758716	1
BnaC07g46670D	CDX72645	GSBRNA2T00100204001	Transcription factor GRAS	AT4G37650	0.147185	0.299766	1.65e-08	0.263999	0.107396	0.977025	1	1	0.0967663	0.07999	1	1	1	0.538026	0.840412
BnaC07g46690D	CDX72647	GSBRNA2T00100206001	GNAT domain	AT4G37670	0.0241613	0.0807844	0.000186123	0.000542308	0.516992	0.0432827	1	1	0.314798	0.680195	1	0.0208954	1	0.837651	0.9119
BnaC07g46700D	CDX72648	GSBRNA2T00100207001	AdipoR/Haemolysin-III-related	AT4G38290	0.0464921	0.356771	0.00933586	0.00743427	0.336894	0.17401	1	1	0.364076	0.734887	1	0.339843	1	1	1
BnaC07g46710D	CDX72649	GSBRNA2T00100208001	Glycosyltransferase 34	AT4G37690	0.155837	0.057627	0.000137434	0.492979	0.262838	0.394046	1	1	1	0.672685	1	0.0815688	1	0.704548	0.771088
BnaC07g46760D	CDX72654	GSBRNA2T00100215001	WRC domain	AT4G37740	1	0.346521	8.62e-08	0.0137942	0.241185	0.312372	1	1	0.536458	0.333169	1	0.524503	1	0.837651	1
BnaC07g46780D	CDX72656	GSBRNA2T00100224001	Glycoside hydrolase family 16	AT4G37800	0.000991495	0.0663155	0.015449	0.0369585	0.910519	0.23506	1	1	0.206088	0.669264	1	0.0286975	1	0.837651	0.962486
BnaC07g46810D	CDX72659	GSBRNA2T00100228001		AT4G00585	0.345788	0.129958	0.091288	0.0461416	0.49968	0.462815	1	1	0.483509	0.681393	1	0.00051595	1	0.844889	0.610986
BnaC07g46820D	CDX72660	GSBRNA2T00100229001	Zinc finger, RING-type		2.41e-05	0.323733	1.13e-06	0.329396	0.336242	0.528248	1	1	0.196286	0.833148	1	0.0449411	1	0.837651	0.713976
BnaC07g46830D	CDX72661	GSBRNA2T00100231001	ABC transporter-like	AT4G39850	0.148771	0.556074	0.0547332	0.481751	1	0.398195	1	1	1	0.407836	1	0.00481515	1	1	0.903334
BnaC07g46880D	CDX72666	GSBRNA2T00100240001			0.121078	0.000172662	0.0101068	0.00276766	0.147502	0.812836	1	1	0.220728	0.150288	1	1	1	0.866768	0.768271
BnaC07g46910D	CDX72669	GSBRNA2T00100243001	Multicopper oxidase, type 1	AT4G39830	5.02e-07	0.00213992	0.00227259	0.297014	0.00918367	0.120008	1	1	1	0.65438	1	0.225667	1	0.624171	0.66038
BnaC07g46930D	CDX72671	GSBRNA2T00100246001	Zf-FLZ domain	AT4G39795	4.85e-05	0.305903	4.19e-08	0.00458331	0.057789	0.416577	1	1	0.146515	0.747926	1	1	1	1	0.491385
BnaC07g46940D	CDX72672	GSBRNA2T00100247001	AP2/ERF domain	AT4G39780	1.06e-05	0.502352	0.000137285	0.0274505	0.107005	0.236225	1	1	0.537279	0.566894	1	0.142031	1	0.428128	1
BnaC07g47020D	CDX72680	GSBRNA2T00100258001	Gamma-glutamyltranspeptidase	AT4G39650	0.844519	0.386618	0.00130412	1	0.0596267	0.350661	1	1	0.0554801	0.972243	1	1	1	0.78489	0.543343
BnaC07g47040D	CDX72682	GSBRNA2T00100261001	Coatomer, WD associated region		1	0.0722407	0.107186	0.104747	0.140397	0.252114	1	1	0.463013	1	1	0.000937517	1	1	0.774165
BnaC07g47050D	CDX72683	GSBRNA2T00100262001	WD40 repeat		1	0.699125	0.161801	0.0059302	0.564974	0.558134	1	1	0.211462	1	1	0.0581479	1	0.837651	0.890928
BnaC07g47080D	CDX72686	GSBRNA2T00100268001	WD40 repeat		0.463322	1	0.334965	0.00627935	0.972037	0.170773	1	1	0.82243	0.695913	1	0.00452305	1	0.837651	0.771088
BnaC07g47120D	CDX72690	GSBRNA2T00100273001	Cytochrome P450	AT4G32170	0.703829	0.132965	0.177311	0.0040208	0.0704721	0.0169792	1	1	1	0.612648	1	0.0549563	1	1	0.909657
BnaC07g47200D	CDX72698	GSBRNA2T00100286001	Cytochrome P450	AT1G65340	0.376593	0.120726	0.00483353	0.0172257	0.200339	1	1	1	1	0.537019	1	0.111131	1	0.927656	1
BnaC07g47240D	CDX72702	GSBRNA2T00100293001	Protein kinase domain	AT4G39400	0.90389	1	0.255863	0.462678	1	0.379452	1	1	1.08e-07	0.773962	1	0.600092	1	1	1
BnaC07g47250D	CDX72703	GSBRNA2T00100295001	Prolamin-like domain	AT4G39340	0.284962	0.157995	0.00734361	0.235719	0.46815	0.578776	1	1	0.52978	0.650923	1	0.421691	1	0.837651	0.957957
BnaC07g47260D	CDX72704	GSBRNA2T00100296001	Alcohol dehydrogenase, zinc-type, conserved site	AT4G39330	1	0.00291486	0.256883	0.00216669	0.378836	0.075761	1	1	0.224649	0.883561	1	0.611597	1	0.837651	0.532569
BnaC07g47310D	CDX72709	GSBRNA2T00100302001		AT4G39235	0.172578	0.00745772	0.0314795	0.264286	0.421948	0.547625	1	1	0.666835	0.293618	1	0.61062	1	0.837651	0.826193
BnaC07g47330D	CDX72711	GSBRNA2T00100304001	Nucleotidyl transferase domain	AT4G39210	0.0907253	0.0865487	0.0380645	1	0.439064	0.773126	1	1	0.457434	0.551782	1	1.39e-08	1	0.922929	0.701279
BnaC07g47340D	CDX72712	GSBRNA2T00100305001	Ribosomal protein S25	AT4G39200	0.52373	0.0368287	0.000721837	0.0400072	0.723168	0.107218	1	1	0.564489	0.490903	1	0.109184	1	0.837651	0.9119
BnaC07g47350D	CDX72713	GSBRNA2T00100306001		AT4G39190	0.000992585	0.0743861	4.21e-07	1	0.181472	0.400053	1	1	0.68977	0.790465	1	0.0193131	1	0.292742	0.753313
BnaC07g47390D	CDX72717	GSBRNA2T00100311001	Protein kinase domain	AT4G39110	0.410113	0.0459444	0.00265108	0.151174	0.442529	0.129694	1	1	0.427907	0.671792	1	0.188149	1	0.837651	0.892437
BnaC07g47400D	CDX72718	GSBRNA2T00100313001	Kinesin motor domain	AT4G39050	0.591415	0.144126	0.0675369	0.0186383	0.561345	0.560301	1	1	0.455375	0.666041	1	0.000737926	1	0.79796	0.9119
BnaC07g47410D	CDX72719	GSBRNA2T00100315001	RNA-binding, CRM domain	AT4G39040	0.3264	0.0841531	0.0544958	0.187609	0.47985	0.269196	1	1	0.53162	0.492932	1	0.00789575	1	0.839717	0.844215
BnaC07g47430D	CDX72721	GSBRNA2T00100318001	Cytochrome P450		0.491497	0.239417	1.89e-06	0.829071	0.495831	0.475925	1	1	1	0.751383	1	0.229803	1	0.837651	1
BnaC07g47440D	CDX72722	GSBRNA2T00100319001	Zinc finger, CCHC-type		0.330706	0.0742528	3.07e-05	0.195842	0.450119	0.403621	1	1	0.535466	0.456947	1	0.106133	1	0.837651	0.671643
BnaC07g47520D	CDX72730	GSBRNA2T00100328001	F-box domain	AT4G38940	0.089863	0.151418	7.42e-06	0.393566	0.45188	0.695933	1	1	0.189144	0.531701	1	0.478661	1	0.442143	1
BnaC07g47590D	CDX72737	GSBRNA2T00100336001	EF-hand domain	AT4G38810	0.000789834	0.132894	0.180243	0.225224	0.593069	0.566679	1	1	0.602092	0.737495	1	0.227242	1	0.806773	1
[truncated: 32,767 more rows]

## Sheet: genes exclusively regulated
Time	Genotype	Treatmeant
BnaA01g00010D	BnaA10g19980D	BnaC01g02310D
BnaA01g00270D	BnaC08g18340D	BnaA08g14100D
BnaA01g00460D	BnaC06g03980D	BnaC02g43710D
BnaA01g00730D	BnaC05g14350D	BnaC07g17840D
BnaA01g00980D	BnaC03g24750D	BnaA09g52000D
BnaA01g01320D	BnaA08g22390D	BnaCnng03600D
BnaA01g01400D	BnaA04g22860D	BnaA07g07560D
BnaA01g01430D	BnaAnng35880D	BnaA02g18450D
BnaA01g01590D	BnaA04g22720D	BnaA06g35450D
BnaA01g01600D	BnaC09g22070D	BnaC04g51410D
BnaA01g01690D	BnaA08g22590D	BnaC03g18390D
BnaA01g02060D	BnaA04g22870D	BnaA05g13560D
BnaA01g02090D	BnaC02g02500D	BnaAnng09980D
BnaA01g02150D	BnaC05g46870D	BnaA06g13740D
BnaA01g02460D	BnaA04g19640D	BnaC03g38830D
BnaA01g02470D	BnaA07g11250D	BnaA04g01660D
BnaA01g02550D	BnaC05g50130D	BnaA06g11730D
BnaA01g02630D	BnaA04g11990D	BnaA02g10130D
BnaA01g02810D	BnaC09g13350D	BnaA09g10710D
BnaA01g03010D	BnaA02g33610D	BnaC05g15160D
BnaA01g03040D	BnaA07g25940D	BnaA08g23400D
BnaA01g03340D	BnaAnng16450D	BnaC05g01320D
BnaA01g03540D	BnaCnng64810D	BnaC01g01560D
BnaA01g03690D	BnaC09g22180D	BnaA08g17790D
BnaA01g03710D	BnaC09g44740D	BnaC09g50760D
BnaA01g03720D	BnaA02g04820D	BnaC05g07750D
BnaA01g03740D	BnaC04g36060D	BnaC04g07120D
BnaA01g03890D	BnaC02g03430D	BnaCnng01610D
BnaA01g04020D	BnaC09g21760D	BnaC06g29080D
BnaA01g04070D	BnaA01g30630D	BnaCnng44670D
BnaA01g04200D	BnaA01g24870D	BnaC08g12490D
BnaA01g04340D	BnaA04g19850D	BnaC07g27440D
BnaA01g04460D	BnaC09g18570D	BnaCnng27780D
BnaA01g04570D	BnaA03g40630D	BnaC02g00340D
BnaA01g04590D	BnaA04g22730D	BnaA01g35060D
BnaA01g04610D	BnaA06g30200D	BnaA07g18170D
BnaA01g04720D	BnaC09g17260D	BnaA01g00360D
BnaA01g04820D	BnaA01g36450D	BnaA09g24860D
BnaA01g04940D	BnaC02g02430D	BnaC04g51510D
BnaA01g04960D	BnaA04g19490D	BnaC03g01110D
BnaA01g05140D	BnaC03g34760D	BnaC06g00260D
BnaA01g05260D	BnaA09g25690D	BnaC03g56900D
BnaA01g05270D	BnaC09g10000D	BnaA08g08850D
BnaA01g05660D	BnaC09g21810D	BnaC08g17150D
BnaA01g05890D	BnaA03g19270D	BnaC02g31500D
BnaA01g05970D	BnaA04g19470D	BnaC01g22140D
BnaA01g06320D	BnaC09g52590D	BnaA02g13920D
BnaA01g06430D	BnaC09g37490D	BnaC02g35530D
BnaA01g06470D	BnaC03g13350D	BnaAnng30240D
BnaA01g06640D	BnaCnng38980D	BnaC05g15780D
BnaA01g06650D	BnaAnng00390D	BnaC02g01720D
BnaA01g06680D	BnaC05g13400D	BnaA02g04050D
BnaA01g06720D	BnaA03g55090D	BnaA06g31650D
BnaA01g06820D	BnaA09g11640D	BnaCnng52000D
BnaA01g06850D	BnaA04g11870D	BnaCnng64640D
BnaA01g06890D	BnaC02g08920D	BnaA04g22680D
BnaA01g06900D	BnaC09g17760D	BnaA10g24090D
BnaA01g07060D	BnaA07g29620D	BnaAnng25600D
BnaA01g07070D	BnaC09g10400D	BnaA08g21660D
BnaA01g07110D	BnaA04g10520D	BnaA02g00520D
BnaA01g07130D	BnaC09g04730D	BnaC05g00620D
BnaA01g07140D	BnaA09g32150D	BnaA10g14740D
BnaA01g07170D	BnaA10g12030D	BnaC07g46420D
BnaA01g07340D	BnaC09g52600D	BnaC01g32130D
BnaA01g07350D	BnaA03g02870D	BnaC04g15990D
BnaA01g07450D	BnaA03g01260D	BnaA08g18370D
BnaA01g07480D	BnaC09g21770D	BnaA09g18490D
BnaA01g07870D	BnaA10g26290D	BnaC07g37570D
BnaA01g07940D	BnaA04g22820D	BnaC06g43090D
BnaA01g07980D	BnaC06g37920D	BnaC03g61970D
BnaA01g08160D	BnaA03g55140D	BnaC04g55960D
BnaA01g08440D	BnaA03g01600D	BnaA06g14110D
BnaA01g08480D	BnaA03g01500D	BnaCnng67070D
BnaA01g08700D	BnaC09g09910D	BnaAnng09190D
BnaA01g08780D	BnaC09g22060D	BnaA10g21890D
BnaA01g08920D	BnaC04g36070D	BnaC08g06450D
BnaA01g09060D	BnaC02g36880D	BnaA07g24780D
BnaA01g09090D	BnaUnng01310D	BnaC03g08550D
BnaA01g09290D	BnaA04g22420D	BnaC06g26300D
BnaA01g09310D	BnaC05g14080D	BnaA02g12820D
BnaA01g09630D	BnaC06g39910D	BnaC04g55480D
BnaA01g09700D	BnaA03g01450D	BnaC07g48490D
BnaA01g09780D	BnaA03g44530D	BnaA09g35730D
BnaA01g09830D	BnaCnng52140D	BnaA10g01230D
BnaA01g09840D	BnaA02g03760D	BnaA05g23420D
BnaA01g09850D	BnaC08g11860D	BnaA09g37670D
BnaA01g10030D	BnaC02g03080D	BnaCnng59460D
BnaA01g10040D	BnaC02g03240D	BnaA01g00790D
BnaA01g10090D	BnaC03g11000D	BnaA09g48940D
BnaA01g10140D	BnaC03g19960D	BnaC03g68400D
BnaA01g10180D	BnaA04g15900D	BnaCnng75490D
BnaA01g10580D	BnaC09g12890D	BnaC01g41850D
BnaA01g10620D	BnaC09g06510D	BnaA10g22530D
BnaA01g10630D	BnaC04g26130D	BnaC07g27620D
BnaA01g10730D	BnaA07g31400D	BnaC03g17800D
BnaA01g10790D	BnaAnng29010D	BnaC05g16290D
BnaA01g10810D	BnaC09g51510D	BnaC03g21360D
BnaA01g10910D	BnaA03g37160D	BnaC04g03940D
BnaA01g10990D	BnaC09g15730D	BnaCnng39740D
BnaA01g11070D	BnaA05g23270D	BnaC07g20310D
BnaA01g11080D	BnaAnng09380D	BnaC07g40160D
BnaA01g11210D	BnaA07g33800D	BnaA09g29240D
BnaA01g11220D	BnaA01g00860D	BnaA01g17120D
BnaA01g11230D	BnaA09g15700D	BnaC03g70990D
BnaA01g11480D	BnaC09g21680D	BnaC06g13300D
BnaA01g11500D	BnaA03g04050D	BnaC03g72030D
BnaA01g11800D	BnaA04g14000D	BnaC08g31150D
BnaA01g11860D	BnaA01g25610D	BnaC09g29070D
BnaA01g11950D	BnaC09g12260D	BnaA02g29530D
BnaA01g12460D	BnaC02g12840D	BnaC06g15360D
BnaA01g12720D	BnaC09g07800D	BnaA05g08150D
BnaA01g12730D	BnaCnng25010D	BnaAnng40470D
BnaA01g13110D	BnaC09g15760D	BnaA07g27940D
BnaA01g13140D	BnaC02g08200D	BnaC01g07370D
BnaA01g13290D	BnaA07g26010D	BnaA04g05850D
BnaA01g13440D	BnaA04g22740D	BnaCnng75140D
BnaA01g13520D	BnaA07g32250D	BnaC08g36330D
BnaA01g13530D	BnaA03g11140D	BnaC01g05600D
BnaA01g13960D	BnaC09g44720D	BnaC04g40460D
BnaA01g14050D	BnaC09g05260D	BnaC09g43370D
BnaA01g14100D	BnaA04g04160D	BnaC08g27100D
BnaA01g14120D	BnaA03g54780D	BnaC06g06420D
BnaA01g14270D	BnaCnng10010D	BnaC03g68760D
BnaA01g14300D	BnaA03g08250D	BnaA04g15750D
BnaA01g14310D	BnaC09g21510D	BnaA01g06830D
BnaA01g14320D	BnaA03g11150D	BnaC02g38000D
BnaA01g14330D	BnaC09g07160D	BnaA01g16620D
BnaA01g14380D	BnaC07g21440D	BnaC07g42520D
BnaA01g14530D	BnaC09g07820D	BnaA03g04700D
BnaA01g14570D	BnaC09g22980D	BnaA05g07040D
BnaA01g14950D	BnaA03g11350D	BnaCnng40260D
BnaA01g15090D	BnaA04g27920D	BnaA07g33220D
BnaA01g15290D	BnaC03g29220D	BnaC01g43070D
BnaA01g15330D	BnaCnng73710D	BnaA06g36580D
BnaA01g15370D	BnaC06g39860D	BnaA09g45400D
BnaA01g15410D	BnaC07g26170D	BnaC07g43770D
BnaA01g15450D	BnaA03g10360D	BnaA03g15250D
BnaA01g15510D	BnaC02g01340D	BnaA07g38140D
BnaA01g15610D	BnaCnng22410D	BnaA03g25060D
BnaA01g15620D	BnaC01g12960D	BnaCnng07770D
BnaA01g15630D	BnaC09g17730D	BnaC06g05990D
BnaA01g15640D	BnaC05g14320D	BnaC09g36670D
BnaA01g15670D	BnaA08g21880D	BnaAnng09970D
BnaA01g15930D	BnaA05g19980D	BnaAnng23050D
BnaA01g15940D	BnaC09g10750D	BnaC04g46780D
BnaA01g16130D	BnaA04g04090D	BnaA05g01310D
BnaA01g16170D	BnaC09g20000D	BnaA09g05580D
BnaA01g16430D	BnaA07g19050D	BnaA09g52190D
BnaA01g16440D	BnaA07g01600D	BnaC02g11130D
BnaA01g16460D	BnaCnng54460D	BnaA06g15550D
BnaA01g16510D	BnaA05g21820D	BnaA05g33820D
BnaA01g16520D	BnaAnng34920D	BnaA08g17660D
BnaA01g16640D	BnaC07g00170D	BnaC04g04080D
BnaA01g16730D	BnaC03g13210D	BnaC07g17890D
BnaA01g16840D	BnaA04g13150D	BnaC03g52910D
BnaA01g17020D	BnaA07g07430D	BnaC08g02890D
BnaA01g17060D	BnaA09g17290D	BnaA01g37250D
BnaA01g17260D	BnaC05g38930D	BnaC03g39280D
BnaA01g17280D	BnaC09g19490D	BnaC03g54910D
BnaA01g17340D	BnaC07g00290D	BnaA06g33060D
BnaA01g17440D	BnaC06g39580D	BnaA09g32860D
BnaA01g17530D	BnaC05g10640D	BnaCnng26190D
BnaA01g17560D	BnaA10g25610D	BnaC05g03430D
BnaA01g17650D	BnaA01g11430D	BnaC03g77160D
BnaA01g17660D	BnaCnng61740D	BnaA05g30970D
BnaA01g17690D	BnaC05g15860D	BnaA09g06210D
BnaA01g17700D	BnaC09g07890D	BnaA07g38000D
BnaA01g17760D	BnaA03g44620D	BnaAnng01650D
BnaA01g17980D	BnaA07g00160D	BnaA05g06310D
BnaA01g17990D	BnaC07g00260D	BnaA08g24400D
BnaA01g18020D	BnaC09g21080D	BnaA05g37500D
BnaA01g18050D	BnaCnng36930D	BnaA01g05930D
BnaA01g18110D	BnaA06g09230D	BnaA02g19970D
BnaA01g18190D	BnaC09g06220D	BnaC04g22860D
BnaA01g18420D	BnaCnng28710D	BnaC03g02540D
BnaA01g18620D	BnaC09g22550D	BnaA07g10320D
BnaA01g18650D	BnaA04g16300D	BnaA02g30730D
BnaA01g18670D	BnaA03g11710D	BnaA03g53440D
BnaA01g18810D	BnaC06g10290D	BnaC02g05950D
BnaA01g19090D	BnaCnng56220D	BnaA05g04610D
BnaA01g19130D	BnaA03g00560D	BnaCnng68980D
BnaA01g19350D	BnaA03g58490D	BnaA03g52000D
BnaA01g19390D	BnaA03g22720D	BnaA03g53730D
BnaA01g19460D	BnaA01g01150D	BnaC06g25390D
BnaA01g19500D	BnaAnng27770D	BnaC02g20100D
BnaA01g19540D	BnaC05g40140D	BnaA04g17560D
BnaA01g19590D	BnaA06g25740D	BnaC03g07400D
BnaA01g19740D	BnaC06g39690D	BnaA01g27940D
BnaA01g20210D	BnaC09g05170D	BnaA03g47590D
BnaA01g20280D	BnaA09g12970D	BnaCnng03870D
BnaA01g20350D	BnaC01g10250D	BnaC07g39600D
BnaA01g20430D	BnaC03g36890D	BnaC03g58590D
BnaA01g20690D	BnaC09g52510D	BnaA04g05160D
BnaA01g20760D	BnaA03g54810D	BnaA09g29620D
BnaA01g20850D	BnaA07g34790D	BnaA10g15560D
BnaA01g20860D	BnaA09g22130D	BnaCnng35790D
BnaA01g21040D	BnaC06g39960D	BnaC08g27260D
BnaA01g21520D	BnaC09g13120D	BnaC06g23700D
BnaA01g22040D	BnaA03g03550D	BnaA03g10550D
BnaA01g22400D	BnaA04g19500D	BnaC01g34640D
BnaA01g22410D	BnaA10g19200D	BnaC02g11110D
BnaA01g22420D	BnaC09g18580D	BnaCnng74170D
BnaA01g22680D	BnaC09g23480D	BnaC05g37250D
BnaA01g23120D	BnaA04g22710D	BnaA06g32850D
BnaA01g23230D	BnaC08g27420D	BnaA07g26700D
BnaA01g23550D	BnaA03g01480D	BnaC09g31740D
BnaA01g24280D	BnaA07g25950D	BnaA01g14450D
BnaA01g24420D	BnaC09g19560D	BnaC08g04910D
BnaA01g24470D	BnaA04g06850D	BnaA06g03870D
BnaA01g24510D	BnaC03g01290D	BnaC07g45620D
BnaA01g24550D	BnaA10g29540D	BnaC04g50170D
BnaA01g24690D	BnaCnng29280D	BnaA05g20870D
BnaA01g24800D	BnaC01g10230D	BnaC05g03040D
BnaA01g25320D	BnaA03g16540D	BnaC07g27140D
BnaA01g25410D	BnaC02g02930D	BnaA08g20280D
BnaA01g25550D	BnaA02g26480D	BnaC04g17540D
BnaA01g25730D	BnaA03g44350D	BnaA02g04040D
BnaA01g25770D	BnaC03g18090D	BnaA02g27550D
BnaA01g25790D	BnaA07g12540D	BnaA08g26050D
BnaA01g25800D	BnaCnng66600D	BnaC07g31890D
BnaA01g25920D	BnaA09g12150D	BnaA02g29990D
BnaA01g26110D	BnaCnng68480D	BnaA01g08150D
BnaA01g26240D	BnaC04g06630D	BnaC05g10970D
BnaA01g26540D	BnaA10g07180D	BnaA07g38680D
BnaA01g26670D	BnaA01g29690D	BnaA04g11520D
BnaA01g26700D	BnaC09g16150D	BnaA02g05340D
BnaA01g26780D	BnaC09g04070D	BnaA07g25630D
BnaA01g26970D	BnaC09g06310D	BnaA10g29580D
BnaA01g26980D	BnaA08g14610D	BnaCnng21650D
BnaA01g27000D	BnaA09g08260D	BnaA04g18600D
BnaA01g27320D	BnaCnng40200D	BnaA06g02990D
BnaA01g27340D	BnaC09g04130D	BnaC08g09610D
BnaA01g27470D	BnaA06g26020D	BnaC06g30880D
BnaA01g27600D	BnaC03g29330D	BnaAnng17250D
BnaA01g27660D	BnaC02g39140D	BnaA10g24710D
BnaA01g27720D	BnaC03g72230D	BnaA06g08890D
BnaA01g27840D	BnaCnng35890D	BnaAnng02760D
BnaA01g27850D	BnaC09g12990D	BnaA09g33280D
BnaA01g27890D	BnaA06g40080D	BnaAnng03730D
BnaA01g28140D	BnaC04g09910D	BnaC05g42570D
BnaA01g28340D	BnaC04g49280D	BnaA03g33540D
BnaA01g28490D	BnaA03g41760D	BnaA06g04160D
BnaA01g28550D	BnaA03g54820D	BnaC09g47020D
BnaA01g28850D	BnaA04g23450D	BnaC03g32240D
BnaA01g28980D	BnaC06g04070D	BnaC03g13250D
BnaA01g29070D	BnaC08g47450D	BnaA01g28900D
BnaA01g29170D	BnaC05g44670D	BnaA03g04310D
BnaA01g29300D	BnaC09g10340D	BnaCnng73330D
BnaA01g29380D	BnaC02g08030D	BnaC07g13570D
BnaA01g29440D	BnaC08g11840D	BnaA09g04260D
BnaA01g29680D	BnaC02g08150D	BnaC07g31350D
BnaA01g29990D	BnaC09g09490D	BnaA02g34580D
BnaA01g30180D	BnaA07g34750D	BnaA02g19730D
BnaA01g30200D	BnaC09g05340D	BnaA03g46570D
BnaA01g30300D	BnaC03g13980D	BnaA04g16270D
BnaA01g30500D	BnaA05g18730D	BnaC07g17710D
BnaA01g30530D	BnaC04g55920D	BnaA01g25000D
BnaA01g30810D	BnaA09g45000D	BnaA06g11500D
BnaA01g31040D	BnaA03g55130D	BnaC08g19460D
BnaA01g31130D	BnaA09g01200D	BnaC09g20370D
BnaA01g31200D	BnaCnng43040D	BnaC03g24650D
BnaA01g31350D	BnaA10g16850D	BnaCnng17120D
BnaA01g31380D	BnaA02g04180D	BnaA03g45530D
BnaA01g31390D	BnaA04g24410D	BnaA03g43440D
BnaA01g31420D	BnaA03g12560D	BnaC04g48870D
BnaA01g31440D	BnaA07g18290D	BnaA09g31040D
BnaA01g31500D	BnaA03g57330D	BnaC03g08540D
BnaA01g31510D	BnaC09g10350D	BnaA02g35340D
BnaA01g31630D	BnaC02g01400D	BnaC03g49660D
BnaA01g31640D	BnaA03g11660D	BnaA05g23290D
BnaA01g31660D	BnaUnng03720D	BnaC02g19750D
BnaA01g31820D	BnaA03g46980D	BnaA01g32760D
BnaA01g31860D	BnaC09g10920D	BnaA03g44890D
BnaA01g31930D	BnaC03g04500D	BnaA10g01090D
BnaA01g31940D	BnaA08g22200D	BnaA05g31800D
BnaA01g31980D	BnaA06g09140D	BnaC04g32810D
BnaA01g32020D	BnaA02g31390D	BnaCnng06840D
BnaA01g32050D	BnaC05g13930D	BnaA03g15810D
BnaA01g32120D	BnaC09g09730D	BnaC09g02680D
BnaA01g32140D	BnaC09g50900D	BnaA05g12100D
BnaA01g32250D	BnaC09g02280D	BnaA03g43670D
BnaA01g32340D	BnaC02g02880D	BnaC06g29950D
BnaA01g32370D	BnaC06g36840D	BnaA02g27870D
BnaA01g32400D	BnaCnng61250D	BnaAnng01980D
BnaA01g32420D	BnaC09g46070D	BnaA10g26130D
BnaA01g32670D	BnaUnng04840D	BnaC09g33820D
BnaA01g32860D	BnaA05g17840D	BnaA10g24080D
BnaA01g32920D	BnaC09g16790D	BnaA05g29190D
BnaA01g33030D	BnaC03g71640D	BnaA06g31070D
BnaA01g33350D	BnaAnng15770D	BnaC04g04060D
BnaA01g33380D	BnaA03g01330D	BnaCnng39500D
BnaA01g33580D	BnaC09g05510D	BnaC07g44640D
BnaA01g33610D	BnaC01g14700D	BnaC07g33430D
BnaA01g33760D	BnaC09g09580D	BnaA02g04730D
BnaA01g34010D	BnaC09g11540D	BnaC09g27860D
BnaA01g34060D	BnaCnng41910D	BnaC09g12250D
BnaA01g34090D	BnaC09g21710D	BnaC05g18720D
BnaA01g34380D	BnaA07g08320D	BnaC03g20340D
BnaA01g34440D	BnaC04g03720D	BnaAnng04720D
BnaA01g34650D	BnaA10g04190D	BnaA10g22510D
BnaA01g34800D	BnaC03g08860D	BnaC05g15480D
BnaA01g34870D	BnaA04g22770D	BnaA04g15350D
BnaA01g34880D	BnaA07g06940D	BnaA09g53940D
BnaA01g35050D	BnaC09g07350D	BnaC08g02900D
BnaA01g35070D	BnaC02g20980D	BnaA06g13270D
BnaA01g35140D	BnaC06g39920D	BnaC07g15170D
BnaA01g35160D	BnaC07g40950D	BnaC09g47170D
BnaA01g35310D	BnaC06g28700D	BnaC08g00210D
BnaA01g35370D	BnaA03g00760D	BnaA02g23870D
BnaA01g35570D	BnaA04g20010D	BnaC03g17730D
BnaA01g36000D	BnaC09g08510D	BnaC02g17670D
BnaA01g36110D	BnaA09g50030D	BnaA09g28020D
BnaA01g36630D	BnaA04g20520D	BnaC08g01680D
BnaA01g37030D	BnaC05g52080D	BnaC04g46140D
BnaA01g37270D	BnaC09g51980D	BnaC05g00520D
BnaA01g37390D	BnaA03g06000D	BnaA03g53940D
BnaA02g00090D	BnaC02g36730D	BnaC05g24230D
BnaA02g00150D	BnaC09g04080D	BnaC03g39290D
BnaA02g00180D	BnaC05g50170D	BnaC06g35270D
BnaA02g00380D	BnaC03g09360D	BnaA01g23940D
BnaA02g00400D	BnaA03g11400D	BnaA07g24310D
BnaA02g00460D	BnaA03g11360D	BnaA07g24010D
BnaA02g00480D	BnaC09g05120D	BnaA04g10540D
BnaA02g00540D	BnaA06g07880D	BnaC05g25250D
BnaA02g00630D	BnaCnng36950D	BnaC04g40810D
BnaA02g00750D	BnaC01g02050D	BnaA09g03310D
BnaA02g00840D	BnaC09g10580D	BnaA03g28870D
BnaA02g00870D	BnaC04g05010D	BnaA04g02760D
BnaA02g00910D	BnaC09g07620D	BnaCnng39720D
BnaA02g00970D	BnaA10g15300D	BnaC02g42100D
BnaA02g01000D	BnaA09g40650D	BnaC02g24910D
BnaA02g01100D	BnaA09g49350D	BnaA01g20660D
BnaA02g01130D	BnaA01g35200D	BnaA01g13500D
BnaA02g01210D	BnaA03g10210D	BnaC08g31140D
BnaA02g01240D	BnaC03g01490D	BnaC07g08770D
BnaA02g01340D	BnaC09g18120D	BnaC02g39600D
BnaA02g01400D	BnaA01g05390D	BnaCnng04940D
BnaA02g01410D	BnaA10g26230D	BnaC04g08860D
BnaA02g01520D	BnaC03g08920D	BnaA03g14720D
BnaA02g01540D	BnaA09g09660D	BnaC07g42360D
BnaA02g01610D	BnaC05g10710D	BnaC09g02220D
BnaA02g01620D	BnaC03g19950D	BnaC05g22130D
BnaA02g01640D	BnaC09g16130D	BnaA04g20350D
BnaA02g01720D	BnaA09g20830D	BnaA01g04320D
BnaA02g01750D	BnaC08g11850D	BnaA03g33380D
BnaA02g01760D	BnaC06g10060D	BnaA03g04290D
BnaA02g01840D	BnaC07g00180D	BnaC02g31920D
BnaA02g01900D	BnaCnng41640D	BnaA09g46650D
BnaA02g02260D	BnaC06g28260D	BnaA03g35650D
BnaA02g02290D	BnaA03g03750D	BnaCnng75790D
BnaA02g02340D	BnaC06g43560D	BnaA02g35710D
BnaA02g02370D	BnaC09g21060D	BnaA07g19850D
BnaA02g02470D	BnaC04g31090D	BnaA09g31240D
BnaA02g02600D	BnaC04g18000D	BnaC06g02740D
BnaA02g02910D	BnaC04g26820D	BnaA03g27670D
BnaA02g02930D	BnaC01g11940D	BnaC01g40400D
BnaA02g03140D	BnaC06g40200D	BnaC08g27970D
BnaA02g03180D	BnaA03g41740D	BnaC05g16720D
BnaA02g03420D	BnaC09g20060D	BnaC05g46390D
BnaA02g03520D	BnaA03g11340D	BnaA02g35750D
BnaA02g03580D	BnaC03g28400D	BnaC01g32940D
BnaA02g03650D	BnaA06g08510D	BnaA06g36080D
BnaA02g03860D	BnaA03g03240D	BnaC02g21080D
BnaA02g04140D	BnaC09g07080D	BnaC04g47640D
BnaA02g04260D	BnaAnng22370D	BnaC07g43640D
BnaA02g04450D	BnaA05g10230D	BnaC03g11620D
BnaA02g04470D	BnaA08g00860D	BnaA04g06910D
BnaA02g04630D	BnaA06g02290D	BnaA04g08160D
BnaA02g04670D	BnaCnng15820D	BnaA03g36620D
BnaA02g04780D	BnaC09g03600D	BnaA03g38950D
BnaA02g04930D	BnaC03g01380D	BnaA03g19900D
BnaA02g05320D	BnaA03g45660D	BnaC04g10980D
BnaA02g05380D	BnaC06g35900D	BnaC06g30250D
BnaA02g05430D	BnaA03g10670D	BnaA06g33140D
BnaA02g05620D	BnaA05g32070D	BnaAnng08030D
BnaA02g05660D	BnaA09g40370D	BnaC04g00960D
BnaA02g05790D	BnaC09g15600D	BnaC06g21970D
BnaA02g05810D	BnaA04g01110D	BnaC04g06320D
BnaA02g05820D	BnaC07g49370D	BnaA02g05240D
BnaA02g06090D	BnaA10g26520D	BnaC08g43200D
BnaA02g06370D	BnaA03g01840D	BnaA04g04450D
BnaA02g06470D	BnaC02g08100D	BnaC06g41640D
BnaA02g06480D	BnaC03g41150D	BnaA04g00450D
BnaA02g06490D	BnaC01g31450D	BnaA05g12420D
BnaA02g06550D	BnaC09g17870D	BnaA04g18840D
BnaA02g06570D	BnaC09g52470D	BnaA10g22490D
BnaA02g06670D	BnaC09g20020D	BnaC03g08810D
BnaA02g06680D	BnaA04g01500D	BnaC02g17160D
BnaA02g06700D	BnaAnng37720D	BnaC04g36030D
BnaA02g06730D	BnaC07g26180D	BnaC09g15100D
BnaA02g06850D	BnaC09g05100D	BnaC01g21830D
BnaA02g06870D	BnaC09g36350D	BnaC07g40860D
BnaA02g06910D	BnaC09g12520D	BnaA02g08560D
BnaA02g06990D	BnaC09g13360D	BnaC08g18770D
BnaA02g07070D	BnaC05g46380D	BnaA09g44570D
BnaA02g07090D	BnaA06g28320D	BnaAnng04960D
BnaA02g07200D	BnaCnng71820D	BnaA05g07000D
BnaA02g07210D	BnaCnng77830D	BnaC03g17770D
BnaA02g07350D	BnaA01g22310D	BnaAnng26090D
BnaA02g07390D	BnaC07g49360D	BnaC07g17020D
BnaA02g07410D	BnaA09g03380D	BnaC02g40420D
BnaA02g07430D	BnaC02g07930D	BnaC03g40040D
BnaA02g07620D	BnaA04g25100D	BnaC03g25550D
BnaA02g07740D	BnaC09g06150D	BnaA08g23300D
BnaA02g07800D	BnaC07g00090D	BnaA03g39660D
BnaA02g07910D	BnaA01g07800D	BnaA03g00050D
BnaA02g08000D	BnaC09g44620D	BnaC03g45920D
BnaA02g08040D	BnaA09g41160D	BnaA06g17770D
BnaA02g08160D	BnaA04g21120D	BnaC07g34900D
BnaA02g08200D	BnaA02g34150D	BnaC06g19230D
BnaA02g08330D	BnaC09g04800D	BnaA04g01360D
BnaA02g08480D	BnaC06g37630D	BnaC06g36040D
BnaA02g08500D	BnaC06g01640D	BnaC05g05330D
BnaA02g08540D	BnaC06g10250D	BnaA07g08940D
BnaA02g08570D	BnaA04g02220D	BnaC05g37530D
BnaA02g08730D	BnaC09g05970D	BnaA02g33520D
BnaA02g08910D	BnaC07g11430D	BnaC07g11320D
BnaA02g08960D	BnaA05g20640D	BnaCnng78290D
BnaA02g09020D	BnaC04g43710D	BnaC05g15390D
BnaA02g09120D	BnaA01g30470D	BnaCnng56320D
BnaA02g09250D	BnaCnng41930D	BnaC03g60970D
BnaA02g09370D	BnaAnng41960D	BnaA09g13660D
BnaA02g09520D	BnaA05g05540D	BnaA05g31080D
BnaA02g09600D	BnaC09g06710D	BnaC04g20750D
BnaA02g09850D	BnaA03g03620D	BnaA01g27810D
BnaA02g09890D	BnaC06g40100D	BnaC08g43310D
BnaA02g09970D	BnaA09g31840D	BnaC03g17740D
BnaA02g10100D	BnaC09g09020D	BnaA02g36210D
BnaA02g10290D	BnaA03g11110D	BnaA02g18830D
BnaA02g10320D	BnaC03g02490D	BnaA04g25470D
BnaA02g10490D	BnaC04g07470D	BnaC04g36370D
BnaA02g11240D	BnaA09g45030D	BnaA06g04070D
BnaA02g11410D	BnaC09g20320D	BnaA02g05090D
BnaA02g11680D	BnaC03g28760D	BnaC07g43660D
BnaA02g11880D	BnaA09g03730D	BnaA07g03070D
BnaA02g11930D	BnaC05g40550D	BnaA05g31200D
BnaA02g11980D	BnaC09g02300D	BnaC07g45050D
BnaA02g12000D	BnaA03g44640D	BnaA03g13820D
BnaA02g12020D	BnaC05g10540D	BnaA09g42610D
BnaA02g12270D	BnaC09g02480D	BnaC03g40510D
BnaA02g12330D	BnaC04g28820D	BnaC06g05400D
BnaA02g12560D	BnaAnng04510D	BnaC08g44820D
BnaA02g12650D	BnaCnng56820D	BnaA03g43350D
BnaA02g12800D	BnaA10g02520D	BnaC04g05430D
BnaA02g12810D	BnaC03g21840D	BnaC07g32610D
BnaA02g12840D	BnaC08g14290D	BnaCnng23820D
BnaA02g12890D	BnaC06g10130D	BnaC02g37660D
BnaA02g13020D	BnaAnng39310D	BnaC01g04250D
BnaA02g13060D	BnaA10g10660D	BnaC04g38550D
BnaA02g13110D	BnaA03g11990D	BnaC05g19430D
BnaA02g13140D	BnaCnng11900D	BnaC04g11470D
BnaA02g13260D	BnaCnng70980D	BnaA02g11140D
BnaA02g13280D	BnaC06g39540D	BnaC09g30130D
BnaA02g13320D	BnaAnng23060D	BnaC02g11940D
BnaA02g13580D	BnaC09g09900D	BnaC09g02040D
BnaA02g13790D	BnaC03g04540D	BnaA06g01730D
BnaA02g13830D	BnaA03g40640D	BnaA03g22730D
BnaA02g13900D	BnaA08g00730D	BnaA06g11200D
BnaA02g14090D	BnaC06g10790D	BnaA06g09590D
BnaA02g14320D	BnaA10g14910D	BnaC04g52120D
BnaA02g14390D	BnaCnng02060D	BnaA03g51910D
BnaA02g14590D	BnaA09g52410D	BnaC03g45970D
BnaA02g14600D	BnaC09g28670D	BnaC04g23450D
BnaA02g14680D	BnaA09g10200D	BnaA01g03580D
BnaA02g14850D	BnaA06g05600D	BnaA08g22890D
BnaA02g14980D	BnaC09g22520D	BnaA04g26460D
BnaA02g14990D	BnaA01g27420D	BnaA03g06710D
BnaA02g15050D	BnaC09g02440D	BnaC01g01790D
BnaA02g15290D	BnaA03g36090D	BnaA03g05980D
BnaA02g15340D	BnaA04g19480D	BnaA04g00680D
BnaA02g15440D	BnaA03g28950D	BnaC06g23520D
BnaA02g15450D	BnaC09g14390D	BnaC07g45810D
BnaA02g15580D	BnaC03g23020D	BnaCnng62710D
BnaA02g15730D	BnaA09g12570D	BnaA03g30330D
BnaA02g15740D	BnaC08g27920D	BnaC05g04350D
BnaA02g15750D	BnaA08g22210D	BnaC07g47590D
BnaA02g15890D	BnaC02g03390D	BnaA03g57590D
BnaA02g15900D	BnaC07g00160D	BnaA09g36850D
BnaA02g15910D	BnaA04g14250D	BnaA04g17960D
BnaA02g15940D	BnaA10g08400D	BnaC08g10470D
BnaA02g15950D	BnaA04g10460D	BnaCnng28260D
BnaA02g15960D	BnaC01g00330D	BnaA05g34670D
BnaA02g16180D	BnaC01g02260D	BnaC07g49120D
BnaA02g16290D	BnaA04g08150D	BnaA09g36730D
BnaA02g16520D	BnaA03g03560D	BnaC09g42760D
BnaA02g16710D	BnaA03g03730D	BnaC01g09990D
BnaA02g16740D	BnaA09g10700D	BnaA06g00860D
BnaA02g17020D	BnaA03g26160D	BnaC01g09730D
BnaA02g17330D	BnaUnng04880D	BnaAnng05850D
BnaA02g17380D	BnaAnng10740D	BnaA02g27270D
BnaA02g17400D	BnaAnng33770D	BnaC07g07960D
BnaA02g17420D	BnaC03g05330D	BnaAnng00640D
BnaA02g17480D	BnaC05g38500D	BnaA02g18890D
BnaA02g17490D	BnaC07g27560D	BnaC06g23690D
BnaA02g17710D	BnaC05g10690D	BnaC08g28530D
BnaA02g18070D	BnaC09g17960D	BnaC02g23290D
BnaA02g18380D	BnaAnng36630D	BnaA10g10950D
BnaA02g18470D	BnaC02g21360D	BnaC05g13360D
BnaA02g18760D	BnaA01g13970D	BnaA07g10960D
BnaA02g18790D	BnaC05g14340D	BnaA08g25280D
BnaA02g18810D	BnaA02g12320D	BnaC09g08400D
BnaA02g19190D	BnaC02g03270D	BnaC07g32480D
BnaA02g19260D	BnaA09g11480D	BnaC09g38910D
BnaA02g19370D	BnaCnng23300D	BnaA07g11450D
BnaA02g19550D	BnaC06g39870D	BnaC03g47100D
BnaA02g19640D	BnaC07g38860D	BnaC02g40130D
BnaA02g19650D	BnaA03g46970D	BnaA03g34270D
BnaA02g19690D	BnaC03g08890D	BnaA03g53930D
BnaA02g19750D	BnaA04g10800D	BnaC03g60030D
BnaA02g19770D	BnaC09g01420D	BnaA02g01770D
BnaA02g19790D	BnaC06g41880D	BnaA09g33910D
BnaA02g19820D	BnaC06g10560D	BnaC04g12300D
BnaA02g19930D	BnaC09g10170D	BnaA04g25030D
BnaA02g20010D	BnaC03g02050D	BnaC07g46780D
BnaA02g20060D	BnaC06g28360D	BnaC04g32070D
BnaA02g20180D	BnaC09g01290D	BnaC05g00240D
BnaA02g20420D	BnaA04g22660D	BnaC03g49190D
BnaA02g20440D	BnaA04g19180D	BnaC05g11640D
BnaA02g20470D	BnaC09g03290D	BnaC06g43520D
BnaA02g20540D	BnaC05g12130D	BnaA03g42940D
BnaA02g20560D	BnaC05g05930D	BnaC04g08690D
BnaA02g20610D	BnaC05g09620D	BnaC06g10380D
BnaA02g20720D	BnaA06g09130D	BnaA01g01550D
BnaA02g20760D	BnaA02g04230D	BnaC04g36020D
BnaA02g20880D	BnaAnng00580D	BnaA01g14930D
BnaA02g20910D	BnaA03g08670D	BnaC04g15470D
BnaA02g20950D	BnaA02g34770D	BnaCnng41890D
BnaA02g21220D	BnaCnng10000D	BnaCnng62800D
BnaA02g21240D	BnaC02g01410D	BnaA03g07930D
BnaA02g21450D	BnaC09g07510D	BnaC01g36570D
BnaA02g21540D	BnaA03g10610D	BnaA07g02620D
BnaA02g21580D	BnaC09g22920D	BnaCnng09750D
BnaA02g21650D	BnaC06g20990D	BnaC06g36220D
BnaA02g21680D	BnaAnng16000D	BnaA08g16880D
BnaA02g21690D	BnaA08g00720D	BnaA01g23770D
BnaA02g21750D	BnaA07g17510D	BnaC06g17090D
BnaA02g21830D	BnaC05g33600D	BnaA07g07050D
BnaA02g21840D	BnaA07g35020D	BnaC03g73110D
BnaA02g21890D	BnaC09g09180D	BnaA09g17630D
BnaA02g21920D	BnaA06g30090D	BnaA01g24090D
BnaA02g22150D	BnaC09g50680D	BnaC03g17300D
BnaA02g22260D	BnaC03g35820D	BnaC02g40120D
BnaA02g22450D	BnaC09g09400D	BnaC06g36540D
BnaA02g22460D	BnaC09g23440D	BnaC07g35950D
BnaA02g22490D	BnaA01g35990D	BnaA08g18520D
BnaA02g22660D	BnaA04g08050D	BnaA08g14800D
BnaA02g22770D	BnaA04g16890D	BnaC07g32910D
BnaA02g22840D	BnaC06g41720D	BnaAnng30490D
BnaA02g22850D	BnaC09g17190D	BnaC05g17920D
BnaA02g23000D	BnaC02g36090D	BnaA07g15180D
BnaA02g23050D	BnaA10g17220D	BnaC09g47180D
BnaA02g23200D	BnaA07g35580D	BnaC09g24540D
BnaA02g23310D	BnaC04g05650D	BnaC04g14510D
BnaA02g23370D	BnaA03g29680D	BnaA04g27530D
BnaA02g23450D	BnaCnng56400D	BnaC08g39230D
BnaA02g23470D	BnaA03g26090D	BnaA02g26930D
BnaA02g23480D	BnaC03g03660D	BnaA09g39530D
BnaA02g23500D	BnaC03g02630D	BnaC05g37900D
BnaA02g23620D	BnaC08g39990D	BnaA08g10180D
BnaA02g23650D	BnaC03g00330D	BnaA03g17390D
BnaA02g23660D	BnaA10g09830D	BnaC04g34300D
BnaA02g23720D	BnaA10g17190D	BnaA10g14320D
BnaA02g23910D	BnaA01g33230D	BnaC03g49650D
BnaA02g24040D	BnaA06g01020D	BnaA03g23800D
BnaA02g24560D	BnaA04g26330D	BnaC04g00380D
BnaA02g24620D	BnaA09g18440D	BnaA07g28320D
BnaA02g24710D	BnaC09g05410D	BnaC05g14260D
BnaA02g24780D	BnaA09g16640D	BnaA09g11180D
BnaA02g24840D	BnaC06g10680D	BnaCnng06830D
BnaA02g24890D	BnaC04g52580D	BnaC02g02030D
BnaA02g24900D	BnaA08g00850D	BnaC09g20430D
BnaA02g24940D	BnaC01g28690D	BnaC07g38760D
BnaA02g25060D	BnaA10g17090D	BnaA06g02060D
BnaA02g25070D	BnaC09g04930D	BnaC06g24530D
BnaA02g25130D	BnaA02g04900D	BnaC08g32410D
BnaA02g25290D	BnaA03g28480D	BnaC02g46640D
BnaA02g25350D	BnaC09g09250D	BnaC03g05180D
BnaA02g25390D	BnaA10g26240D	BnaA06g10230D
BnaA02g25460D	BnaCnng26780D	BnaC07g45350D
BnaA02g25490D	BnaC03g35290D	BnaA05g23550D
BnaA02g25520D	BnaA03g56700D	BnaA03g15930D
BnaA02g25600D	BnaA02g18400D	BnaC07g40810D
BnaA02g25770D	BnaA04g23680D	BnaC03g74060D
BnaA02g25830D	BnaC09g07170D	BnaC09g12690D
BnaA02g26100D	BnaA02g33940D	BnaCnng46560D
BnaA02g26200D	BnaC06g36790D	BnaC07g38610D
BnaA02g26210D	BnaA09g12020D	BnaA02g35550D
BnaA02g26220D	BnaC09g01470D	BnaC03g18410D
BnaA02g26240D	BnaA06g02010D	BnaC09g39140D
BnaA02g26520D	BnaC09g05220D	BnaA02g15110D
BnaA02g26570D	BnaA06g06220D	BnaC09g06540D
BnaA02g26580D	BnaC09g03230D	BnaCnng53320D
BnaA02g26640D	BnaC08g02330D	BnaA05g13550D
BnaA02g26680D	BnaC09g16260D	BnaA09g34230D
BnaA02g26740D	BnaC09g01260D	BnaA10g08370D
BnaA02g26760D	BnaC05g14010D	BnaA10g26870D
BnaA02g26900D	BnaA01g30930D	BnaA09g55810D
BnaA02g26910D	BnaA02g02720D	BnaC05g10980D
BnaA02g26940D	BnaA01g15740D	BnaA07g22930D
BnaA02g26970D	BnaC03g57570D	BnaA03g46920D
BnaA02g27070D	BnaA05g07970D	BnaCnng20570D
BnaA02g27240D	BnaA03g40890D	BnaC02g03580D
BnaA02g27310D	BnaA02g34200D	BnaCnng04230D
BnaA02g27340D	BnaC01g44960D	BnaC07g49220D
BnaA02g27470D	BnaA06g29710D	BnaC08g30390D
BnaA02g27480D	BnaA03g02800D	BnaA10g09420D
BnaA02g27680D	BnaA03g01920D	BnaA03g33640D
BnaA02g27720D	BnaC09g03660D	BnaC07g39100D
BnaA02g27950D	BnaA05g22510D	BnaC04g45500D
BnaA02g27970D	BnaA02g31180D	BnaA03g24370D
BnaA02g28020D	BnaC09g09670D	BnaA10g21820D
BnaA02g28040D	BnaCnng75890D	BnaC08g40670D
BnaA02g28050D	BnaC03g02240D	BnaA10g28060D
BnaA02g28060D	BnaC08g14310D	BnaA06g29270D
BnaA02g28190D	BnaA02g14460D	BnaC04g56650D
BnaA02g28270D	BnaA09g03490D	BnaCnng50770D
BnaA02g28290D	BnaA09g15390D	BnaA10g01170D
BnaA02g28330D	BnaA04g01590D	BnaC02g46810D
BnaA02g28490D	BnaA02g17990D	BnaA03g25890D
BnaA02g28570D	BnaA03g13080D	BnaC04g12610D
BnaA02g28590D	BnaC05g40560D	BnaA09g05510D
BnaA02g28740D	BnaA06g02960D	BnaA09g36770D
BnaA02g28770D	BnaA02g17620D	BnaA02g08090D
BnaA02g28820D	BnaC09g39380D	BnaA09g33200D
BnaA02g29060D	BnaA06g01500D	BnaC01g16630D
BnaA02g29090D	BnaA03g16290D	BnaC04g43920D
BnaA02g29360D	BnaC09g22540D	BnaA02g25610D
BnaA02g29620D	BnaA01g22230D	BnaA08g24320D
BnaA02g29670D	BnaC09g11960D	BnaC01g32420D
BnaA02g29820D	BnaC03g01840D	BnaC07g32280D
BnaA02g29930D	BnaA10g16570D	BnaC05g04530D
BnaA02g30030D	BnaC09g05690D	BnaA06g03880D
BnaA02g30350D	BnaC09g02730D	BnaC06g06410D
BnaA02g30660D	BnaA04g06390D	BnaA09g48800D
BnaA02g30710D	BnaC04g16120D	BnaC09g28910D
BnaA02g30870D	BnaC09g08450D	BnaCnng16680D
BnaA02g31050D	BnaA07g32630D	BnaC04g54340D
BnaA02g31110D	BnaC09g22080D	BnaA06g15210D
BnaA02g31200D	BnaA10g14980D	BnaC06g13160D
BnaA02g31210D	BnaC09g47210D	BnaA02g33920D
BnaA02g31250D	BnaC02g36780D	BnaA02g02310D
BnaA02g31320D	BnaA10g17350D	BnaC06g23230D
BnaA02g31440D	BnaCnng41050D	BnaA07g11660D
BnaA02g31490D	BnaC06g41900D	BnaCnng06570D
BnaA02g31560D	BnaC06g37610D	BnaA09g24990D
BnaA02g31610D	BnaA09g15510D	BnaC09g48700D
BnaA02g31770D	BnaC09g02810D	BnaC04g28370D
BnaA02g31840D	BnaA04g22150D	BnaC08g13230D
BnaA02g31930D	BnaC03g16800D	BnaAnng30630D
BnaA02g32090D	BnaA03g58520D	BnaC06g19650D
BnaA02g32760D	BnaA06g23560D	BnaC05g48970D
BnaA02g32770D	BnaC09g16390D	BnaA03g11720D
BnaA02g32780D	BnaA08g22270D	BnaA10g14090D
BnaA02g32830D	BnaC06g10780D	BnaA10g15370D
BnaA02g32870D	BnaC09g15610D	BnaC06g26670D
BnaA02g32900D	BnaC04g26910D	BnaC02g30690D
BnaA02g32950D	BnaA04g29040D	BnaC09g07970D
BnaA02g32960D	BnaAnng03220D	BnaC01g20890D
BnaA02g33130D	BnaCnng25840D	BnaAnng05180D
BnaA02g33150D	BnaA03g03860D	BnaC03g10300D
BnaA02g33170D	BnaC09g05270D	BnaA01g17190D
BnaA02g33200D	BnaC03g44460D	BnaA06g18620D
BnaA02g33250D	BnaA03g04670D	BnaCnng14630D
BnaA02g33320D	BnaC03g00530D	BnaC07g29570D
BnaA02g33370D	BnaC02g36840D	BnaA08g04300D
BnaA02g33430D	BnaA04g09240D	BnaC04g27870D
BnaA02g33470D	BnaAnng01560D	BnaA06g35120D
BnaA02g34000D	BnaC03g12430D	BnaC07g26600D
BnaA02g34010D	BnaA10g13840D	BnaC05g35860D
BnaA02g34020D	BnaA06g23800D	BnaC08g43810D
BnaA02g34110D	BnaA07g09030D	BnaA01g34350D
BnaA02g34210D	BnaA06g20790D	BnaC08g18000D
BnaA02g34300D	BnaC09g23040D	BnaA05g15010D
BnaA02g34310D	BnaA10g26560D	BnaA04g20380D
BnaA02g34330D	BnaA04g04310D	BnaA06g22970D
BnaA02g34470D	BnaC08g36170D	BnaC05g01200D
BnaA02g34810D	BnaC09g06730D	BnaC07g24800D
BnaA02g34820D	BnaAnng10600D	BnaA03g50330D
BnaA02g34950D	BnaA01g24760D	BnaC09g32870D
BnaA02g34970D	BnaC09g15360D	BnaC07g29750D
BnaA02g35030D	BnaA08g06540D	BnaA06g30430D
BnaA02g35160D	BnaA04g28560D	BnaA09g42080D
BnaA02g35170D	BnaC05g51040D	BnaA08g00380D
BnaA02g35220D	BnaA07g33940D	BnaAnng07150D
BnaA02g35780D	BnaA10g08070D	BnaCnng10850D
BnaA02g35880D	BnaC09g00370D	BnaA03g10760D
BnaA02g35890D	BnaC02g14620D	BnaA05g07510D
BnaA02g35900D	BnaA10g07440D	BnaA01g15080D
BnaA02g35950D	BnaC04g00340D	BnaA03g52120D
BnaA02g35980D	BnaC04g44380D	BnaC08g27520D
BnaA02g36090D	BnaA02g10900D	BnaC04g51320D
BnaA02g36100D	BnaA10g19770D	BnaA02g24140D
BnaA02g36130D	BnaC09g11760D	BnaA09g55340D
BnaA02g36150D	BnaAnng18420D	BnaC09g35910D
BnaA02g36590D	BnaC09g21520D	BnaC07g14700D
BnaA02g36710D	BnaAnng34500D	BnaA01g19380D
BnaA02g36850D	BnaC05g38440D	BnaA09g52630D
BnaA02g36910D	BnaC09g00600D	BnaC01g24670D
BnaA02g36920D	BnaC06g02920D	BnaCnng20030D
BnaA02g36950D	BnaC02g09090D	BnaA03g16250D
BnaA02g36960D	BnaAnng00320D	BnaC02g28190D
BnaA02g37060D	BnaC08g28200D	BnaC05g49760D
BnaA03g00090D	BnaA05g08000D	BnaA09g10050D
BnaA03g00180D	BnaA01g11440D	BnaA07g31060D
BnaA03g00290D	BnaC03g14640D	BnaC07g19140D
BnaA03g00310D	BnaCnng29690D	BnaA03g14020D
BnaA03g00360D	BnaA07g33040D	BnaC07g26110D
BnaA03g00400D	BnaC09g08230D	BnaC03g05820D
BnaA03g00980D	BnaC09g02350D	BnaA07g16890D
BnaA03g01060D	BnaC09g22910D	BnaC02g20430D
BnaA03g01160D	BnaA07g18660D	BnaC01g17230D
BnaA03g01170D	BnaA04g02240D	BnaA06g16980D
BnaA03g01300D	BnaC09g41820D	BnaC07g21340D
BnaA03g01510D	BnaC03g02100D	BnaC03g49410D
BnaA03g01560D	BnaA09g09800D	BnaA09g53400D
BnaA03g01680D	BnaCnng15750D	BnaC05g11100D
BnaA03g01960D	BnaA10g19930D	BnaAnng17240D
BnaA03g02240D	BnaA03g26730D	BnaC01g24660D
BnaA03g02280D	BnaA04g23240D	BnaC02g12710D
BnaA03g02300D	BnaC03g04530D	BnaA04g20450D
BnaA03g02660D	BnaA01g02330D	BnaA09g31620D
BnaA03g02890D	BnaC03g18080D	BnaA02g18150D
BnaA03g03250D	BnaC09g02600D	BnaCnng59210D
BnaA03g03960D	BnaC03g35890D	BnaA06g37060D
BnaA03g04100D	BnaA03g00730D	BnaC09g34760D
BnaA03g04110D	BnaCnng50110D	BnaCnng51890D
BnaA03g04450D	BnaCnng39960D	BnaC07g23000D
BnaA03g04470D	BnaA01g25880D	BnaC03g58370D
BnaA03g04490D	BnaA04g19200D	BnaA07g11700D
BnaA03g04610D	BnaC03g24640D	BnaC04g38570D
BnaA03g04800D	BnaC07g21050D	BnaA04g05260D
BnaA03g04850D	BnaA04g11880D	BnaCnng61420D
BnaA03g04940D	BnaC03g22820D	BnaA02g05600D
BnaA03g05030D	BnaC06g03820D	BnaA08g25410D
BnaA03g05050D	BnaC09g51050D	BnaC06g32510D
BnaA03g05130D	BnaC03g29260D	BnaA01g27670D
BnaA03g05260D	BnaCnng54640D	BnaC07g27220D
BnaA03g05330D	BnaA06g06190D	BnaC07g17240D
BnaA03g05480D	BnaC08g28500D	BnaA01g31470D
BnaA03g05510D	BnaC03g29350D	BnaC01g38620D
BnaA03g05560D	BnaA03g31340D	BnaA07g24050D
BnaA03g05620D	BnaA03g25660D	BnaC06g20930D
BnaA03g05630D	BnaC09g22670D	BnaC04g17060D
BnaA03g05770D	BnaC09g22270D	BnaC01g20490D
BnaA03g05780D	BnaC03g09340D	BnaCnng42960D
BnaA03g05830D	BnaA03g55720D	BnaC07g34180D
BnaA03g06020D	BnaAnng00140D	BnaA07g37290D
BnaA03g06180D	BnaA05g05050D	BnaA09g11620D
BnaA03g06230D	BnaC09g20700D	BnaA07g38590D
BnaA03g06460D	BnaCnng24950D	BnaA05g29310D
BnaA03g06490D	BnaA03g52670D	BnaC09g31160D
BnaA03g06610D	BnaC02g03480D	BnaCnng51700D
BnaA03g06630D	BnaCnng28440D	BnaA05g35900D
BnaA03g06730D	BnaC02g06380D	BnaC06g12920D
BnaA03g07060D	BnaC05g19500D	BnaC03g48440D
BnaA03g07230D	BnaA01g13630D	BnaA06g00210D
BnaA03g07250D	BnaC05g46840D	BnaAnng32780D
BnaA03g07380D	BnaA07g34830D	BnaC04g35020D
BnaA03g07510D	BnaAnng28000D	BnaA05g10920D
BnaA03g07530D	BnaC03g04840D	BnaC05g20630D
BnaA03g07570D	BnaC05g41020D	BnaC09g37850D
BnaA03g07710D	BnaC08g26120D	BnaCnng38850D
BnaA03g07830D	BnaA01g31840D	BnaA03g15120D
BnaA03g07880D	BnaC08g25060D	BnaA07g38980D
BnaA03g08180D	BnaA06g02480D	BnaC08g08130D
BnaA03g08210D	BnaC04g15110D	BnaA08g19770D
BnaA03g08260D	BnaA08g22010D	BnaC07g22750D
BnaA03g08700D	BnaA04g04550D	BnaC08g05450D
BnaA03g08840D	BnaC08g14370D	BnaAnng37680D
BnaA03g08900D	BnaA09g51820D	BnaA10g02130D
BnaA03g08920D	BnaC07g49350D	BnaC01g33490D
BnaA03g08950D	BnaC05g37820D	BnaCnng72090D
BnaA03g09070D	BnaC09g16990D	BnaA06g34930D
BnaA03g09100D	BnaC08g39800D	BnaC03g71770D
BnaA03g09200D	BnaA07g26000D	BnaC01g23420D
BnaA03g09600D	BnaC09g19520D	BnaC05g25880D
BnaA03g09690D	BnaC09g20050D	BnaA06g06900D
BnaA03g09820D	BnaA01g00480D	BnaCnng45520D
BnaA03g10160D	BnaC07g35760D	BnaA03g39520D
BnaA03g10180D	BnaC03g14600D	BnaC03g51340D
BnaA03g10250D	BnaAnng19710D	BnaC09g11480D
BnaA03g10330D	BnaA10g29610D	BnaA02g08400D
BnaA03g10450D	BnaA01g00420D	BnaA06g09600D
BnaA03g10630D	BnaA10g19840D	BnaA07g27360D
BnaA03g10750D	BnaC03g71500D	BnaCnng13230D
BnaA03g10910D	BnaC09g05080D	BnaA06g24600D
BnaA03g10980D	BnaC06g07920D	BnaC09g33800D
BnaA03g11480D	BnaCnng43910D	BnaA09g19500D
BnaA03g11490D	BnaC07g05330D	BnaA07g02120D
BnaA03g11880D	BnaA04g07980D	BnaC02g06070D
BnaA03g11900D	BnaC09g13110D	BnaC06g27450D
BnaA03g12120D	BnaA01g26120D	BnaC09g06370D
BnaA03g12150D	BnaC01g41600D	BnaA03g53810D
BnaA03g12370D	BnaAnng39460D	BnaC09g43380D
BnaA03g12490D	BnaC01g18810D	BnaA09g49820D
BnaA03g12630D	BnaA06g26150D	BnaC01g36940D
BnaA03g12810D	BnaA08g17470D	BnaA05g00940D
BnaA03g12900D	BnaA03g01410D	BnaA09g22790D
BnaA03g12960D	BnaC01g00410D	BnaA06g17180D
BnaA03g13010D	BnaC03g34690D	BnaAnng20200D
BnaA03g13100D	BnaA07g33080D	BnaC01g40290D
BnaA03g13240D	BnaA03g08660D	BnaA07g28450D
BnaA03g13260D	BnaCnng41700D	BnaC03g70700D
BnaA03g13300D	BnaC04g56050D	BnaAnng37050D
BnaA03g13370D	BnaC09g12500D	BnaA02g12130D
BnaA03g13520D	BnaC06g35180D	BnaA03g12860D
BnaA03g13610D	BnaC09g05010D	BnaA06g35500D
BnaA03g13620D	BnaC03g01160D	BnaA01g04000D
BnaA03g13680D	BnaC02g36850D	BnaA09g26260D
BnaA03g13980D	BnaCnng01120D	BnaA02g22560D
BnaA03g14360D	BnaA09g16630D	BnaC08g47600D
BnaA03g14370D	BnaA03g55600D	BnaA03g04520D
BnaA03g14460D	BnaC09g15770D	BnaA09g25970D
BnaA03g14680D	BnaC08g28260D	BnaA04g08970D
BnaA03g14790D	BnaC05g40520D	BnaAnng02750D
BnaA03g14830D	BnaA06g37580D	BnaC02g34090D
BnaA03g14850D	BnaA08g22280D	BnaA08g15530D
BnaA03g14910D	BnaC09g50690D	BnaC04g11580D
BnaA03g15040D	BnaA01g02850D	BnaA03g35010D
BnaA03g15140D	BnaC04g35950D	BnaC03g73840D
BnaA03g15180D	BnaC09g01810D	BnaA10g14080D
BnaA03g15410D	BnaCnng02170D	BnaA07g10530D
BnaA03g15430D	BnaC07g22350D	BnaA06g31670D
BnaA03g15760D	BnaA05g26270D	BnaCnng02730D
BnaA03g16060D	BnaA09g06830D	BnaC04g21000D
BnaA03g16240D	BnaC09g09130D	BnaCnng33290D
BnaA03g16450D	BnaA09g18990D	BnaC02g47990D
BnaA03g16640D	BnaC05g12920D	BnaA07g03770D
BnaA03g16670D	BnaC03g63950D	BnaA04g12770D
BnaA03g16760D	BnaC09g51280D	BnaCnng62620D
BnaA03g16830D	BnaC09g08670D	BnaC07g35040D
BnaA03g16860D	BnaA07g35480D	BnaC03g06090D
BnaA03g16890D	BnaC09g19750D	BnaC08g46040D
BnaA03g16920D	BnaC03g13380D	BnaC08g25590D
BnaA03g16970D	BnaA03g23050D	BnaCnng23860D
BnaA03g17150D	BnaC03g49750D	BnaC08g05290D
BnaA03g17180D	BnaAnng39590D	BnaCnng63180D
BnaA03g17230D	BnaC06g34790D	BnaA03g54320D
BnaA03g17310D	BnaA04g05760D	BnaAnng37090D
BnaA03g17500D	BnaC09g14500D	BnaA04g11180D
BnaA03g17780D	BnaCnng52700D	BnaA09g23910D
BnaA03g17940D	BnaC09g14450D	BnaC09g48680D
BnaA03g17970D	BnaA05g37370D	BnaC04g02730D
BnaA03g18130D	BnaA03g26150D	BnaC06g25730D
BnaA03g18140D	BnaC08g14380D	BnaC05g09580D
BnaA03g18310D	BnaC01g36220D	BnaA05g22160D
BnaA03g18370D	BnaA09g24550D	BnaA05g27280D
BnaA03g18620D	BnaA09g19760D	BnaA09g15810D
BnaA03g18630D	BnaC03g04940D	BnaC06g14030D
BnaA03g18730D	BnaC08g35120D	BnaA05g16700D
BnaA03g18770D	BnaA06g23790D	BnaAnng12970D
BnaA03g18790D	BnaA07g27140D	BnaC01g34570D
BnaA03g18870D	BnaC05g13950D	BnaA08g30570D
BnaA03g18970D	BnaA08g04700D	BnaA08g22340D
BnaA03g19090D	BnaA07g19320D	BnaC05g02810D
BnaA03g19120D	BnaCnng09950D	BnaA08g04430D
BnaA03g19140D	BnaC09g12190D	BnaCnng14700D
BnaA03g19290D	BnaA09g05230D	BnaC08g07120D
BnaA03g19360D	BnaC09g08330D	BnaC09g13570D
BnaA03g19610D	BnaC03g64420D	BnaA03g41970D
BnaA03g19630D	BnaC06g32040D	BnaA09g29110D
BnaA03g19770D	BnaC09g50660D	BnaA05g06890D
BnaA03g19950D	BnaA05g32950D	BnaA05g16450D
BnaA03g19990D	BnaAnng11460D	BnaA01g03020D
BnaA03g20150D	BnaC04g24080D	BnaA08g15520D
BnaA03g20190D	BnaC03g05570D	BnaC07g10760D
BnaA03g20240D	BnaA03g48260D	BnaA08g02190D
BnaA03g20340D	BnaA09g44080D	BnaA07g22570D
BnaA03g20610D	BnaC07g22250D	BnaCnng56610D
BnaA03g20620D	BnaC04g26140D	BnaA10g08550D
BnaA03g20740D	BnaC05g40030D	BnaA06g14840D
BnaA03g20860D	BnaC04g14430D	BnaC03g53090D
BnaA03g20950D	BnaAnng23570D	BnaA03g35310D
BnaA03g20980D	BnaA05g32970D	BnaA03g48570D
BnaA03g21010D	BnaA09g02930D	BnaC03g13600D
BnaA03g21080D	BnaA07g10650D	BnaA06g30870D
BnaA03g21120D	BnaC03g59800D	BnaA08g19560D
BnaA03g21140D	BnaA08g24540D	BnaC02g11200D
BnaA03g21240D	BnaCnng30080D	BnaC04g05390D
BnaA03g21270D	BnaC09g02310D	BnaC08g32310D
BnaA03g21360D	BnaA03g31350D	BnaA01g09480D
BnaA03g21400D	BnaA01g33800D	BnaAnng25010D
BnaA03g21470D	BnaA01g33850D	BnaA06g21620D
BnaA03g21520D	BnaC07g29180D	BnaC09g43070D
BnaA03g21620D	BnaA05g22450D	BnaC01g20400D
BnaA03g21710D	BnaA10g19870D	BnaC03g27360D
BnaA03g21740D	BnaA06g00680D	BnaA09g04140D
BnaA03g21810D	BnaC09g46960D	BnaC07g16210D
BnaA03g21840D	BnaA06g08460D	BnaC06g19830D
BnaA03g21850D	BnaA10g17180D	BnaC09g39170D
BnaA03g21880D	BnaC09g11010D	BnaA07g28040D
BnaA03g21930D	BnaA05g25410D	BnaC08g23050D
BnaA03g22040D	BnaC03g70790D	BnaA09g00390D
BnaA03g22060D	BnaA06g01520D	BnaC09g04760D
BnaA03g22130D	BnaC03g14040D	BnaC03g23190D
BnaA03g22310D	BnaC03g61730D	BnaC01g35820D
BnaA03g22370D	BnaA06g24040D	BnaA01g31100D
BnaA03g22390D	BnaAnng00600D	BnaAnng37390D
BnaA03g22610D	BnaC03g29240D	BnaA02g16660D
BnaA03g22780D	BnaA10g15100D	BnaA09g11240D
BnaA03g22970D	BnaC03g74020D	BnaA05g00220D
BnaA03g23030D	BnaC04g36170D	BnaA04g07520D
BnaA03g23160D	BnaA09g46400D	BnaA02g11800D
BnaA03g23260D	BnaCnng58960D	BnaC09g31600D
BnaA03g23330D	BnaC08g28660D	BnaC03g22460D
BnaA03g23400D	BnaA04g22790D	BnaC06g14240D
BnaA03g23480D	BnaCnng09720D	BnaA07g32100D
BnaA03g23550D	BnaCnng39910D	BnaA05g25010D
BnaA03g23640D	BnaA10g01060D	BnaC04g41120D
BnaA03g23830D	BnaCnng10420D	BnaC03g17860D
BnaA03g23850D	BnaA03g41520D	BnaA02g26660D
BnaA03g23860D	BnaA03g01190D	BnaA06g28330D
BnaA03g24000D	BnaA04g29410D	BnaA03g49190D
BnaA03g24100D	BnaCnng42010D	BnaA08g10140D
BnaA03g24110D	BnaC01g01640D	BnaA01g25860D
BnaA03g24140D	BnaA08g02520D	BnaC02g16480D
BnaA03g24180D	BnaC09g37030D	BnaC07g27160D
BnaA03g24210D	BnaC07g26160D	BnaA05g19600D
BnaA03g24260D	BnaA01g01910D	BnaA07g16540D
BnaA03g24640D	BnaA03g06780D	BnaC08g01270D
BnaA03g24670D	BnaC02g02340D	BnaCnng12130D
BnaA03g24710D	BnaA01g05990D	BnaAnng19350D
BnaA03g24830D	BnaC04g32790D	BnaA06g31930D
BnaA03g25240D	BnaA04g09960D	BnaA07g15340D
BnaA03g25260D	BnaA03g57200D	BnaC06g38410D
BnaA03g25270D	BnaA03g19480D	BnaA09g55590D
BnaA03g25670D	BnaC09g08270D	BnaCnng30840D
BnaA03g25680D	BnaC07g25650D	BnaAnng13830D
BnaA03g25730D	BnaCnng06210D	BnaCnng17860D
BnaA03g25900D	BnaA05g05580D	BnaC03g64130D
BnaA03g26260D	BnaA03g04040D	BnaC08g29490D
BnaA03g26350D	BnaAnng02460D	BnaA04g23260D
BnaA03g26420D	BnaAnng22960D	BnaC07g41210D
BnaA03g26460D	BnaA04g11700D	BnaC03g09440D
BnaA03g27050D	BnaAnng05030D	BnaC02g07990D
BnaA03g27120D	BnaA03g01470D	BnaC09g31130D
BnaA03g27280D	BnaC08g42340D	BnaA10g01450D
BnaA03g27330D	BnaC03g12470D	BnaA10g04950D
BnaA03g27430D	BnaA09g07820D	BnaA03g34950D
BnaA03g27480D	BnaA05g31240D	BnaA05g27310D
BnaA03g27790D	BnaCnng54040D	BnaAnng35300D
BnaA03g27870D	BnaA08g03900D	BnaA10g13660D
BnaA03g27880D	BnaAnng07980D	BnaA07g18900D
BnaA03g27940D	BnaC09g21100D	BnaC01g40010D
BnaA03g27960D	BnaA10g27970D	BnaC07g20800D
BnaA03g28000D	BnaC01g40690D	BnaA02g13080D
BnaA03g28060D	BnaC03g21680D	BnaC07g37370D
BnaA03g28280D	BnaA06g08930D	BnaC09g52180D
BnaA03g28420D	BnaC09g04200D	BnaC07g39690D
BnaA03g28500D	BnaA03g26280D	BnaA10g00180D
BnaA03g28560D	BnaC03g04730D	BnaA05g22570D
BnaA03g28630D	BnaC09g15260D	BnaC04g22390D
BnaA03g28820D	BnaC09g18790D	BnaCnng41380D
BnaA03g28900D	BnaA03g11100D	BnaA05g35680D
BnaA03g29020D	BnaA09g22160D	BnaA07g02060D
BnaA03g29070D	BnaC05g40720D	BnaAnng04900D
BnaA03g29090D	BnaA09g07490D	BnaC01g08110D
BnaA03g29350D	BnaC01g06090D	BnaC05g20980D
BnaA03g29410D	BnaA05g32900D	BnaC08g18900D
BnaA03g29530D	BnaA01g30760D	BnaC07g49050D
BnaA03g29550D	BnaC05g16640D	BnaC07g43230D
BnaA03g29570D	BnaC09g09160D	BnaC02g17620D
BnaA03g29700D	BnaA07g16460D	BnaC08g13660D
BnaA03g29760D	BnaA03g14800D	BnaA09g29750D
BnaA03g29840D	BnaA09g21250D	BnaC02g35860D
BnaA03g29990D	BnaC03g14010D	BnaAnng21250D
BnaA03g30070D	BnaA01g30440D	BnaC08g34050D
[truncated: 8,260 more rows]
