# Supplementary material for: Transcriptome Analysis of Seed Weight Plasticity in Brassica napus
Source: Int J Mol Sci. 2021 Apr 24;22(9):4449. doi: 10.3390/ijms22094449 (PMC8123204; doi:10.3390/ijms22094449)
Supplement: Supplementary file 1 [file ijms-22-04449-s001.zip › Table S2.xlsx]

## Sheet: TIME cluster1
GO ID	qvalue	Description	Genes
27	1.4388e-10	ribosomal large subunit assembly	22
28	1.3676e-07	ribosomal small subunit assembly	18
46686	1.9117e-05	response to cadmium ion	66
19919	3.3439e-05	peptidyl-arginine methylation, to asymmetrical-dimethyl arginine	7
34969	5.3592e-05	histone arginine methylation	8
48481	0.00020382	ovule development	18
6457	0.0004266	protein folding	38
9658	0.00082442	chloroplast organization	42
48366	0.0011736	leaf development	50
462	0.001356	maturation of SSU-rRNA from tricistronic rRNA transcript (SSU-rRNA, 5.8S rRNA, LSU-rRNA)	12
10067	0.0034257	procambium histogenesis	6
43628	0.0041409	ncRNA 3'-end processing	11
10305	0.0054523	leaf vascular tissue pattern formation	11
51301	0.005792	cell division	55
6268	0.0059488	DNA unwinding involved in replication	8
16573	0.0072801	histone acetylation	13
45036	0.0077829	protein targeting to chloroplast	14
51052	0.0090702	regulation of DNA metabolic process	25
10499	0.0090702	proteasomal ubiquitin-independent protein catabolic process	9

## Sheet: TIME cluster2
GO ID	qvalue	Description	Genes
7033	1.0453e-05	vacuole organization	20
6888	2.2021e-05	ER to Golgi vesicle-mediated transport	29
7030	6.8849e-05	Golgi organization	15
18105	0.00011938	peptidyl-serine phosphorylation	29
6891	0.0008211	intra-Golgi vesicle-mediated transport	15
34497	0.0016416	protein localization to pre-autophagosomal structure	6
46686	0.0020907	response to cadmium ion	63
16567	0.0022127	protein ubiquitination	102
6085	0.002402	acetyl-CoA biosynthetic process	8
45723	0.0029187	positive regulation of fatty acid biosynthetic process	5
32787	0.0056072	monocarboxylic acid metabolic process	88
422	0.0061775	mitochondrion degradation	8
16236	0.0083088	macroautophagy	11
43161	0.0083088	proteasomal ubiquitin-dependent protein catabolic process	44
46394	0.0087814	carboxylic acid biosynthetic process	82

## Sheet: S-S treatment cluster2
GO ID	qvalue	Description	Genes
42742	2.2215e-06	defense response to bacterium	32
10200	2.2215e-06	response to chitin	18
9751	6.354e-05	response to salicylic acid stimulus	20
46777	0.00026754	protein amino acid autophosphorylation	17
9651	0.00029448	response to salt stress	31
9415	0.00058039	response to water	25
15770	0.0013722	sucrose transport	5
9611	0.0013929	response to wounding	17
9738	0.002665	abscisic acid mediated signaling pathway	17
30198	0.0037698	extracellular matrix organization	5
6355	0.0037698	regulation of transcription, DNA-dependent	77
9409	0.0037698	response to cold	25
30574	0.0037698	collagen catabolic process	3
