# Supplementary material for: Transcriptome Analysis of Seed Weight Plasticity in Brassica napus
Source: Int J Mol Sci. 2021 Apr 24;22(9):4449. doi: 10.3390/ijms22094449 (PMC8123204; doi:10.3390/ijms22094449)
Supplement: Supplementary file 1 [file ijms-22-04449-s001.zip › Table S3.xlsx]

## Sheet: Table S3
Samples	Plant height (cm)	Branch per plant	Siliques per plant	Yield (mg/silique)	Yield (kg/ha)	Total Biomass (kg/m2)	Harvest index (%)	SN (n/silique)	SN (n/m2)	TSW (g)	Seed oil (%)	Protein (%)
LC049	154.16	6.2	312.4	39.1069	6981.14	1.96171	35.587	11.6354	207709	3.36103	52.1	13.978
LC053	154.8	7.2	287.6	40.4764	6652	1.93143	34.4408	13.2959	218509	3.04427	51.3	14.442
LC057	152.6	6.2	311.8	41.0969	7322.29	2.02629	36.1365	12.0837	215297	3.40101	52.2	14.558
LC097	122.44	5.8	213.6	45.3839	5539.43	1.48686	37.256	13.2069	161200	3.43637	51	14.152
LC101	130.32	6.2	250.6	41.1852	5897.71	1.62743	36.2395	11.8512	169709	3.4752	50.6	15.486
LC105	136.72	5.8	245.6	45.0936	6328.57	1.75886	35.9812	13.7178	192520	3.28723	49.5	15.486
LT050	144.3	6.2	221.8	32.881	4167.43	1.23829	33.6548	9.03697	114537	3.6385	51.8	14.384
LT054	146.44	5.6	240.8	40.3447	5551.43	1.55771	35.6383	10.6574	146646	3.78561	50.4	14.674
LT058	132.8	6	224	43.9196	5621.71	1.51657	37.0686	10.9929	140709	3.99529	51	15.37
LT098	113.92	5.4	141.4	49.3423	3986.86	1.18229	33.7216	11.4929	92862.9	4.29327	49.5	15.486
LT102	128.3	5.6	169.2	44.4444	4297.14	1.22343	35.1238	9.81087	94857.1	4.53012	50.7	16.298
LT106	116.9	4.6	127.2	48.7579	3544	1.06971	33.1303	11.5503	83954.3	4.22134	49.8	16.124
SC061	158.62	7	297.6	45.3595	7713.71	2.33543	33.0291	14.0884	239583	3.21964	50.8	14.906
SC065	166	7	221.8	35.514	4501.14	1.49029	30.2032	11.844	150114	2.99848	49.9	16.066
SC069	171.8	6.2	174.4	74.1284	7387.43	2.16171	34.1739	23.4971	234166	3.15479	51.8	15.254
SC109	132.22	5	143.8	67.9207	5581.14	1.59314	35.0323	17.2128	141440	3.94594	50.3	16.414
SC113	128.56	5.2	163.2	46.9424	4377.71	1.40171	31.2311	13.5184	126069	3.47249	49.2	15.892
SC117	129.5	6	195	46.3487	5164.57	1.52743	33.8122	12.8441	143120	3.60856	49.3	16.994
ST062	157.4	5.6	195.2	51.8852	5787.43	1.69486	34.147	12.0973	134937	4.28898	49.9	16.588
ST066	150.96	6.2	183.2	41.4192	4336	1.24686	34.7754	9.50218	99474.3	4.35892	49.8	15.66
ST070	155.62	6.2	185.4	46.5102	4927.43	1.42514	34.575	10.9099	115583	4.26311	49.1	16.646
ST110	134.04	5.6	152.4	42.5262	3703.43	1.22343	30.2709	8.47966	73845.7	5.01509	48.8	17.168
ST114	132.86	5	130	52.5	3900	1.18514	32.9074	10.5977	78725.7	4.95391	48.5	17.284
ST118	136.68	5	159.6	30.0689	2742.29	0.870286	31.5102	6.23747	56885.7	4.82069	48.4	17.4
