# Supplementary material for: Transcriptome Analysis of Seed Weight Plasticity in Brassica napus
Source: Int J Mol Sci. 2021 Apr 24;22(9):4449. doi: 10.3390/ijms22094449 (PMC8123204; doi:10.3390/ijms22094449)
Supplement: Supplementary file 1 [file ijms-22-04449-s001.zip › Table S4.xlsx]

## Sheet: 7DAF network
Gene ID	Transcript ID	ensembl_gene_id	interpro_description	athaliana_eg_homolog_ensembl_gene	modules
BnaA07g14720D	CDX67432	GSBRNA2T00098526001	Sec7 domain	AT5G39500	black
BnaA07g14930D	CDX67453	GSBRNA2T00098556001	PWWP domain		black
BnaA07g15470D	CDX67507	GSBRNA2T00098627001	Protein Networked (NET), actin-binding (NAB) domain		black
BnaA07g17880D	CDX67748	GSBRNA2T00098936001	Calcineurin-like phosphoesterase domain, ApaH type		black
BnaA07g19540D	CDX67914	GSBRNA2T00099122001	PWWP domain		black
BnaA07g20040D	CDX67964	GSBRNA2T00099176001	Ribosomal protein L30, N-terminal	AT1G80750	black
BnaA07g20390D	CDX67999	GSBRNA2T00099216001	Nucleoprotein TPR/MLP1	AT1G79280	black
BnaA07g21240D	CDX68084	GSBRNA2T00099322001	Cullin repeat-like-containing domain superfamily	AT1G76850	black
BnaA07g21750D	CDX68135	GSBRNA2T00099384001	Ornithine/putrescine carbamoyltransferase		black
BnaA07g23610D	CDX68321	GSBRNA2T00099617001	Protein OBERON	AT3G63500	black
BnaC01g24800D	CDX68402	GSBRNA2T00125784001			black
BnaC01g07000D	CDX68753	GSBRNA2T00130451001	Clathrin/coatomer adaptor, adaptin-like, N-terminal	AT4G31490	black
BnaC01g06300D	CDX68823	GSBRNA2T00130543001	Phox homologous domain	AT4G32160	black
BnaC01g01710D	CDX69282	GSBRNA2T00131105001	AP2/ERF domain	AT4G36920	black
BnaA10g17740D	CDX69425	GSBRNA2T00135394001		AT5G16730	black
BnaA10g19490D	CDX69600	GSBRNA2T00135614001	SWIB/MDM2 domain	AT5G14170	black
BnaA10g20270D	CDX69678	GSBRNA2T00135706001	Glycosyl transferase, family 48	AT5G13000	black
BnaA10g22890D	CDX69940	GSBRNA2T00136018001	GC-rich sequence DNA-binding factor	AT5G09210	black
BnaA10g23180D	CDX69969	GSBRNA2T00136055001	Peptidyl-arginine deiminase, Porphyromonas-type	AT5G08170	black
BnaA10g23460D	CDX69997	GSBRNA2T00136087001	Protein unc-13 homologue	AT5G06970	black
BnaA10g24360D	CDX70087	GSBRNA2T00136193001	Peptidase C19, ubiquitin carboxyl-terminal hydrolase	AT5G06600	black
BnaA10g25300D	CDX70181	GSBRNA2T00136301001			black
BnaA10g25940D	CDX70245	GSBRNA2T00136383001	NGN domain	AT5G04290	black
BnaC03g04410D	CDX70357	GSBRNA2T00140136001	Bromodomain	AT5G10550	black
BnaC03g06710D	CDX70587	GSBRNA2T00140429001	Paired amphipathic helix	AT5G15020	black
BnaC03g07660D	CDX70682	GSBRNA2T00140545001	Rad21/Rec8-like protein, C-terminal, eukaryotic	AT5G16270	black
BnaC03g07930D	CDX70709	GSBRNA2T00140574001		AT5G16730	black
BnaC03g11420D	CDX71058	GSBRNA2T00141003001	CCR4-NOT transcription complex subunit 4	AT5G60170	black
BnaC08g31110D	CDX71763	GSBRNA2T00155470001	Glycosyl transferase, family 8	AT3G61130	black
BnaC08g31010D	CDX71773	GSBRNA2T00155482001		AT3G60850	black
BnaC08g29640D	CDX71910	GSBRNA2T00155655001		AT3G59140	black
BnaC07g43120D	CDX72290	GSBRNA2T00099770001	Peptidase C19, ubiquitin carboxyl-terminal hydrolase		black
BnaC07g47040D	CDX72682	GSBRNA2T00100261001	Coatomer, WD associated region		black
BnaC07g47080D	CDX72686	GSBRNA2T00100268001	WD40 repeat		black
BnaC06g32350D	CDX72787	GSBRNA2T00103171001	UDP-glucose:Glycoprotein Glucosyltransferase	AT1G71220	black
BnaC06g32440D	CDX72796	GSBRNA2T00103181001	SUI1 domain	AT1G71350	black
BnaC06g32890D	CDX72841	GSBRNA2T00103237001	Magnesium transporter NIPA	AT1G71900	black
BnaC06g34770D	CDX73029	GSBRNA2T00103471001	Peptidase M1, membrane alanine aminopeptidase	AT1G73960	black
BnaC06g35760D	CDX73128	GSBRNA2T00103601001	Beta-ketoacyl synthase, N-terminal	AT1G74960	black
BnaC05g28320D	CDX73274	GSBRNA2T00106331001	Starch synthase, catalytic domain	AT1G32900	black
BnaC08g25410D	CDX73462	GSBRNA2T00108968001	F-box domain	AT3G54650	black
BnaC08g25260D	CDX73477	GSBRNA2T00108989001	F-box domain		black
BnaA03g31580D	CDX73889	GSBRNA2T00111607001	Clathrin, heavy chain/VPS, 7-fold repeat	AT3G11130	black
BnaA03g31200D	CDX73927	GSBRNA2T00111655001	Peptidase S10, serine carboxypeptidase	AT3G10410	black
BnaA03g30170D	CDX74030	GSBRNA2T00111772001	RNA recognition motif domain	AT3G07810	black
BnaA03g27630D	CDX74284	GSBRNA2T00112076001	Calcium-dependent channel, 7TM region, putative phosphate	AT3G01100	black
BnaA03g26890D	CDX74358	GSBRNA2T00112163001		AT4G01210	black
BnaA04g09140D	CDX74475	GSBRNA2T00114357001	UDP-glucose/GDP-mannose dehydrogenase, N-terminal	AT5G39320	black
BnaA04g08250D	CDX74564	GSBRNA2T00114501001			black
BnaA05g04940D	CDX74748	GSBRNA2T00116716001	BEACH domain	AT2G45540	black
BnaA01g04360D	CDX75266	GSBRNA2T00121133001	Zinc finger, Sec23/Sec24-type	AT4G32640	black
BnaA01g04100D	CDX75292	GSBRNA2T00121161001	Polymerase, nucleotidyl transferase domain	AT4G32850	black
BnaA01g03060D	CDX75396	GSBRNA2T00121282001	Zinc finger, RING-CH-type	AT4G34100	black
BnaA01g02100D	CDX75492	GSBRNA2T00121389001	Sugar/inositol transporter	AT4G35300	black
BnaA01g01180D	CDX75584	GSBRNA2T00121493001			black
BnaA01g01170D	CDX75585	GSBRNA2T00121494001	Leucine-rich repeat	AT3G50690	black
BnaC03g37920D	CDX75709	GSBRNA2T00123618001		AT3G13410	black
BnaA04g03990D	CDX76135	GSBRNA2T00126424001	NYN domain, limkain-b1-type		black
BnaA08g09040D	CDX76496	GSBRNA2T00126916001			black
BnaC08g32570D	CDX76671	GSBRNA2T00127147001	NF-kappa-B-activating protein		black
BnaC08g32910D	CDX76705	GSBRNA2T00127189001	Protein RED, C-terminal	AT2G26460	black
BnaC08g34770D	CDX76891	GSBRNA2T00127410001		AT2G22795	black
BnaC08g35320D	CDX76946	GSBRNA2T00127486001	C2 domain	AT2G22125	black
BnaC08g35440D	CDX76958	GSBRNA2T00127499001	Zinc finger, RING-type	AT2G22010	black
BnaC04g38120D	CDX77017	GSBRNA2T00127585001	Polymerase, nucleotidyl transferase domain	AT2G25850	black
BnaC04g38460D	CDX77051	GSBRNA2T00127623001	Alpha/beta hydrolase fold-1		black
BnaC04g39330D	CDX77138	GSBRNA2T00127744001	Xanthine/uracil/vitamin C permease	AT2G27810	black
BnaC07g20430D	CDX77789	GSBRNA2T00128828001	Armadillo-like helical	AT5G47690	black
BnaA09g31250D	CDX77930	GSBRNA2T00129173001	WD40 repeat	AT3G50590	black
BnaA09g32720D	CDX78077	GSBRNA2T00129368001	SANT/Myb domain	AT3G52250	black
BnaA03g05160D	CDX78604	GSBRNA2T00130017001	Paired amphipathic helix	AT5G15020	black
BnaA03g05180D	CDX78606	GSBRNA2T00130019001	Protein kinase domain	AT5G15080	black
BnaA03g06160D	CDX78704	GSBRNA2T00130132001		AT5G16730	black
BnaA03g06780D	CDX78766	GSBRNA2T00130205001		AT5G17910	black
BnaA01g10280D	CDX78961	GSBRNA2T00131465001	JAB1/MPN/MOV34 metalloenzyme domain	AT1G80070	black
BnaA01g12080D	CDX79141	GSBRNA2T00131693001	Alternative oxidase	AT4G22260	black
BnaC06g20100D	CDX79293	GSBRNA2T00131943001	mRNA decay factor PAT1 domain	AT1G79090	black
BnaC06g19620D	CDX79341	GSBRNA2T00132024001			black
BnaC06g18930D	CDX79410	GSBRNA2T00132129001	Sugar/inositol transporter	AT1G79820	black
BnaC03g18310D	CDX79495	GSBRNA2T00132241001	PAZ domain	AT2G32940	black
BnaA05g01470D	CDX80009	GSBRNA2T00132884001	Protein kinase domain	AT2G46340	black
BnaA05g00110D	CDX80145	GSBRNA2T00133053001	STAG	AT2G47980	black
BnaC07g30180D	CDX80426	GSBRNA2T00133497001	Histidine kinase/HSP90-like ATPase	AT5G24280	black
BnaC07g29810D	CDX80463	GSBRNA2T00133548001	NYN domain, limkain-b1-type		black
BnaC07g27730D	CDX80671	GSBRNA2T00133821001	Exportin-1/Importin-beta-like	AT3G05040	black
BnaC08g05640D	CDX80730	GSBRNA2T00134042001			black
BnaC03g01630D	CDX80909	GSBRNA2T00134317001			black
BnaC03g02060D	CDX80952	GSBRNA2T00134367001			black
BnaC02g18400D	CDX81536	GSBRNA2T00135221001			black
BnaC08g38590D	CDX81742	GSBRNA2T00136673001	Armadillo-type fold	AT1G15940	black
BnaC08g37250D	CDX81876	GSBRNA2T00136825001	Pyruvate carboxyltransferase	AT1G18500	black
BnaA03g33330D	CDX82488	GSBRNA2T00137631001	FYVE zinc finger	AT3G14270	black
BnaA03g33110D	CDX82510	GSBRNA2T00137655001	Ribosomal protein L34	AT3G13882	black
BnaA03g32770D	CDX82544	GSBRNA2T00137706001	Armadillo-like helical	AT3G13330	black
BnaC01g12340D	CDX82784	GSBRNA2T00138110001	Peptidase S8/S53 domain	AT4G20850	black
BnaC01g13030D	CDX82853	GSBRNA2T00138207001	RNA polymerase Rpb2, domain 3	AT4G21710	black
BnaC01g13040D	CDX82854	GSBRNA2T00138208001	RNA polymerase Rpb2, domain 2	AT4G21710	black
BnaC01g13710D	CDX82921	GSBRNA2T00138306001	Cyclic nucleotide-binding domain	AT4G22200	black
BnaA01g21140D	CDX83114	GSBRNA2T00138624001	Leucine-rich repeat	AT3G50080	black
BnaA03g22830D	CDX83223	GSBRNA2T00138770001		AT2G25730	black
BnaA03g21350D	CDX83371	GSBRNA2T00138936001	Protein kinase domain		black
BnaA03g21230D	CDX83383	GSBRNA2T00138949001	SNF2-related, N-terminal domain	AT2G46020	black
BnaC07g23010D	CDX83561	GSBRNA2T00139209001	Protein kinase domain	AT3G25840	black
BnaC07g24120D	CDX83672	GSBRNA2T00139376001			black
BnaC08g17510D	CDX83894	GSBRNA2T00139668001			black
BnaC08g16250D	CDX84020	GSBRNA2T00139832001	SWAP/Surp	AT1G14640	black
BnaC04g09810D	CDX84219	GSBRNA2T00141272001	Zinc finger, RING-type	AT2G35330	black
BnaC04g10060D	CDX84244	GSBRNA2T00141319001			black
BnaC04g10340D	CDX84272	GSBRNA2T00141354001	W2 domain	AT2G34970	black
BnaC04g10520D	CDX84290	GSBRNA2T00141386001	ABC transporter-like	AT2G34660	black
BnaC03g50940D	CDX84406	GSBRNA2T00141597001	Adenylate kinase/UMP-CMP kinase	AT5G63400	black
BnaC03g50520D	CDX84448	GSBRNA2T00141655001		AT5G63840	black
BnaC03g50140D	CDX84486	GSBRNA2T00141708001	Phosphatidylinositol 3-/4-kinase, catalytic domain	AT5G64070	black
BnaA03g16210D	CDX84609	GSBRNA2T00141873001	Armadillo-like helical	AT2G35630	black
BnaA03g15980D	CDX84632	GSBRNA2T00141903001	WPP domain-associated protein	AT2G34730	black
BnaA03g15940D	CDX84636	GSBRNA2T00141907001	Leucine-rich repeat	AT2G34680	black
BnaA03g15060D	CDX84724	GSBRNA2T00142009001	Armadillo-like helical	AT2G32730	black
BnaA03g13410D	CDX84889	GSBRNA2T00142212001			black
BnaC05g21590D	CDX84896	GSBRNA2T00142221001	ABC transporter-like	AT1G28010	black
BnaC05g21540D	CDX84901	GSBRNA2T00142226001		AT1G27850	black
BnaC05g20960D	CDX84959	GSBRNA2T00142337001	Uncharacterized protein At3g49055-like	AT1G24560	black
BnaC05g20580D	CDX84997	GSBRNA2T00142412001	Clathrin/coatomer adaptor, adaptin-like, N-terminal	AT1G31730	black
BnaC07g07970D	CDX85109	GSBRNA2T00142601001	Amine oxidase	AT3G23530	black
BnaC07g25460D	CDX85235	GSBRNA2T00142873001	Defective-in-cullin neddylation protein		black
BnaC07g26380D	CDX85327	GSBRNA2T00142996001	NEMP family		black
BnaA02g03770D	CDX85436	GSBRNA2T00143127001	Cobalamin-independent methionine synthase MetE, C-terminal/archaeal	AT5G17920	black
BnaA02g02740D	CDX85539	GSBRNA2T00143251001	Armadillo-type fold	AT5G15680	black
BnaA02g02640D	CDX85549	GSBRNA2T00143265001	UDP-glucose/GDP-mannose dehydrogenase, N-terminal	AT3G01010	black
BnaA02g02620D	CDX85551	GSBRNA2T00143267001	AAA+ ATPase domain	AT5G15450	black
BnaA02g02450D	CDX85568	GSBRNA2T00143288001	Paired amphipathic helix	AT5G15020	black
BnaA02g02190D	CDX85594	GSBRNA2T00143317001	UBA-like domain DUF1421	AT5G14540	black
BnaC03g55950D	CDX86080	GSBRNA2T00144069001	Armadillo	AT3G46510	black
BnaC03g56090D	CDX86094	GSBRNA2T00144124001			black
BnaC03g56220D	CDX86107	GSBRNA2T00144146001	Helicase, C-terminal	AT3G46960	black
BnaA06g29410D	CDX86224	GSBRNA2T00144319001	DnaJ domain	AT5G49580	black
BnaA06g30250D	CDX86308	GSBRNA2T00144427001	Leucine-rich repeat-containing N-terminal, plant-type		black
BnaA06g30310D	CDX86314	GSBRNA2T00144434001	Nucleotidyl transferase domain	AT5G48300	black
BnaA06g30460D	CDX86329	GSBRNA2T00144450001	Plant organelle RNA recognition domain	AT5G48040	black
BnaC08g01800D	CDX86523	GSBRNA2T00145131001	Glycosyl transferase, family 20	AT1G06410	black
BnaC08g01330D	CDX86570	GSBRNA2T00145197001	Inosine/uridine-preferring nucleoside hydrolase domain	AT1G05620	black
BnaA09g21380D	CDX86748	GSBRNA2T00145463001	Ran binding domain	AT4G11790	black
BnaA09g22040D	CDX86814	GSBRNA2T00145557001	RNA recognition motif domain	AT4G11130	black
BnaC02g32760D	CDX87673	GSBRNA2T00146684001	Armadillo-type fold	AT3G01780	black
BnaA06g27080D	CDX88117	GSBRNA2T00147552001		AT5G24610	black
BnaC06g37910D	CDX88347	GSBRNA2T00147866001	Pentatricopeptide repeat	AT1G77180	black
BnaA03g10200D	CDX88629	GSBRNA2T00148667001	PB1 domain		black
BnaA04g01310D	CDX89055	GSBRNA2T00149180001			black
BnaA01g15750D	CDX89318	GSBRNA2T00149534001		AT4G26630	black
BnaC04g35810D	CDX89562	GSBRNA2T00149889001	RNA recognition motif domain	AT2G23350	black
BnaC03g46550D	CDX89741	GSBRNA2T00150167001	FeS cluster insertion, C-terminal, conserved site		black
BnaA10g02920D	CDX89790	GSBRNA2T00150236001	Ankyrin repeat	AT1G04780	black
BnaA10g02680D	CDX89814	GSBRNA2T00150266001	PB1 domain	AT1G04550	black
BnaA10g02580D	CDX89824	GSBRNA2T00150279001	Putative S-adenosyl-L-methionine-dependent methyltransferase	AT1G04430	black
BnaA10g02400D	CDX89842	GSBRNA2T00150301001	ABC transporter-like	AT1G04120	black
BnaA10g00070D	CDX90075	GSBRNA2T00150586001	GRAM domain	AT1G02120	black
BnaA08g18660D	CDX90118	GSBRNA2T00150637001	Pyridoxal phosphate-dependent decarboxylase	AT1G27980	black
BnaA08g18300D	CDX90154	GSBRNA2T00150691001	Homeobox domain	AT1G28420	black
BnaA08g17000D	CDX90284	GSBRNA2T00150858001	Armadillo	AT4G38600	black
BnaA08g16770D	CDX90307	GSBRNA2T00150888001	V-type ATPase, V0 complex, 116kDa subunit family	AT4G39080	black
BnaA08g16520D	CDX90332	GSBRNA2T00150919001	Protein kinase domain		black
BnaA08g16510D	CDX90333	GSBRNA2T00150922001	Mitochondrial carrier protein	AT4G39460	black
BnaA08g16450D	CDX90339	GSBRNA2T00150930001	WD40 repeat		black
BnaA08g16200D	CDX90364	GSBRNA2T00150958001	Tetratricopeptide-like helical domain superfamily	AT4G39820	black
BnaA03g42170D	CDX90564	GSBRNA2T00151198001	BTB/POZ domain	AT4G15840	black
BnaA03g23740D	CDX90694	GSBRNA2T00151364001	CRAL-TRIO lipid binding domain	AT4G08690	black
BnaA03g23750D	CDX90695	GSBRNA2T00151365001		AT4G08810	black
BnaA03g24490D	CDX90769	GSBRNA2T00151466001	FACT complex subunit Spt16, N-terminal lobe domain	AT4G10710	black
BnaA03g24630D	CDX90783	GSBRNA2T00151481001	Zinc finger, RING-type	AT4G10930	black
BnaA03g25190D	CDX90839	GSBRNA2T00151552001			black
BnaA03g25200D	CDX90840	GSBRNA2T00151553001			black
BnaC02g06020D	CDX90995	GSBRNA2T00151755001	Ubiquitin conjugation factor E4, core	AT5G15400	black
BnaC02g04450D	CDX91152	GSBRNA2T00151945001	Glycosyl transferase, family 48	AT5G13000	black
BnaC02g26350D	CDX91224	GSBRNA2T00152384001	Protein kinase domain	AT4G04740	black
BnaC02g16310D	CDX91529	GSBRNA2T00152909001			black
BnaC02g16300D	CDX91530	GSBRNA2T00152910001	The Golgi pH regulator/GPCR-type G protein	AT1G64990	black
BnaC02g15300D	CDX91630	GSBRNA2T00153071001	NT-type C2 domain	AT5G52280	black
BnaC08g06560D	CDX91737	GSBRNA2T00153243001	Biotin/lipoyl attachment		black
BnaC08g07170D	CDX91798	GSBRNA2T00153385001	Myosin head, motor domain		black
BnaA05g23190D	CDX92088	GSBRNA2T00153774001	Kinesin motor domain	AT3G16630	black
BnaA05g22390D	CDX92168	GSBRNA2T00153869001	Protein kinase domain	AT3G17850	black
BnaA05g22100D	CDX92197	GSBRNA2T00153905001	Pentatricopeptide repeat		black
BnaA10g13780D	CDX92339	GSBRNA2T00154072001	Clathrin/coatomer adaptor, adaptin-like, N-terminal	AT5G22770	black
BnaA10g14550D	CDX92416	GSBRNA2T00154178001	WD40 repeat	AT5G21040	black
BnaA10g15540D	CDX92515	GSBRNA2T00154294001	Bacterial surface antigen (D15)	AT5G19620	black
BnaA10g15910D	CDX92552	GSBRNA2T00154336001	LIS1 homology motif	AT5G19130	black
BnaA03g37370D	CDX93015	GSBRNA2T00154905001			black
BnaC04g46650D	CDX93231	GSBRNA2T00155187001	Zinc finger, RING-type	AT2G39810	black
BnaC04g45240D	CDX93372	GSBRNA2T00155357001			black
BnaA06g06440D	CDX93404	GSBRNA2T00156063001	Pre-mRNA-processing factor 17		black
BnaA06g05630D	CDX93485	GSBRNA2T00156154001	Ulp1 protease family, C-terminal catalytic domain	AT1G09730	black
BnaA06g04060D	CDX93642	GSBRNA2T00156325001	C2 domain	AT1G48090	black
BnaC04g21370D	CDX93978	GSBRNA2T00156834001	Protein of unknown function DUF724	AT3G62300	black
BnaC02g28870D	CDX94227	GSBRNA2T00157180001	Translation initiation factor aIF-2, bacterial-like	AT4G11160	black
BnaC02g29300D	CDX94270	GSBRNA2T00157325001	Sucrose synthase	AT4G10120	black
BnaC01g18800D	CDX94304	GSBRNA2T00157399001		AT4G26630	black
BnaC07g10250D	CDX94633	GSBRNA2T00157951001	GDSL lipase/esterase	AT1G28570	black
BnaC07g17450D	CDX94736	GSBRNA2T00158158001	IQ motif, EF-hand binding site	AT5G43900	black
BnaC07g17690D	CDX94760	GSBRNA2T00158203001	Homeobox domain	AT5G44180	black
BnaC03g43620D	CDX94826	GSBRNA2T00158325001			black
BnaC05g07610D	CDX94910	GSBRNA2T00100383001	Dynamin central domain	AT1G10290	black
BnaA07g29770D	CDX96366	GSBRNA2T00102518001	ABC transporter-like	AT1G71960	black
BnaA07g31390D	CDX96528	GSBRNA2T00102711001	Phosphoribosylformylglycinamidine synthase PurL	AT1G74260	black
BnaA08g21910D	CDX96648	GSBRNA2T00102853001			black
BnaA08g22740D	CDX96731	GSBRNA2T00102948001	Golgin subfamily A member 5	AT1G18190	black
BnaA08g22970D	CDX96754	GSBRNA2T00102976001	ACT domain	AT1G17745	black
BnaA08g22980D	CDX96755	GSBRNA2T00102977001			black
BnaA08g23240D	CDX96781	GSBRNA2T00103011001	Translation initiation factor aIF-2, bacterial-like	AT1G17220	black
BnaC09g44080D	CDX97217	GSBRNA2T00104218001	Glycosyl transferase, family 48	AT5G13000	black
BnaC08g12230D	CDX97358	GSBRNA2T00104453001	WD40 repeat		black
BnaC08g12560D	CDX97391	GSBRNA2T00104504001		AT4G27595	black
BnaC08g13460D	CDX97481	GSBRNA2T00104674001	Calcineurin-like phosphoesterase domain, ApaH type	AT1G08420	black
BnaA05g23410D	CDX97738	GSBRNA2T00104994001	Peptidase M41	AT3G16290	black
BnaC04g41000D	CDX97839	GSBRNA2T00105160001	Acyl transferase domain superfamily	AT2G30200	black
BnaA06g07550D	CDX98004	GSBRNA2T00105365001			black
BnaA06g08110D	CDX98060	GSBRNA2T00105436001	Clathrin, heavy chain/VPS, 7-fold repeat	AT1G12470	black
BnaC06g16150D	CDX98254	GSBRNA2T00105769001	C2 domain	AT3G57880	black
BnaC06g17120D	CDX98351	GSBRNA2T00105905001	F-box domain		black
BnaA03g44000D	CDX98615	GSBRNA2T00106656001	Glucose-methanol-choline oxidoreductase, N-terminal	AT4G19380	black
BnaC09g48110D	CDX99024	GSBRNA2T00107150001	Glycosyltransferase 34	AT5G07720	black
BnaC09g48100D	CDX99025	GSBRNA2T00107152001	Tensin phosphatase, C2 domain	AT5G07740	black
BnaA06g18060D	CDX99115	GSBRNA2T00107267001	Protein kinase domain	AT3G46290	black
BnaC01g11600D	CDX99392	GSBRNA2T00107713001	CBF1-interacting co-repressor CIR, N-terminal domain	AT4G19190	black
BnaC04g34430D	CDX99686	GSBRNA2T00108249001			black
BnaA10g07820D	CDY00491	GSBRNA2T00110205001	Armadillo-like helical	AT2G07360	black
BnaC03g37080D	CDY00724	GSBRNA2T00110576001	Clathrin, heavy chain/VPS, 7-fold repeat	AT3G11130	black
BnaA07g11590D	CDY01386	GSBRNA2T00112366001	V-type ATP synthase regulatory subunit B/beta		black
BnaC07g34940D	CDY01504	GSBRNA2T00112521001	Zinc finger C2H2-type		black
BnaC07g35830D	CDY01593	GSBRNA2T00112642001	Glucose-methanol-choline oxidoreductase, N-terminal	AT4G19380	black
BnaC06g28250D	CDY01785	GSBRNA2T00112919001	Armadillo-like helical	AT1G67140	black
BnaC06g28460D	CDY01806	GSBRNA2T00112957001	Peptidase M28	AT1G67420	black
BnaC06g28540D	CDY01814	GSBRNA2T00112968001	Protein kinase domain	AT1G67510	black
BnaA03g40360D	CDY02131	GSBRNA2T00113526001	Phosphofructokinase domain	AT5G61580	black
BnaA03g39730D	CDY02194	GSBRNA2T00113605001	Zinc finger, RING-type	AT5G60820	black
BnaC07g21890D	CDY03038	GSBRNA2T00115369001	Leucine-rich repeat domain superfamily	AT2G02780	black
BnaC07g21800D	CDY03047	GSBRNA2T00115379001	TATA-binding protein interacting (TIP20)	AT2G02560	black
BnaC07g21700D	CDY03057	GSBRNA2T00115390001	F-box domain		black
BnaC01g16540D	CDY03428	GSBRNA2T00116078001	BAT2, N-terminal	AT4G24680	black
BnaC01g15550D	CDY03527	GSBRNA2T00116217001	Leucine-rich repeat	AT4G23740	black
BnaC03g68060D	CDY03547	GSBRNA2T00116258001	Villin headpiece	AT4G30160	black
BnaC01g28990D	CDY03782	GSBRNA2T00117161001			black
BnaA09g18880D	CDY04110	GSBRNA2T00117761001	Cyclic nucleotide-binding domain	AT2G01980	black
BnaA09g18950D	CDY04117	GSBRNA2T00117773001	Zinc finger C2H2-type	AT2G02070	black
BnaC06g25830D	CDY04232	GSBRNA2T00117959001	Very-long-chain 3-ketoacyl-CoA synthase	AT1G68530	black
BnaA07g13220D	CDY04496	GSBRNA2T00118662001	Zinc finger, Sec23/Sec24-type	AT2G27460	black
BnaC05g16260D	CDY04588	GSBRNA2T00119140001			black
BnaC05g16920D	CDY04654	GSBRNA2T00119252001	EH domain	AT1G21630	black
BnaAnng01760D	CDY04994	GSBRNA2T00119727001	Peptidase C19, ubiquitin carboxyl-terminal hydrolase	AT5G06600	black
BnaA02g31570D	CDY05534	GSBRNA2T00120475001	Protein kinase domain	AT1G56070	black
BnaC07g00870D	CDY05716	GSBRNA2T00120745001	PPM-type phosphatase, divalent cation binding	AT2G20050	black
BnaA10g06080D	CDY05812	GSBRNA2T00120925001	Exocyst complex component Exo70	AT5G50380	black
BnaA09g37600D	CDY06020	GSBRNA2T00121866001		AT3G59140	black
BnaA09g48900D	CDY06313	GSBRNA2T00122241001	Calcineurin-like phosphoesterase domain, ApaH type	AT1G08420	black
BnaC05g30890D	CDY06441	GSBRNA2T00122467001	ABC transporter-like	AT3G21250	black
BnaC06g11920D	CDY06452	GSBRNA2T00122503001	Protein kinase domain	AT5G35980	black
BnaC06g11910D	CDY06453	GSBRNA2T00122504001			black
BnaA10g04270D	CDY06648	GSBRNA2T00122810001			black
BnaC04g19120D	CDY07259	GSBRNA2T00124089001			black
BnaC05g26660D	CDY07304	GSBRNA2T00124204001	Vps53-like, N-terminal	AT1G50970	black
BnaA07g25270D	CDY07448	GSBRNA2T00124443001	S1 domain	AT1G65440	black
BnaA03g18500D	CDY07661	GSBRNA2T00124772001	MIF4G-like, type 3	AT2G39260	black
BnaC03g47810D	CDY07841	GSBRNA2T00124993001	Protein kinase domain	AT2G17520	black
BnaC03g35690D	CDY07954	GSBRNA2T00125164001	Clathrin, heavy chain/VPS, 7-fold repeat	AT3G08530	black
BnaC03g35080D	CDY08015	GSBRNA2T00125259001	Zinc finger, Sec23/Sec24-type	AT3G07100	black
BnaA06g16400D	CDY08086	GSBRNA2T00125357001			black
BnaA06g15350D	CDY08191	GSBRNA2T00125493001	NAD kinase	AT1G21640	black
BnaA06g15340D	CDY08192	GSBRNA2T00125494001	EH domain	AT1G21630	black
BnaA05g26370D	CDY08401	GSBRNA2T00000155001	SNF2-related, N-terminal domain	AT3G12810	black
BnaA05g27240D	CDY08488	GSBRNA2T00000258001	Sterile alpha motif domain	AT3G11890	black
BnaA06g24890D	CDY08735	GSBRNA2T00000660001			black
BnaA06g24660D	CDY08758	GSBRNA2T00000689001			black
BnaC08g11060D	CDY08876	GSBRNA2T00000856001	RNA polymerase II, heptapeptide repeat, eukaryotic	AT4G35800	black
BnaA02g26230D	CDY09387	GSBRNA2T00030865001	Zinc finger, CCCH-type		black
BnaC07g34050D	CDY09656	GSBRNA2T00031305001	ATP-dependent Clp protease proteolytic subunit	AT4G17040	black
BnaC09g43910D	CDY09770	GSBRNA2T00031470001	Protein kinase domain		black
BnaC08g43740D	CDY10077	GSBRNA2T00031877001	WD40 repeat	AT1G04140	black
BnaC05g03470D	CDY10104	GSBRNA2T00031907001	Zinc finger, PHD-type	AT1G05380	black
BnaC05g03550D	CDY10112	GSBRNA2T00031915001	P-loop containing nucleoside triphosphate hydrolase	AT1G05460	black
BnaCnng03280D	CDY10427	GSBRNA2T00032346001		AT5G02770	black
BnaCnng03530D	CDY10452	GSBRNA2T00032378001	Zinc finger, UBR-type	AT5G02310	black
BnaC03g70030D	CDY10611	GSBRNA2T00032591001	Armadillo-like helical	AT2G26780	black
BnaA05g11800D	CDY10756	GSBRNA2T00048575001	R3H domain		black
BnaA03g00680D	CDY11232	GSBRNA2T00049253001			black
BnaA03g01850D	CDY11349	GSBRNA2T00049396001			black
BnaA09g39570D	CDY11391	GSBRNA2T00049453001	Protein-tyrosine phosphatase-like	AT3G62010	black
BnaA09g39960D	CDY11430	GSBRNA2T00049496001	DnaJ domain	AT3G62600	black
BnaA09g40420D	CDY11476	GSBRNA2T00049548001	WD40 repeat	AT3G63460	black
BnaC06g31930D	CDY11546	GSBRNA2T00049640001	Transmembrane protein 214	AT1G70770	black
BnaC06g12900D	CDY11682	GSBRNA2T00049844001	PWWP domain		black
BnaC03g58120D	CDY11766	GSBRNA2T00049988001	Ubiquitin system component Cue	AT1G27752	black
BnaC03g57610D	CDY11817	GSBRNA2T00050077001	GYF domain	AT1G24300	black
BnaC03g57590D	CDY11819	GSBRNA2T00050083001	GYF domain	AT1G24300	black
BnaC03g12870D	CDY11861	GSBRNA2T00060691001	PB1 domain	AT5G57610	black
BnaC03g60070D	CDY12091	GSBRNA2T00061060001	Armadillo	AT4G38600	black
BnaC04g12130D	CDY12183	GSBRNA2T00061192001	WD40 repeat		black
BnaC04g12550D	CDY12225	GSBRNA2T00061253001		AT2G32240	black
BnaC04g12720D	CDY12242	GSBRNA2T00061282001	Glycosyl transferase, family 48	AT2G31960	black
BnaC07g13180D	CDY12478	GSBRNA2T00061784001	Mediator complex, subunit Med23	AT1G23230	black
BnaC06g01000D	CDY12574	GSBRNA2T00061990001	WW domain		black
BnaC04g29310D	CDY12710	GSBRNA2T00070245001	Aminoacyl-tRNA synthetase, class I, conserved site	AT4G13780	black
BnaC07g16310D	CDY12802	GSBRNA2T00070427001	DNA polymerase alpha catalytic subunit, N-terminal domain		black
BnaC07g16060D	CDY12827	GSBRNA2T00070459001	Protein kinase domain	AT5G67280	black
BnaA09g13360D	CDY12938	GSBRNA2T00070615001	Zinc finger, RING-type	AT1G62310	black
BnaA09g17690D	CDY13048	GSBRNA2T00070871001			black
BnaA09g17550D	CDY13062	GSBRNA2T00070889001	LSM domain superfamily	AT4G19360	black
BnaA09g17400D	CDY13077	GSBRNA2T00070909001			black
BnaC04g26290D	CDY13206	GSBRNA2T00071098001	Glycoside hydrolase, family 2	AT3G54440	black
BnaC04g26280D	CDY13207	GSBRNA2T00071099001	SNF2-related, N-terminal domain	AT3G54460	black
BnaC09g23720D	CDY13284	GSBRNA2T00071252001	C2 domain	AT4G11830	black
BnaC06g14200D	CDY13337	GSBRNA2T00071337001			black
BnaC06g14070D	CDY13350	GSBRNA2T00071359001	CCR4-Not complex component, Not1, C-terminal	AT1G02080	black
BnaC02g23570D	CDY13546	GSBRNA2T00077890001	Glycoside hydrolase family 9	AT1G75680	black
BnaA06g32250D	CDY13698	GSBRNA2T00078123001			black
BnaA09g42810D	CDY13779	GSBRNA2T00078215001	C2 domain	AT2G22125	black
BnaC03g21850D	CDY14410	GSBRNA2T00079068001	SNF2-related, N-terminal domain	AT2G28290	black
BnaC03g21770D	CDY14418	GSBRNA2T00079085001	O-acyltransferase, WSD1, N-terminal	AT2G38995	black
BnaC03g21010D	CDY14494	GSBRNA2T00079181001	Acetyl-CoA carboxylase, alpha subunit	AT2G38040	black
BnaC04g47520D	CDY14755	GSBRNA2T00084608001	Glutamate synthase, alpha subunit, C-terminal	AT2G41220	black
BnaA02g22440D	CDY14902	GSBRNA2T00084813001	Vacuolar protein sorting-associated protein 62	AT5G43950	black
BnaA10g08930D	CDY14963	GSBRNA2T00084948001	LIM-domain binding protein/SEUSS	AT1G43850	black
BnaC05g00140D	CDY15135	GSBRNA2T00085304001	CCR4-Not complex component, Not1, C-terminal	AT1G02080	black
BnaC06g07960D	CDY15310	GSBRNA2T00085568001			black
BnaC04g42160D	CDY15407	GSBRNA2T00085716001			black
BnaA08g28510D	CDY15567	GSBRNA2T00089744001			black
BnaA08g28610D	CDY15577	GSBRNA2T00089756001	Glycosyl transferase, family 20	AT1G06410	black
BnaC08g40170D	CDY16106	GSBRNA2T00090525001	Ulp1 protease family, C-terminal catalytic domain		black
BnaA08g02940D	CDY16473	GSBRNA2T00091045001	Signal recognition particle, SRP54 subunit, helical bundle	AT1G48900	black
BnaC09g36570D	CDY16616	GSBRNA2T00094440001	Peptidase C19, ubiquitin carboxyl-terminal hydrolase	AT5G22030	black
BnaA09g20060D	CDY16628	GSBRNA2T00094460001	Glycosyl transferase, family 48	AT4G04970	black
BnaA09g20140D	CDY16636	GSBRNA2T00094472001	Mediator of RNA polymerase II transcription subunit 16		black
BnaA09g06540D	CDY16728	GSBRNA2T00094595001			black
BnaA09g05630D	CDY16819	GSBRNA2T00094704001	Matrin/U1-C-like, C2H2-type zinc finger	AT5G61190	black
BnaC09g41110D	CDY16984	GSBRNA2T00094919001		AT5G16730	black
BnaA06g34880D	CDY17669	GSBRNA2T00001888001	GDP-fucose protein O-fucosyltransferase	AT2G01480	black
BnaC08g21780D	CDY17770	GSBRNA2T00002017001		AT3G50370	black
BnaC04g03710D	CDY17848	GSBRNA2T00002180001	ENT domain		black
BnaC03g30300D	CDY17958	GSBRNA2T00002323001			black
BnaC05g01920D	CDY18169	GSBRNA2T00002693001	WD40 repeat	AT1G03380	black
BnaC05g02300D	CDY18207	GSBRNA2T00002736001	ABC transporter-like	AT1G04120	black
BnaA04g21490D	CDY18438	GSBRNA2T00005434001			black
BnaA09g07610D	CDY18634	GSBRNA2T00005696001	Forkhead-associated (FHA) domain	AT5G67030	black
BnaAnng02380D	CDY18773	GSBRNA2T00005928001	SANT/Myb domain	AT3G05380	black
BnaA04g18070D	CDY19067	GSBRNA2T00006340001	PRO8NT domain		black
BnaC05g08960D	CDY19387	GSBRNA2T00008929001	Protein crowded nuclei	AT1G13220	black
BnaC05g09000D	CDY19391	GSBRNA2T00008934001			black
BnaC04g11020D	CDY19497	GSBRNA2T00009101001	AH/BAR domain superfamily	AT2G33490	black
BnaA09g04710D	CDY19818	GSBRNA2T00009577001	SWAP/Surp	AT5G25060	black
BnaC09g31620D	CDY19896	GSBRNA2T00009684001	DNA topoisomerase I	AT5G55310	black
BnaA09g01920D	CDY20059	GSBRNA2T00009903001	Putative S-adenosyl-L-methionine-dependent methyltransferase	AT3G27230	black
BnaA01g28540D	CDY20148	GSBRNA2T00010014001	C2 domain	AT3G15730	black
BnaC09g30180D	CDY20221	GSBRNA2T00010127001			black
BnaC08g14150D	CDY20643	GSBRNA2T00012824001	Dynamin central domain	AT1G10290	black
BnaA02g09140D	CDY20774	GSBRNA2T00013006001	DNA topoisomerase I	AT5G55300	black
BnaC06g01590D	CDY20939	GSBRNA2T00013315001	C2 domain	AT1G48090	black
BnaA01g34060D	CDY21175	GSBRNA2T00015366001	Glycoside hydrolase family 1	AT3G03640	black
BnaC03g29630D	CDY21279	GSBRNA2T00015607001			black
BnaC03g26910D	CDY21506	GSBRNA2T00015940001	Lon, substrate-binding domain	AT2G25740	black
BnaA09g44760D	CDY21725	GSBRNA2T00016225001	Polymerase, nucleotidyl transferase domain		black
BnaC01g35560D	CDY21892	GSBRNA2T00018207001	WD40 repeat	AT3G15980	black
BnaA09g00920D	CDY22063	GSBRNA2T00018444001	Mlo-related protein		black
BnaA09g01020D	CDY22073	GSBRNA2T00018456001		AT4G02715	black
BnaC01g39280D	CDY22173	GSBRNA2T00018579001	DnaJ domain	AT3G08910	black
BnaC02g25930D	CDY22289	GSBRNA2T00018754001			black
BnaA06g36270D	CDY22305	GSBRNA2T00018772001	Homeobox domain	AT5G44180	black
BnaA06g36470D	CDY22325	GSBRNA2T00018798001	IQ motif, EF-hand binding site	AT5G43900	black
BnaA06g37030D	CDY22381	GSBRNA2T00018867001	Lipin, N-terminal	AT5G42870	black
BnaA06g37350D	CDY22413	GSBRNA2T00018905001	Nucleoporin Nup188	AT4G38760	black
BnaC05g24350D	CDY22597	GSBRNA2T00019251001	WWE domain	AT1G32230	black
BnaC08g42400D	CDY22606	GSBRNA2T00019268001	Glycoside hydrolase family 10 domain	AT1G10050	black
BnaC08g42460D	CDY22612	GSBRNA2T00019276001	Sucrose/H+ symporter, plant	AT1G09960	black
BnaC08g43390D	CDY22705	GSBRNA2T00019378001	P-loop containing nucleoside triphosphate hydrolase	AT1G08060	black
BnaC07g31060D	CDY23081	GSBRNA2T00021557001	Matrin/U1-C-like, C2H2-type zinc finger	AT5G61190	black
BnaA08g12620D	CDY23284	GSBRNA2T00021854001	Protein kinase domain	AT4G31170	black
BnaC04g48700D	CDY23342	GSBRNA2T00021938001	ENTH/VHS	AT2G43160	black
BnaC04g43270D	CDY23795	GSBRNA2T00024160001	LIS1 homology motif		black
BnaA06g00540D	CDY24056	GSBRNA2T00024587001	Carbon-nitrogen hydrolase	AT1G55090	black
BnaA07g03020D	CDY24377	GSBRNA2T00026598001	Vacuolar protein sorting-associated protein 35	AT2G17790	black
BnaA05g31150D	CDY24716	GSBRNA2T00027105001	Heavy metal-associated domain, HMA	AT3G06130	black
BnaC04g13350D	CDY24730	GSBRNA2T00027126001		AT2G31130	black
BnaC02g40060D	CDY25002	GSBRNA2T00028817001	Rtr1/RPAP2 domain	AT5G26760	black
BnaC09g39920D	CDY25477	GSBRNA2T00032694001	Cobalamin-independent methionine synthase MetE, C-terminal/archaeal	AT5G17920	black
BnaC03g69540D	CDY25721	GSBRNA2T00033072001	Pyruvate/Phosphoenolpyruvate kinase-like domain superfamily	AT1G53310	black
BnaA05g14390D	CDY25848	GSBRNA2T00033280001	C2 domain	AT1G53590	black
BnaA05g14410D	CDY25850	GSBRNA2T00033282001	dTDP-glucose 4,6-dehydratase	AT1G53500	black
BnaC06g10650D	CDY26131	GSBRNA2T00034774001	RNA helicase, DEAD-box type, Q motif		black
BnaA02g23750D	CDY26395	GSBRNA2T00035168001	Cyclin, N-terminal	AT5G45190	black
BnaC09g09030D	CDY26776	GSBRNA2T00035709001			black
BnaC06g12220D	CDY27006	GSBRNA2T00036796001	Hydantoinase A/oxoprolinase	AT5G37830	black
BnaA08g07540D	CDY27116	GSBRNA2T00036947001	Selenium-binding protein	AT4G14030	black
BnaA08g07690D	CDY27131	GSBRNA2T00036968001	Cytochrome P450	AT1G31800	black
BnaC04g50670D	CDY27338	GSBRNA2T00037275001	SNF2-related, N-terminal domain	AT2G46020	black
BnaC01g32240D	CDY27541	GSBRNA2T00038225001	SAICAR synthetase, conserved site	AT3G21110	black
BnaA09g28150D	CDY27592	GSBRNA2T00038334001		AT1G24460	black
BnaA09g27720D	CDY27635	GSBRNA2T00038390001		AT1G27850	black
BnaA09g27680D	CDY27639	GSBRNA2T00038394001	ABC transporter-like	AT1G28010	black
BnaCnng05210D	CDY27936	GSBRNA2T00038838001			black
BnaC06g02880D	CDY28107	GSBRNA2T00039070001	QWRF family	AT1G49890	black
BnaA01g06690D	CDY28180	GSBRNA2T00039897001	Clp, N-terminal domain superfamily		black
BnaA01g05780D	CDY28271	GSBRNA2T00040008001		AT2G20620	black
BnaC01g35080D	CDY28338	GSBRNA2T00040117001	Tetratricopeptide-like helical domain superfamily	AT3G16760	black
BnaC02g19410D	CDY28572	GSBRNA2T00040536001	Exocyst complex component Exo70		black
BnaC09g32230D	CDY28652	GSBRNA2T00040716001	Bromo adjacent homology (BAH) domain	AT5G55600	black
BnaCnng05600D	CDY28674	GSBRNA2T00041301001	Methyl-CpG DNA binding	AT3G01460	black
BnaA05g16200D	CDY29353	GSBRNA2T00042922001	Phosphatidylinositol 3-/4-kinase, catalytic domain	AT1G49340	black
BnaA01g18970D	CDY29769	GSBRNA2T00043626001	Protein Networked (NET), actin-binding (NAB) domain	AT4G14760	black
BnaA03g49280D	CDY29907	GSBRNA2T00044368001	Proteasome/cyclosome repeat	AT4G28470	black
BnaC01g40190D	CDY29989	GSBRNA2T00044511001	Tetratricopeptide repeat 1	AT3G04240	black
BnaC01g40040D	CDY30004	GSBRNA2T00044533001	Signal transduction response regulator, receiver domain	AT3G04580	black
BnaC05g09640D	CDY30056	GSBRNA2T00044603001	Glycoside hydrolase, family 32	AT1G12240	black
BnaAnng03650D	CDY30590	GSBRNA2T00045869001		AT3G50370	black
BnaAnng04220D	CDY30647	GSBRNA2T00045946001	NT-type C2 domain	AT1G22060	black
BnaC03g55050D	CDY31030	GSBRNA2T00047094001	SIT4 phosphatase-associated protein family	AT3G45190	black
BnaA08g25850D	CDY31035	GSBRNA2T00047107001	Dynamin central domain	AT1G10290	black
BnaA08g26150D	CDY31065	GSBRNA2T00047140001	SANT/Myb domain	AT1G09770	black
BnaC03g46980D	CDY31193	GSBRNA2T00047312001	Chaperonin Cpn60/TCP-1 family		black
BnaC03g63780D	CDY31446	GSBRNA2T00047686001	Leucine-rich repeat-containing N-terminal, plant-type		black
BnaC05g16220D	CDY31513	GSBRNA2T00047818001	ATP-dependent RNA helicase DEAD-box, conserved site	AT1G20920	black
BnaA05g08940D	CDY31653	GSBRNA2T00050261001	MIF4G-like domain superfamily	AT2G34970	black
BnaC07g15030D	CDY31853	GSBRNA2T00050570001	Helicase, C-terminal	AT1G20960	black
BnaC04g44420D	CDY32124	GSBRNA2T00051489001	WWE domain	AT2G35510	black
BnaA10g10690D	CDY32780	GSBRNA2T00052843001	Mitochondrial carrier protein	AT5G56450	black
BnaA10g10600D	CDY32789	GSBRNA2T00052857001	Mannose-6-phosphate receptor binding domain superfamily	AT5G56360	black
BnaC02g11860D	CDY32902	GSBRNA2T00053058001	P-type ATPase	AT5G57110	black
BnaAnng04300D	CDY33319	GSBRNA2T00054123001	Nonaspanin (TM9SF)		black
BnaA07g04480D	CDY33391	GSBRNA2T00054250001	Clathrin, heavy chain/VPS, 7-fold repeat	AT2G05170	black
BnaC03g28100D	CDY34005	GSBRNA2T00055860001	NGN domain	AT4G08350	black
BnaA09g27250D	CDY34099	GSBRNA2T00056030001	Homeobox domain	AT1G28420	black
BnaA01g13940D	CDY34291	GSBRNA2T00056324001	Peptidase C19, ubiquitin carboxyl-terminal hydrolase	AT4G24560	black
BnaA01g13980D	CDY34295	GSBRNA2T00056329001			black
BnaA09g11040D	CDY34362	GSBRNA2T00056411001			black
BnaA09g11400D	CDY34398	GSBRNA2T00056463001			black
BnaA01g32860D	CDY34739	GSBRNA2T00057275001	Fatty acid desaturase, type 2	AT3G02630	black
BnaA01g32450D	CDY34914	GSBRNA2T00057488001	Zinc finger, Sec23/Sec24-type		black
BnaA01g32510D	CDY34920	GSBRNA2T00057494001	Glycosyltransferase family 28, N-terminal domain	AT3G07020	black
BnaA01g32830D	CDY34952	GSBRNA2T00057536001	Galectin, carbohydrate recognition domain	AT3G06440	black
BnaA06g10700D	CDY35060	GSBRNA2T00057930001			black
BnaA04g15300D	CDY35317	GSBRNA2T00058283001	K Homology domain	AT2G25970	black
BnaA03g19170D	CDY35443	GSBRNA2T00058444001	Protein kinase domain	AT2G40730	black
BnaA01g24310D	CDY35481	GSBRNA2T00058510001		AT3G55760	black
BnaA01g24210D	CDY35491	GSBRNA2T00058523001			black
BnaA07g01030D	CDY35884	GSBRNA2T00059426001			black
BnaA08g19200D	CDY36128	GSBRNA2T00059969001	THO complex, subunitTHOC2, C-terminal	AT1G24706	black
BnaC06g27690D	CDY36225	GSBRNA2T00060158001			black
BnaA01g31170D	CDY36301	GSBRNA2T00060276001	Clathrin, heavy chain/VPS, 7-fold repeat	AT3G11130	black
BnaA01g31090D	CDY36309	GSBRNA2T00060284001	Cleavage/polyadenylation specificity factor, A subunit, C-terminal	AT3G55200	black
BnaA01g31000D	CDY36318	GSBRNA2T00060295001	Clathrin, heavy chain/VPS, 7-fold repeat	AT3G11130	black
BnaC03g67560D	CDY36436	GSBRNA2T00062068001	Clathrin/coatomer adaptor, adaptin-like, N-terminal	AT4G31490	black
BnaC03g48690D	CDY36510	GSBRNA2T00062180001			black
BnaA06g09970D	CDY36544	GSBRNA2T00062224001	Tetratricopeptide-like helical domain superfamily	AT1G15290	black
BnaC07g01110D	CDY36889	GSBRNA2T00062980001	MIF4G-like domain superfamily		black
BnaA06g16990D	CDY36914	GSBRNA2T00063052001	Domain of unknown function DUF629	AT1G63830	black
BnaA02g20120D	CDY37558	GSBRNA2T00064180001	Armadillo-like helical	AT1G64790	black
BnaA02g19880D	CDY37582	GSBRNA2T00064216001	Gamma-tubulin complex component protein	AT1G20570	black
BnaC06g30040D	CDY38581	GSBRNA2T00066263001	Exostosin-like	AT1G68470	black
BnaC03g15050D	CDY38744	GSBRNA2T00066532001		AT5G53440	black
BnaC03g15030D	CDY38746	GSBRNA2T00066536001	Glutamate synthase domain	AT5G53460	black
BnaC07g18460D	CDY38974	GSBRNA2T00067032001	P-loop containing nucleoside triphosphate hydrolase		black
BnaA01g29670D	CDY39089	GSBRNA2T00067243001			black
BnaA01g29450D	CDY39111	GSBRNA2T00067271001	Protein kinase domain	AT3G09010	black
BnaC06g27100D	CDY39281	GSBRNA2T00067515001	EF-hand domain	AT1G65540	black
BnaC06g27050D	CDY39286	GSBRNA2T00067523001	S1 domain	AT1G65440	black
BnaC03g60720D	CDY39462	GSBRNA2T00067940001	ABC transporter-like	AT4G39850	black
BnaC05g11590D	CDY39630	GSBRNA2T00068196001	Tetratricopeptide-like helical domain superfamily	AT1G15290	black
BnaA09g10130D	CDY39761	GSBRNA2T00068556001	HEAT repeat	AT2G20190	black
BnaA07g09320D	CDY40268	GSBRNA2T00069434001	Putative S-adenosyl-L-methionine-dependent methyltransferase	AT1G26850	black
BnaC03g34120D	CDY40696	GSBRNA2T00071581001	WD40 repeat	AT3G05090	black
BnaAnng06300D	CDY40767	GSBRNA2T00071667001		AT5G07940	black
BnaC06g30410D	CDY40903	GSBRNA2T00071944001	Protein kinase domain	AT1G69220	black
BnaCnng10200D	CDY41384	GSBRNA2T00072967001	NGN domain	AT5G04290	black
BnaA08g06180D	CDY41881	GSBRNA2T00073846001	Biotin/lipoyl attachment		black
BnaA01g05300D	CDY41958	GSBRNA2T00073949001	V-type ATPase, V0 complex, 116kDa subunit family	AT4G39080	black
BnaA01g05450D	CDY41973	GSBRNA2T00073966001	Zinc finger, RING-type	AT4G39350	black
BnaA01g05610D	CDY41989	GSBRNA2T00073988001	WD40 repeat		black
BnaC04g01130D	CDY42035	GSBRNA2T00074049001	Protein kinase domain	AT2G46340	black
BnaA05g11020D	CDY42084	GSBRNA2T00074125001	Glycosyl transferase, family 48	AT2G31960	black
BnaC02g22700D	CDY42438	GSBRNA2T00074749001	Domain of unknown function DUF4378	AT1G74160	black
BnaC06g03380D	CDY42520	GSBRNA2T00074976001	Alanine-tRNA ligase, class IIc	AT1G50200	black
BnaC04g22320D	CDY42674	GSBRNA2T00075197001	MIF4G-like, type 3		black
BnaA03g48040D	CDY42735	GSBRNA2T00075275001	Uncharacterized protein At4g26450-like	AT4G26450	black
BnaC05g48370D	CDY43244	GSBRNA2T00076274001	Zinc finger, ZZ-type	AT3G02260	black
BnaC05g48380D	CDY43245	GSBRNA2T00076276001	GDP-fucose protein O-fucosyltransferase	AT3G02250	black
BnaA01g21450D	CDY43490	GSBRNA2T00076771001	Lipoxygenase	AT1G55020	black
BnaAnng07540D	CDY43739	GSBRNA2T00077230001	Cell division protein FtsZ	AT2G36250	black
BnaA06g22950D	CDY43759	GSBRNA2T00077256001		AT5G63840	black
BnaA06g23220D	CDY43786	GSBRNA2T00077289001	Phosphatidylinositol 3-/4-kinase, catalytic domain	AT5G64070	black
BnaC09g33570D	CDY43886	GSBRNA2T00077448001	Pre-mRNA polyadenylation factor Fip1 domain	AT5G58040	black
BnaA05g15280D	CDY43918	GSBRNA2T00077508001	Exocyst complex component Exo70	AT1G51640	black
BnaA05g26060D	CDY44011	GSBRNA2T00079414001	WD40 repeat	AT3G13290	black
BnaA05g26180D	CDY44023	GSBRNA2T00079428001	CBS domain	AT3G13070	black
BnaC05g30620D	CDY44331	GSBRNA2T00079978001	BRCT domain	AT3G21480	black
BnaA02g29880D	CDY44389	GSBRNA2T00080059001	KH domain containing protein RIK/BLOM7	AT3G29390	black
BnaA01g21890D	CDY44550	GSBRNA2T00080349001	Dynamin central domain	AT1G59610	black
BnaA08g06800D	CDY44660	GSBRNA2T00080632001	Ubiquitin domain	AT1G32750	black
BnaCnng11970D	CDY44841	GSBRNA2T00080876001	Sec7 domain	AT3G43300	black
BnaA02g04200D	CDY44915	GSBRNA2T00081071001	Rho GTPase-activating protein domain	AT5G19390	black
BnaA02g04950D	CDY45081	GSBRNA2T00081359001	NT-type C2 domain	AT5G20610	black
BnaA02g04850D	CDY45091	GSBRNA2T00081370001	Palmitoyltransferase, DHHC domain	AT5G20350	black
BnaA06g09460D	CDY45276	GSBRNA2T00081718001	SWAP/Surp	AT1G14640	black
BnaA09g12560D	CDY45371	GSBRNA2T00081862001			black
BnaCnng13330D	CDY45625	GSBRNA2T00082363001			black
BnaCnng13700D	CDY46219	GSBRNA2T00083526001	C2 domain	AT2G22125	black
BnaC05g50620D	CDY46273	GSBRNA2T00083630001			black
BnaC04g33150D	CDY46396	GSBRNA2T00083938001	NT-type C2 domain	AT5G41140	black
BnaA08g01940D	CDY46555	GSBRNA2T00085773001	K Homology domain	AT1G51580	black
BnaCnng14010D	CDY46579	GSBRNA2T00085821001	Mannose-6-phosphate receptor binding domain superfamily	AT5G56360	black
BnaAnng08250D	CDY47037	GSBRNA2T00086643001	C2 domain	AT4G35790	black
BnaA03g12140D	CDY47084	GSBRNA2T00086708001		AT5G53620	black
BnaA08g05260D	CDY47157	GSBRNA2T00086829001	Ribosome-binding ATPase YchF/Obg-like ATPase 1	AT1G30580	black
BnaAnng08550D	CDY47185	GSBRNA2T00086890001	SBP domain	AT5G18830	black
BnaC04g29790D	CDY47298	GSBRNA2T00087125001	Domain of unknown function DUF3444		black
BnaA09g08750D	CDY47466	GSBRNA2T00087519001	Zinc finger, PHD-type	AT2G16485	black
BnaAnng09450D	CDY47913	GSBRNA2T00088431001	Chaperonin TCP-1, conserved site	AT3G11830	black
BnaA10g28300D	CDY47958	GSBRNA2T00088579001	WW domain		black
BnaA06g33640D	CDY48064	GSBRNA2T00088735001	Protein BREAKING OF ASYMMETRY IN THE STOMATAL LINEAGE	AT2G03810	black
BnaC05g13560D	CDY48302	GSBRNA2T00089264001	Transcription initiation factor TFIID subunit 12 domain	AT1G17440	black
BnaCnng16480D	CDY48589	GSBRNA2T00091328001	cDENN domain	AT1G49040	black
BnaCnng16660D	CDY48647	GSBRNA2T00091424001			black
BnaCnng16670D	CDY48648	GSBRNA2T00091425001	Helicase, C-terminal	AT1G20960	black
BnaA04g10890D	CDY48951	GSBRNA2T00092075001	NT-type C2 domain	AT5G41140	black
BnaCnng17050D	CDY49216	GSBRNA2T00092588001	Protein OBERON	AT3G63500	black
BnaA09g55140D	CDY49235	GSBRNA2T00092625001	Ketol-acid reductoisomerase, C-terminal	AT3G58610	black
BnaA09g03340D	CDY49604	GSBRNA2T00093448001	CoA-binding		black
BnaCnng17670D	CDY49615	GSBRNA2T00093465001	RNA polymerase, beta subunit, protrusion	AT3G23780	black
BnaCnng18120D	CDY49799	GSBRNA2T00093825001	Glycosyl transferase, family 1	AT1G11720	black
BnaA05g14910D	CDY49902	GSBRNA2T00094057001	WD40 repeat	AT1G52360	black
BnaC03g76150D	CDY49975	GSBRNA2T00094172001	Transcription factor, GTP-binding domain	AT1G56070	black
BnaC03g34500D	CDY49993	GSBRNA2T00094195001	AMP-dependent synthetase/ligase	AT3G05970	black
BnaCnng19090D	CDY50377	GSBRNA2T00096596001			black
BnaC03g45140D	CDY50404	GSBRNA2T00096636001	Transmembrane protein DDB_G0292058-like	AT2G12400	black
BnaC07g38700D	CDY50440	GSBRNA2T00096702001	Short-chain dehydrogenase/reductase SDR	AT4G24050	black
BnaC09g51200D	CDY50743	GSBRNA2T00097426001	RNA polymerase, alpha subunit	AT1G63020	black
BnaCnng19820D	CDY50890	GSBRNA2T00097723001	Aminoacyl-tRNA synthetase, class I, conserved site	AT1G09620	black
BnaA06g37570D	CDY50961	GSBRNA2T00097838001	Ribosome biogenesis protein Bms1/Tsr1		black
BnaA06g01300D	CDY51399	GSBRNA2T00003330001	HD/PDEase domain	AT1G54130	black
BnaC04g02340D	CDY51517	GSBRNA2T00003616001	Gemin2/Brr1	AT2G42510	black
BnaAnng10940D	CDY51654	GSBRNA2T00003986001	Fibronectin type III	AT4G30200	black
BnaC03g67040D	CDY51665	GSBRNA2T00003997001	S1 domain		black
BnaC01g41280D	CDY51887	GSBRNA2T00004464001	JAB1/MPN/MOV34 metalloenzyme domain	AT1G80070	black
BnaA08g31480D	CDY52035	GSBRNA2T00004740001	Nonaspanin (TM9SF)	AT1G14670	black
BnaA08g31020D	CDY52367	GSBRNA2T00006802001	PPPDE putative peptidase domain	AT4G25660	black
BnaAnng12100D	CDY53151	GSBRNA2T00008687001	Bromodomain	AT1G58025	black
BnaA06g40510D	CDY53172	GSBRNA2T00008721001	WD40 repeat		black
BnaA06g40560D	CDY53177	GSBRNA2T00008727001	Cytochrome P450	AT4G32170	black
BnaC04g54500D	CDY53370	GSBRNA2T00010516001			black
BnaAnng12480D	CDY53400	GSBRNA2T00010621001	Disulphide isomerase	AT1G04980	black
BnaA07g37880D	CDY53694	GSBRNA2T00011250001			black
BnaAnng12560D	CDY53715	GSBRNA2T00011274001	Protein kinase domain	AT3G63340	black
BnaCnng25590D	CDY53767	GSBRNA2T00011352001	GBF-interacting protein 1	AT1G55820	black
BnaCnng25620D	CDY53793	GSBRNA2T00011464001	Amino acid transporter, transmembrane domain	AT1G58360	black
BnaAnng12820D	CDY53816	GSBRNA2T00011497001	Endonuclease/exonuclease/phosphatase superfamily	AT1G71710	black
BnaC08g47300D	CDY54090	GSBRNA2T00013340001	PPPDE putative peptidase domain	AT4G25660	black
BnaCnng26290D	CDY54149	GSBRNA2T00013440001	Protein kinase domain	AT1G69220	black
BnaCnng27980D	CDY55001	GSBRNA2T00014966001			black
BnaCnng28170D	CDY55064	GSBRNA2T00015022001	Dehydrogenase, E1 component	AT1G59900	black
BnaAnng13780D	CDY55340	GSBRNA2T00016690001			black
BnaC09g41510D	CDY55571	GSBRNA2T00017035001	Conserved oligomeric Golgi complex subunit 1	AT5G16300	black
BnaC01g42570D	CDY55599	GSBRNA2T00017114001	RNA-dependent RNA polymerase, eukaryotic-type	AT3G49500	black
BnaCnng29060D	CDY55794	GSBRNA2T00017351001	Peptidase M16, zinc-binding site	AT3G02090	black
BnaA02g20240D	CDY56136	GSBRNA2T00017872001	Armadillo-like helical	AT1G64790	black
BnaA07g37920D	CDY56239	GSBRNA2T00018002001		AT3G58110	black
BnaCnng31060D	CDY56699	GSBRNA2T00019937001			black
BnaC09g50880D	CDY56737	GSBRNA2T00020037001	Bromo adjacent homology (BAH) domain		black
BnaAnng14550D	CDY57441	GSBRNA2T00022220001	NRAMP family	AT5G67330	black
BnaAnng14600D	CDY57479	GSBRNA2T00022266001	RecF/RecN/SMC, N-terminal	AT2G27170	black
BnaC01g15360D	CDY57658	GSBRNA2T00022466001	Potassium transporter	AT4G23640	black
BnaC03g77030D	CDY57736	GSBRNA2T00022584001	D-isomer specific 2-hydroxyacid dehydrogenase, catalytic domain	AT4G34200	black
BnaA03g57390D	CDY58337	GSBRNA2T00023470001	PMR5 N-terminal domain	AT3G06080	black
BnaCnng33110D	CDY58361	GSBRNA2T00023490001			black
BnaC08g47170D	CDY58452	GSBRNA2T00023626001	Adenylate kinase/UMP-CMP kinase	AT5G35170	black
BnaC08g47190D	CDY58454	GSBRNA2T00023628001	START domain	AT5G35180	black
BnaAnng15450D	CDY58827	GSBRNA2T00025174001	SIT4 phosphatase-associated protein family	AT1G07990	black
BnaC08g49060D	CDY58924	GSBRNA2T00025329001	MATH/TRAF domain	AT2G25320	black
BnaCnng33980D	CDY58952	GSBRNA2T00025352001	BTB/POZ domain	AT5G41330	black
BnaCnng34260D	CDY59102	GSBRNA2T00025557001	Sec7 domain	AT4G38200	black
BnaA09g52350D	CDY60044	GSBRNA2T00028063001			black
BnaCnng35970D	CDY60316	GSBRNA2T00028488001			black
BnaA09g53640D	CDY60828	GSBRNA2T00030108001	EF-hand domain	AT2G03150	black
BnaCnng37490D	CDY61243	GSBRNA2T00030748001	Cullin repeat-like-containing domain superfamily	AT5G49830	black
BnaCnng37640D	CDY61296	GSBRNA2T00033643001	WD40 repeat	AT3G18860	black
BnaC06g43300D	CDY61331	GSBRNA2T00033725001	SET domain	AT1G73100	black
BnaA02g35000D	CDY61444	GSBRNA2T00033859001	ENTH/VHS	AT5G11710	black
BnaC07g49770D	CDY61918	GSBRNA2T00034576001	Zinc finger, RING-type	AT5G23110	black
BnaC01g42510D	CDY62249	GSBRNA2T00036109001	HRDC domain	AT1G54440	black
BnaCnng40150D	CDY62384	GSBRNA2T00036220001			black
BnaCnng40350D	CDY62483	GSBRNA2T00036327001	Nucleolar protein 14	AT1G69070	black
BnaA05g34980D	CDY63210	GSBRNA2T00038035001	Six-hairpin glycosidase superfamily		black
BnaCnng41960D	CDY63391	GSBRNA2T00039249001	Dual specificity phosphatase, catalytic domain	AT3G19420	black
BnaAnng18950D	CDY63490	GSBRNA2T00039335001			black
BnaCnng47310D	CDY65496	GSBRNA2T00046705001			black
BnaCnng47770D	CDY65572	GSBRNA2T00046824001	IQ motif, EF-hand binding site	AT4G28710	black
BnaC03g74850D	CDY65627	GSBRNA2T00046942001	Initiation factor eIF-4 gamma, MA3	AT5G63190	black
BnaAnng20880D	CDY65653	GSBRNA2T00047933001	E3 ubiquitin ligase, domain of unknown function DUF908		black
BnaC08g46800D	CDY65860	GSBRNA2T00050911001			black
BnaAnng21680D	CDY66146	GSBRNA2T00052168001	GYF domain	AT1G24300	black
BnaCnng49740D	CDY66165	GSBRNA2T00052205001	Exocyst complex component Exo84	AT5G49830	black
BnaCnng51590D	CDY66595	GSBRNA2T00054619001	Major facilitator superfamily	AT5G20380	black
BnaCnng53190D	CDY67023	GSBRNA2T00058645001	ATPase, F1/V1/A1 complex, alpha/beta subunit, nucleotide-binding domain	AT1G78900	black
BnaA03g57240D	CDY67127	GSBRNA2T00059598001	WD40-repeat-containing domain superfamily	AT4G03020	black
BnaCnng53870D	CDY67179	GSBRNA2T00059705001	F-box domain		black
BnaC01g44920D	CDY67306	GSBRNA2T00060617001	Chaperonin TCP-1, conserved site	AT3G11830	black
BnaAnng24320D	CDY67456	GSBRNA2T00063605001	WD40 repeat	AT3G08850	black
BnaCnng55310D	CDY67496	GSBRNA2T00064301001	Protein kinase domain		black
BnaCnng55540D	CDY67576	GSBRNA2T00064476001			black
BnaA09g53540D	CDY67658	GSBRNA2T00065282001	SNF2-related, N-terminal domain		black
BnaC07g49640D	CDY67668	GSBRNA2T00065304001	WD40-repeat-containing domain superfamily		black
BnaA10g28850D	CDY67669	GSBRNA2T00065305001	LIM-domain binding protein/SEUSS		black
BnaCnng56240D	CDY67761	GSBRNA2T00066787001	Agenet-like domain	AT4G17330	black
BnaCnng56250D	CDY67762	GSBRNA2T00066788001			black
BnaCnng56490D	CDY67805	GSBRNA2T00066876001	Pre-mRNA-splicing factor 3	AT3G55930	black
BnaCnng56550D	CDY67818	GSBRNA2T00066896001			black
BnaAnng25420D	CDY67864	GSBRNA2T00067581001			black
BnaCnng57100D	CDY67962	GSBRNA2T00068336001	RNA recognition motif domain	AT4G11130	black
BnaCnng57230D	CDY67992	GSBRNA2T00068390001	Pyrrolo-quinoline quinone repeat	AT5G11560	black
BnaA08g30100D	CDY68002	GSBRNA2T00068408001	WD40 repeat	AT3G15980	black
BnaCnng58270D	CDY68260	GSBRNA2T00072115001	DNA replication licensing factor Mcm6		black
BnaCnng58420D	CDY68303	GSBRNA2T00072804001	Chaperonin Cpn60/TCP-1 family	AT1G34260	black
BnaAnng27350D	CDY68458	GSBRNA2T00074254001	P-type ATPase		black
BnaAnng27500D	CDY68502	GSBRNA2T00074828001	Glycoside hydrolase family 47	AT5G43710	black
BnaCnng59840D	CDY68628	GSBRNA2T00076494001	Tudor domain	AT5G61780	black
BnaCnng60120D	CDY68691	GSBRNA2T00077069001	WD40-repeat-containing domain superfamily	AT1G75140	black
BnaCnng60610D	CDY68800	GSBRNA2T00079873001	PIK-related kinase, FAT		black
BnaAnng28470D	CDY68816	GSBRNA2T00079906001	LMBR1-like membrane protein	AT3G08930	black
BnaCnng60980D	CDY68898	GSBRNA2T00080984001			black
BnaCnng61100D	CDY68930	GSBRNA2T00081440001	PRO8NT domain		black
BnaA02g36640D	CDY68956	GSBRNA2T00081481001	Transcription initiation factor TFIID component TAF4		black
BnaA06g38200D	CDY69227	GSBRNA2T00084237001	PB1 domain		black
BnaAnng30450D	CDY69424	GSBRNA2T00087744001	HEAT repeat	AT3G25800	black
BnaA05g35120D	CDY69439	GSBRNA2T00087776001	WD40 repeat		black
BnaCnng63890D	CDY69503	GSBRNA2T00088444001	NDRG	AT5G11790	black
BnaCnng64110D	CDY69546	GSBRNA2T00088529001	Arginine-tRNA ligase		black
BnaCnng64180D	CDY69560	GSBRNA2T00088854001		AT2G15530	black
BnaC08g48230D	CDY69566	GSBRNA2T00088866001	CG-1 DNA-binding domain		black
BnaAnng30840D	CDY69568	GSBRNA2T00088870001	Pyrophosphate-energised proton pump	AT1G78920	black
BnaCnng64390D	CDY69601	GSBRNA2T00089212001	Pyrophosphate-energised proton pump	AT1G78920	black
BnaCnng65160D	CDY69753	GSBRNA2T00092139001	Protein kinase domain	AT3G50530	black
BnaAnng31530D	CDY69790	GSBRNA2T00092477001	Pseudouridine synthase I, TruA	AT1G20370	black
BnaCnng65990D	CDY69930	GSBRNA2T00093647001	WD40/YVTN repeat-like-containing domain superfamily	AT4G05420	black
BnaUnng03600D	CDY70038	GSBRNA2T00095990001			black
BnaAnng32520D	CDY70074	GSBRNA2T00096268001	Clathrin/coatomer adaptor, adaptin-like, N-terminal	AT1G31730	black
BnaCnng66720D	CDY70105	GSBRNA2T00096517001	Protein kinase domain	AT5G14720	black
BnaCnng67200D	CDY70211	GSBRNA2T00097325001	Glycoside hydrolase, family 13, N-terminal	AT4G09020	black
BnaCnng68440D	CDY70457	GSBRNA2T00003464001	Sec1-like protein	AT1G77140	black
BnaAnng33830D	CDY70483	GSBRNA2T00003710001	DNA-directed RNA polymerase, subunit 2, hybrid-binding domain	AT3G23780	black
BnaC01g40770D	CDY70511	GSBRNA2T00003932001	Armadillo-type fold	AT4G31880	black
BnaC04g51720D	CDY70560	GSBRNA2T00004382001	STAG	AT2G47980	black
BnaCnng68890D	CDY70572	GSBRNA2T00004403001	Armadillo-like helical	AT2G20190	black
BnaAnng34270D	CDY70585	GSBRNA2T00004605001	WD40/YVTN repeat-like-containing domain superfamily	AT4G05420	black
BnaCnng69000D	CDY70600	GSBRNA2T00004643001	Armadillo-type fold		black
BnaAnng34330D	CDY70607	GSBRNA2T00004656001	Coiled-coil domain-containing protein SCD2-like		black
BnaCnng69220D	CDY70651	GSBRNA2T00005100001	Mediator of RNA polymerase II transcription subunit 16		black
BnaAnng34540D	CDY70662	GSBRNA2T00005120001	RNA recognition motif domain		black
BnaAnng35640D	CDY70944	GSBRNA2T00008584001	Exocyst complex component Exo70	AT5G58430	black
BnaUnng04180D	CDY71057	GSBRNA2T00010950001			black
BnaCnng71250D	CDY71083	GSBRNA2T00011151001	Glycoside hydrolase, family 14	AT4G15210	black
BnaAnng36580D	CDY71223	GSBRNA2T00012142001	Zinc finger, RING-type	AT5G60250	black
BnaAnng36700D	CDY71254	GSBRNA2T00013676001	Ribosomal protein S12/S23	AT3G09680	black
BnaCnng72110D	CDY71267	GSBRNA2T00013833001	Glycoside hydrolase family 31		black
BnaAnng37180D	CDY71371	GSBRNA2T00014397001		AT4G20095	black
BnaAnng38860D	CDY71816	GSBRNA2T00020508001	RNA polymerase Rpb1, domain 1	AT4G35800	black
BnaCnng74780D	CDY71848	GSBRNA2T00020812001	Ribonuclease H domain	AT3G45490	black
BnaAnng39290D	CDY71919	GSBRNA2T00022506001	Coatomer, WD associated region		black
BnaCnng76000D	CDY72107	GSBRNA2T00023733001	Chaperonin Cpn60	AT2G33210	black
BnaAnng40160D	CDY72165	GSBRNA2T00025385001	Protein prenyltransferase, alpha subunit	AT5G41820	black
BnaUnng05090D	CDY72391	GSBRNA2T00028329001	Transcription factor, MADS-box	AT2G42830	black
BnaCnng77400D	CDY72392	GSBRNA2T00028330001		AT3G54760	black
BnaAnng41140D	CDY72437	GSBRNA2T00029664001			black
BnaCnng77640D	CDY72442	GSBRNA2T00029687001	Domain of unknown function DUF629	AT3G47890	black
BnaA07g15000D	CDX67460	GSBRNA2T00098563001			blue
BnaA07g15680D	CDX67528	GSBRNA2T00098652001		AT5G42070	blue
BnaA07g16460D	CDX67606	GSBRNA2T00098753001	CBS domain	AT3G54690	blue
BnaA07g17090D	CDX67669	GSBRNA2T00098840001	SET domain	AT5G48090	blue
BnaA07g18180D	CDX67778	GSBRNA2T00098971001	Protein kinase domain	AT3G59110	blue
BnaA07g18290D	CDX67789	GSBRNA2T00098982001	Mitochondrial import inner membrane translocase subunit Tim16	AT3G59280	blue
BnaA07g18830D	CDX67843	GSBRNA2T00099040001	Actin family	AT3G60830	blue
BnaA07g18870D	CDX67847	GSBRNA2T00099045001	Methyltransferase type 11	AT3G60910	blue
BnaA07g18880D	CDX67848	GSBRNA2T00099046001	C2 domain	AT3G60950	blue
BnaA07g18920D	CDX67852	GSBRNA2T00099050001	Ribosomal protein S27e	AT3G61111	blue
BnaA07g18930D	CDX67853	GSBRNA2T00099051001	Proteasome component (PCI) domain	AT3G61140	blue
BnaA07g19050D	CDX67865	GSBRNA2T00099065001	Zinc finger, RING-type	AT3G61790	blue
BnaA07g19110D	CDX67871	GSBRNA2T00099071001	Protein kinase domain	AT3G61960	blue
BnaA07g19250D	CDX67885	GSBRNA2T00099088001	Ubiquitin domain	AT2G47110	blue
BnaA07g19310D	CDX67891	GSBRNA2T00099094001	Cytochrome c oxidase subunit 5c		blue
BnaA07g19320D	CDX67892	GSBRNA2T00099095001	Domain of unknown function CP12	AT3G62410	blue
BnaA07g19330D	CDX67893	GSBRNA2T00099097001	Basic-leucine zipper domain	AT3G62420	blue
BnaA07g19550D	CDX67915	GSBRNA2T00099123001	Glutathione peroxidase	AT3G63080	blue
BnaA07g19710D	CDX67931	GSBRNA2T00099139001	D-isomer specific 2-hydroxyacid dehydrogenase, catalytic domain	AT1G79870	blue
BnaA07g20250D	CDX67985	GSBRNA2T00099201001	Na+/H+ exchanger	AT1G79610	blue
BnaA07g20360D	CDX67996	GSBRNA2T00099213001		AT1G79390	blue
BnaA07g20420D	CDX68002	GSBRNA2T00099219001	Thiosulphate sulfurtransferase, conserved site	AT1G79230	blue
BnaA07g20430D	CDX68003	GSBRNA2T00099220001	Proteasome alpha-subunit, N-terminal domain	AT1G79210	blue
BnaA07g20510D	CDX68011	GSBRNA2T00099229001	Photosystem II PsbR	AT1G79040	blue
BnaA07g20860D	CDX68046	GSBRNA2T00099271001	Ubiquitin-fold modifier 1	AT1G77710	blue
BnaA07g21710D	CDX68131	GSBRNA2T00099379001	Basic-leucine zipper domain	AT1G75390	blue
BnaA07g22530D	CDX68213	GSBRNA2T00099476001	Zinc finger, RING-type	AT1G73760	blue
BnaC01g24370D	CDX68359	GSBRNA2T00125668001			blue
BnaC01g26290D	CDX68551	GSBRNA2T00126123001	Phytosulfokine	AT3G49780	blue
BnaC01g26470D	CDX68569	GSBRNA2T00126150001			blue
BnaC01g06790D	CDX68774	GSBRNA2T00130481001	Ribosomal protein S6e	AT4G31700	blue
BnaC01g06710D	CDX68782	GSBRNA2T00130491001	PPM-type phosphatase, divalent cation binding	AT4G31750	blue
BnaC01g06690D	CDX68784	GSBRNA2T00130494001	Tetrapyrrole methylase	AT4G31790	blue
BnaC01g05740D	CDX68879	GSBRNA2T00130604001	Truncated hemoglobin	AT4G32690	blue
BnaC01g05710D	CDX68882	GSBRNA2T00130607001	Protein kinase domain	AT4G32710	blue
BnaC01g05670D	CDX68886	GSBRNA2T00130611001	RNA recognition motif domain	AT4G32720	blue
BnaC01g05200D	CDX68933	GSBRNA2T00130677001	NAD-dependent epimerase/dehydratase	AT4G33030	blue
BnaC01g03160D	CDX69137	GSBRNA2T00130924001	Clathrin adaptor complex, small chain	AT4G35410	blue
BnaC01g03120D	CDX69141	GSBRNA2T00130928001	Ankyrin repeat	AT4G35450	blue
BnaC01g03110D	CDX69142	GSBRNA2T00130929001	Leucine-rich repeat	AT4G35470	blue
BnaA10g18420D	CDX69493	GSBRNA2T00135487001	B-box-type zinc finger	AT5G15850	blue
BnaA10g19200D	CDX69571	GSBRNA2T00135582001	SANT/Myb domain	AT5G14620	blue
BnaA10g19900D	CDX69641	GSBRNA2T00135660001	ATPase, OSCP/delta subunit	AT5G13450	blue
BnaA10g20290D	CDX69680	GSBRNA2T00135708001	THUMP domain	AT5G12410	blue
BnaA10g20430D	CDX69694	GSBRNA2T00135724001		AT5G12240	blue
BnaA10g20700D	CDX69721	GSBRNA2T00135754001	SUI1 domain	AT5G11900	blue
BnaA10g21040D	CDX69755	GSBRNA2T00135799001	PsbP, C-terminal	AT5G11450	blue
BnaA10g22200D	CDX69871	GSBRNA2T00135937001	Elicitor peptide	AT5G09990	blue
BnaA10g25160D	CDX70167	GSBRNA2T00136284001	U box domain	AT5G05230	blue
BnaA10g25390D	CDX70190	GSBRNA2T00136311001	Peptidase S26A, signal peptidase I	AT1G23465	blue
BnaA10g25400D	CDX70191	GSBRNA2T00136312001			blue
BnaA10g25490D	CDX70200	GSBRNA2T00136323001	Ovate protein family, C-terminal	AT5G04820	blue
BnaA10g25510D	CDX70202	GSBRNA2T00136325001	RNA recognition motif domain	AT5G04810	blue
BnaA10g25610D	CDX70212	GSBRNA2T00136335001	RNA recognition motif domain	AT5G04600	blue
BnaA10g26520D	CDX70303	GSBRNA2T00136456001	Cyclin, N-terminal	AT3G11520	blue
BnaA10g26550D	CDX70306	GSBRNA2T00136459001		AT5G03460	blue
BnaA10g26900D	CDX70341	GSBRNA2T00136500001	SANT/Myb domain	AT5G02840	blue
BnaA10g26920D	CDX70343	GSBRNA2T00136502001	Spo11/DNA topoisomerase VI subunit A	AT5G02820	blue
BnaC03g04540D	CDX70370	GSBRNA2T00140158001	Nonaspanin (TM9SF)	AT5G10840	blue
BnaC03g04590D	CDX70375	GSBRNA2T00140167001	Histone H3/CENP-A		blue
BnaC03g04860D	CDX70402	GSBRNA2T00140207001			blue
BnaC03g05880D	CDX70504	GSBRNA2T00140333001	ATPase, OSCP/delta subunit	AT5G13450	blue
BnaC03g06580D	CDX70574	GSBRNA2T00140415001	Protein kinase domain	AT5G14640	blue
BnaC03g06640D	CDX70580	GSBRNA2T00140421001	Gibberellin regulated protein	AT5G14910	blue
BnaC03g06910D	CDX70607	GSBRNA2T00140451001			blue
BnaC03g08520D	CDX70768	GSBRNA2T00140648001	BolA protein	AT5G17560	blue
BnaC03g08640D	CDX70780	GSBRNA2T00140660001	Ribosomal protein L6, chloroplast	AT5G17870	blue
BnaC03g08790D	CDX70795	GSBRNA2T00140676001	Translation Initiation factor eIF- 4e	AT5G18110	blue
BnaC03g08830D	CDX70799	GSBRNA2T00140681001	H/ACA ribonucleoprotein complex, subunit Gar1/Naf1	AT5G18180	blue
BnaC03g08850D	CDX70801	GSBRNA2T00140683001	Protein kinase domain	AT5G18190	blue
BnaC03g08860D	CDX70802	GSBRNA2T00140684001	CCR4-Not complex component, Not N-terminal domain		blue
BnaC03g08890D	CDX70805	GSBRNA2T00140688001	Nucleoside phosphatase GDA1/CD39	AT5G18280	blue
BnaC03g09360D	CDX70852	GSBRNA2T00140746001	CHCH	AT5G18800	blue
BnaC03g09840D	CDX70900	GSBRNA2T00140804001	RNA recognition motif domain	AT5G19960	blue
BnaC03g10030D	CDX70919	GSBRNA2T00140828001	Mediator complex, subunit Med17	AT5G20170	blue
BnaC03g10070D	CDX70923	GSBRNA2T00140833001	Palmitoyltransferase, DHHC domain	AT5G20350	blue
BnaC03g11530D	CDX71069	GSBRNA2T00141020001	Histone H2A	AT5G59870	blue
BnaC07g05330D	CDX71254	GSBRNA2T00144850001			blue
BnaC07g05510D	CDX71272	GSBRNA2T00144887001	Clathrin/coatomer adaptor, adaptin-like, N-terminal		blue
BnaC07g05980D	CDX71319	GSBRNA2T00144973001			blue
BnaC07g06310D	CDX71352	GSBRNA2T00145051001			blue
BnaC04g17010D	CDX71466	GSBRNA2T00148332001	Myc-type, basic helix-loop-helix (bHLH) domain	AT2G27230	blue
BnaC09g27110D	CDX71670	GSBRNA2T00152323001			blue
BnaC08g31100D	CDX71764	GSBRNA2T00155471001	Ribosomal protein S27e	AT3G61111	blue
BnaC08g30900D	CDX71784	GSBRNA2T00155494001	Ribosomal protein S15	AT3G60770	blue
BnaC08g29390D	CDX71935	GSBRNA2T00155691001	Protein kinase domain	AT3G58690	blue
BnaC08g28860D	CDX71988	GSBRNA2T00155759001	Ubiquitin-conjugating enzyme E2	AT3G57870	blue
BnaC08g28320D	CDX72042	GSBRNA2T00155831001	Transcription factor, MADS-box		blue
BnaC08g28260D	CDX72048	GSBRNA2T00155837001	DnaJ domain	AT3G57340	blue
BnaC08g28210D	CDX72053	GSBRNA2T00155842001	Proteasome component (PCI) domain	AT3G57290	blue
BnaC08g28200D	CDX72054	GSBRNA2T00155843001	TMEM14 family	AT3G57280	blue
BnaC08g28010D	CDX72073	GSBRNA2T00155870001	RNA polymerase, subunit H/Rpb5 C-terminal	AT3G57080	blue
BnaC08g27930D	CDX72081	GSBRNA2T00155880001	Ribosomal biogenesis, methyltransferase, EMG1/NEP1	AT3G57000	blue
BnaC08g27750D	CDX72099	GSBRNA2T00155899001	50S ribosomal protein 5, chloroplastic	AT3G56910	blue
BnaC08g27630D	CDX72111	GSBRNA2T00155915001	RmlC-like cupin domain superfamily	AT3G56820	blue
BnaC08g27470D	CDX72127	GSBRNA2T00155944001	Zinc finger, RING-type	AT3G56580	blue
BnaC08g27420D	CDX72132	GSBRNA2T00155949001	Histidine triad (HIT) protein	AT3G56490	blue
BnaC07g43350D	CDX72313	GSBRNA2T00099802001	RNA recognition motif domain	AT4G31580	blue
BnaC07g45630D	CDX72541	GSBRNA2T00100078001	Ribosomal protein L11/L12	AT4G35490	blue
BnaC07g47480D	CDX72726	GSBRNA2T00100324001	B-box-type zinc finger	AT4G38960	blue
BnaC06g33300D	CDX72882	GSBRNA2T00103294001	Proteinase inhibitor I3, Kunitz legume	AT1G72290	blue
BnaC06g35340D	CDX73086	GSBRNA2T00103540001	SANT/Myb domain	AT1G74430	blue
BnaC06g35530D	CDX73105	GSBRNA2T00103573001	ZF-HD homeobox protein, Cys/His-rich dimerisation domain	AT1G74660	blue
BnaC06g35900D	CDX73142	GSBRNA2T00103618001	DnaJ domain		blue
BnaC06g36140D	CDX73166	GSBRNA2T00103652001	Helicase, C-terminal	AT3G06980	blue
BnaC08g26120D	CDX73391	GSBRNA2T00108863001	Short-chain dehydrogenase/reductase SDR	AT3G46170	blue
BnaC08g25180D	CDX73485	GSBRNA2T00109000001		AT3G54390	blue
BnaC08g24860D	CDX73517	GSBRNA2T00109039001	Aldo/keto reductase, conserved site	AT3G53880	blue
BnaC08g24680D	CDX73535	GSBRNA2T00109063001	Histone H2B	AT2G37470	blue
BnaC08g23540D	CDX73649	GSBRNA2T00109229001		AT3G52230	blue
BnaC08g23310D	CDX73672	GSBRNA2T00109256001	RNA recognition motif domain	AT3G51950	blue
BnaC08g23260D	CDX73677	GSBRNA2T00109266001			blue
BnaA03g32440D	CDX73803	GSBRNA2T00111496001	Phosphoglycerate kinase	AT3G12780	blue
BnaA03g32210D	CDX73826	GSBRNA2T00111525001	Tetrahydrofolate dehydrogenase/cyclohydrolase	AT3G12290	blue
BnaA03g32180D	CDX73829	GSBRNA2T00111528001	NADH dehydrogenase [ubiquinone] (complex I), alpha subcomplex, subunit 6	AT3G12260	blue
BnaA03g31430D	CDX73904	GSBRNA2T00111623001	R3H domain	AT3G10770	blue
BnaA03g31350D	CDX73912	GSBRNA2T00111636001	DNA topoisomerase, type IIA, subunit A/C-terminal		blue
BnaA03g31110D	CDX73936	GSBRNA2T00111664001	Zinc/iron permease	AT3G08650	blue
BnaA03g30240D	CDX74023	GSBRNA2T00111760001	Romo1/Mgr2	AT3G07910	blue
BnaA03g29680D	CDX74079	GSBRNA2T00111829001	MORF/ORRM1/DAG-like	AT3G06790	blue
BnaA03g29600D	CDX74087	GSBRNA2T00111838001		AT3G06750	blue
BnaA03g29290D	CDX74118	GSBRNA2T00111874001	Sugar/inositol transporter	AT3G05960	blue
BnaA03g27460D	CDX74301	GSBRNA2T00112094001	Ribonuclease H domain	AT3G01410	blue
BnaA03g27130D	CDX74334	GSBRNA2T00112135001	Major intrinsic protein	AT4G00430	blue
BnaA04g09420D	CDX74447	GSBRNA2T00114316001	PLD-regulated protein1-like		blue
BnaA04g09250D	CDX74464	GSBRNA2T00114341001		AT3G06750	blue
BnaA04g09240D	CDX74465	GSBRNA2T00114342001	Histidine biosynthesis, HisF	AT4G26900	blue
BnaA05g04220D	CDX74676	GSBRNA2T00116628001	Zf-FLZ domain	AT2G44670	blue
BnaA05g05360D	CDX74790	GSBRNA2T00116763001	Diacylglycerol kinase, catalytic domain	AT2G46090	blue
BnaA05g05540D	CDX74808	GSBRNA2T00116782001	Chlorophyll A-B binding protein, plant	AT2G40100	blue
BnaA05g05580D	CDX74812	GSBRNA2T00116786001	Clathrin light chain	AT2G40060	blue
BnaA05g06870D	CDX74941	GSBRNA2T00116947001	NAD(P)-binding domain	AT2G37660	blue
BnaC09g25060D	CDX75176	GSBRNA2T00119095001	hAT-like transposase, RNase-H fold		blue
BnaA01g05130D	CDX75189	GSBRNA2T00121034001	Ribosomal protein S6e	AT4G31700	blue
BnaA01g05070D	CDX75195	GSBRNA2T00121041001	Tetrapyrrole methylase	AT4G31790	blue
BnaA01g05020D	CDX75200	GSBRNA2T00121046001	Phytocyanin domain	AT4G31840	blue
BnaA01g04920D	CDX75210	GSBRNA2T00121060001			blue
BnaA01g04540D	CDX75248	GSBRNA2T00121108001	Cytochrome b-c1 complex subunit 7	AT4G32470	blue
BnaA01g04510D	CDX75251	GSBRNA2T00121112001	V-ATPase proteolipid subunit	AT4G32530	blue
BnaA01g04430D	CDX75259	GSBRNA2T00121122001	Mitochondrial glycoprotein	AT4G32605	blue
BnaA01g03840D	CDX75318	GSBRNA2T00121194001	NAD-dependent epimerase/dehydratase	AT4G33030	blue
BnaA01g03600D	CDX75342	GSBRNA2T00121220001	Proteasome component (PCI) domain	AT4G33250	blue
BnaA01g03590D	CDX75343	GSBRNA2T00121221001	WD40 repeat	AT4G33270	blue
BnaA01g02950D	CDX75407	GSBRNA2T00121294001	ATPase, V1 complex, subunit H	AT3G42050	blue
BnaA01g02850D	CDX75417	GSBRNA2T00121304001		AT4G34265	blue
BnaA01g02220D	CDX75480	GSBRNA2T00121377001	Small GTPase	AT4G35020	blue
BnaA01g01980D	CDX75504	GSBRNA2T00121402001	Ankyrin repeat	AT4G35450	blue
BnaA01g01970D	CDX75505	GSBRNA2T00121403001	Leucine-rich repeat	AT4G35470	blue
BnaA01g01950D	CDX75507	GSBRNA2T00121405001	Protein kinase domain	AT4G35500	blue
BnaA01g01900D	CDX75512	GSBRNA2T00121410001	High mobility group box domain	AT4G35570	blue
BnaA01g01390D	CDX75563	GSBRNA2T00121466001			blue
BnaA01g01270D	CDX75575	GSBRNA2T00121482001		AT4G36440	blue
BnaA01g01150D	CDX75587	GSBRNA2T00121496001	Protein of unknown function DUF1195	AT4G36660	blue
BnaA01g00990D	CDX75603	GSBRNA2T00121513001	Zinc finger, LIM-type	AT4G36860	blue
BnaA01g00930D	CDX75609	GSBRNA2T00121519001	Thioredoxin	AT4G37200	blue
BnaA01g00860D	CDX75616	GSBRNA2T00121528001	Ribosomal protein L35, conserved site	AT4G37090	blue
BnaA01g00760D	CDX75626	GSBRNA2T00121542001	Remorin, C-terminal	AT4G36970	blue
BnaA01g00430D	CDX75659	GSBRNA2T00121584001	Cyclin, C-terminal domain	AT4G37490	blue
BnaA01g00380D	CDX75664	GSBRNA2T00121590001	Acetamidase/Formamidase	AT4G37560	blue
BnaA01g00190D	CDX75683	GSBRNA2T00121618001	Chaperone DnaK	AT4G37910	blue
BnaA01g00100D	CDX75692	GSBRNA2T00121629001	Exostosin-like	AT4G38040	blue
BnaA01g00050D	CDX75697	GSBRNA2T00121635001	Helix-turn-helix motif	AT4G40060	blue
BnaC03g37880D	CDX75705	GSBRNA2T00123613001	WD40 repeat	AT3G13340	blue
BnaC03g38230D	CDX75740	GSBRNA2T00123662001	Biotin/lipoyl attachment	AT3G13930	blue
BnaC03g39020D	CDX75819	GSBRNA2T00123777001			blue
BnaA04g03340D	CDX76070	GSBRNA2T00126314001	Metal-dependent hydrolase, composite domain superfamily	AT3G55850	blue
BnaA04g03380D	CDX76074	GSBRNA2T00126318001	Ribosomal protein L35A	AT3G55750	blue
BnaA04g03520D	CDX76088	GSBRNA2T00126349001			blue
BnaA04g04090D	CDX76145	GSBRNA2T00126435001	Phosphoribosyltransferase domain	AT3G54470	blue
BnaA04g04160D	CDX76152	GSBRNA2T00126445001	Transcription factor, MADS-box	AT3G54340	blue
BnaC08g32070D	CDX76621	GSBRNA2T00127083001	DnaJ domain	AT3G62190	blue
BnaC08g32520D	CDX76666	GSBRNA2T00127141001	LSM domain, eukaryotic/archaea-type	AT3G62840	blue
BnaC08g32540D	CDX76668	GSBRNA2T00127144001	Ribosomal protein L7A/L8		blue
BnaC08g33620D	CDX76776	GSBRNA2T00127271001	Phytocyanin domain	AT2G25060	blue
BnaC08g34240D	CDX76838	GSBRNA2T00127345001	F-box domain	AT3G58930	blue
BnaC08g34270D	CDX76841	GSBRNA2T00127348001	Ribosomal protein L35, non-mitochondrial	AT2G24090	blue
BnaC08g34300D	CDX76844	GSBRNA2T00127351001	Nucleoid-associated protein YbaB/EbfC family	AT2G24020	blue
BnaC08g34610D	CDX76875	GSBRNA2T00127389001	Late embryogenesis abundant protein, LEA-18	AT2G23120	blue
BnaC08g34830D	CDX76897	GSBRNA2T00127416001			blue
BnaC08g35100D	CDX76924	GSBRNA2T00127454001	Glutathione S-transferase, C-terminal domain superfamily		blue
BnaC04g38900D	CDX77095	GSBRNA2T00127684001			blue
BnaC04g39230D	CDX77128	GSBRNA2T00127732001	S-adenosyl-L-methionine-dependent methyltransferase	AT2G27590	blue
BnaC04g39830D	CDX77188	GSBRNA2T00127829001	AAA+ ATPase domain	AT2G28560	blue
BnaC04g39940D	CDX77199	GSBRNA2T00127853001	Histone H2B	AT2G28720	blue
BnaC04g39990D	CDX77204	GSBRNA2T00127863001	Histone H4		blue
BnaC08g03540D	CDX77309	GSBRNA2T00128050001	Protein kinase domain	AT1G48480	blue
BnaA07g05190D	CDX77381	GSBRNA2T00128207001	Myb-like domain	AT3G24860	blue
BnaA07g05200D	CDX77382	GSBRNA2T00128208001	CRAL-TRIO lipid binding domain	AT3G24840	blue
BnaA07g05220D	CDX77384	GSBRNA2T00128210001	BSD domain	AT3G24820	blue
BnaA07g05230D	CDX77385	GSBRNA2T00128211001	Zinc finger, ZZ-type	AT3G24800	blue
BnaA07g06880D	CDX77550	GSBRNA2T00128447001	Ubiquitin domain		blue
BnaA07g06940D	CDX77556	GSBRNA2T00128455001	Histidine triad (HIT) protein	AT1G31160	blue
BnaA07g07100D	CDX77572	GSBRNA2T00128481001			blue
BnaA07g07220D	CDX77584	GSBRNA2T00128504001	Ribosome-binding ATPase YchF/Obg-like ATPase 1	AT1G30580	blue
BnaA07g07430D	CDX77605	GSBRNA2T00128527001			blue
BnaC07g19060D	CDX77652	GSBRNA2T00128596001			blue
BnaC07g19520D	CDX77698	GSBRNA2T00128677001			blue
BnaC03g53260D	CDX77893	GSBRNA2T00129107001	Phosphatidylinositol 3-/4-kinase, catalytic domain		blue
BnaA09g32150D	CDX78020	GSBRNA2T00129295001			blue
BnaA03g01990D	CDX78287	GSBRNA2T00129634001	C2 domain	AT5G07300	blue
BnaA03g02410D	CDX78329	GSBRNA2T00129686001	Peptidase S10, serine carboxypeptidase	AT5G08260	blue
BnaA03g02420D	CDX78330	GSBRNA2T00129687001	Porphobilinogen deaminase	AT5G08280	blue
BnaA03g02450D	CDX78333	GSBRNA2T00129690001	CoA-binding	AT5G08300	blue
BnaA03g02570D	CDX78345	GSBRNA2T00129709001	EF-hand domain	AT5G08580	blue
BnaA03g02670D	CDX78355	GSBRNA2T00129720001	Gamma-secretase aspartyl protease complex, presenilin enhancer-2 subunit	AT5G09310	blue
BnaA03g02760D	CDX78364	GSBRNA2T00129733001	Short-chain dehydrogenase/reductase SDR	AT5G10050	blue
BnaA03g02830D	CDX78371	GSBRNA2T00129742001	Beta-hydroxyacyl-(acyl-carrier-protein) dehydratase FabZ	AT5G10160	blue
BnaA03g02870D	CDX78375	GSBRNA2T00129747001	Ribosomal protein S6e	AT4G31700	blue
BnaA03g03010D	CDX78389	GSBRNA2T00129765001	Peptidase M3A/M3B catalytic domain	AT5G10540	blue
BnaA03g03080D	CDX78396	GSBRNA2T00129772001	Centromere protein O	AT5G10710	blue
BnaA03g03120D	CDX78400	GSBRNA2T00129778001	TMEM85/ER membrane protein complex subunit 4	AT5G10780	blue
BnaA03g03180D	CDX78406	GSBRNA2T00129787001	Histone H3/CENP-A		blue
BnaA03g03240D	CDX78412	GSBRNA2T00129796001	Helicase, C-terminal	AT5G11170	blue
BnaA03g03360D	CDX78424	GSBRNA2T00129810001	GTP binding domain	AT5G11480	blue
BnaA03g03540D	CDX78442	GSBRNA2T00129829001	Ribosomal protein L19	AT4G11630	blue
BnaA03g03570D	CDX78445	GSBRNA2T00129832001		AT5G11810	blue
BnaA03g03610D	CDX78449	GSBRNA2T00129836001	FCP1 homology domain	AT5G11860	blue
BnaA03g03620D	CDX78450	GSBRNA2T00129838001	Ornithine/DAP/Arg decarboxylase	AT5G11880	blue
BnaA03g03750D	CDX78463	GSBRNA2T00129852001	Carbon-nitrogen hydrolase	AT5G12040	blue
BnaA03g03860D	CDX78474	GSBRNA2T00129867001		AT5G12230	blue
BnaA03g04050D	CDX78493	GSBRNA2T00129891001	SANT/Myb domain	AT5G12870	blue
BnaA03g05000D	CDX78588	GSBRNA2T00129999001	Proteasome assembly chaperone 3	AT5G14710	blue
BnaA03g05220D	CDX78610	GSBRNA2T00130024001			blue
BnaA03g05420D	CDX78630	GSBRNA2T00130047001	Ubiquitin domain	AT5G15460	blue
BnaA03g06290D	CDX78717	GSBRNA2T00130145001	VHS domain	AT5G16880	blue
BnaA01g08890D	CDX78822	GSBRNA2T00131294001	SANT/Myb domain	AT4G18020	blue
BnaA01g09120D	CDX78845	GSBRNA2T00131320001	LSM domain, eukaryotic/archaea-type	AT4G18372	blue
BnaA01g09390D	CDX78872	GSBRNA2T00131349001	Nucleic acid-binding, OB-fold	AT3G52630	blue
BnaA01g10380D	CDX78971	GSBRNA2T00131480001	L27 domain	AT4G20040	blue
BnaA01g10550D	CDX78988	GSBRNA2T00131508001	Translation elongation factor EFTu/EF1A, C-terminal	AT4G20360	blue
BnaA01g11210D	CDX79054	GSBRNA2T00131585001	Protein of unknown function DUF1218	AT4G21310	blue
BnaA01g11360D	CDX79069	GSBRNA2T00131603001	WD40 repeat	AT4G21520	blue
BnaA01g11420D	CDX79075	GSBRNA2T00131610001	IQ motif, EF-hand binding site	AT5G62390	blue
BnaA01g11430D	CDX79076	GSBRNA2T00131611001	GroES-like superfamily	AT4G21580	blue
BnaA01g11440D	CDX79077	GSBRNA2T00131612001		AT4G21580	blue
BnaA01g11490D	CDX79082	GSBRNA2T00131617001	PSP, proline-rich	AT4G21660	blue
BnaA01g11620D	CDX79095	GSBRNA2T00131638001	Domain of unknown function DUF1084	AT4G21790	blue
BnaA01g11630D	CDX79096	GSBRNA2T00131639001	GPN-loop GTPase	AT4G21800	blue
BnaA01g11830D	CDX79116	GSBRNA2T00131662001	Autophagy protein Atg8 ubiquitin-like	AT4G04620	blue
BnaA01g11870D	CDX79120	GSBRNA2T00131667001	Multicopper oxidase, type 1	AT4G22010	blue
BnaA01g12040D	CDX79137	GSBRNA2T00131689001	NIF system FeS cluster assembly, NifU, N-terminal	AT4G22220	blue
BnaA01g12100D	CDX79143	GSBRNA2T00131695001	Uncharacterized membrane protein At1g16860-like	AT4G22290	blue
BnaA01g12190D	CDX79152	GSBRNA2T00131708001	H/ACA ribonucleoprotein complex, subunit Nhp2, eukaryote	AT4G22380	blue
BnaA01g12200D	CDX79153	GSBRNA2T00131709001	Integral membrane protein EMC3/TMCO1-like		blue
BnaC06g20990D	CDX79204	GSBRNA2T00131792001			blue
BnaC06g20460D	CDX79257	GSBRNA2T00131886001	Chlorophyll A-B binding protein	AT3G22840	blue
BnaC06g19880D	CDX79315	GSBRNA2T00131987001		AT1G79390	blue
BnaC06g19720D	CDX79331	GSBRNA2T00132009001	Na+/H+ exchanger	AT1G79610	blue
BnaC06g18860D	CDX79417	GSBRNA2T00132138001			blue
BnaC03g18080D	CDX79472	GSBRNA2T00132213001	Armadillo-like helical	AT2G32730	blue
BnaC03g18090D	CDX79473	GSBRNA2T00132214001	Exostosin-like	AT2G32750	blue
BnaC03g19740D	CDX79638	GSBRNA2T00132422001		AT2G35900	blue
BnaC03g19780D	CDX79642	GSBRNA2T00132427001	Helicase, C-terminal		blue
BnaC03g19950D	CDX79659	GSBRNA2T00132453001	Ribosomal protein S11	AT2G36160	blue
BnaC03g19960D	CDX79660	GSBRNA2T00132454001	Ubiquitin domain	AT2G36170	blue
BnaC03g20410D	CDX79705	GSBRNA2T00132515001	Matrin/U1-C-like, C2H2-type zinc finger	AT2G36930	blue
BnaC03g20760D	CDX79740	GSBRNA2T00132561001	Histone H4		blue
BnaA05g03570D	CDX79799	GSBRNA2T00132629001	Formin, FH2 domain	AT2G43800	blue
BnaA05g02560D	CDX79900	GSBRNA2T00132753001	S-adenosyl-L-methionine-dependent methyltransferase	AT2G41950	blue
BnaA05g02290D	CDX79927	GSBRNA2T00132783001	Transcription factor TFIIB	AT2G41630	blue
BnaA05g00680D	CDX80088	GSBRNA2T00132983001	FBD domain		blue
BnaA05g00670D	CDX80089	GSBRNA2T00132984001	F-box domain		blue
BnaA05g00380D	CDX80118	GSBRNA2T00133023001	RNA recognition motif domain	AT2G47580	blue
BnaA05g00290D	CDX80127	GSBRNA2T00133033001	Zinc finger, RING-type	AT2G47700	blue
BnaA05g00230D	CDX80133	GSBRNA2T00133040001	Glycosyltransferase, ALG3	AT2G47760	blue
BnaA05g00120D	CDX80144	GSBRNA2T00133052001	Trafficking protein particle complex subunit 13	AT2G47960	blue
BnaA05g00100D	CDX80146	GSBRNA2T00133055001		AT2G48070	blue
BnaC09g35280D	CDX80214	GSBRNA2T00133162001	Histone H2B	AT3G45980	blue
BnaC09g35230D	CDX80219	GSBRNA2T00133168001	Histone H2A	AT5G59870	blue
BnaC09g33940D	CDX80348	GSBRNA2T00133400001	Selenoprotein, Rdx-type	AT5G58640	blue
BnaC07g30840D	CDX80360	GSBRNA2T00133422001	CHCH	AT5G23395	blue
BnaC03g02710D	CDX81017	GSBRNA2T00134450001	RNA recognition motif domain		blue
BnaC03g02720D	CDX81018	GSBRNA2T00134451001	RNA recognition motif domain		blue
BnaC03g03130D	CDX81059	GSBRNA2T00134498001			blue
BnaC03g03400D	CDX81086	GSBRNA2T00134532001	H/ACA ribonucleoprotein complex, subunit Nhp2, eukaryote		blue
BnaC03g03450D	CDX81091	GSBRNA2T00134537001	Dim1 family	AT5G08290	blue
BnaC03g03920D	CDX81138	GSBRNA2T00134590001	Ribosomal protein L17	AT5G09770	blue
BnaC03g03940D	CDX81140	GSBRNA2T00134592001	Actin family	AT5G09810	blue
BnaC09g05970D	CDX81186	GSBRNA2T00134647001	Tetrapyrrole biosynthesis, glutamate-1-semialdehyde aminotransferase	AT5G63570	blue
BnaC09g06120D	CDX81201	GSBRNA2T00134664001	Regulator of chromosome condensation, RCC1	AT5G63860	blue
BnaC09g06150D	CDX81204	GSBRNA2T00134667001	Histidinol dehydrogenase, conserved site	AT5G63890	blue
BnaC09g06220D	CDX81211	GSBRNA2T00134677001	Hyccin	AT5G64090	blue
BnaC09g06350D	CDX81224	GSBRNA2T00134691001	Cysteine alpha-hairpin motif superfamily	AT5G64400	blue
BnaC09g06410D	CDX81230	GSBRNA2T00134704001	GDP-fucose protein O-fucosyltransferase	AT5G64600	blue
BnaC09g06510D	CDX81240	GSBRNA2T00134723001	Ribosomal protein L15, bacterial-type	AT5G64670	blue
BnaC09g06600D	CDX81249	GSBRNA2T00134740001	Zinc finger, RING-type	AT5G64740	blue
BnaC09g06630D	CDX81252	GSBRNA2T00134745001			blue
BnaC09g06820D	CDX81271	GSBRNA2T00134779001		AT5G65207	blue
BnaC09g06910D	CDX81280	GSBRNA2T00134796001	Histone H3/CENP-A	AT5G65350	blue
BnaC09g06980D	CDX81287	GSBRNA2T00134806001	14-3-3 protein	AT5G65430	blue
BnaC09g07150D	CDX81304	GSBRNA2T00134831001	Protein of unknown function DUF4228, plant	AT5G67620	blue
BnaC09g07160D	CDX81305	GSBRNA2T00134832001	NADH dehydrogenase ubiquinone Fe-S protein 4, mitochondrial		blue
BnaC09g07180D	CDX81307	GSBRNA2T00134834001	Small GTP-binding protein domain	AT5G67560	blue
BnaC09g07230D	CDX81312	GSBRNA2T00134839001	Porin, eukaryotic type	AT5G67500	blue
BnaC09g07350D	CDX81324	GSBRNA2T00134860001	WD40 repeat	AT5G67320	blue
BnaC09g07360D	CDX81325	GSBRNA2T00134861001	Calponin homology domain	AT5G67270	blue
BnaC09g07510D	CDX81340	GSBRNA2T00134884001	Rapid ALkalinization Factor	AT5G67070	blue
BnaC09g07620D	CDX81351	GSBRNA2T00134903001	Autophagy-related protein 101	AT5G66930	blue
BnaC09g07800D	CDX81369	GSBRNA2T00134930001	Fumarate reductase/succinate dehydrogenase, FAD-binding site	AT5G66760	blue
BnaC09g07820D	CDX81371	GSBRNA2T00134932001	RNA recognition motif domain	AT3G50670	blue
BnaC09g07840D	CDX81373	GSBRNA2T00134934001	Protein kinase domain	AT5G66710	blue
BnaC09g07890D	CDX81378	GSBRNA2T00134949001	Dolichyl-diphosphooligosaccharide--protein glycosyltransferase 48kDa subunit	AT5G66680	blue
BnaC09g08170D	CDX81406	GSBRNA2T00134988001		AT5G66230	blue
BnaC09g08230D	CDX81412	GSBRNA2T00134994001	Checkpoint protein Rad17/Rad24	AT5G66130	blue
BnaC09g08270D	CDX81416	GSBRNA2T00134998001	Oxoglutarate/iron-dependent dioxygenase	AT5G66060	blue
BnaC09g08330D	CDX81422	GSBRNA2T00135004001	GRIP domain	AT5G66030	blue
BnaC09g08440D	CDX81433	GSBRNA2T00135016001		AT2G11910	blue
BnaC09g08630D	CDX81452	GSBRNA2T00135037001	Methylmalonate-semialdehyde dehydrogenase	AT2G14170	blue
BnaC09g08670D	CDX81456	GSBRNA2T00135041001	Palmitoyltransferase, DHHC domain	AT2G14255	blue
BnaC09g08700D	CDX81459	GSBRNA2T00135047001	EGF-like calcium-binding domain	AT2G14720	blue
BnaC02g18240D	CDX81520	GSBRNA2T00135168001	Proteolipid membrane potential modulator	AT4G30660	blue
BnaC08g39660D	CDX81635	GSBRNA2T00136548001	Ubiquitin-conjugating enzyme E2	AT1G14400	blue
BnaC08g39620D	CDX81639	GSBRNA2T00136552001			blue
BnaC08g39560D	CDX81645	GSBRNA2T00136558001	Zinc finger, PHD-type	AT1G14510	blue
BnaC08g39070D	CDX81694	GSBRNA2T00136617001	Uncharacterised conserved protein UCP031088, alpha/beta hydrolase, At1g15070	AT1G15060	blue
BnaC08g38500D	CDX81751	GSBRNA2T00136684001		AT1G16170	blue
BnaC08g37490D	CDX81852	GSBRNA2T00136798001	Nascent polypeptide-associated complex NAC domain	AT1G17880	blue
BnaC08g37200D	CDX81881	GSBRNA2T00136831001			blue
BnaC08g36190D	CDX81982	GSBRNA2T00136957001	Formiminotransferase, N-terminal subdomain	AT2G20830	blue
BnaC08g36170D	CDX81984	GSBRNA2T00136959001	Lipoyl synthase	AT2G20860	blue
BnaC08g36000D	CDX82001	GSBRNA2T00136979001	Translocon-associated protein (TRAP), alpha subunit	AT2G21160	blue
BnaC08g35880D	CDX82013	GSBRNA2T00136993001	Ubiquitin fusion degradation protein Ufd1-like	AT2G21270	blue
BnaC08g35860D	CDX82015	GSBRNA2T00136995001	30S ribosomal protein	AT2G21290	blue
BnaC08g35600D	CDX82041	GSBRNA2T00137025001	Forkhead-associated (FHA) domain	AT2G21530	blue
BnaC08g35560D	CDX82045	GSBRNA2T00137030001	Ribosomal protein S25	AT4G39200	blue
BnaC02g22110D	CDX82079	GSBRNA2T00137103001	Proton pump-interactor		blue
BnaC02g21360D	CDX82154	GSBRNA2T00137211001	Initiation factor 2B-related	AT1G72340	blue
BnaC02g20990D	CDX82191	GSBRNA2T00137273001	P-loop containing nucleoside triphosphate hydrolase	AT1G72040	blue
BnaC02g20980D	CDX82192	GSBRNA2T00137274001		AT1G72020	blue
BnaA03g36020D	CDX82219	GSBRNA2T00137314001	NAD kinase	AT3G21070	blue
BnaA03g36010D	CDX82220	GSBRNA2T00137315001	Photosystem II 5kDa protein, chloroplastic	AT3G21055	blue
BnaA01g20840D	CDX83084	GSBRNA2T00138584001	Protein kinase-like domain superfamily	AT5G19010	blue
BnaA03g22260D	CDX83280	GSBRNA2T00138831001	Chaperonin Cpn60	AT2G28000	blue
BnaA03g22020D	CDX83304	GSBRNA2T00138860001	Cyclin-dependent protein kinase inhibitor SMR	AT2G28870	blue
BnaA03g20900D	CDX83416	GSBRNA2T00138990001	RNA-binding, CRM domain	AT1G23400	blue
BnaA03g20350D	CDX83471	GSBRNA2T00139049001	Signal recognition particle, SRP14 subunit	AT2G43640	blue
BnaA03g19910D	CDX83515	GSBRNA2T00139111001	Protein kinase domain	AT2G42880	blue
BnaC08g16960D	CDX83949	GSBRNA2T00139729001	RNA recognition motif domain	AT1G79100	blue
BnaC08g16830D	CDX83962	GSBRNA2T00139744001	Armadillo-type fold	AT1G15940	blue
BnaC08g07670D	CDX84090	GSBRNA2T00140039001			blue
BnaC04g09020D	CDX84140	GSBRNA2T00141153001	Alpha/beta hydrolase fold-1	AT2G36290	blue
BnaC04g09170D	CDX84155	GSBRNA2T00141174001	Cyclophilin-type peptidyl-prolyl cis-trans isomerase domain	AT2G36130	blue
BnaC04g09910D	CDX84229	GSBRNA2T00141286001			blue
BnaC03g51230D	CDX84377	GSBRNA2T00141538001	Glutaredoxin	AT5G63030	blue
BnaC03g49930D	CDX84507	GSBRNA2T00141735001			blue
BnaA03g16790D	CDX84551	GSBRNA2T00141801001	F-box domain		blue
BnaA03g16540D	CDX84576	GSBRNA2T00141832001	Ubiquitin domain	AT2G36170	blue
BnaA03g16530D	CDX84577	GSBRNA2T00141833001	Ribosomal protein S11	AT2G36160	blue
BnaA03g15970D	CDX84633	GSBRNA2T00141904001			blue
BnaA03g14860D	CDX84744	GSBRNA2T00142031001	Cytidyltransferase-like domain	AT2G32260	blue
BnaA03g14320D	CDX84798	GSBRNA2T00142095001	LexA/Signal peptidase-like superfamily	AT2G31140	blue
BnaA03g14160D	CDX84814	GSBRNA2T00142118001			blue
BnaA03g14150D	CDX84815	GSBRNA2T00142119001	Glutathione S-transferase, N-terminal	AT2G30870	blue
BnaA03g14110D	CDX84819	GSBRNA2T00142128001	Protein kinase domain	AT2G30740	blue
BnaA03g14070D	CDX84823	GSBRNA2T00142135001	Linker histone H1/H5, domain H15	AT2G30620	blue
BnaA03g13500D	CDX84880	GSBRNA2T00142203001	Taxilin family	AT5G50840	blue
BnaA03g13480D	CDX84882	GSBRNA2T00142205001	Protein kinase domain	AT5G50860	blue
BnaC07g07880D	CDX85118	GSBRNA2T00142613001			blue
BnaC07g25210D	CDX85210	GSBRNA2T00142838001			blue
BnaC07g26170D	CDX85306	GSBRNA2T00142970001		AT3G32930	blue
BnaA02g03760D	CDX85437	GSBRNA2T00143128001	Ribosomal protein L6, chloroplast	AT5G17870	blue
BnaA02g03350D	CDX85478	GSBRNA2T00143177001	Sugar/inositol transporter	AT5G17010	blue
BnaA02g02000D	CDX85613	GSBRNA2T00143339001		AT5G14105	blue
BnaC03g55640D	CDX86049	GSBRNA2T00144009001	Histone H2B		blue
BnaC03g56450D	CDX86130	GSBRNA2T00144181001	RNA recognition motif domain	AT3G47120	blue
BnaA06g28630D	CDX86146	GSBRNA2T00144204001	Histone H2A	AT5G27670	blue
BnaA06g28690D	CDX86152	GSBRNA2T00144210001	Small GTPase	AT5G27540	blue
BnaA06g29460D	CDX86229	GSBRNA2T00144324001	ER membrane protein complex subunit 6	AT5G49540	blue
BnaA06g29490D	CDX86232	GSBRNA2T00144328001	Prefoldin alpha-like	AT5G49510	blue
BnaA06g29710D	CDX86254	GSBRNA2T00144359001		AT5G49100	blue
BnaA06g29980D	CDX86281	GSBRNA2T00144393001	Ribosomal protein L13, eukaryotic/archaeal	AT5G48760	blue
BnaA06g30010D	CDX86284	GSBRNA2T00144396001	Protein XRI1	AT5G48720	blue
BnaA06g30030D	CDX86286	GSBRNA2T00144398001	Sterile alpha motif domain	AT5G48680	blue
BnaA06g30200D	CDX86303	GSBRNA2T00144421001	Glyoxalase/Bleomycin resistance protein/Dihydroxybiphenyl dioxygenase	AT5G48480	blue
BnaA06g30990D	CDX86382	GSBRNA2T00144509001	Chorismate mutase, AroQ class, eukaryotic type	AT3G29200	blue
BnaC08g00720D	CDX86631	GSBRNA2T00145290001	Ribosomal protein L14P	AT1G04480	blue
BnaA09g21250D	CDX86735	GSBRNA2T00145441001	NUDIX hydrolase domain	AT4G11980	blue
BnaA09g22130D	CDX86823	GSBRNA2T00145569001	Primosome PriB/single-strand DNA-binding	AT4G11060	blue
BnaA09g22160D	CDX86826	GSBRNA2T00145572001	Nucleoside diphosphate kinase	AT4G11010	blue
BnaA09g22530D	CDX86863	GSBRNA2T00145625001	Ribosomal protein L6	AT4G10450	blue
BnaA09g22630D	CDX86873	GSBRNA2T00145643001	RNA recognition motif domain	AT4G10110	blue
BnaA09g22650D	CDX86875	GSBRNA2T00145645001	Sulfur carrier ThiS/MoaD-like	AT4G10100	blue
BnaA09g22670D	CDX86877	GSBRNA2T00145648001	Protein kinase domain	AT2G07180	blue
BnaA09g22800D	CDX86890	GSBRNA2T00145667001	Uncharacterised conserved protein UCP009193	AT4G09830	blue
BnaC03g51830D	CDX86913	GSBRNA2T00145713001	Protein kinase domain	AT5G62230	blue
BnaC09g03660D	CDX87051	GSBRNA2T00145938001	Carbohydrate binding module family 20	AT5G26570	blue
BnaC09g04070D	CDX87092	GSBRNA2T00145991001	Chloroplast protein import component Tic20	AT2G47840	blue
BnaC09g04080D	CDX87093	GSBRNA2T00145992001		AT5G25265	blue
BnaC09g04130D	CDX87098	GSBRNA2T00145999001	WD40 repeat	AT5G25150	blue
BnaC09g04160D	CDX87101	GSBRNA2T00146002001	Phytocyanin domain	AT5G25090	blue
BnaC09g04180D	CDX87103	GSBRNA2T00146004001	SWAP/Surp	AT5G25060	blue
BnaC09g04440D	CDX87129	GSBRNA2T00146034001	6-phosphogluconolactonase, DevB-type	AT5G24400	blue
BnaC09g04670D	CDX87152	GSBRNA2T00146071001	Ribosomal protein L13e	AT5G23900	blue
BnaC09g04730D	CDX87158	GSBRNA2T00146079001	Ribosomal protein S17/S11	AT5G23740	blue
BnaC09g04780D	CDX87163	GSBRNA2T00146085001	P-type ATPase, transmembrane domain superfamily	AT5G23610	blue
BnaC09g04800D	CDX87165	GSBRNA2T00146087001	Cleft lip and palate transmembrane 1	AT5G23575	blue
BnaC09g04820D	CDX87167	GSBRNA2T00146089001	JAB1/MPN/MOV34 metalloenzyme domain	AT5G23540	blue
BnaC09g04900D	CDX87175	GSBRNA2T00146101001	GRAM domain	AT5G23370	blue
BnaC09g05100D	CDX87195	GSBRNA2T00146121001	RNA recognition motif domain	AT5G60980	blue
BnaC09g05170D	CDX87202	GSBRNA2T00146129001	Leo1-like protein		blue
BnaC09g05180D	CDX87203	GSBRNA2T00146130001	Ribosomal protein S19e	AT5G61170	blue
BnaC09g05220D	CDX87207	GSBRNA2T00146139001	Apoptosis-antagonizing transcription factor, C-terminal	AT5G61330	blue
BnaC09g05250D	CDX87210	GSBRNA2T00146143001	Signal transduction response regulator, receiver domain	AT5G61380	blue
BnaC09g05260D	CDX87211	GSBRNA2T00146144001	Ribonuclease H-like superfamily	AT5G61390	blue
BnaC09g05340D	CDX87219	GSBRNA2T00146153001	Rho GTPase-activating protein domain	AT5G61530	blue
BnaC09g05910D	CDX87276	GSBRNA2T00146233001	Glutaredoxin		blue
BnaA07g33800D	CDX87493	GSBRNA2T00146481001	Ribosomal protein L30e	AT1G77940	blue
BnaA07g33740D	CDX87499	GSBRNA2T00146488001			blue
BnaC02g31760D	CDX87773	GSBRNA2T00146853001	Peptidase S26B		blue
BnaC06g09720D	CDX87910	GSBRNA2T00147163001	Phospholipase/carboxylesterase/thioesterase	AT1G52440	blue
BnaA06g26020D	CDX88011	GSBRNA2T00147416001	Prefoldin alpha-like	AT5G23290	blue
BnaA06g26060D	CDX88015	GSBRNA2T00147420001	GRAM domain	AT5G23370	blue
BnaA06g26150D	CDX88024	GSBRNA2T00147431001	Leucine-rich repeat	AT5G23400	blue
BnaA06g26250D	CDX88034	GSBRNA2T00147444001	Ribosomal protein L24	AT5G23535	blue
BnaA06g26260D	CDX88035	GSBRNA2T00147445001	JAB1/MPN/MOV34 metalloenzyme domain	AT5G23540	blue
BnaA06g26400D	CDX88049	GSBRNA2T00147461001	Heavy metal-associated domain superfamily	AT5G23760	blue
BnaA06g26410D	CDX88050	GSBRNA2T00147463001	Glycosyl transferase CAP10 domain	AT5G23850	blue
BnaA06g26550D	CDX88064	GSBRNA2T00147480001	CobQ/CobB/MinD/ParA nucleotide binding domain	AT5G24020	blue
BnaA06g26920D	CDX88101	GSBRNA2T00147530001	6-phosphogluconolactonase, DevB-type	AT5G24400	blue
BnaA06g26970D	CDX88106	GSBRNA2T00147539001	NUDIX hydrolase-like domain superfamily	AT5G24460	blue
BnaA06g27020D	CDX88111	GSBRNA2T00147545001		AT5G24570	blue
BnaA06g27130D	CDX88122	GSBRNA2T00147558001	Sterile alpha motif domain	AT5G24650	blue
BnaA06g27270D	CDX88136	GSBRNA2T00147576001	tRNA (guanine-N-7) methyltransferase, Trmb type	AT5G24840	blue
BnaA06g28310D	CDX88240	GSBRNA2T00147721001	Nuclear envelope-associated protein, plant	AT5G26770	blue
BnaC06g37920D	CDX88348	GSBRNA2T00147867001	AP2/ERF domain	AT1G77200	blue
BnaC06g39690D	CDX88525	GSBRNA2T00148082001	Nucleoprotein TPR/MLP1	AT1G79280	blue
BnaC06g39780D	CDX88534	GSBRNA2T00148092001		AT1G79390	blue
BnaC06g39860D	CDX88542	GSBRNA2T00148100001	Aldehyde dehydrogenase domain	AT1G79440	blue
BnaC06g39910D	CDX88547	GSBRNA2T00148108001	Phosphoglycerate kinase	AT1G79550	blue
BnaC06g39950D	CDX88551	GSBRNA2T00148113001	Target SNARE coiled-coil homology domain	AT1G79590	blue
BnaC06g39960D	CDX88552	GSBRNA2T00148114001	B3 DNA binding domain	AT3G19184	blue
BnaC06g39970D	CDX88553	GSBRNA2T00148115001	Na+/H+ exchanger	AT1G79610	blue
BnaC06g40100D	CDX88566	GSBRNA2T00148129001	MIF4G-like, type 3	AT1G80930	blue
BnaA03g10360D	CDX88613	GSBRNA2T00148648001	Glycosyl transferase, family 14	AT5G57270	blue
BnaA03g10350D	CDX88614	GSBRNA2T00148649001	Methyltransferase type 11	AT5G57280	blue
BnaA03g09910D	CDX88658	GSBRNA2T00148701001	Activator of Hsp90 ATPase, N-terminal	AT5G58110	blue
BnaA03g09860D	CDX88663	GSBRNA2T00148706001	WD40 repeat	AT5G58230	blue
BnaA03g09800D	CDX88669	GSBRNA2T00148712001	Lactate/malate dehydrogenase, N-terminal	AT5G58330	blue
BnaA03g09560D	CDX88693	GSBRNA2T00148741001	NAD(P)-binding domain	AT5G59290	blue
BnaA03g09540D	CDX88695	GSBRNA2T00148743001	Plant lipid transfer protein/Par allergen	AT5G59310	blue
BnaA03g09520D	CDX88697	GSBRNA2T00148745001		AT5G59350	blue
BnaA03g09220D	CDX88727	GSBRNA2T00148779001	Gibberellin regulated protein	AT5G59845	blue
BnaA03g08500D	CDX88799	GSBRNA2T00148863001	Synaptobrevin	AT5G22360	blue
BnaA03g08490D	CDX88800	GSBRNA2T00148864001		AT5G22340	blue
BnaA03g08250D	CDX88824	GSBRNA2T00148898001	EF-hand domain		blue
BnaA03g08230D	CDX88826	GSBRNA2T00148901001	Leucine-rich repeat	AT3G43740	blue
BnaA03g08200D	CDX88829	GSBRNA2T00148904001	MoaB/Mog domain	AT5G20990	blue
BnaA03g08140D	CDX88835	GSBRNA2T00148910001	Chaperonin TCP-1, conserved site	AT5G20890	blue
BnaA03g07500D	CDX88899	GSBRNA2T00148991001	ATP-dependent (S)-NAD(P)H-hydrate dehydratase	AT5G19150	blue
BnaA04g01630D	CDX89023	GSBRNA2T00149138001	Protein of unknown function DUF4504	AT3G59490	blue
BnaA04g01110D	CDX89075	GSBRNA2T00149204001	Ribosomal protein S15	AT3G60770	blue
BnaA04g00770D	CDX89109	GSBRNA2T00149245001	PPC domain	AT3G61310	blue
BnaA04g00310D	CDX89155	GSBRNA2T00149307001	Mitochondrial import inner membrane translocase subunit TIM22	AT3G62880	blue
BnaA01g15010D	CDX89392	GSBRNA2T00149627001	Casparian strip membrane protein	AT4G25830	blue
BnaA01g14960D	CDX89397	GSBRNA2T00149632001	Plectin/S10, N-terminal	AT4G25740	blue
BnaA01g14790D	CDX89414	GSBRNA2T00149654001	NUDIX hydrolase-like domain superfamily	AT4G25550	blue
BnaA01g14710D	CDX89422	GSBRNA2T00149669001	PPC domain	AT4G25320	blue
BnaC04g36060D	CDX89587	GSBRNA2T00149927001			blue
BnaC04g36070D	CDX89588	GSBRNA2T00149928001	Multicopper oxidase, type 1	AT2G23630	blue
BnaC04g36080D	CDX89589	GSBRNA2T00149930001			blue
BnaC03g46620D	CDX89748	GSBRNA2T00150182001	Basic-leucine zipper domain	AT2G16770	blue
BnaA10g01820D	CDX89900	GSBRNA2T00150381001	LSM domain, eukaryotic/archaea-type	AT1G03330	blue
BnaA08g17480D	CDX90236	GSBRNA2T00150799001	Translation elongation factor EF1B, beta/delta chains, conserved site	AT1G30230	blue
BnaA08g17080D	CDX90276	GSBRNA2T00150849001	Protein translocase complex, SecE/Sec61-gamma subunit	AT4G38490	blue
BnaA08g17070D	CDX90277	GSBRNA2T00150850001	PPM-type phosphatase, divalent cation binding	AT4G38520	blue
BnaA08g16010D	CDX90383	GSBRNA2T00150982001	Cyanobacterial aminoacyl-tRNA synthetase, CAAD domain	AT4G38100	blue
BnaA03g43540D	CDX90427	GSBRNA2T00151034001	SANT/Myb domain		blue
BnaA03g42890D	CDX90492	GSBRNA2T00151109001	ATP-dependent Clp protease proteolytic subunit	AT4G17040	blue
BnaA03g41870D	CDX90594	GSBRNA2T00151231001	UBX domain	AT4G15410	blue
BnaA03g41760D	CDX90605	GSBRNA2T00151244001	RNA recognition motif domain	AT3G52380	blue
BnaA03g41740D	CDX90607	GSBRNA2T00151248001	ATP synthase, F0 complex, subunit D, mitochondrial	AT3G52300	blue
BnaA03g41520D	CDX90629	GSBRNA2T00151273001	High mobility group box domain	AT3G51880	blue
BnaA03g41120D	CDX90669	GSBRNA2T00151324001	Thioredoxin	AT3G51030	blue
BnaA03g24240D	CDX90744	GSBRNA2T00151436001	Cytochrome c, class IA/ IB	AT4G10040	blue
BnaC02g05690D	CDX91028	GSBRNA2T00151792001			blue
BnaC02g05590D	CDX91038	GSBRNA2T00151806001	Metacaspase type I, plant	AT1G02170	blue
BnaC02g04730D	CDX91124	GSBRNA2T00151911001	Transaldolase/Fructose-6-phosphate aldolase	AT5G13420	blue
BnaC04g06950D	CDX91455	GSBRNA2T00152788001	Ribosomal protein L22/L17 superfamily		blue
BnaC04g06890D	CDX91461	GSBRNA2T00152796001	NDRG		blue
BnaC04g06850D	CDX91465	GSBRNA2T00152807001	RNA recognition motif domain	AT1G73490	blue
BnaC04g06760D	CDX91474	GSBRNA2T00152824001	Plant lipid transfer protein/Par allergen	AT2G38540	blue
BnaC04g06660D	CDX91484	GSBRNA2T00152840001	Cytidyltransferase-like domain		blue
BnaC04g06640D	CDX91486	GSBRNA2T00152843001	Cyclophilin-type peptidyl-prolyl cis-trans isomerase domain	AT2G38730	blue
BnaC04g06630D	CDX91487	GSBRNA2T00152844001	Bile acid:sodium symporter/arsenical resistance protein Acr3	AT2G26900	blue
BnaC04g06620D	CDX91488	GSBRNA2T00152845001	CWF11 family	AT2G38770	blue
BnaC04g06610D	CDX91489	GSBRNA2T00152847001	Villin/Gelsolin		blue
BnaC02g16320D	CDX91528	GSBRNA2T00152907001	Nuclease-related domain, NERD	AT1G65020	blue
BnaC02g16240D	CDX91536	GSBRNA2T00152917001	Root UVB sensitive family	AT5G49820	blue
BnaC03g31940D	CDX91892	GSBRNA2T00153518001	UBX domain	AT4G00752	blue
BnaC03g33170D	CDX92015	GSBRNA2T00153671001	Zinc finger, CCCH-type	AT3G02830	blue
BnaC03g33580D	CDX92056	GSBRNA2T00153724001	Chaperonin TCP-1, conserved site	AT3G03960	blue
BnaA05g22510D	CDX92156	GSBRNA2T00153855001	Meiosis regulator and mRNA stability factor 1		blue
BnaA05g22460D	CDX92161	GSBRNA2T00153861001	Calcineurin-like phosphoesterase domain, ApaH type	AT3G17790	blue
BnaC07g39580D	CDX92700	GSBRNA2T00154513001	Clp, N-terminal	AT4G25370	blue
BnaC07g39930D	CDX92735	GSBRNA2T00154555001	HAD hydrolase, subfamily IA	AT4G25840	blue
BnaC07g41730D	CDX92915	GSBRNA2T00154766001	Myc-type, basic helix-loop-helix (bHLH) domain	AT4G29100	blue
BnaA03g36470D	CDX92925	GSBRNA2T00154780001	Peroxisome biogenesis protein 22	AT3G21865	blue
BnaA03g36810D	CDX92959	GSBRNA2T00154830001	Chlorophyll A-B binding protein	AT3G22840	blue
BnaA03g37160D	CDX92994	GSBRNA2T00154880001	SANT/Myb domain	AT3G24120	blue
BnaA03g37540D	CDX93032	GSBRNA2T00154924001	Protein kinase domain	AT3G24660	blue
BnaC04g46060D	CDX93290	GSBRNA2T00155252001	GNAT domain	AT2G39000	blue
BnaA06g06210D	CDX93427	GSBRNA2T00156091001	Myc-type, basic helix-loop-helix (bHLH) domain	AT1G59640	blue
BnaA06g05230D	CDX93525	GSBRNA2T00156196001	Transcription factor CBF/NF-Y/archaeal histone domain		blue
BnaA06g05170D	CDX93531	GSBRNA2T00156203001	Histone H2A	AT1G08880	blue
BnaA06g05150D	CDX93533	GSBRNA2T00156205001	Superoxide dismutase, copper/zinc binding domain	AT1G08830	blue
BnaA06g04670D	CDX93581	GSBRNA2T00156261001	NAD-dependent epimerase/dehydratase	AT1G08200	blue
BnaA06g04180D	CDX93630	GSBRNA2T00156313001	Histone H4		blue
BnaA09g24460D	CDX93846	GSBRNA2T00156639001		AT1G32260	blue
BnaC07g37300D	CDX94096	GSBRNA2T00157004001	SWIB/MDM2 domain	AT4G22360	blue
BnaC07g38280D	CDX94194	GSBRNA2T00157130001			blue
BnaC01g18840D	CDX94300	GSBRNA2T00157394001	Mitochondrial import inner membrane translocase subunit TIM22	AT4G26670	blue
BnaC01g18810D	CDX94303	GSBRNA2T00157398001	WRKY domain	AT4G26640	blue
BnaC01g18550D	CDX94329	GSBRNA2T00157435001	Pex, N-terminal		blue
BnaC09g23440D	CDX94492	GSBRNA2T00157696001	YgfZ/GcvT conserved site	AT4G12130	blue
BnaC09g23120D	CDX94524	GSBRNA2T00157766001	Integral membrane protein EMC3/TMCO1-like	AT4G12590	blue
BnaC09g22980D	CDX94538	GSBRNA2T00157786001	TPX2, C-terminal	AT1G54460	blue
BnaC09g22970D	CDX94539	GSBRNA2T00157788001	Tyrosine specific protein phosphatases domain	AT4G03960	blue
BnaC09g22910D	CDX94545	GSBRNA2T00157795001	UBX domain	AT4G04190	blue
BnaC09g22550D	CDX94581	GSBRNA2T00157861001	Derlin	AT4G04860	blue
BnaC09g22530D	CDX94583	GSBRNA2T00157864001			blue
BnaC07g10680D	CDX94590	GSBRNA2T00157874001	UPF0426 protein	AT1G28150	blue
BnaC07g17900D	CDX94781	GSBRNA2T00158248001	Major facilitator superfamily	AT5G44370	blue
BnaC05g07270D	CDX94944	GSBRNA2T00100427001	YTH domain	AT1G09810	blue
BnaC05g07140D	CDX94957	GSBRNA2T00100441001	Double-stranded RNA-binding domain	AT1G09700	blue
BnaC05g06640D	CDX95007	GSBRNA2T00100520001	PUA domain	AT1G09150	blue
BnaC05g06270D	CDX95044	GSBRNA2T00100564001	Protein CHAPERONE-LIKE PROTEIN OF POR1-like	AT1G08640	blue
BnaC05g06230D	CDX95048	GSBRNA2T00100568001		AT1G08580	blue
BnaC05g05940D	CDX95077	GSBRNA2T00100600001	AAA+ ATPase domain		blue
BnaC05g05930D	CDX95078	GSBRNA2T00100601001			blue
BnaC05g05910D	CDX95080	GSBRNA2T00100603001		AT3G50685	blue
BnaC05g05790D	CDX95092	GSBRNA2T00100625001	DNA ligase, ATP-dependent	AT1G08130	blue
BnaC05g05780D	CDX95093	GSBRNA2T00100626001	Lysine methyltransferase	AT1G08125	blue
BnaC05g05650D	CDX95106	GSBRNA2T00100642001	Transcription factor CBF/NF-Y/archaeal histone domain		blue
BnaC05g05500D	CDX95121	GSBRNA2T00100662001	Histone H4		blue
BnaC09g17260D	CDX95144	GSBRNA2T00100694001	Transport protein particle (TRAPP) component	AT5G54750	blue
BnaC09g17220D	CDX95148	GSBRNA2T00100705001	SCP2 sterol-binding domain	AT5G42890	blue
BnaC09g17190D	CDX95151	GSBRNA2T00100710001	RNA recognition motif domain	AT5G42820	blue
BnaC09g16720D	CDX95198	GSBRNA2T00100787001		AT5G42220	blue
BnaC09g16340D	CDX95236	GSBRNA2T00100851001	Diacylglycerol acyltransferase	AT1G54570	blue
BnaC09g16320D	CDX95238	GSBRNA2T00100854001	Acyl carrier protein (ACP)	AT1G54580	blue
BnaC09g16280D	CDX95242	GSBRNA2T00100866001	Development/cell death domain	AT2G32910	blue
BnaC09g16150D	CDX95255	GSBRNA2T00100885001	Calreticulin/calnexin	AT1G56340	blue
BnaC09g16140D	CDX95256	GSBRNA2T00100887001			blue
BnaC09g15760D	CDX95294	GSBRNA2T00100948001	Ribosomal protein L21e	AT1G57860	blue
BnaC04g28500D	CDX95308	GSBRNA2T00100969001	SLC26A/SulP transporter	AT3G51895	blue
BnaC04g28260D	CDX95332	GSBRNA2T00101001001		AT3G52360	blue
BnaC04g28230D	CDX95335	GSBRNA2T00101007001	TatD family	AT3G52390	blue
BnaC01g34150D	CDX95523	GSBRNA2T00101345001	Tetratricopeptide-like helical domain superfamily		blue
BnaC03g24630D	CDX95582	GSBRNA2T00101443001	Dihydrodipicolinate reductase, N-terminal	AT2G44040	blue
BnaC03g24640D	CDX95583	GSBRNA2T00101444001	Lumazine/riboflavin synthase	AT2G44050	blue
BnaC03g25120D	CDX95631	GSBRNA2T00101511001	Major sperm protein (MSP) domain	AT2G45140	blue
BnaC03g25260D	CDX95645	GSBRNA2T00101527001	Enolpyruvate transferase domain	AT2G45300	blue
BnaC03g25370D	CDX95656	GSBRNA2T00101541001	Transcription factor, TCP	AT2G45680	blue
BnaC03g25730D	CDX95692	GSBRNA2T00101583001			blue
BnaC05g35530D	CDX95802	GSBRNA2T00101743001	B3 DNA binding domain	AT5G25470	blue
BnaA07g26920D	CDX96039	GSBRNA2T00102076001	Protein of unknown function DUF1218	AT1G68220	blue
BnaA07g26010D	CDX96130	GSBRNA2T00102184001	Multi antimicrobial extrusion protein	AT1G64820	blue
BnaA07g26000D	CDX96131	GSBRNA2T00102185001	Protein kinase domain	AT1G66750	blue
BnaA07g25950D	CDX96136	GSBRNA2T00102193001	Methyltransferase domain	AT1G66680	blue
BnaA07g25940D	CDX96137	GSBRNA2T00102194001	ATP-dependent Clp protease proteolytic subunit	AT1G66670	blue
BnaC02g14620D	CDX96189	GSBRNA2T00102260001	Ribosomal protein L9	AT5G53070	blue
BnaA07g29620D	CDX96351	GSBRNA2T00102502001	WD40 repeat	AT1G71840	blue
BnaA07g30320D	CDX96421	GSBRNA2T00102586001	Germin	AT1G72610	blue
BnaA07g30390D	CDX96428	GSBRNA2T00102594001			blue
BnaA07g30950D	CDX96484	GSBRNA2T00102659001	Membrane transport protein	AT1G73590	blue
BnaA08g21280D	CDX96585	GSBRNA2T00102782001		AT1G21590	blue
BnaA08g21880D	CDX96645	GSBRNA2T00102849001	ATPase, F1/V1/A1 complex, alpha/beta subunit, nucleotide-binding domain	AT1G20260	blue
BnaA08g22010D	CDX96658	GSBRNA2T00102867001	Hexapeptide repeat	AT1G19580	blue
BnaA08g22180D	CDX96675	GSBRNA2T00102887001	Tify domain	AT1G19180	blue
BnaA08g22190D	CDX96676	GSBRNA2T00102888001	Glycoside hydrolase, family 28	AT1G19170	blue
BnaA08g22210D	CDX96678	GSBRNA2T00102890001	Ubiquinone biosynthesis protein COQ9	AT1G19140	blue
BnaA08g22390D	CDX96696	GSBRNA2T00102910001	WD40 repeat	AT1G18830	blue
BnaA08g22410D	CDX96698	GSBRNA2T00102912001	Nucleosome assembly protein (NAP)	AT1G18800	blue
BnaA08g22590D	CDX96716	GSBRNA2T00102931001	60S ribosomal protein L6E	AT1G18540	blue
BnaC02g30480D	CDX96910	GSBRNA2T00103798001			blue
BnaC09g46070D	CDX97018	GSBRNA2T00103976001	Protein-tyrosine phosphatase-like, PTPLA	AT5G10480	blue
BnaC09g45590D	CDX97066	GSBRNA2T00104042001	Fumarate lyase family	AT5G10920	blue
BnaC09g45510D	CDX97074	GSBRNA2T00104050001	Protein kinase domain	AT5G11020	blue
BnaC09g44740D	CDX97151	GSBRNA2T00104141001	Ornithine/DAP/Arg decarboxylase	AT5G11880	blue
BnaC09g44720D	CDX97153	GSBRNA2T00104143001	SUI1 domain	AT5G11900	blue
BnaC09g44620D	CDX97163	GSBRNA2T00104157001	Carbon-nitrogen hydrolase	AT5G12040	blue
BnaC08g12990D	CDX97434	GSBRNA2T00104587001		AT4G28310	blue
BnaA05g23920D	CDX97687	GSBRNA2T00104932001	Cytochrome c oxidase, subunit Vb	AT3G15605	blue
BnaC04g41750D	CDX97764	GSBRNA2T00105040001			blue
BnaA06g06660D	CDX97915	GSBRNA2T00105258001	JAB1/MPN/MOV34 metalloenzyme domain	AT1G10840	blue
BnaA06g06930D	CDX97942	GSBRNA2T00105290001	Nucleolar protein 12	AT1G11240	blue
BnaA06g07650D	CDX98014	GSBRNA2T00105377001	Peptidase T1A, proteasome beta-subunit	AT1G13060	blue
BnaA06g07790D	CDX98028	GSBRNA2T00105394001	Glyceraldehyde-3-phosphate dehydrogenase, type I	AT1G12900	blue
BnaA06g07880D	CDX98037	GSBRNA2T00105405001	ATPase, V1 complex, subunit C	AT1G12840	blue
BnaA06g07930D	CDX98042	GSBRNA2T00105412001			blue
BnaA06g08350D	CDX98084	GSBRNA2T00105464001	Ribosomal protein S12/S23		blue
BnaA06g08510D	CDX98100	GSBRNA2T00105484001	Glyceraldehyde 3-phosphate dehydrogenase, NAD(P) binding domain	AT1G13440	blue
BnaC05g39400D	CDX98435	GSBRNA2T00106038001	AP2/ERF domain	AT3G14230	blue
BnaC05g39370D	CDX98438	GSBRNA2T00106043001	Peptidase S8/S53 domain	AT3G14240	blue
BnaC05g39260D	CDX98449	GSBRNA2T00106061001	Peptidase C19, ubiquitin carboxyl-terminal hydrolase		blue
BnaC05g39250D	CDX98450	GSBRNA2T00106062001	Sugar phosphate transporter domain	AT3G14410	blue
BnaC05g39220D	CDX98453	GSBRNA2T00106065001	FMN-dependent dehydrogenase	AT3G14420	blue
BnaC05g39210D	CDX98454	GSBRNA2T00106066001		AT3G14430	blue
BnaC05g39140D	CDX98461	GSBRNA2T00106081001	RNA recognition motif domain	AT3G14450	blue
BnaC05g38950D	CDX98480	GSBRNA2T00106106001	60S ribosomal protein L18a/ L20, eukaryotes	AT3G14600	blue
BnaC05g38930D	CDX98482	GSBRNA2T00106109001			blue
BnaC05g38910D	CDX98484	GSBRNA2T00106113001	Cytochrome P450		blue
BnaC05g38840D	CDX98491	GSBRNA2T00106123001	FLC EXPRESSOR/FLX-like	AT3G14750	blue
BnaC05g38570D	CDX98518	GSBRNA2T00106162001	Glycosyl transferase, family 31	AT3G14960	blue
BnaC05g38530D	CDX98522	GSBRNA2T00106166001	MORF/ORRM1/DAG-like	AT3G15000	blue
BnaC05g38520D	CDX98523	GSBRNA2T00106167001	GroES-like superfamily	AT3G15090	blue
BnaC05g38510D	CDX98524	GSBRNA2T00106168001		AT3G15095	blue
BnaC05g38500D	CDX98525	GSBRNA2T00106169001	Protein of unknown function DUF3082	AT3G15110	blue
BnaC05g38440D	CDX98531	GSBRNA2T00106176001	Armadillo	AT3G15180	blue
BnaC05g38430D	CDX98532	GSBRNA2T00106177001	Ribosomal protein S20	AT3G15190	blue
BnaC05g38390D	CDX98536	GSBRNA2T00106184001	Protein kinase domain	AT3G15220	blue
BnaC05g38330D	CDX98542	GSBRNA2T00106192001	3-hydroxyacyl-CoA dehydrogenase, C-terminal	AT3G15290	blue
BnaC05g38300D	CDX98545	GSBRNA2T00106195001	VQ	AT3G15300	blue
BnaC05g38210D	CDX98554	GSBRNA2T00106211001	Thioredoxin	AT3G15360	blue
BnaC05g38190D	CDX98556	GSBRNA2T00106213001	Choline transporter-like	AT3G15380	blue
BnaA03g44280D	CDX98643	GSBRNA2T00106694001	Glutathione S-transferase, N-terminal	AT4G19880	blue
BnaA03g44530D	CDX98668	GSBRNA2T00106724001	Translation elongation factor EFTu/EF1A, C-terminal	AT4G20360	blue
BnaA03g44540D	CDX98669	GSBRNA2T00106725001	Zinc finger, LSD1-type	AT4G20380	blue
BnaA03g44620D	CDX98677	GSBRNA2T00106735001	Peptidase S8/S53 domain	AT4G20850	blue
BnaA03g45330D	CDX98748	GSBRNA2T00106821001	Bifunctional inhibitor/plant lipid transfer protein/seed storage helical domain	AT4G22490	blue
BnaA03g45340D	CDX98749	GSBRNA2T00106822001			blue
BnaC09g50200D	CDX98815	GSBRNA2T00106913001	Alpha-L-arabinofuranosidase, C-terminal	AT5G26120	blue
BnaC09g48890D	CDX98946	GSBRNA2T00107059001	Thioredoxin	AT5G06690	blue
BnaC09g48270D	CDX99008	GSBRNA2T00107131001			blue
BnaA06g17370D	CDX99046	GSBRNA2T00107178001			blue
BnaA06g17600D	CDX99069	GSBRNA2T00107208001	Thylakoid soluble phosphoprotein TSP9	AT3G47070	blue
BnaC05g34070D	CDX99292	GSBRNA2T00107564001			blue
BnaC01g11940D	CDX99358	GSBRNA2T00107663001	RNA recognition motif domain	AT4G19610	blue
BnaC09g24810D	CDX99511	GSBRNA2T00107899001	Uncharacterised conserved protein UCP009193	AT4G09830	blue
BnaC04g33600D	CDX99603	GSBRNA2T00108104001	NAD-dependent epimerase/dehydratase	AT2G21280	blue
BnaC04g33850D	CDX99628	GSBRNA2T00108135001			blue
BnaC02g36080D	CDX99712	GSBRNA2T00108327001	Glycoside hydrolase, family 27	AT3G26380	blue
BnaC05g22600D	CDX99838	GSBRNA2T00108551001			blue
BnaC09g28080D	CDX99897	GSBRNA2T00108704001	Iron sulphur-containing domain, CDGSH-type	AT5G51720	blue
BnaC09g03320D	CDX99969	GSBRNA2T00109436001	Ribosomal protein L18e	AT5G27850	blue
BnaC09g03290D	CDX99972	GSBRNA2T00109440001	LSM domain, eukaryotic/archaea-type	AT5G27720	blue
BnaC09g03280D	CDX99973	GSBRNA2T00109441001		AT5G27710	blue
BnaC09g03260D	CDX99975	GSBRNA2T00109443001	Histone H2A	AT5G27670	blue
BnaC09g03200D	CDX99981	GSBRNA2T00109449001	Mitochondrial substrate/solute carrier	AT5G27520	blue
BnaC09g03120D	CDX99989	GSBRNA2T00109460001	Glutathione synthase, substrate-binding domain	AT5G27380	blue
BnaC09g02910D	CDY00010	GSBRNA2T00109485001	Ribosomal protein S24e	AT5G28060	blue
BnaC09g02870D	CDY00014	GSBRNA2T00109489001	S1 domain	AT5G30510	blue
BnaC09g02810D	CDY00020	GSBRNA2T00109497001	EF-hand domain	AT5G28900	blue
BnaC09g02790D	CDY00022	GSBRNA2T00109500001	EF-hand domain	AT5G28830	blue
BnaC09g02780D	CDY00023	GSBRNA2T00109501001	Sec-independent protein translocase protein TatA/B/E	AT5G28750	blue
BnaC09g02730D	CDY00028	GSBRNA2T00109507001	Prefoldin alpha-like	AT5G49510	blue
BnaC09g02550D	CDY00046	GSBRNA2T00109533001	Ribosomal protein L13, eukaryotic/archaeal	AT5G48760	blue
BnaC09g02440D	CDY00057	GSBRNA2T00109546001	Protein of unknown function DUF538		blue
BnaC09g02310D	CDY00070	GSBRNA2T00109562001	Ribosomal RNA-processing protein 15	AT5G48240	blue
BnaC09g02280D	CDY00073	GSBRNA2T00109566001	Zinc finger, PHD-type	AT5G48160	blue
BnaC09g01810D	CDY00120	GSBRNA2T00109625001	ATPase, V0 complex, c/d subunit	AT3G28710	blue
BnaC09g01670D	CDY00134	GSBRNA2T00109642001	RNA polymerase, subunit omega/K/RPB6		blue
BnaC09g01420D	CDY00159	GSBRNA2T00109676001	Glucose-6-phosphate dehydrogenase	AT3G27300	blue
BnaC09g01400D	CDY00161	GSBRNA2T00109678001	Prohibitin	AT3G27280	blue
BnaC09g01370D	CDY00164	GSBRNA2T00109681001	Cytochrome c1	AT3G27240	blue
BnaC09g01360D	CDY00165	GSBRNA2T00109682001	Putative S-adenosyl-L-methionine-dependent methyltransferase	AT3G27230	blue
BnaC09g01330D	CDY00168	GSBRNA2T00109685001	Development/cell death domain	AT3G27090	blue
BnaC09g01290D	CDY00172	GSBRNA2T00109689001	Actin family	AT3G27000	blue
BnaC09g01260D	CDY00175	GSBRNA2T00109692001	CID domain	AT3G26990	blue
BnaA06g21760D	CDY00275	GSBRNA2T00109844001	ICln	AT5G62290	blue
BnaA10g07800D	CDY00493	GSBRNA2T00110207001	CHORD domain	AT5G51700	blue
BnaC03g37090D	CDY00725	GSBRNA2T00110577001	Fatty acid desaturase domain	AT3G11170	blue
BnaC03g37520D	CDY00768	GSBRNA2T00110649001	LNK family	AT3G12320	blue
BnaC03g37640D	CDY00780	GSBRNA2T00110667001	ABI family		blue
BnaCnng00480D	CDY00848	GSBRNA2T00110787001			blue
BnaCnng00840D	CDY00884	GSBRNA2T00110851001	Protein of unknown function DUF423	AT2G04900	blue
BnaC05g43020D	CDY00898	GSBRNA2T00110890001	RAB6-interacting golgin	AT3G09980	blue
BnaC05g41590D	CDY01041	GSBRNA2T00111075001	Alkyl hydroperoxide reductase subunit C/ Thiol specific antioxidant	AT3G11630	blue
BnaC05g41330D	CDY01067	GSBRNA2T00111107001	Sterile alpha motif domain	AT3G11890	blue
BnaC05g41040D	CDY01096	GSBRNA2T00111145001	Methylpurine-DNA glycosylase	AT3G12040	blue
BnaC05g41030D	CDY01097	GSBRNA2T00111146001	Activator of Hsp90 ATPase homologue 1-like	AT3G12050	blue
BnaC05g41020D	CDY01098	GSBRNA2T00111147001	Small GTP-binding protein domain	AT3G12080	blue
BnaC05g40970D	CDY01103	GSBRNA2T00111154001	Fatty acid desaturase domain	AT3G12120	blue
BnaC05g40960D	CDY01104	GSBRNA2T00111155001	Zinc finger, CCCH-type	AT3G12130	blue
BnaA04g06850D	CDY01134	GSBRNA2T00111203001	Proteasomal ATPase OB C-terminal domain		blue
BnaC05g24600D	CDY01272	GSBRNA2T00111451001	Biotin/lipoyl attachment	AT1G32470	blue
BnaC05g24540D	CDY01278	GSBRNA2T00111458001	Tetraspanin/Peripherin	AT1G32400	blue
BnaA07g10750D	CDY01302	GSBRNA2T00112242001	Proteasome component (PCI) domain	AT1G02090	blue
BnaA07g10850D	CDY01312	GSBRNA2T00112261001			blue
BnaA07g11170D	CDY01344	GSBRNA2T00112314001	Nascent polypeptide-associated complex NAC domain	AT4G10480	blue
BnaA07g11250D	CDY01352	GSBRNA2T00112326001	Zinc finger, RING-type	AT1G20823	blue
BnaA07g11890D	CDY01416	GSBRNA2T00112412001			blue
BnaC07g35260D	CDY01536	GSBRNA2T00112566001	LSM domain, eukaryotic/archaea-type	AT4G18372	blue
BnaC04g14450D	CDY02056	GSBRNA2T00113411001			blue
BnaA03g40890D	CDY02078	GSBRNA2T00113453001	Cyclin-dependent kinase inhibitor		blue
BnaA03g40640D	CDY02103	GSBRNA2T00113486001	Porin, eukaryotic type	AT3G49920	blue
BnaA03g40630D	CDY02104	GSBRNA2T00113487001	Ribosomal protein L26/L24, eukaryotic/archaeal	AT3G49910	blue
BnaA03g40620D	CDY02105	GSBRNA2T00113488001		AT3G49890	blue
BnaA03g40610D	CDY02106	GSBRNA2T00113492001	Small GTP-binding protein domain	AT3G49870	blue
BnaA03g39990D	CDY02168	GSBRNA2T00113572001	Ribosomal protein S19e	AT5G61170	blue
BnaA09g25690D	CDY02333	GSBRNA2T00113808001	Nucleic acid-binding, OB-fold		blue
BnaC02g08200D	CDY02615	GSBRNA2T00114741001	EF-hand domain	AT5G18580	blue
BnaC02g08150D	CDY02620	GSBRNA2T00114746001		AT5G18540	blue
BnaC02g08130D	CDY02622	GSBRNA2T00114749001	Lung seven transmembrane receptor-like	AT5G18520	blue
BnaC02g08100D	CDY02625	GSBRNA2T00114754001	Glycosyl transferase, family 8	AT5G18480	blue
BnaC02g07940D	CDY02641	GSBRNA2T00114773001	Protein kinase domain	AT5G18190	blue
BnaC07g21440D	CDY03083	GSBRNA2T00115427001	NADH:ubiquinone oxidoreductase, B18 subunit		blue
BnaC06g08170D	CDY03156	GSBRNA2T00115591001			blue
BnaC09g19620D	CDY03194	GSBRNA2T00115679001	START-like domain superfamily	AT5G46790	blue
BnaC09g19560D	CDY03200	GSBRNA2T00115692001	Tetraspanin/Peripherin	AT5G46700	blue
BnaC09g19520D	CDY03204	GSBRNA2T00115706001	Clathrin adaptor, mu subunit	AT5G46630	blue
BnaC09g19490D	CDY03207	GSBRNA2T00115710001	Putative S-adenosyl-L-methionine-dependent methyltransferase		blue
BnaC09g19280D	CDY03228	GSBRNA2T00115742001	Beta-ketoacyl synthase, N-terminal	AT5G46290	blue
BnaC09g19210D	CDY03235	GSBRNA2T00115752001	Cullin, N-terminal	AT5G46210	blue
BnaC09g10920D	CDY03256	GSBRNA2T00115798001	Heat shock chaperonin-binding	AT1G62740	blue
BnaC09g10750D	CDY03273	GSBRNA2T00115830001	Transcription termination factor, mitochondrial/chloroplastic		blue
BnaC09g10580D	CDY03290	GSBRNA2T00115859001	HAD-superfamily phosphatase, subfamily IIIC	AT2G14110	blue
BnaC09g10560D	CDY03292	GSBRNA2T00115863001	Ribosomal protein L13, eukaryotic/archaeal	AT3G24830	blue
BnaC09g10460D	CDY03302	GSBRNA2T00115875001	H/ACA ribonucleoprotein complex, subunit Nop10		blue
BnaC09g10400D	CDY03308	GSBRNA2T00115883001	NAD(P)-binding domain	AT2G20360	blue
BnaC09g10170D	CDY03331	GSBRNA2T00115923001	Hexokinase	AT2G19860	blue
BnaC09g10000D	CDY03348	GSBRNA2T00115964001	Ribosomal protein L28e	AT2G19730	blue
BnaC01g17040D	CDY03378	GSBRNA2T00116012001	Peptide methionine sulphoxide reductase MsrA	AT4G25130	blue
BnaC01g16790D	CDY03403	GSBRNA2T00116048001	Ribosomal protein L7A/L8		blue
BnaC01g16690D	CDY03413	GSBRNA2T00116060001	Argininosuccinate synthase	AT4G24830	blue
BnaC01g16680D	CDY03414	GSBRNA2T00116061001	Proteasome component (PCI) domain	AT4G24820	blue
BnaC01g16660D	CDY03416	GSBRNA2T00116063001	Initiation factor eIF-4 gamma, MA3		blue
BnaA02g15040D	CDY03733	GSBRNA2T00116551001			blue
BnaC07g11130D	CDY03888	GSBRNA2T00117371001			blue
BnaC07g11430D	CDY03918	GSBRNA2T00117412001	Plant specific mitochondrial import receptor subunit TOM20	AT1G27390	blue
BnaC02g36790D	CDY03964	GSBRNA2T00117484001	Pectate lyase	AT3G27400	blue
BnaC02g36840D	CDY03969	GSBRNA2T00117490001	Peptidase T1A, proteasome beta-subunit	AT3G27430	blue
BnaC02g36880D	CDY03973	GSBRNA2T00117496001			blue
BnaC05g25930D	CDY04331	GSBRNA2T00118178001			blue
BnaC05g25980D	CDY04336	GSBRNA2T00118201001			blue
BnaC02g28310D	CDY04417	GSBRNA2T00118428001			blue
BnaA07g12990D	CDY04473	GSBRNA2T00118631001	Proteasome alpha-subunit, N-terminal domain	AT2G27020	blue
BnaA07g13270D	CDY04501	GSBRNA2T00118667001	Ribosomal protein L1, 3-layer alpha/beta-sandwich	AT2G27530	blue
BnaC05g16340D	CDY04596	GSBRNA2T00119151001	Cupredoxin	AT1G21090	blue
BnaC05g17130D	CDY04675	GSBRNA2T00119279001	Acyl-CoA N-acyltransferase	AT1G21770	blue
BnaC05g17810D	CDY04808	GSBRNA2T00119507001			blue
BnaC05g17710D	CDY04818	GSBRNA2T00119524001	DAHP synthetase, class II	AT1G22410	blue
BnaAnng00250D	CDY04843	GSBRNA2T00119557001	DNA/pantothenate metabolism flavoprotein, C-terminal	AT1G12350	blue
BnaAnng00390D	CDY04857	GSBRNA2T00119574001	SANT associated	AT5G02520	blue
BnaAnng01610D	CDY04979	GSBRNA2T00119709001		AT5G06130	blue
BnaAnng01620D	CDY04980	GSBRNA2T00119711001	Phox homologous domain	AT5G06150	blue
BnaAnng01680D	CDY04986	GSBRNA2T00119719001	Ribosomal protein S8e/ribosomal biogenesis NSA2	AT5G06360	blue
BnaC03g28370D	CDY05039	GSBRNA2T00119789001	F-box domain		blue
BnaC03g28390D	CDY05041	GSBRNA2T00119791001	Ribosomal protein L27/L41, mitochondrial	AT5G39800	blue
BnaC03g28400D	CDY05042	GSBRNA2T00119792001	Glycosyl hydrolase, all-beta		blue
BnaC03g28420D	CDY05044	GSBRNA2T00119794001	F-box domain		blue
BnaC03g28430D	CDY05045	GSBRNA2T00119795001	F-box domain		blue
BnaC03g28700D	CDY05072	GSBRNA2T00119833001	Oxidoreductase, N-terminal	AT4G09670	blue
BnaC03g28720D	CDY05074	GSBRNA2T00119835001	Helicase, C-terminal	AT4G09730	blue
BnaC03g28760D	CDY05078	GSBRNA2T00119839001	Ribosomal protein S13	AT1G22780	blue
BnaC03g29000D	CDY05102	GSBRNA2T00119867001	Nascent polypeptide-associated complex NAC domain	AT4G10480	blue
BnaC03g29130D	CDY05115	GSBRNA2T00119890001	Trimeric LpxA-like superfamily		blue
BnaC03g29200D	CDY05122	GSBRNA2T00119901001	Tetratricopeptide-like helical domain superfamily	AT4G10840	blue
BnaC03g29210D	CDY05123	GSBRNA2T00119902001	SWEET sugar transporter	AT1G66770	blue
BnaC03g29230D	CDY05125	GSBRNA2T00119906001	Transcriptional coactivator p15 (PC4)	AT4G10920	blue
BnaC03g29240D	CDY05126	GSBRNA2T00119910001	Zinc finger, RING-type	AT4G10930	blue
BnaC03g29260D	CDY05128	GSBRNA2T00119912001		AT4G10970	blue
BnaC03g29330D	CDY05135	GSBRNA2T00119930001	Reticulon	AT4G11220	blue
BnaC03g29390D	CDY05141	GSBRNA2T00119938001	Proteasome component (PCI) domain	AT4G11420	blue
BnaC05g45110D	CDY05292	GSBRNA2T00120121001	Protein dehydration-induced 19, C-terminal		blue
BnaC02g40520D	CDY05344	GSBRNA2T00120207001	Peptidase S54, rhomboid domain	AT5G25640	blue
BnaA02g32560D	CDY05435	GSBRNA2T00120341001	Transcription factor IIIC subunit 5, HTH domain	AT5G24450	blue
BnaA02g32180D	CDY05473	GSBRNA2T00120392001	WD40 repeat	AT5G25150	blue
BnaA02g32060D	CDY05485	GSBRNA2T00120406001		AT5G25265	blue
BnaA02g31710D	CDY05520	GSBRNA2T00120461001	Glutamyl/glutaminyl-tRNA synthetase	AT5G26710	blue
BnaA02g31470D	CDY05544	GSBRNA2T00120486001	Ferroporti-1	AT5G26820	blue
BnaA02g31420D	CDY05549	GSBRNA2T00120494001	Drought induced 19 protein type, zinc-binding domain	AT5G26990	blue
BnaA02g31390D	CDY05552	GSBRNA2T00120497001	WD40 repeat	AT5G27030	blue
BnaA02g31310D	CDY05560	GSBRNA2T00120505001	Calcineurin-like phosphoesterase domain, ApaH type		blue
BnaA02g31300D	CDY05561	GSBRNA2T00120506001	Ribosomal protein L18	AT5G27820	blue
BnaA02g31290D	CDY05562	GSBRNA2T00120507001	Hypoxia induced protein, domain	AT5G27760	blue
BnaA02g31240D	CDY05567	GSBRNA2T00120513001	Histone H2A	AT5G27670	blue
BnaA02g31230D	CDY05568	GSBRNA2T00120514001	Acyl-CoA-binding protein, ACBP	AT5G27630	blue
BnaA02g31180D	CDY05573	GSBRNA2T00120520001	Aminoacyl-tRNA synthetase, class II (G/ P/ S/T)	AT5G27470	blue
BnaC02g39140D	CDY05623	GSBRNA2T00120591001			blue
BnaC07g00410D	CDY05762	GSBRNA2T00120829001			blue
BnaC07g00290D	CDY05774	GSBRNA2T00120846001	Proteasome/cyclosome repeat	AT2G20580	blue
BnaC07g00180D	CDY05785	GSBRNA2T00120865001	Lumazine-binding protein	AT2G20690	blue
BnaC07g00170D	CDY05786	GSBRNA2T00120866001	Pentatricopeptide repeat		blue
BnaA10g05750D	CDY05845	GSBRNA2T00120978001			blue
BnaC08g21330D	CDY05956	GSBRNA2T00121784001	GTP binding domain	AT3G49725	blue
BnaA09g37400D	CDY06040	GSBRNA2T00121894001	UBA-like superfamily	AT3G58460	blue
BnaA09g50030D	CDY06200	GSBRNA2T00122104001			blue
BnaA09g49260D	CDY06277	GSBRNA2T00122200001	Ribosomal protein S8	AT1G07770	blue
BnaA09g48400D	CDY06363	GSBRNA2T00122299001	Protein kinase domain	AT1G09600	blue
BnaA09g48390D	CDY06364	GSBRNA2T00122300001	Aminoacyl-tRNA synthetase, class I, conserved site	AT1G09620	blue
BnaA09g48380D	CDY06365	GSBRNA2T00122301001	Elongation factor 1B gamma, C-terminal	AT1G09640	blue
BnaC06g11400D	CDY06504	GSBRNA2T00122603001	Clathrin heavy chain, N-terminal		blue
BnaC02g12840D	CDY06560	GSBRNA2T00122684001			blue
BnaA10g04420D	CDY06663	GSBRNA2T00122827001	Linker histone H1/H5, domain H15	AT1G06760	blue
BnaA10g05050D	CDY06726	GSBRNA2T00122913001		AT1G47820	blue
BnaA04g24090D	CDY06906	GSBRNA2T00123194001	Protein kinase domain	AT2G41820	blue
BnaA04g24000D	CDY06915	GSBRNA2T00123207001	P-type ATPase	AT2G41560	blue
BnaA04g23780D	CDY06937	GSBRNA2T00123238001	HAD hydrolase, subfamily IA	AT2G41250	blue
BnaA04g23330D	CDY06982	GSBRNA2T00123288001	Potassium transporter	AT2G40540	blue
BnaA04g23300D	CDY06985	GSBRNA2T00123293001	Uroporphyrinogen decarboxylase (URO-D)	AT2G40490	blue
BnaA04g23230D	CDY06992	GSBRNA2T00123300001	Heat shock factor (HSF)-type, DNA-binding		blue
BnaA04g23010D	CDY07014	GSBRNA2T00123328001	Ribosomal protein L23/L25, conserved site	AT2G39460	blue
BnaA04g22870D	CDY07028	GSBRNA2T00123342001	Complex 1 LYR protein	AT2G39725	blue
BnaA04g22860D	CDY07029	GSBRNA2T00123344001	Complex 1 LYR protein	AT2G39725	blue
BnaA04g22820D	CDY07033	GSBRNA2T00123349001	Hexapeptide repeat	AT2G39770	blue
BnaA04g22770D	CDY07038	GSBRNA2T00123355001		AT2G39870	blue
BnaA04g22730D	CDY07042	GSBRNA2T00123359001	Signal peptidase complex subunit 2		blue
BnaA04g22720D	CDY07043	GSBRNA2T00123360001	Signal peptidase complex subunit 2	AT2G39960	blue
BnaA04g22710D	CDY07044	GSBRNA2T00123361001	Mitochondrial substrate/solute carrier	AT2G39970	blue
BnaA04g22660D	CDY07049	GSBRNA2T00123367001	Clathrin light chain	AT2G40060	blue
BnaA04g22480D	CDY07067	GSBRNA2T00123386001	Ribosomal protein L41		blue
BnaA04g22420D	CDY07073	GSBRNA2T00123394001	S1 domain	AT2G40290	blue
BnaCnng01020D	CDY07087	GSBRNA2T00123423001	Arabinogalactan protein 1/12/13/14/21		blue
BnaCnng01120D	CDY07097	GSBRNA2T00123437001	MCM domain	AT4G02060	blue
BnaCnng01150D	CDY07100	GSBRNA2T00123440001	Vacuolar protein sorting-associated protein 51	AT4G02030	blue
BnaCnng01300D	CDY07115	GSBRNA2T00123458001	MATH/TRAF domain		blue
BnaCnng01390D	CDY07124	GSBRNA2T00123472001	SANT/Myb domain	AT4G01680	blue
BnaCnng01410D	CDY07126	GSBRNA2T00123474001	UbiB domain	AT4G01660	blue
BnaCnng01490D	CDY07134	GSBRNA2T00123483001	Brix domain	AT4G01560	blue
BnaCnng01630D	CDY07148	GSBRNA2T00123501001	Ribosomal protein L12 family	AT4G00810	blue
BnaCnng01640D	CDY07149	GSBRNA2T00123502001	RNA recognition motif domain	AT4G00830	blue
BnaCnng01660D	CDY07151	GSBRNA2T00123505001	Protein of unknown function DUF1138	AT4G00860	blue
BnaCnng01690D	CDY07154	GSBRNA2T00123509001	LRAT-like domain	AT4G00905	blue
BnaCnng01790D	CDY07164	GSBRNA2T00123522001	Ubiquitin domain	AT3G06455	blue
BnaCnng01910D	CDY07176	GSBRNA2T00123534001	Basic-leucine zipper domain	AT4G01120	blue
BnaCnng01930D	CDY07178	GSBRNA2T00123537001	Cyanobacterial aminoacyl-tRNA synthetase, CAAD domain	AT4G01150	blue
BnaCnng02030D	CDY07188	GSBRNA2T00123547001	SANT/Myb domain	AT4G01280	blue
BnaCnng02040D	CDY07189	GSBRNA2T00123548001		AT4G01290	blue
BnaCnng02050D	CDY07190	GSBRNA2T00123549001	Ribosomal protein L5	AT4G01310	blue
BnaCnng02060D	CDY07191	GSBRNA2T00123550001	Peptidase M48	AT4G01320	blue
BnaCnng02070D	CDY07192	GSBRNA2T00123551001	Protein kinase domain	AT4G01330	blue
BnaCnng02120D	CDY07197	GSBRNA2T00123556001	F-box domain	AT4G00755	blue
BnaCnng02170D	CDY07202	GSBRNA2T00123561001	Protein kinase domain	AT4G00720	blue
BnaCnng02200D	CDY07205	GSBRNA2T00123564001	ATP-dependent RNA helicase DEAD-box, conserved site		blue
BnaCnng02210D	CDY07206	GSBRNA2T00123565001	Tetrahydrofolate dehydrogenase/cyclohydrolase	AT4G00620	blue
BnaCnng02220D	CDY07207	GSBRNA2T00123566001	Peptidase T2, asparaginase 2	AT4G00590	blue
BnaCnng02230D	CDY07208	GSBRNA2T00123567001			blue
BnaCnng02240D	CDY07209	GSBRNA2T00123568001	Malic oxidoreductase	AT4G00570	blue
BnaCnng02370D	CDY07222	GSBRNA2T00123584001	Major facilitator superfamily	AT4G00370	blue
BnaC05g26850D	CDY07323	GSBRNA2T00124233001	Nucleic acid-binding, OB-fold		blue
BnaC06g15490D	CDY07515	GSBRNA2T00124552001	Pectate lyase	AT3G54920	blue
BnaA03g19000D	CDY07611	GSBRNA2T00124708001	Putative S-adenosyl-L-methionine-dependent methyltransferase	AT2G40280	blue
BnaC03g35330D	CDY07990	GSBRNA2T00125214001	Formin, FH2 domain	AT3G07540	blue
BnaC03g35290D	CDY07994	GSBRNA2T00125224001	Protein of unknown function DUF538	AT3G07470	blue
BnaC03g34760D	CDY08047	GSBRNA2T00125301001	Histidine kinase/HSP90-like ATPase	AT3G06483	blue
BnaA05g14170D	CDY08202	GSBRNA2T00125507001	Protein of unknown function DUF2343	AT1G53760	blue
BnaC09g12510D	CDY08345	GSBRNA2T00000050001	G-patch domain	AT1G63980	blue
BnaC09g12260D	CDY08370	GSBRNA2T00000095001	WD40 repeat	AT1G64350	blue
BnaA05g26410D	CDY08405	GSBRNA2T00000159001	Potentiating neddylation domain	AT3G12760	blue
BnaA05g26540D	CDY08418	GSBRNA2T00000173001		AT3G12650	blue
BnaC04g19440D	CDY08635	GSBRNA2T00000454001			blue
BnaA06g24880D	CDY08736	GSBRNA2T00000661001		AT5G67640	blue
BnaA06g24840D	CDY08740	GSBRNA2T00000667001	ATP-dependent RNA helicase DEAD-box, conserved site		blue
BnaA06g23770D	CDY08847	GSBRNA2T00000814001	Uncharacterized protein At5g64816-like	AT5G64816	blue
BnaC08g11660D	CDY08936	GSBRNA2T00000970001	Transcription initiation factor IIA, gamma subunit	AT4G24440	blue
BnaC08g11750D	CDY08945	GSBRNA2T00000979001	Homeodomain, ZF-HD class	AT4G24660	blue
BnaC08g11840D	CDY08954	GSBRNA2T00000999001	Ubiquitin-activating enzyme	AT4G24940	blue
BnaC08g11850D	CDY08955	GSBRNA2T00001000001	Ubiquitin-activating enzyme		blue
BnaC08g11860D	CDY08956	GSBRNA2T00001001001	26S proteasome regulatory subunit Rpn7/COP9 signalosome complex subunit 1	AT4G24820	blue
BnaC01g30680D	CDY09023	GSBRNA2T00001147001			blue
BnaA02g05130D	CDY09087	GSBRNA2T00001298001	Translation initiation factor IF2/IF5		blue
BnaA02g05230D	CDY09097	GSBRNA2T00001314001	Multicopper oxidase, type 1	AT5G21100	blue
BnaA02g05560D	CDY09130	GSBRNA2T00001358001	Nitrilase/cyanide hydratase, conserved site	AT5G22300	blue
BnaC09g43640D	CDY09797	GSBRNA2T00031511001			blue
BnaC09g43140D	CDY09847	GSBRNA2T00031583001	Mitochondrial substrate/solute carrier	AT5G14040	blue
BnaC08g45220D	CDY09929	GSBRNA2T00031698001	RNA recognition motif domain		blue
BnaC08g44460D	CDY10005	GSBRNA2T00031786001	Protein of unknown function DUF1685	AT1G05870	blue
BnaC05g04260D	CDY10183	GSBRNA2T00031998001	Rho termination factor, N-terminal	AT1G06190	blue
BnaC05g04930D	CDY10250	GSBRNA2T00032076001	Ran binding domain	AT1G07140	blue
BnaC05g04970D	CDY10254	GSBRNA2T00032080001	PHF5-like	AT1G07170	blue
BnaC05g29810D	CDY10298	GSBRNA2T00032146001			blue
BnaCnng02730D	CDY10372	GSBRNA2T00032274001	Exocyst complex component Exo70		blue
BnaC03g70260D	CDY10588	GSBRNA2T00032563001			blue
BnaA05g17390D	CDY10623	GSBRNA2T00048354001		AT3G22210	blue
BnaA05g17000D	CDY10662	GSBRNA2T00048424001	Proteasome, subunit alpha/beta	AT3G22630	blue
BnaA05g16630D	CDY10699	GSBRNA2T00048484001	TPX2, C-terminal	AT3G23090	blue
BnaA05g11250D	CDY10811	GSBRNA2T00048664001	Ribosomal protein S3, C-terminal	AT5G35530	blue
BnaC01g14700D	CDY10855	GSBRNA2T00048743001			blue
BnaA03g46880D	CDY11029	GSBRNA2T00048982001	PB1 domain	AT4G24690	blue
BnaA03g46910D	CDY11032	GSBRNA2T00048985001	RNA recognition motif domain	AT4G24770	blue
BnaA03g46970D	CDY11038	GSBRNA2T00048994001	Argininosuccinate synthase	AT4G24830	blue
BnaA03g46980D	CDY11039	GSBRNA2T00048995001	COG complex component, COG2	AT4G24840	blue
BnaA03g46990D	CDY11040	GSBRNA2T00048997001	Snurportin-1	AT4G24880	blue
BnaA03g00550D	CDY11219	GSBRNA2T00049238001	Conserved hypothetical protein CHP01589, plant	AT5G02580	blue
BnaA03g00560D	CDY11220	GSBRNA2T00049239001	Tetratricopeptide-like helical domain superfamily	AT5G02590	blue
BnaA03g00760D	CDY11240	GSBRNA2T00049262001	Protein kinase domain	AT5G03140	blue
BnaA03g00820D	CDY11246	GSBRNA2T00049269001	Isocitrate dehydrogenase NAD-dependent	AT5G03290	blue
BnaA03g00940D	CDY11258	GSBRNA2T00049286001	Pentatricopeptide repeat		blue
BnaA03g01080D	CDY11272	GSBRNA2T00049305001	Ribosomal protein S28e	AT5G03850	blue
BnaA03g01120D	CDY11276	GSBRNA2T00049309001	Glutathione S-transferase, N-terminal	AT5G03880	blue
BnaA03g01260D	CDY11290	GSBRNA2T00049323001	Kelch repeat type 1	AT5G04420	blue
BnaA03g01330D	CDY11297	GSBRNA2T00049334001	Cytochrome P450	AT5G04660	blue
BnaA03g01450D	CDY11309	GSBRNA2T00049351001	Ribosomal protein S17e	AT2G05220	blue
BnaA03g01470D	CDY11311	GSBRNA2T00049353001	NTF2-like domain superfamily	AT5G04830	blue
BnaA03g01480D	CDY11312	GSBRNA2T00049355001	Snf7 family	AT5G04850	blue
BnaA03g01500D	CDY11314	GSBRNA2T00049357001	Glycoside hydrolase, family 3, N-terminal	AT5G04885	blue
BnaA03g01600D	CDY11324	GSBRNA2T00049369001	Peptide-N4-(N-acetyl-beta-glucosaminyl)asparagine amidase A	AT5G05480	blue
BnaA09g39400D	CDY11374	GSBRNA2T00049427001	Probable zinc-ribbon domain, plant	AT3G61670	blue
BnaA09g39610D	CDY11395	GSBRNA2T00049457001	Cyclophilin-type peptidyl-prolyl cis-trans isomerase domain	AT3G62030	blue
BnaA09g39850D	CDY11419	GSBRNA2T00049484001	Cytochrome c oxidase subunit 5c		blue
BnaA09g39890D	CDY11423	GSBRNA2T00049489001		AT3G62450	blue
BnaA09g40190D	CDY11453	GSBRNA2T00049522001	Ribosomal protein L7A/L8		blue
BnaA09g40650D	CDY11499	GSBRNA2T00049579001	TMEM14 family	AT2G26240	blue
BnaA09g40680D	CDY11502	GSBRNA2T00049582001	WD40 repeat	AT2G26060	blue
BnaA09g40730D	CDY11507	GSBRNA2T00049587001	K Homology domain	AT2G25970	blue
BnaC03g58220D	CDY11756	GSBRNA2T00049975001	Pyridoxal phosphate-dependent decarboxylase	AT1G27980	blue
BnaC03g58200D	CDY11758	GSBRNA2T00049977001	YTH domain		blue
BnaC03g58190D	CDY11759	GSBRNA2T00049978001	Bifunctional inhibitor/plant lipid transfer protein/seed storage helical domain	AT1G27950	blue
BnaC03g57570D	CDY11821	GSBRNA2T00050085001	Stress-associated endoplasmic reticulum protein	AT1G27330	blue
BnaC03g13010D	CDY11875	GSBRNA2T00060709001	UbiE/COQ5 methyltransferase	AT5G57300	blue
BnaC03g13020D	CDY11876	GSBRNA2T00060710001			blue
BnaC03g13030D	CDY11877	GSBRNA2T00060711001	Methyltransferase type 11	AT5G57280	blue
BnaC03g13200D	CDY11894	GSBRNA2T00060731001	Ribosomal protein S16		blue
BnaC03g13210D	CDY11895	GSBRNA2T00060733001	Cystatin-related, plant		blue
BnaC03g13350D	CDY11909	GSBRNA2T00060749001	Protein kinase domain	AT5G01560	blue
BnaAnng02060D	CDY12021	GSBRNA2T00060925001			blue
BnaC03g59990D	CDY12083	GSBRNA2T00061051001	Protein kinase domain	AT4G38470	blue
BnaC03g60020D	CDY12086	GSBRNA2T00061054001	PPM-type phosphatase, divalent cation binding	AT4G38520	blue
BnaA09g24540D	CDY12254	GSBRNA2T00061300001	NAD(P)-binding domain	AT1G32220	blue
BnaA09g24550D	CDY12255	GSBRNA2T00061301001	DAD/Ost2		blue
BnaA09g24740D	CDY12274	GSBRNA2T00061333001	Phosphoribosyl-AMP cyclohydrolase domain	AT1G31860	blue
BnaC04g28830D	CDY12758	GSBRNA2T00070349001	Histone H3/CENP-A	AT5G65350	blue
BnaC04g28820D	CDY12759	GSBRNA2T00070350001	Ribosomal protein L44e	AT4G14320	blue
BnaA09g14050D	CDY12869	GSBRNA2T00070525001	RNA recognition motif domain	AT1G60830	blue
BnaA09g13970D	CDY12877	GSBRNA2T00070534001	2Fe-2S ferredoxin-type iron-sulfur binding domain	AT1G60950	blue
BnaA09g13620D	CDY12912	GSBRNA2T00070583001	Transmembrane protein TauE-like	AT1G61740	blue
BnaA09g13570D	CDY12917	GSBRNA2T00070589001	Uncharacterized GPI-anchored protein At1g61900-lke	AT1G61900	blue
BnaA09g13540D	CDY12920	GSBRNA2T00070592001			blue
BnaA09g17590D	CDY13058	GSBRNA2T00070883001	F-box domain	AT5G45360	blue
BnaC04g26820D	CDY13153	GSBRNA2T00071013001	RNA polymerase sigma-70	AT3G53920	blue
BnaC09g24020D	CDY13254	GSBRNA2T00071179001			blue
BnaA03g51970D	CDY13479	GSBRNA2T00077781001	Glycosyl transferase, family 14	AT4G32290	blue
BnaA03g52320D	CDY13514	GSBRNA2T00077829001	NAD-dependent epimerase/dehydratase	AT4G33030	blue
BnaC02g23710D	CDY13560	GSBRNA2T00077926001	Small auxin-up RNA	AT1G75580	blue
BnaA09g43150D	CDY13813	GSBRNA2T00078254001	Dehydrin	AT2G21490	blue
BnaA09g43380D	CDY13836	GSBRNA2T00078283001	Triosephosphate isomerase	AT2G21170	blue
BnaA09g43450D	CDY13843	GSBRNA2T00078290001	Zinc finger, CCHC-type	AT2G21060	blue
BnaA09g43630D	CDY13861	GSBRNA2T00078309001	Protein of unknown function PDDEXK-like	AT2G20670	blue
BnaA09g43720D	CDY13870	GSBRNA2T00078319001	H/ACA ribonucleoprotein complex, subunit Nop10	AT2G20490	blue
BnaA09g43850D	CDY13883	GSBRNA2T00078334001	Myc-type, basic helix-loop-helix (bHLH) domain	AT2G20100	blue
BnaC09g38780D	CDY13948	GSBRNA2T00078441001	Transmembrane protein TMEM64	AT5G19070	blue
BnaC02g01330D	CDY14016	GSBRNA2T00078540001	Mitochondrial import receptor subunit TOM5 homologue, viridiplantae	AT5G08040	blue
BnaC02g01340D	CDY14017	GSBRNA2T00078541001	Uncharacterised protein family UPF0139	AT5G07960	blue
BnaC02g01400D	CDY14023	GSBRNA2T00078547001	Diacylglycerol kinase, accessory domain	AT5G07920	blue
BnaC02g01440D	CDY14027	GSBRNA2T00078552001	Transferase		blue
BnaC02g02380D	CDY14121	GSBRNA2T00078666001	Chalcone isomerase, orthogonal bundle domain superfamily		blue
BnaC02g02430D	CDY14126	GSBRNA2T00078671001	Surfeit locus 6	AT5G05210	blue
BnaC02g02440D	CDY14127	GSBRNA2T00078672001	Zinc finger, RING-type	AT5G05170	blue
BnaC02g02460D	CDY14129	GSBRNA2T00078674001	Transcription elongation factor, TFIIS/CRSP70, N-terminal, sub-type	AT5G05140	blue
BnaC02g02480D	CDY14131	GSBRNA2T00078677001	Cystatin-related, plant		blue
BnaC02g02500D	CDY14133	GSBRNA2T00078679001	Longin-like domain superfamily	AT5G05010	blue
BnaC02g02730D	CDY14156	GSBRNA2T00078705001	K Homology domain	AT5G04430	blue
BnaC02g02880D	CDY14171	GSBRNA2T00078725001	Ribosomal protein S28e	AT5G03850	blue
BnaA08g13130D	CDY14182	GSBRNA2T00078739001	LSM domain, eukaryotic/archaea-type	AT4G30220	blue
BnaA08g13400D	CDY14209	GSBRNA2T00078773001	ATP synthase, F0 complex, subunit G, mitochondrial	AT4G29480	blue
BnaA08g13450D	CDY14214	GSBRNA2T00078778001	Glycoside hydrolase family 17	AT4G29360	blue
BnaA10g07150D	CDY14340	GSBRNA2T00078956001			blue
BnaC03g21890D	CDY14406	GSBRNA2T00079064001	BLOC-1-related complex subunit 8	AT2G39170	blue
BnaC03g21880D	CDY14407	GSBRNA2T00079065001	NAD(P)-binding domain superfamily	AT2G39080	blue
BnaC03g21840D	CDY14411	GSBRNA2T00079069001			blue
BnaC03g21820D	CDY14413	GSBRNA2T00079071001	GNAT domain	AT2G39030	blue
BnaC03g21720D	CDY14423	GSBRNA2T00079090001	Basic-leucine zipper domain		blue
BnaC03g21700D	CDY14425	GSBRNA2T00079093001	Guanylate-binding protein/Atlastin, C-terminal	AT2G38840	blue
BnaC03g21320D	CDY14463	GSBRNA2T00079139001			blue
BnaC03g49310D	CDY14528	GSBRNA2T00079243001	Nucleotide-sugar transporter	AT5G65000	blue
BnaC02g25260D	CDY14587	GSBRNA2T00084302001	Ubiquitin-conjugating enzyme E2		blue
BnaC04g47390D	CDY14742	GSBRNA2T00084585001	Translation initiation factor 1A (eIF-1A)	AT2G40780	blue
BnaC04g47650D	CDY14768	GSBRNA2T00084628001	EF-hand domain	AT2G41410	blue
BnaC03g44540D	CDY15093	GSBRNA2T00085243001	Rhodanese-like domain superfamily	AT3G25480	blue
BnaC05g00440D	CDY15165	GSBRNA2T00085342001	Major intrinsic protein	AT1G01620	blue
BnaC05g00750D	CDY15196	GSBRNA2T00085382001	SS18 family	AT1G01160	blue
BnaC04g42410D	CDY15382	GSBRNA2T00085685001	B-box-type zinc finger	AT2G31380	blue
BnaA08g27830D	CDY15499	GSBRNA2T00089669001	HR-like lesion-inducer	AT1G04340	blue
BnaA08g28760D	CDY15592	GSBRNA2T00089775001	Peptidase M16, zinc-binding site	AT1G06900	blue
BnaA07g08050D	CDY15634	GSBRNA2T00089827001			blue
BnaA07g08320D	CDY15661	GSBRNA2T00089868001	Target SNARE coiled-coil homology domain	AT1G28490	blue
BnaA07g08800D	CDY15709	GSBRNA2T00089932001	Ribosomal protein L22/L17		blue
BnaA07g09030D	CDY15732	GSBRNA2T00089961001	Short-chain dehydrogenase/reductase SDR	AT1G24360	blue
BnaC04g15480D	CDY15776	GSBRNA2T00090046001	Histone H2B	AT2G28720	blue
BnaA04g12000D	CDY15911	GSBRNA2T00090276001	Triosephosphate isomerase	AT2G21170	blue
BnaA04g11990D	CDY15912	GSBRNA2T00090277001	Translocon-associated protein (TRAP), alpha subunit	AT2G21160	blue
BnaA04g11870D	CDY15924	GSBRNA2T00090293001	Oligopeptide transporter, OPT superfamily	AT5G41000	blue
BnaC08g40450D	CDY16078	GSBRNA2T00090485001	Papain-like cysteine peptidase superfamily		blue
BnaA09g28970D	CDY16163	GSBRNA2T00090604001	CobW/HypB/UreG, nucleotide-binding domain	AT1G26520	blue
BnaA09g29340D	CDY16200	GSBRNA2T00090647001	Chalcone/stilbene synthase, N-terminal		blue
BnaA02g11520D	CDY16348	GSBRNA2T00090876001	Transketolase-like, pyrimidine-binding domain	AT5G50850	blue
BnaA02g11720D	CDY16368	GSBRNA2T00090898001		AT5G50410	blue
BnaA09g20080D	CDY16630	GSBRNA2T00094462001			blue
BnaA09g05390D	CDY16843	GSBRNA2T00094729001	Prefoldin alpha-like	AT5G23290	blue
BnaA09g05250D	CDY16857	GSBRNA2T00094744001	JAB1/MPN/MOV34 metalloenzyme domain	AT5G23540	blue
BnaC09g40040D	CDY16877	GSBRNA2T00094766001	Ribosomal protein L6, chloroplast	AT5G17870	blue
BnaC09g40310D	CDY16904	GSBRNA2T00094815001	Protein of unknown function DUF1005	AT5G17640	blue
BnaC09g40360D	CDY16909	GSBRNA2T00094820001	BolA protein	AT5G17560	blue
BnaA05g10230D	CDY17165	GSBRNA2T00095226001	WD40 repeat	AT2G33340	blue
BnaA05g09590D	CDY17229	GSBRNA2T00095302001	Protein kinase domain		blue
BnaA10g09840D	CDY17350	GSBRNA2T00095456001	Heat shock factor (HSF)-type, DNA-binding	AT1G77570	blue
BnaA10g10270D	CDY17393	GSBRNA2T00095507001		AT5G56120	blue
BnaA10g10300D	CDY17396	GSBRNA2T00095510001	Ubiquitin-conjugating enzyme E2		blue
BnaC09g21060D	CDY17431	GSBRNA2T00095566001	Domain of unknown function DUF1664	AT2G02730	blue
BnaC09g21010D	CDY17436	GSBRNA2T00095575001	Zinc finger, PHD-type	AT2G02470	blue
BnaC01g27040D	CDY17580	GSBRNA2T00001770001		ATMG01200	blue
BnaA06g34420D	CDY17623	GSBRNA2T00001836001		AT2G01913	blue
BnaC08g04110D	CDY17797	GSBRNA2T00002070001	E2F/DP family, winged-helix DNA-binding domain		blue
BnaC04g03700D	CDY17849	GSBRNA2T00002181001	Protein EMSY-LIKE, plant	AT2G44440	blue
BnaC04g03570D	CDY17862	GSBRNA2T00002198001			blue
BnaC04g03390D	CDY17880	GSBRNA2T00002220001	SET domain	AT2G44150	blue
BnaC03g30230D	CDY17951	GSBRNA2T00002315001	Rieske iron-sulphur protein, C-terminal	AT4G03280	blue
BnaC03g30250D	CDY17953	GSBRNA2T00002318001	Frataxin/CyaY	AT4G03240	blue
BnaC03g30400D	CDY17968	GSBRNA2T00002338001			blue
BnaC07g04320D	CDY18038	GSBRNA2T00002464001	Nucleic acid-binding, OB-fold		blue
BnaC07g04240D	CDY18046	GSBRNA2T00002485001	DNA helicase Pif1-like		blue
BnaC07g04150D	CDY18055	GSBRNA2T00002509001	Protein PROTON GRADIENT REGULATION 5	AT2G05620	blue
BnaA01g23620D	CDY18101	GSBRNA2T00002595001	Protein kinase domain	AT5G64960	blue
BnaA01g23640D	CDY18103	GSBRNA2T00002601001			blue
BnaA01g23680D	CDY18107	GSBRNA2T00002611001	Dual specificity phosphatase, catalytic domain	AT3G23610	blue
BnaA01g23850D	CDY18124	GSBRNA2T00002640001	Ribosomal protein L44e	AT3G23390	blue
BnaC05g01800D	CDY18157	GSBRNA2T00002681001	R3H-associated N-terminal domain	AT1G03250	blue
BnaC05g01900D	CDY18167	GSBRNA2T00002691001	K Homology domain, type 1	AT1G03360	blue
BnaA04g22160D	CDY18371	GSBRNA2T00005358001	Cyclophilin-type peptidyl-prolyl cis-trans isomerase domain	AT2G38730	blue
BnaA04g21700D	CDY18417	GSBRNA2T00005411001	Sphingomyelin synthase-like domain	AT2G37940	blue
BnaA04g21530D	CDY18434	GSBRNA2T00005430001	Histone H4	AT1G07660	blue
BnaA04g21480D	CDY18439	GSBRNA2T00005435001	Zinc finger, PHD-type	AT2G37520	blue
BnaA04g21470D	CDY18440	GSBRNA2T00005436001	Arginine biosynthesis protein ArgJ	AT2G37500	blue
BnaA04g21190D	CDY18468	GSBRNA2T00005470001	RNA polymerase sigma-70	AT2G36990	blue
BnaA04g21120D	CDY18475	GSBRNA2T00005478001		AT2G36895	blue
BnaA01g26950D	CDY18500	GSBRNA2T00005511001	Peroxin-3	AT3G18160	blue
BnaC04g04150D	CDY18935	GSBRNA2T00006144001	Phosphotransferase KptA/Tpt1		blue
BnaC04g04140D	CDY18936	GSBRNA2T00006145001	Gcp-like domain	AT2G45270	blue
BnaC04g04120D	CDY18938	GSBRNA2T00006147001	Protein gravitropic in the light 1-like	AT2G30380	blue
BnaC01g20970D	CDY18971	GSBRNA2T00006198001	Palmitoyl protein thioesterase	AT4G17480	blue
BnaA04g19000D	CDY19160	GSBRNA2T00006448001	Cyclin-dependent kinase inhibitor		blue
BnaC05g13950D	CDY19194	GSBRNA2T00006490001	3-oxo-5-alpha-steroid 4-dehydrogenase, C-terminal	AT1G18180	blue
BnaC05g13990D	CDY19198	GSBRNA2T00006494001	Thaumatin family	AT1G18250	blue
BnaC05g14080D	CDY19207	GSBRNA2T00006504001	TFIIH subunit Tfb4/GTF2H3	AT1G18340	blue
BnaC05g14320D	CDY19231	GSBRNA2T00006534001	Phosphoserine phosphatase, domain 2	AT1G18640	blue
BnaC05g14340D	CDY19233	GSBRNA2T00006539001	Zinc finger, RING-type	AT1G18660	blue
BnaC05g14350D	CDY19234	GSBRNA2T00006540001	rRNA small subunit methyltransferase G	AT5G50110	blue
BnaC01g31990D	CDY19281	GSBRNA2T00006615001	NYN domain, limkain-b1-type		blue
BnaC01g31790D	CDY19301	GSBRNA2T00006659001			blue
BnaC01g31760D	CDY19304	GSBRNA2T00006662001	PRONE domain	AT1G19790	blue
BnaC01g31710D	CDY19309	GSBRNA2T00006674001	Proteasome alpha-subunit, N-terminal domain	AT4G15165	blue
BnaC09g13630D	CDY19540	GSBRNA2T00009176001			blue
BnaC09g13600D	CDY19543	GSBRNA2T00009180001	GDP-fucose protein O-fucosyltransferase	AT1G62330	blue
BnaC09g13540D	CDY19549	GSBRNA2T00009187001	Phosphatidate cytidylyltransferase	AT1G62430	blue
BnaA05g19980D	CDY19590	GSBRNA2T00009254001	Translocation protein Sec62	AT3G20920	blue
BnaA05g20000D	CDY19592	GSBRNA2T00009256001	Cyclin-dependent protein kinase inhibitor SMR	AT3G20898	blue
BnaA05g20020D	CDY19594	GSBRNA2T00009258001	Zinc/iron permease	AT3G20870	blue
BnaA05g20110D	CDY19603	GSBRNA2T00009268001	Armadillo-like helical	AT3G20800	blue
BnaA05g20400D	CDY19632	GSBRNA2T00009305001	DNA-directed DNA polymerase, family A, palm domain	AT3G20540	blue
BnaA09g03620D	CDY19709	GSBRNA2T00009441001	Transmembrane protein adipocyte-associated 1	AT5G27210	blue
BnaA09g04620D	CDY19809	GSBRNA2T00009566001	Chloroplast protein import component Tic20	AT2G47840	blue
BnaC09g31630D	CDY19897	GSBRNA2T00009685001	Cell division protein FtsZ	AT5G55280	blue
BnaC09g31760D	CDY19910	GSBRNA2T00009699001	Ribosomal protein L30, bacterial-type	AT5G55140	blue
BnaA09g02440D	CDY20007	GSBRNA2T00009836001	Peptidase M3A/M3B catalytic domain	AT1G67690	blue
BnaA09g01980D	CDY20053	GSBRNA2T00009894001	Glucose-6-phosphate dehydrogenase	AT3G27300	blue
BnaC04g36580D	CDY20298	GSBRNA2T00012226001			blue
BnaC01g23880D	CDY20352	GSBRNA2T00012342001			blue
BnaC02g24090D	CDY20407	GSBRNA2T00012461001			blue
BnaC04g05660D	CDY20478	GSBRNA2T00012572001			blue
BnaC04g05650D	CDY20479	GSBRNA2T00012573001	P-loop containing nucleoside triphosphate hydrolase		blue
BnaC04g05630D	CDY20481	GSBRNA2T00012576001	Mitochondrial glycoprotein	AT2G39795	blue
BnaC07g12350D	CDY20568	GSBRNA2T00012722001	Vesicle transport v-SNARE, N-terminal	AT1G26670	blue
BnaC07g12420D	CDY20575	GSBRNA2T00012732001	Ribosomal protein L32p	AT1G26740	blue
BnaC07g12430D	CDY20576	GSBRNA2T00012733001		AT1G26750	blue
BnaC08g13880D	CDY20670	GSBRNA2T00012857001		AT1G09812	blue
BnaA02g08440D	CDY20704	GSBRNA2T00012904001	Ribosomal protein S16	AT5G56940	blue
BnaA02g08850D	CDY20745	GSBRNA2T00012967001	RIN4, pathogenic type III effector avirulence factor Avr cleavage site	AT5G55850	blue
BnaA08g25500D	CDY20975	GSBRNA2T00015124001	2Fe-2S ferredoxin-type iron-sulfur binding domain	AT1G10960	blue
BnaA08g25100D	CDY21015	GSBRNA2T00015174001	Aminomethyltransferase, folate-binding domain	AT1G11860	blue
BnaA08g24940D	CDY21031	GSBRNA2T00015194001	Rho protein GDP-dissociation inhibitor	AT1G12070	blue
BnaA08g24730D	CDY21052	GSBRNA2T00015218001	Transmembrane protein TMEM64	AT1G12450	blue
BnaA08g24540D	CDY21071	GSBRNA2T00015243001		AT1G12845	blue
BnaC03g29470D	CDY21263	GSBRNA2T00015583001	Alpha/beta hydrolase fold-1	AT4G12230	blue
BnaA09g30180D	CDY21409	GSBRNA2T00015790001	Heavy metal-associated domain, HMA	AT1G23000	blue
BnaC03g27200D	CDY21477	GSBRNA2T00015892001	Uncharacterised protein family SERF, N-terminal	AT2G23090	blue
BnaC09g47220D	CDY21570	GSBRNA2T00016033001	Transcriptional coactivator p15 (PC4)	AT5G09250	blue
BnaC09g47210D	CDY21571	GSBRNA2T00016034001	Snf7 family	AT5G09260	blue
BnaC09g47080D	CDY21584	GSBRNA2T00016048001	Myc-type, basic helix-loop-helix (bHLH) domain	AT5G09460	blue
BnaC09g47040D	CDY21588	GSBRNA2T00016054001	Cysteine alpha-hairpin motif superfamily	AT5G09570	blue
BnaC09g47030D	CDY21589	GSBRNA2T00016055001	Succinate dehydrogenase/fumarate reductase type B, transmembrane subunit	AT4G32210	blue
BnaC09g46540D	CDY21638	GSBRNA2T00016119001	Transcription factor, MADS-box	AT5G10140	blue
BnaA09g43980D	CDY21647	GSBRNA2T00016131001			blue
BnaA09g43990D	CDY21648	GSBRNA2T00016132001	Profilin	AT2G19760	blue
BnaA09g44020D	CDY21651	GSBRNA2T00016135001	Ribosomal protein L31e	AT2G19740	blue
BnaA09g44030D	CDY21652	GSBRNA2T00016136001	Ribosomal protein L28e	AT2G19730	blue
BnaA09g44040D	CDY21653	GSBRNA2T00016137001	NDRG	AT2G19620	blue
BnaA09g44060D	CDY21655	GSBRNA2T00016139001	Oxoglutarate/iron-dependent dioxygenase	AT2G19590	blue
BnaA09g44080D	CDY21657	GSBRNA2T00016142001		AT2G19580	blue
BnaA09g44130D	CDY21662	GSBRNA2T00016147001	AAA+ ATPase domain	AT3G32920	blue
BnaA09g44520D	CDY21701	GSBRNA2T00016195001	60S ribosomal protein L6E	AT1G18540	blue
BnaA09g44610D	CDY21710	GSBRNA2T00016205001	Mitochondrial import inner membrane translocase subunit TIM22	AT3G10110	blue
BnaA09g44690D	CDY21718	GSBRNA2T00016217001	Protein kinase domain	AT1G18150	blue
BnaA09g44800D	CDY21729	GSBRNA2T00016230001	Nascent polypeptide-associated complex NAC domain	AT1G17880	blue
BnaA09g45030D	CDY21752	GSBRNA2T00016260001	Aminotransferase, class I/classII	AT1G17290	blue
BnaA09g45050D	CDY21754	GSBRNA2T00016262001	Ubiquitin-conjugating enzyme E2	AT1G17280	blue
BnaA09g45130D	CDY21762	GSBRNA2T00016273001	Interactor of constitutive active ROPs	AT1G17140	blue
BnaA09g45140D	CDY21763	GSBRNA2T00016274001	CWC16 protein	AT1G17130	blue
BnaA09g45180D	CDY21767	GSBRNA2T00016278001	G-patch domain	AT1G17070	blue
BnaC09g00010D	CDY21895	GSBRNA2T00018217001	Chloroplast thylakoid lumenal protein MPH2	AT4G02530	blue
BnaC09g00030D	CDY21897	GSBRNA2T00018219001	NADH-quinone oxidoreductase subunit E-like	AT4G02580	blue
BnaC09g00050D	CDY21899	GSBRNA2T00018221001	Mlo-related protein	AT4G02600	blue
BnaC09g00070D	CDY21901	GSBRNA2T00018223001	ATPase, V1 complex, subunit F, eukaryotic	AT4G02620	blue
BnaC09g00090D	CDY21903	GSBRNA2T00018225001	Basic-leucine zipper domain	AT4G02640	blue
BnaC09g00190D	CDY21913	GSBRNA2T00018239001	Dormancy/auxin associated protein	AT1G56220	blue
BnaC09g00260D	CDY21920	GSBRNA2T00018248001	Ribonuclease H-like superfamily	AT2G26970	blue
BnaC09g00290D	CDY21923	GSBRNA2T00018251001	Transcription factor, GTP-binding domain	AT4G02930	blue
BnaC09g00360D	CDY21930	GSBRNA2T00018258001	Auxin-binding protein	AT4G02980	blue
BnaC09g00370D	CDY21931	GSBRNA2T00018259001	Transcription termination factor, mitochondrial/chloroplastic	AT4G02990	blue
BnaC01g39430D	CDY22158	GSBRNA2T00018557001	Clathrin, heavy chain/VPS, 7-fold repeat		blue
BnaC01g39410D	CDY22160	GSBRNA2T00018560001	Protein MS5	AT3G25080	blue
BnaA06g36540D	CDY22332	GSBRNA2T00018806001	PAZ domain	AT5G43810	blue
BnaC03g23020D	CDY22492	GSBRNA2T00019054001			blue
BnaC03g23350D	CDY22525	GSBRNA2T00019107001	PAM2-containing protein CID1/CID2	AT2G41430	blue
BnaC03g23440D	CDY22534	GSBRNA2T00019122001	Thioredoxin reductase	AT2G41680	blue
BnaC08g42650D	CDY22631	GSBRNA2T00019300001	Protein kinase domain	AT1G09600	blue
BnaC08g42880D	CDY22654	GSBRNA2T00019324001	Transcription factor CBF/NF-Y/archaeal histone domain	AT1G08970	blue
BnaA06g02500D	CDY22827	GSBRNA2T00021174001	Non-structural maintenance of chromosome element 4, C-terminal	AT1G51130	blue
BnaA06g02480D	CDY22829	GSBRNA2T00021176001	Trafficking protein particle complex subunit	AT1G51160	blue
BnaA06g02470D	CDY22830	GSBRNA2T00021177001	Protein kinase domain	AT1G51170	blue
BnaA06g02290D	CDY22848	GSBRNA2T00021197001			blue
BnaC09g18570D	CDY23103	GSBRNA2T00021588001	Ribosomal protein L5	AT5G45775	blue
BnaC09g18580D	CDY23104	GSBRNA2T00021589001	WD40 repeat	AT5G45760	blue
BnaC09g18700D	CDY23116	GSBRNA2T00021616001	Protein kinase domain	AT5G45430	blue
BnaC09g19060D	CDY23152	GSBRNA2T00021674001			blue
BnaA08g12980D	CDY23248	GSBRNA2T00021807001	Nucleoid-associated protein YbaB/EbfC family	AT4G30620	blue
BnaA08g12920D	CDY23254	GSBRNA2T00021813001		AT5G18065	blue
BnaC04g49280D	CDY23400	GSBRNA2T00022009001	Cysteine synthase/cystathionine beta-synthase, pyridoxal-phosphate attachment site	AT2G43750	blue
BnaC04g49370D	CDY23409	GSBRNA2T00022018001	TPMT family	AT2G43940	blue
BnaC04g49380D	CDY23410	GSBRNA2T00022019001	Outer envelope pore protein 37-like	AT2G43950	blue
BnaC04g49770D	CDY23449	GSBRNA2T00022067001	GroES-like superfamily	AT2G44650	blue
BnaC06g24740D	CDY23505	GSBRNA2T00022140001		AT1G70270	blue
BnaC05g40400D	CDY23554	GSBRNA2T00023742001	Protein Iojap/ribosomal silencing factor RsfS	AT3G12930	blue
BnaC05g40290D	CDY23565	GSBRNA2T00023757001	Hexapeptide repeat	AT3G13100	blue
BnaC05g40270D	CDY23567	GSBRNA2T00023760001	Ribosomal protein S10	AT3G13120	blue
BnaC05g40200D	CDY23574	GSBRNA2T00023767001	Pre-mRNA-splicing factor Cwf15/Cwc15	AT3G13200	blue
BnaC05g40160D	CDY23578	GSBRNA2T00023773001	K Homology domain	AT3G13230	blue
BnaC05g40140D	CDY23580	GSBRNA2T00023775001	WD40 repeat	AT3G13290	blue
BnaC05g40130D	CDY23581	GSBRNA2T00023776001	Nucleoside phosphatase GDA1/CD39	AT3G04080	blue
BnaC05g40000D	CDY23594	GSBRNA2T00023797001	ARID DNA-binding domain	AT3G13350	blue
BnaC05g39960D	CDY23598	GSBRNA2T00023809001		AT3G13410	blue
BnaC05g39950D	CDY23599	GSBRNA2T00023810001	Zinc finger, RING-type	AT3G13420	blue
BnaC05g39940D	CDY23600	GSBRNA2T00023811001	DNA methylase, N-6 adenine-specific, conserved site	AT3G13440	blue
BnaC05g39930D	CDY23601	GSBRNA2T00023812001	TATA-box binding protein	AT3G13445	blue
BnaC05g39920D	CDY23602	GSBRNA2T00023813001	YTH domain	AT3G13460	blue
BnaC05g39910D	CDY23603	GSBRNA2T00023814001			blue
BnaC05g39900D	CDY23604	GSBRNA2T00023816001			blue
BnaC05g39850D	CDY23609	GSBRNA2T00023826001	Lysine-tRNA ligase, class II	AT3G13490	blue
BnaC05g39810D	CDY23613	GSBRNA2T00023830001	Neprosin	AT3G13510	blue
BnaC05g39790D	CDY23615	GSBRNA2T00023833001	Armadillo-like helical		blue
BnaC05g39780D	CDY23616	GSBRNA2T00023834001	SANT/Myb domain	AT3G13540	blue
BnaC05g39770D	CDY23617	GSBRNA2T00023836001	Ubiquitin-conjugating enzyme E2	AT3G13550	blue
BnaC05g39760D	CDY23618	GSBRNA2T00023837001	Glycoside hydrolase family 17	AT3G13560	blue
BnaC05g39750D	CDY23619	GSBRNA2T00023839001			blue
BnaC05g39680D	CDY23626	GSBRNA2T00023849001	Amino acid/polyamine transporter I	AT3G13620	blue
BnaC05g39650D	CDY23629	GSBRNA2T00023854001	Protein kinase domain	AT3G13670	blue
BnaC05g39640D	CDY23630	GSBRNA2T00023856001	Protein kinase domain	AT3G13690	blue
BnaC05g39630D	CDY23631	GSBRNA2T00023857001	RNA recognition motif domain	AT3G13700	blue
BnaC05g39610D	CDY23633	GSBRNA2T00023859001			blue
BnaC05g39580D	CDY23636	GSBRNA2T00023862001	Ribonuclease III domain	AT3G13740	blue
BnaC05g39540D	CDY23640	GSBRNA2T00023868001	Nonaspanin (TM9SF)	AT3G13772	blue
BnaC04g01490D	CDY23888	GSBRNA2T00024324001	tRNA-binding domain	AT2G40660	blue
BnaC03g17580D	CDY23933	GSBRNA2T00024435001	Ribosomal protein S3, C-terminal	AT5G35530	blue
BnaC03g17490D	CDY23942	GSBRNA2T00024446001	Gamma-secretase subunit Aph-1	AT2G31440	blue
BnaC03g57140D	CDY24163	GSBRNA2T00024771001	Calponin homology domain	AT3G47690	blue
BnaC03g57040D	CDY24173	GSBRNA2T00024795001	Serine aminopeptidase, S33	AT3G47590	blue
BnaC01g37560D	CDY24176	GSBRNA2T00026259001	RNA recognition motif domain	AT3G13570	blue
BnaC01g38150D	CDY24235	GSBRNA2T00026349001	Peptidase S1, PA clan	AT3G12950	blue
BnaCnng04590D	CDY24392	GSBRNA2T00026627001	Mediator complex, subunit Med25, von Willebrand factor type A	AT1G25540	blue
BnaC05g35070D	CDY24447	GSBRNA2T00026707001	Nucleic acid-binding, OB-fold		blue
BnaA01g22110D	CDY24507	GSBRNA2T00026806001	Protein of unknown function DUF4228, plant	AT1G60010	blue
BnaA01g22130D	CDY24509	GSBRNA2T00026812001			blue
BnaA01g22580D	CDY24554	GSBRNA2T00026875001	Pentatricopeptide repeat	AT1G60770	blue
BnaA05g30660D	CDY24667	GSBRNA2T00027044001	Drought induced 19 protein type, zinc-binding domain	AT3G06760	blue
BnaA08g15140D	CDY24796	GSBRNA2T00027251001	Ribosomal protein L2	AT4G36130	blue
BnaA08g15040D	CDY24806	GSBRNA2T00027267001	Reticulon	AT4G23630	blue
BnaC03g22120D	CDY24960	GSBRNA2T00028757001	Ribosomal protein L23/L25, conserved site	AT2G39460	blue
BnaC03g22010D	CDY24971	GSBRNA2T00028770001	CDP-alcohol phosphatidyltransferase	AT2G39290	blue
BnaC06g17990D	CDY25057	GSBRNA2T00028895001	Conserved hypothetical protein CHP01589, plant	AT3G61700	blue
BnaC06g03980D	CDY25173	GSBRNA2T00029101001	RNA recognition motif domain		blue
BnaC06g04350D	CDY25210	GSBRNA2T00029170001	Non-structural maintenance of chromosome element 4, C-terminal	AT1G51130	blue
BnaC01g29770D	CDY25308	GSBRNA2T00029389001	Domain of unknown function DUF223		blue
BnaA05g19120D	CDY25372	GSBRNA2T00029494001	Protein arginine N-methyltransferase	AT3G20020	blue
BnaA05g19090D	CDY25375	GSBRNA2T00029501001	Ubiquitin-conjugating enzyme E2	AT3G20060	blue
BnaA05g19050D	CDY25379	GSBRNA2T00029507001			blue
BnaC09g11300D	CDY25505	GSBRNA2T00032744001		AT1G63530	blue
BnaC09g11760D	CDY25551	GSBRNA2T00032808001	2-C-methyl-D-erythritol 2,4-cyclodiphosphate synthase	AT1G63970	blue
BnaC09g11960D	CDY25571	GSBRNA2T00032832001	Ubiquitin-conjugating enzyme E2	AT1G64230	blue
BnaA04g13140D	CDY25622	GSBRNA2T00032903001	Chromatin SPT2	AT2G22720	blue
BnaA07g10260D	CDY25756	GSBRNA2T00033142001	Cytochrome c, class IA/ IB	AT1G22840	blue
BnaA05g14320D	CDY25841	GSBRNA2T00033267001			blue
BnaC09g20460D	CDY25941	GSBRNA2T00033445001	Ribosomal protein L7, eukaryotic	AT2G01250	blue
BnaC09g20320D	CDY25955	GSBRNA2T00033465001	Transcription factor, NFYB/HAP3, conserved site	AT5G47640	blue
BnaC09g20240D	CDY25963	GSBRNA2T00033475001	Small GTPase	AT5G47520	blue
BnaC09g20000D	CDY25987	GSBRNA2T00033517001	EF-hand domain	AT5G47100	blue
BnaC09g42070D	CDY26461	GSBRNA2T00035263001	Zinc finger, RING-type	AT5G15790	blue
BnaA06g13440D	CDY26678	GSBRNA2T00035566001	Histone deacetylase complex subunit SAP30/SAP30-like	AT1G19330	blue
BnaA06g13190D	CDY26703	GSBRNA2T00035604001			blue
BnaC09g08970D	CDY26770	GSBRNA2T00035702001	Calcineurin-like phosphoesterase domain, ApaH type		blue
BnaC09g09000D	CDY26773	GSBRNA2T00035706001	Coiled-coil domain-containing protein 90-like	AT2G16460	blue
BnaC09g09020D	CDY26775	GSBRNA2T00035708001	Zinc finger, CCCH-type		blue
BnaC09g09060D	CDY26779	GSBRNA2T00035712001	Cyclophilin-type peptidyl-prolyl cis-trans isomerase domain	AT2G16600	blue
BnaC09g09160D	CDY26789	GSBRNA2T00035722001	Urease accessory protein UreH-like, transmembrane domain	AT2G16800	blue
BnaC09g09180D	CDY26791	GSBRNA2T00035726001	Armadillo-like helical	AT2G16950	blue
BnaC09g09370D	CDY26810	GSBRNA2T00035755001	Mlo-related protein	AT2G17480	blue
BnaC09g09490D	CDY26822	GSBRNA2T00035772001	Protein kinase domain	AT2G17700	blue
BnaC09g09580D	CDY26831	GSBRNA2T00035786001		AT2G17787	blue
BnaC09g36050D	CDY26978	GSBRNA2T00036747001			blue
BnaC06g12180D	CDY27002	GSBRNA2T00036790001			blue
BnaA09g36260D	CDY27176	GSBRNA2T00037042001			blue
BnaA09g35910D	CDY27211	GSBRNA2T00037083001	Stomatal closure-related actin-binding protein, coiled-coil domain	AT3G56480	blue
BnaC01g32170D	CDY27534	GSBRNA2T00038215001	ATP synthase, F1 complex, epsilon subunit, mitochondrial	AT1G51650	blue
BnaA05g31660D	CDY27757	GSBRNA2T00038561001		AT3G05570	blue
BnaA05g32210D	CDY27812	GSBRNA2T00038621001			blue
BnaC09g28670D	CDY27840	GSBRNA2T00038673001	Plectin/S10, N-terminal	AT5G52650	blue
BnaCnng05290D	CDY27944	GSBRNA2T00038860001			blue
BnaC05g44670D	CDY28065	GSBRNA2T00039007001	Initiation factor 2B-related	AT3G07300	blue
BnaA01g06460D	CDY28203	GSBRNA2T00039926001	MIF4G-like, type 3	AT4G30680	blue
BnaC02g36780D	CDY28482	GSBRNA2T00040379001	Cytochrome c1	AT3G27240	blue
BnaC02g36730D	CDY28487	GSBRNA2T00040386001	Uridine kinase-like	AT3G27190	blue
BnaA02g25320D	CDY28944	GSBRNA2T00041646001			blue
BnaC09g18490D	CDY29123	GSBRNA2T00041910001			blue
BnaA09g53830D	CDY29130	GSBRNA2T00041935001	Nucleic acid-binding, OB-fold		blue
BnaA09g53860D	CDY29133	GSBRNA2T00041939001			blue
BnaC09g15550D	CDY29158	GSBRNA2T00042030001	SANT/Myb domain	AT1G58220	blue
BnaC09g15600D	CDY29163	GSBRNA2T00042037001	ATP phosphoribosyltransferase HisG	AT1G58080	blue
BnaC09g15730D	CDY29176	GSBRNA2T00042064001			blue
BnaA06g14090D	CDY29387	GSBRNA2T00042970001	B3 DNA binding domain		blue
BnaA03g53800D	CDY29535	GSBRNA2T00043238001	PLC-like phosphodiesterase, TIM beta/alpha-barrel domain superfamily	AT4G36945	blue
BnaC01g39890D	CDY30019	GSBRNA2T00044554001	Ribosomal protein S3Ae	AT3G04840	blue
BnaC05g09620D	CDY30058	GSBRNA2T00044606001			blue
BnaC05g37730D	CDY30089	GSBRNA2T00044645001		AT3G15605	blue
BnaA03g49550D	CDY30215	GSBRNA2T00044826001	Ribosomal protein L28e	AT4G29410	blue
BnaA09g09840D	CDY30293	GSBRNA2T00044957001	Helix-loop-helix DNA-binding domain superfamily	AT2G18969	blue
BnaA09g09500D	CDY30327	GSBRNA2T00045003001	Basic-leucine zipper domain	AT2G18160	blue
BnaA09g09260D	CDY30351	GSBRNA2T00045035001	Protein kinase domain	AT2G17700	blue
BnaA04g25010D	CDY30400	GSBRNA2T00045097001	Ribosomal protein L18	AT2G43310	blue
BnaA04g25040D	CDY30403	GSBRNA2T00045101001	Protein of unknown function DUF1685	AT2G43340	blue
BnaA04g25180D	CDY30417	GSBRNA2T00045116001		AT2G43540	blue
BnaA04g25250D	CDY30424	GSBRNA2T00045124001		AT2G43630	blue
BnaA04g16310D	CDY30502	GSBRNA2T00045217001	Superoxide dismutase, copper/zinc binding domain	AT2G28190	blue
BnaA04g16220D	CDY30511	GSBRNA2T00045229001			blue
BnaA04g16080D	CDY30525	GSBRNA2T00045245001	Nucleoplasmin-like domain	AT2G27840	blue
BnaA04g15900D	CDY30543	GSBRNA2T00045272001	Ribosomal protein L1	AT2G27530	blue
BnaC06g10290D	CDY30665	GSBRNA2T00045985001	AAA+ ATPase domain	AT1G53750	blue
BnaC06g10420D	CDY30678	GSBRNA2T00046007001	Isopenicillin N synthase-like		blue
BnaC06g10430D	CDY30679	GSBRNA2T00046008001			blue
BnaA02g33110D	CDY30689	GSBRNA2T00046020001	Arf GTPase activating protein	AT5G61980	blue
BnaA02g33340D	CDY30712	GSBRNA2T00046051001	ICln	AT5G62290	blue
BnaA02g33390D	CDY30717	GSBRNA2T00046062001	Aldo/keto reductase, conserved site	AT5G62420	blue
BnaA02g33610D	CDY30739	GSBRNA2T00046091001	Xanthine/uracil/vitamin C permease	AT5G62890	blue
BnaC07g16720D	CDY30772	GSBRNA2T00046199001	Hexapeptide repeat	AT5G66510	blue
BnaC05g22090D	CDY30833	GSBRNA2T00046297001			blue
BnaC04g27080D	CDY30853	GSBRNA2T00046326001	Inorganic pyrophosphatase		blue
BnaA06g19560D	CDY30957	GSBRNA2T00046531001	AT-hook motif nuclear-localized protein 15-29		blue
BnaA08g26690D	CDY31119	GSBRNA2T00047202001	Transcription factor CBF/NF-Y/archaeal histone domain		blue
BnaA08g26720D	CDY31122	GSBRNA2T00047207001	Zinc finger, MIZ-type	AT1G08910	blue
BnaA08g26730D	CDY31123	GSBRNA2T00047208001	Histone H2A	AT1G08880	blue
BnaA08g27020D	CDY31152	GSBRNA2T00047241001			blue
BnaA02g34510D	CDY31290	GSBRNA2T00047455001	Transcription factor, MADS-box		blue
BnaA02g34260D	CDY31315	GSBRNA2T00047487001		AT5G64550	blue
BnaA02g34160D	CDY31325	GSBRNA2T00047501001	Myc-type, basic helix-loop-helix (bHLH) domain	AT5G64340	blue
BnaA02g34050D	CDY31336	GSBRNA2T00047521001	Plant lipid transfer protein/Par allergen	AT5G64080	blue
BnaA02g34040D	CDY31337	GSBRNA2T00047522001	Phosphatidylinositol 3-/4-kinase, catalytic domain	AT5G64070	blue
BnaA07g03480D	CDY31413	GSBRNA2T00047635001			blue
BnaC05g16210D	CDY31512	GSBRNA2T00047817001	ARID DNA-binding domain	AT1G20910	blue
BnaA10g12840D	CDY31587	GSBRNA2T00047914001	Histone H2A	AT5G59870	blue
BnaA03g54340D	CDY31618	GSBRNA2T00050158001		AT4G00585	blue
BnaA05g08370D	CDY31710	GSBRNA2T00050333001	Ubiquitin domain	AT1G31340	blue
BnaA04g16750D	CDY31739	GSBRNA2T00050381001	ADC synthase	AT2G28880	blue
BnaA04g16780D	CDY31742	GSBRNA2T00050385001	Expansin	AT2G28950	blue
BnaC09g13350D	CDY31814	GSBRNA2T00050496001			blue
BnaC09g13240D	CDY31825	GSBRNA2T00050516001	3-oxoacyl-[acyl-carrier-protein] synthase 3	AT1G62640	blue
BnaC09g13120D	CDY31837	GSBRNA2T00050544001	Tetratricopeptide repeat 1	AT1G62740	blue
BnaC09g12990D	CDY31850	GSBRNA2T00050562001	Cyclin, C-terminal domain	AT3G11520	blue
BnaA07g00360D	CDY31959	GSBRNA2T00050751001	Serine-threonine protein kinase 19	AT2G20495	blue
BnaA01g17100D	CDY32274	GSBRNA2T00051728001	Zinc finger C2H2-type	AT4G16610	blue
BnaC03g15950D	CDY32627	GSBRNA2T00052658001	Ribosomal protein S10		blue
BnaC03g16020D	CDY32634	GSBRNA2T00052667001	Diacylglycerol kinase, catalytic domain	AT5G51290	blue
BnaA10g11010D	CDY32748	GSBRNA2T00052804001	Cystatin-related, plant		blue
BnaA09g16400D	CDY32953	GSBRNA2T00053160001	Lactate/malate dehydrogenase, N-terminal	AT5G43330	blue
BnaA10g11990D	CDY32993	GSBRNA2T00053211001	Lactate/malate dehydrogenase, N-terminal	AT5G58330	blue
BnaA10g12030D	CDY32997	GSBRNA2T00053218001	Uncharacterised protein family Ycf54	AT5G58250	blue
BnaA10g12270D	CDY33021	GSBRNA2T00053246001			blue
BnaC09g22060D	CDY33110	GSBRNA2T00053773001	Asparagine synthase		blue
BnaC09g22070D	CDY33111	GSBRNA2T00053775001	AAA+ ATPase domain	AT2G03670	blue
BnaC09g22080D	CDY33112	GSBRNA2T00053776001	Protein SPIRAL1-like	AT2G03680	blue
BnaC09g22180D	CDY33122	GSBRNA2T00053805001	Heat shock protein Hsp90 family	AT2G04030	blue
BnaC05g12130D	CDY33370	GSBRNA2T00054216001	Uncharacterised domain XH	AT1G15910	blue
BnaC08g19340D	CDY33634	GSBRNA2T00054979001	Cyclin, C-terminal domain	AT1G20610	blue
BnaA02g30460D	CDY33941	GSBRNA2T00055455001	LSM domain, eukaryotic/archaea-type	AT5G48870	blue
BnaC02g43410D	CDY33996	GSBRNA2T00055850001		AT2G29180	blue
BnaC03g27820D	CDY34033	GSBRNA2T00055901001	Cycloeucalenol cycloisomerase	AT5G50375	blue
BnaC01g28800D	CDY34140	GSBRNA2T00056109001			blue
BnaA01g24620D	CDY34245	GSBRNA2T00056261001			blue
BnaA01g14370D	CDY34334	GSBRNA2T00056373001	Tim10-like		blue
BnaA09g11270D	CDY34385	GSBRNA2T00056447001			blue
BnaA09g11390D	CDY34397	GSBRNA2T00056462001			blue
BnaA09g11460D	CDY34404	GSBRNA2T00056470001	Glyoxalase/Bleomycin resistance protein/Dihydroxybiphenyl dioxygenase	AT1G64185	blue
BnaA09g11510D	CDY34409	GSBRNA2T00056476001	Ubiquitin-conjugating enzyme E2	AT1G64230	blue
BnaA09g11640D	CDY34422	GSBRNA2T00056494001	Glycoside hydrolase family 9	AT1G64390	blue
BnaC03g56530D	CDY34553	GSBRNA2T00056973001	Nodulin-related protein 1	AT1G13930	blue
BnaC08g42310D	CDY34672	GSBRNA2T00057133001	Cytochrome c oxidase assembly protein PET191	AT1G10865	blue
BnaC08g42320D	CDY34673	GSBRNA2T00057134001	JAB1/MPN/MOV34 metalloenzyme domain	AT1G10840	blue
BnaA09g41080D	CDY34741	GSBRNA2T00057277001	Phytocyanin domain	AT2G25060	blue
BnaA09g41160D	CDY34749	GSBRNA2T00057288001	Spindle and kinetochore-associated protein 2	AT2G24970	blue
BnaA09g41710D	CDY34804	GSBRNA2T00057351001	Nucleoid-associated protein YbaB/EbfC family	AT2G24020	blue
BnaA09g47740D	CDY34848	GSBRNA2T00057408001	F-box domain		blue
BnaA09g47990D	CDY34873	GSBRNA2T00057436001	Leucine-rich repeat	AT1G11130	blue
BnaA01g32600D	CDY34929	GSBRNA2T00057506001	MORF/ORRM1/DAG-like	AT3G06790	blue
BnaA01g32660D	CDY34935	GSBRNA2T00057513001	Ribosomal protein L29e	AT3G06700	blue
BnaA01g32690D	CDY34938	GSBRNA2T00057517001	Huntingtin-interacting protein K, UBA-like domain	AT3G06610	blue
BnaA01g27420D	CDY34992	GSBRNA2T00057583001	PPM-type phosphatase, divalent cation binding	AT3G17090	blue
BnaA09g18000D	CDY35163	GSBRNA2T00058057001	Ribosomal protein L32e	AT5G46430	blue
BnaC03g59540D	CDY35269	GSBRNA2T00058201001	60S ribosomal protein L18a/ L20, eukaryotes	AT1G29970	blue
BnaC03g59510D	CDY35272	GSBRNA2T00058212001	PDCD5-like	AT1G29850	blue
BnaC03g59170D	CDY35306	GSBRNA2T00058267001	UBA-like superfamily	AT5G32440	blue
BnaA04g15200D	CDY35327	GSBRNA2T00058296001	Cof family	AT2G25870	blue
BnaA03g19550D	CDY35405	GSBRNA2T00058392001	Thioredoxin reductase	AT2G41680	blue
BnaA03g19510D	CDY35409	GSBRNA2T00058396001	Putative esterase	AT2G41530	blue
BnaA03g19270D	CDY35433	GSBRNA2T00058432001	Cystatin domain	AT2G40880	blue
BnaC03g62120D	CDY35448	GSBRNA2T00058455001	FMN-dependent dehydrogenase	AT3G14150	blue
BnaA05g16320D	CDY35554	GSBRNA2T00058616001	DAD/Ost2	AT1G32210	blue
BnaC02g09460D	CDY35680	GSBRNA2T00059083001	AAA+ ATPase domain	AT5G22330	blue
BnaC02g38290D	CDY35765	GSBRNA2T00059215001	Ribosomal protein/NADH dehydrogenase domain	AT5G47890	blue
BnaC09g37490D	CDY35817	GSBRNA2T00059324001			blue
BnaA07g01060D	CDY35881	GSBRNA2T00059420001	Ribosomal protein L28e	AT2G19730	blue
BnaC07g20940D	CDY36240	GSBRNA2T00060191001	High mobility group protein HMGA		blue
BnaC07g21000D	CDY36246	GSBRNA2T00060201001	Gnk2-homologous domain	AT2G01660	blue
BnaA01g30960D	CDY36322	GSBRNA2T00060299001	Zinc finger, FYVE/PHD-type	AT3G11200	blue
BnaA01g30950D	CDY36323	GSBRNA2T00060300001	SGNH hydrolase-type esterase domain	AT3G11210	blue
BnaA01g30930D	CDY36325	GSBRNA2T00060302001	Cleavage/polyadenylation specificity factor, A subunit, C-terminal	AT3G55200	blue
BnaC04g32670D	CDY36359	GSBRNA2T00060388001	Ribosomal RNA processing protein 8	AT5G40530	blue
BnaC04g32790D	CDY36371	GSBRNA2T00060414001	ATP12, ATP synthase F1-assembly protein	AT5G40660	blue
BnaA06g09780D	CDY36525	GSBRNA2T00062201001	Protein of unknown function DUF789	AT1G15030	blue
BnaA07g04120D	CDY36645	GSBRNA2T00062391001	Protein of unknown function DUF829, TMEM53		blue
BnaA07g04040D	CDY36653	GSBRNA2T00062407001	Tetratricopeptide repeat 1	AT2G15790	blue
BnaC02g31300D	CDY36709	GSBRNA2T00062507001	Cytochrome c-like domain	AT5G45040	blue
BnaA03g11360D	CDY36750	GSBRNA2T00062573001	Glycosyltransferase 61	AT5G55500	blue
BnaA03g11350D	CDY36751	GSBRNA2T00062574001	Mitochondrial import inner membrane translocase subunit TIM22	AT5G55510	blue
BnaA03g11340D	CDY36752	GSBRNA2T00062575001	C2 domain	AT5G55530	blue
BnaA03g11160D	CDY36770	GSBRNA2T00062600001	ER membrane protein complex subunit 8/9		blue
BnaA03g11150D	CDY36771	GSBRNA2T00062602001	Heat shock protein Hsp90 family		blue
[truncated: 11,925 more rows]

## Sheet: 14DAF network
Gene ID	Transcript ID	ensembl_gene_id	interpro_description	athaliana_eg_homolog_ensembl_gene	modules
BnaA07g14450D	CDX67405	GSBRNA2T00098490001	14-3-3 protein	AT5G38480	turquoise
BnaA07g14520D	CDX67412	GSBRNA2T00098502001	PSP, proline-rich	AT5G38600	black
BnaA07g14540D	CDX67414	GSBRNA2T00098504001	Protein of unknown function DUF2854	AT5G38660	turquoise
BnaA07g14610D	CDX67421	GSBRNA2T00098512001	Germin	AT5G38960	blue
BnaA07g14820D	CDX67442	GSBRNA2T00098544001	Thioredoxin	AT5G39950	turquoise
BnaA07g14930D	CDX67453	GSBRNA2T00098556001	PWWP domain		pink
BnaA07g15060D	CDX67466	GSBRNA2T00098570001	Glycerol-3-phosphate dehydrogenase, NAD-dependent, C-terminal	AT5G40610	turquoise
BnaA07g15100D	CDX67470	GSBRNA2T00098574001	Succinate dehydrogenase/fumarate reductase iron-sulphur protein		blue
BnaA07g15110D	CDX67471	GSBRNA2T00098575001		AT5G40700	brown
BnaA07g15190D	CDX67479	GSBRNA2T00098586001	Nucleotide-diphospho-sugar transferase	AT5G40900	magenta
BnaA07g15270D	CDX67487	GSBRNA2T00098598001	NAC domain	AT3G56520	brown
BnaA07g15320D	CDX67492	GSBRNA2T00098604001	Glutathione S-transferase, N-terminal	AT5G41220	blue
BnaA07g15380D	CDX67498	GSBRNA2T00098612001	Plectin/S10, N-terminal	AT5G41520	cyan
BnaA07g15410D	CDX67501	GSBRNA2T00098619001	Zinc finger, MIZ-type	AT5G41580	pink
BnaA07g15450D	CDX67505	GSBRNA2T00098625001	HAT (Half-A-TPR) repeat	AT5G41770	turquoise
BnaA07g15490D	CDX67509	GSBRNA2T00098630001	Amino acid transporter, transmembrane domain	AT5G41800	turquoise
BnaA07g15520D	CDX67512	GSBRNA2T00098634001		AT5G41860	turquoise
BnaA07g15570D	CDX67517	GSBRNA2T00098639001	Rab-GTPase-TBC domain	AT5G41940	turquoise
BnaA07g15580D	CDX67518	GSBRNA2T00098640001		AT5G41960	blue
BnaA07g15610D	CDX67521	GSBRNA2T00098643001	ORMDL family	AT5G42000	brown
BnaA07g15660D	CDX67526	GSBRNA2T00098649001	ABI family	AT5G42030	blue
BnaA07g15670D	CDX67527	GSBRNA2T00098651001	Development/cell death domain	AT5G42050	green
BnaA07g15680D	CDX67528	GSBRNA2T00098652001		AT5G42070	yellow
BnaA07g15700D	CDX67530	GSBRNA2T00098656001	Glycoside hydrolase family 17	AT5G42100	yellow
BnaA07g15770D	CDX67537	GSBRNA2T00098666001	Zinc finger, AN1-type	AT3G52800	green
BnaA07g15860D	CDX67546	GSBRNA2T00098679001	T-complex 11		turquoise
BnaA07g15920D	CDX67552	GSBRNA2T00098685001	Ergosterol biosynthesis ERG4/ERG24	AT3G52940	yellow
BnaA07g15980D	CDX67558	GSBRNA2T00098691001	Cytochrome P450	AT3G53130	blue
BnaA07g16060D	CDX67566	GSBRNA2T00098702001	Aromatic amino acid lyase	AT3G53260	brown
BnaA07g16120D	CDX67572	GSBRNA2T00098708001	Ribosomal protein L36e	AT2G37600	turquoise
BnaA07g16150D	CDX67575	GSBRNA2T00098712001	Ribosomal protein S21e	AT3G53890	turquoise
BnaA07g16160D	CDX67576	GSBRNA2T00098713001	Phosphoribosyltransferase domain	AT3G53900	turquoise
BnaA07g16190D	CDX67579	GSBRNA2T00098716001	PI31 proteasome regulator, N-terminal	AT3G53970	turquoise
BnaA07g16200D	CDX67580	GSBRNA2T00098717001	Universal stress protein A	AT3G53990	yellow
BnaA07g16210D	CDX67581	GSBRNA2T00098719001			blue
BnaA07g16270D	CDX67587	GSBRNA2T00098730001	Legume lectin domain		brown
BnaA07g16340D	CDX67594	GSBRNA2T00098739001	Synaptobrevin	AT3G54300	turquoise
BnaA07g16350D	CDX67595	GSBRNA2T00098740001	AP2/ERF domain	AT3G54320	brown
BnaA07g16400D	CDX67600	GSBRNA2T00098746001			brown
BnaA07g16460D	CDX67606	GSBRNA2T00098753001	CBS domain	AT3G54690	blue
BnaA07g16490D	CDX67609	GSBRNA2T00098757001	Zinc finger, GATA-type	AT3G54810	green
BnaA07g16510D	CDX67611	GSBRNA2T00098759001	Major intrinsic protein	AT3G54820	black
BnaA07g16540D	CDX67614	GSBRNA2T00098762001	Glutaredoxin	AT3G54900	greenyellow
BnaA07g16550D	CDX67615	GSBRNA2T00098764001	Pectate lyase	AT3G54920	black
BnaA07g16710D	CDX67631	GSBRNA2T00098788001	Ferritin	AT3G56090	turquoise
BnaA07g16730D	CDX67633	GSBRNA2T00098790001	Prenylated rab acceptor PRA1	AT3G56110	turquoise
BnaA07g16940D	CDX67654	GSBRNA2T00098822001	Male sterility, NAD-binding	AT3G56700	brown
BnaA07g16960D	CDX67656	GSBRNA2T00098824001	EF-hand domain	AT3G56800	green
BnaA07g17040D	CDX67664	GSBRNA2T00098834001	Rubrerythrin	AT3G56940	yellow
BnaA07g17050D	CDX67665	GSBRNA2T00098835001	Major intrinsic protein	AT3G56950	yellow
BnaA07g17210D	CDX67681	GSBRNA2T00098854001	Thionin-like protein		purple
BnaA07g17220D	CDX67682	GSBRNA2T00098855001	Cysteine-rich transmembrane CYSTM domain		magenta
BnaA07g17240D	CDX67684	GSBRNA2T00098857001	TMEM14 family		turquoise
BnaA07g17250D	CDX67685	GSBRNA2T00098858001		AT3G57320	turquoise
BnaA07g17280D	CDX67688	GSBRNA2T00098861001	Transcription factor, MADS-box	AT3G57390	brown
BnaA07g17350D	CDX67695	GSBRNA2T00098873001	Protein kinase domain	AT3G57530	green
BnaA07g17480D	CDX67708	GSBRNA2T00098889001	Protein kinase domain	AT3G57750	blue
BnaA07g17510D	CDX67711	GSBRNA2T00098896001	Ubiquitin-conjugating enzyme E2	AT3G57870	turquoise
BnaA07g17560D	CDX67716	GSBRNA2T00098901001		AT3G57930	green
BnaA07g17600D	CDX67720	GSBRNA2T00098907001	Rhodanese-like domain	AT4G27700	turquoise
BnaA07g17650D	CDX67725	GSBRNA2T00098912001	Target SNARE coiled-coil homology domain	AT3G58170	brown
BnaA07g17770D	CDX67737	GSBRNA2T00098924001	Transcription factor CBF/NF-Y/archaeal histone domain	AT1G56170	brown
BnaA07g17840D	CDX67744	GSBRNA2T00098932001	Universal stress protein A	AT3G58450	brown
BnaA07g17880D	CDX67748	GSBRNA2T00098936001	Calcineurin-like phosphoesterase domain, ApaH type		pink
BnaA07g17920D	CDX67752	GSBRNA2T00098940001	Helicase, C-terminal	AT3G58570	yellow
BnaA07g17940D	CDX67754	GSBRNA2T00098942001	Ketol-acid reductoisomerase		black
BnaA07g18050D	CDX67765	GSBRNA2T00098954001	Transcription factor, MADS-box	AT3G58780	blue
BnaA07g18120D	CDX67772	GSBRNA2T00098962001	Multi antimicrobial extrusion protein	AT3G59030	brown
BnaA07g18140D	CDX67774	GSBRNA2T00098965001			grey60
BnaA07g18290D	CDX67789	GSBRNA2T00098982001	Mitochondrial import inner membrane translocase subunit Tim16	AT3G59280	blue
BnaA07g18350D	CDX67795	GSBRNA2T00098988001	GUN4-like	AT3G59400	blue
BnaA07g18390D	CDX67799	GSBRNA2T00098993001	Yif1 family	AT3G59500	turquoise
BnaA07g18420D	CDX67802	GSBRNA2T00098997001	Ribosomal protein L38e	AT3G59540	turquoise
BnaA07g18440D	CDX67804	GSBRNA2T00098999001	Ribosomal protein/NADH dehydrogenase domain	AT3G59650	turquoise
BnaA07g18500D	CDX67810	GSBRNA2T00099006001	WD40 repeat	AT2G43770	turquoise
BnaA07g18570D	CDX67817	GSBRNA2T00099014001	Rab GDI protein	AT3G59920	turquoise
BnaA07g18590D	CDX67819	GSBRNA2T00099016001	Post-SET domain		purple
BnaA07g18600D	CDX67820	GSBRNA2T00099017001	Methylenetetrahydrofolate reductase	AT3G59970	turquoise
BnaA07g18610D	CDX67821	GSBRNA2T00099018001	Peptidase M24	AT3G59990	turquoise
BnaA07g18660D	CDX67826	GSBRNA2T00099023001	PRIB5	AT3G60440	turquoise
BnaA07g18730D	CDX67833	GSBRNA2T00099030001	Zinc finger, GATA-type	AT3G60530	green
BnaA07g18770D	CDX67837	GSBRNA2T00099034001	Major sperm protein (MSP) domain	AT1G51270	blue
BnaA07g18830D	CDX67843	GSBRNA2T00099040001	Actin family	AT3G60830	blue
BnaA07g18860D	CDX67846	GSBRNA2T00099043001	FAS1 domain	AT3G60900	brown
BnaA07g18870D	CDX67847	GSBRNA2T00099045001	Methyltransferase type 11	AT3G60910	blue
BnaA07g18880D	CDX67848	GSBRNA2T00099046001	C2 domain	AT3G60950	blue
BnaA07g18900D	CDX67850	GSBRNA2T00099048001	Peroxisomal biogenesis factor 11	AT3G61070	green
BnaA07g18920D	CDX67852	GSBRNA2T00099050001	Ribosomal protein S27e	AT3G61111	blue
BnaA07g18930D	CDX67853	GSBRNA2T00099051001	Proteasome component (PCI) domain	AT3G61140	blue
BnaA07g19050D	CDX67865	GSBRNA2T00099065001	Zinc finger, RING-type	AT3G61790	blue
BnaA07g19060D	CDX67866	GSBRNA2T00099066001	ENTH/VHS	AT3G61800	blue
BnaA07g19080D	CDX67868	GSBRNA2T00099068001	Aspartic peptidase A1 family	AT3G61820	yellow
BnaA07g19110D	CDX67871	GSBRNA2T00099071001	Protein kinase domain	AT3G61960	blue
BnaA07g19180D	CDX67878	GSBRNA2T00099079001	Aminoacyl-tRNA synthetase, class II (G/ P/ S/T)	AT3G62120	brown
BnaA07g19250D	CDX67885	GSBRNA2T00099088001	Ubiquitin domain	AT2G47110	blue
BnaA07g19310D	CDX67891	GSBRNA2T00099094001	Cytochrome c oxidase subunit 5c		blue
BnaA07g19320D	CDX67892	GSBRNA2T00099095001	Domain of unknown function CP12	AT3G62410	blue
BnaA07g19360D	CDX67896	GSBRNA2T00099101001		AT3G62650	green
BnaA07g19430D	CDX67903	GSBRNA2T00099109001	WD40 repeat	AT3G62770	blue
BnaA07g19460D	CDX67906	GSBRNA2T00099113001	LSM domain, eukaryotic/archaea-type		blue
BnaA07g19550D	CDX67915	GSBRNA2T00099123001	Glutathione peroxidase	AT3G63080	yellow
BnaA07g19560D	CDX67916	GSBRNA2T00099124001	DVL	AT3G63088	blue
BnaA07g19590D	CDX67919	GSBRNA2T00099127001	WD40 repeat	AT3G63460	pink
BnaA07g19680D	CDX67928	GSBRNA2T00099136001	Sugar/inositol transporter	AT1G79820	black
BnaA07g19690D	CDX67929	GSBRNA2T00099137001	Homeobox domain	AT1G79840	turquoise
BnaA07g19710D	CDX67931	GSBRNA2T00099139001	D-isomer specific 2-hydroxyacid dehydrogenase, catalytic domain	AT1G79870	blue
BnaA07g19720D	CDX67932	GSBRNA2T00099140001	RNA recognition motif domain	AT1G79880	turquoise
BnaA07g19730D	CDX67933	GSBRNA2T00099141001	DnaJ domain	AT1G79940	yellow
BnaA07g19770D	CDX67937	GSBRNA2T00099146001	WD40 repeat	AT1G79990	turquoise
BnaA07g19810D	CDX67941	GSBRNA2T00099152001	Ubiquitin system component Cue	AT1G80040	green
BnaA07g19990D	CDX67959	GSBRNA2T00099171001	Peptidase S59, nucleoporin	AT1G80680	pink
BnaA07g20010D	CDX67961	GSBRNA2T00099173001	PPPDE putative peptidase domain	AT1G80690	brown
BnaA07g20050D	CDX67965	GSBRNA2T00099177001	Ribosomal protein L7, eukaryotic	AT1G80750	blue
BnaA07g20110D	CDX67971	GSBRNA2T00099183001	WRKY domain	AT1G80840	green
BnaA07g20200D	CDX67980	GSBRNA2T00099193001	Aspartic peptidase A1 family	AT1G79720	yellow
BnaA07g20210D	CDX67981	GSBRNA2T00099194001	NUDIX hydrolase domain	AT1G79690	black
BnaA07g20250D	CDX67985	GSBRNA2T00099201001	Na+/H+ exchanger	AT1G79610	blue
BnaA07g20340D	CDX67994	GSBRNA2T00099210001	CDC50/LEM3 family	AT1G79450	pink
BnaA07g20390D	CDX67999	GSBRNA2T00099216001	Nucleoprotein TPR/MLP1	AT1G79280	pink
BnaA07g20420D	CDX68002	GSBRNA2T00099219001	Thiosulphate sulfurtransferase, conserved site	AT1G79230	blue
BnaA07g20440D	CDX68004	GSBRNA2T00099221001	SANT/Myb domain	AT1G79180	brown
BnaA07g20510D	CDX68011	GSBRNA2T00099229001	Photosystem II PsbR	AT1G79040	blue
BnaA07g20650D	CDX68025	GSBRNA2T00099244001	Putative S-adenosyl-L-methionine-dependent methyltransferase	AT1G78240	brown
BnaA07g20730D	CDX68033	GSBRNA2T00099254001	Zf-FLZ domain	AT1G78020	brown
BnaA07g20780D	CDX68038	GSBRNA2T00099261001		AT1G77885	red
BnaA07g20790D	CDX68039	GSBRNA2T00099262001	B3 DNA binding domain	AT1G77850	greenyellow
BnaA07g20920D	CDX68052	GSBRNA2T00099280001	AMP-dependent synthetase/ligase	AT1G77590	brown
BnaA07g21200D	CDX68080	GSBRNA2T00099318001	SANT/Myb domain	AT1G76880	yellow
BnaA07g21240D	CDX68084	GSBRNA2T00099322001	Cullin repeat-like-containing domain superfamily	AT1G76850	pink
BnaA07g21300D	CDX68090	GSBRNA2T00099329001	EF-hand domain	AT1G76650	green
BnaA07g21350D	CDX68095	GSBRNA2T00099336001	PPC domain	AT1G76500	brown
BnaA07g21490D	CDX68109	GSBRNA2T00099351001	Dehydrin	AT1G76180	brown
BnaA07g21500D	CDX68110	GSBRNA2T00099352001	DNA/RNA-binding protein Alba-like	AT1G76010	blue
BnaA07g21530D	CDX68113	GSBRNA2T00099355001	GDSL lipase/esterase	AT1G75900	yellow
BnaA07g21560D	CDX68116	GSBRNA2T00099359001	Small GTPase	AT1G75840	turquoise
BnaA07g21800D	CDX68140	GSBRNA2T00099392001	HAD-superfamily hydrolase, subfamily IG, 5'-nucleotidase	AT1G75210	brown
BnaA07g21880D	CDX68148	GSBRNA2T00099400001	Calcium uniporter protein, C-terminal		green
BnaA07g21970D	CDX68157	GSBRNA2T00099411001	Zf-FLZ domain	AT1G74940	yellow
BnaA07g21980D	CDX68158	GSBRNA2T00099412001	AP2/ERF domain	AT1G74930	green
BnaA07g22190D	CDX68179	GSBRNA2T00099438001			brown
BnaA07g22220D	CDX68182	GSBRNA2T00099441001	GDSL lipase/esterase	AT1G74460	brown
BnaA07g22240D	CDX68184	GSBRNA2T00099444001	SANT/Myb domain	AT1G74430	yellow
BnaA07g22270D	CDX68187	GSBRNA2T00099447001	Glycosyltransferase 34	AT1G74380	green
BnaA07g22280D	CDX68188	GSBRNA2T00099448001		AT1G74380	green
BnaA07g22530D	CDX68213	GSBRNA2T00099476001	Zinc finger, RING-type	AT1G73760	blue
BnaA07g22600D	CDX68220	GSBRNA2T00099485001	Chromatin modification-related protein Eaf7/MRGBP		turquoise
BnaA07g22640D	CDX68224	GSBRNA2T00099496001	Protein kinase domain	AT1G18350	green
BnaA07g22750D	CDX68235	GSBRNA2T00099511001	Proteinase inhibitor I3, Kunitz legume	AT1G73260	red
BnaA07g22860D	CDX68246	GSBRNA2T00099523001	Protein kinase domain	AT1G73080	green
BnaA07g22900D	CDX68250	GSBRNA2T00099528001	Glucose-methanol-choline oxidoreductase, N-terminal	AT1G72970	yellow
BnaA07g22960D	CDX68256	GSBRNA2T00099536001	Protein of unknown function DUF761, plant	AT1G72790	green
BnaA07g23020D	CDX68262	GSBRNA2T00099543001	MORF/ORRM1/DAG-like	AT1G72530	brown
BnaA07g23030D	CDX68263	GSBRNA2T00099544001	S locus-related glycoprotein 1 binding pollen coat protein	AT4G13095	brown
BnaA07g23280D	CDX68288	GSBRNA2T00099571001	S locus-related glycoprotein 1 binding pollen coat protein	AT3G43505	yellow
BnaA07g23350D	CDX68295	GSBRNA2T00099581001	Sucrose/H+ symporter, plant	AT1G71890	red
BnaA07g23420D	CDX68302	GSBRNA2T00099591001		AT1G71780	brown
BnaA07g23460D	CDX68306	GSBRNA2T00099599001	GDSL lipase/esterase	AT1G71691	brown
BnaA07g23590D	CDX68319	GSBRNA2T00099615001	GDSL lipase/esterase	AT1G71250	brown
BnaC01g24370D	CDX68359	GSBRNA2T00125668001			blue
BnaC01g24540D	CDX68376	GSBRNA2T00125716001	NAD(P)-binding domain	AT3G46440	brown
BnaC01g24670D	CDX68389	GSBRNA2T00125764001	Transcription factor GRAS	AT3G46600	red
BnaC01g24800D	CDX68402	GSBRNA2T00125784001			lightcyan
BnaC01g25520D	CDX68474	GSBRNA2T00125949001	Cytochrome P450	AT3G48300	magenta
BnaC01g25810D	CDX68503	GSBRNA2T00126026001	Coiled-coil domain-containing protein SCD2-like		brown
BnaC01g25860D	CDX68508	GSBRNA2T00126038001	Plant peroxidase	AT3G49110	yellow
BnaC01g25890D	CDX68511	GSBRNA2T00126042001			red
BnaC01g25960D	CDX68518	GSBRNA2T00126055001	O-acyltransferase, WSD1, N-terminal	AT3G49210	red
BnaC01g26030D	CDX68525	GSBRNA2T00126070001		AT3G49305	purple
BnaC01g26070D	CDX68529	GSBRNA2T00126078001	Heat shock protein 70 family		turquoise
BnaC01g26180D	CDX68540	GSBRNA2T00126101001			turquoise
BnaC01g26290D	CDX68551	GSBRNA2T00126123001	Phytosulfokine	AT3G49780	brown
BnaC01g26440D	CDX68566	GSBRNA2T00126145001	SANT/Myb domain	AT3G50060	green
BnaC01g26510D	CDX68573	GSBRNA2T00126156001	Cyclin, C-terminal domain	AT3G50070	yellow
BnaC01g08650D	CDX68588	GSBRNA2T00130225001	Protein kinase domain	AT4G29810	green
BnaC01g08620D	CDX68591	GSBRNA2T00130228001	Serine/threonine dehydratase, pyridoxal-phosphate-binding site	AT4G29840	brown
BnaC01g08350D	CDX68618	GSBRNA2T00130261001	Peptidase S8/S53 domain	AT4G30020	yellow
BnaC01g08320D	CDX68621	GSBRNA2T00130265001		AT4G30090	brown
BnaC01g08280D	CDX68625	GSBRNA2T00130270001	P-type ATPase	AT4G30110	brown
BnaC01g08260D	CDX68627	GSBRNA2T00130273001	P-type ATPase		brown
BnaC01g08250D	CDX68628	GSBRNA2T00130274001	Domain of unknown function DUF632	AT4G30130	brown
BnaC01g08210D	CDX68632	GSBRNA2T00130281001	Villin headpiece	AT4G30160	brown
BnaC01g08130D	CDX68640	GSBRNA2T00130296001	Glycoside hydrolase family 16	AT4G30270	red
BnaC01g08100D	CDX68643	GSBRNA2T00130301001	F-box domain		magenta
BnaC01g07990D	CDX68654	GSBRNA2T00130320001	Zinc finger, RING-type	AT4G30400	greenyellow
BnaC01g07950D	CDX68658	GSBRNA2T00130325001	Tetraspanin	AT4G30430	purple
BnaC01g07940D	CDX68659	GSBRNA2T00130326001			brown
BnaC01g07810D	CDX68672	GSBRNA2T00130348001	Glutamine amidotransferase	AT4G30530	green
BnaC01g07800D	CDX68673	GSBRNA2T00130349001	Signal recognition particle, SRP54 subunit, GTPase domain	AT4G30600	green
BnaC01g07700D	CDX68683	GSBRNA2T00130360001	Proteolipid membrane potential modulator	AT4G30660	brown
BnaC01g07690D	CDX68684	GSBRNA2T00130361001			yellow
BnaC01g07530D	CDX68700	GSBRNA2T00130381001	Bifunctional inhibitor/plant lipid transfer protein/seed storage helical domain	AT4G30880	brown
BnaC01g07470D	CDX68706	GSBRNA2T00130387001	Fatty acid desaturase domain	AT4G30950	brown
BnaC01g07450D	CDX68708	GSBRNA2T00130390001	Protein kinase domain	AT4G30960	yellow
BnaC01g07400D	CDX68713	GSBRNA2T00130400001			yellow
BnaC01g07390D	CDX68714	GSBRNA2T00130401001	Peptidase S28		yellow
BnaC01g07300D	CDX68723	GSBRNA2T00130414001	Protein of unknown function DUF1218	AT4G31130	tan
BnaC01g07240D	CDX68729	GSBRNA2T00130421001	DC1	AT4G31240	black
BnaC01g07140D	CDX68739	GSBRNA2T00130435001	Selenoprotein, Rdx-type	AT4G31360	black
BnaC01g07000D	CDX68753	GSBRNA2T00130451001	Clathrin/coatomer adaptor, adaptin-like, N-terminal	AT4G31490	pink
BnaC01g06960D	CDX68757	GSBRNA2T00130455001	Tapetum determinant 1		magenta
BnaC01g06900D	CDX68763	GSBRNA2T00130462001	WRKY domain	AT4G31550	turquoise
BnaC01g06850D	CDX68768	GSBRNA2T00130471001	B3 DNA binding domain		brown
BnaC01g06830D	CDX68770	GSBRNA2T00130476001	Oxoglutarate/iron-dependent dioxygenase		brown
BnaC01g06790D	CDX68774	GSBRNA2T00130481001	Ribosomal protein S6e	AT4G31700	blue
BnaC01g06710D	CDX68782	GSBRNA2T00130491001	PPM-type phosphatase, divalent cation binding	AT4G31750	blue
BnaC01g06700D	CDX68783	GSBRNA2T00130492001	Glycosyl transferase, family 28, C-terminal	AT4G31780	blue
BnaC01g06690D	CDX68784	GSBRNA2T00130494001	Tetrapyrrole methylase	AT4G31790	blue
BnaC01g06600D	CDX68793	GSBRNA2T00130510001	Phytocyanin domain	AT4G31840	brown
BnaC01g06420D	CDX68811	GSBRNA2T00130530001		AT4G32030	green
BnaC01g06360D	CDX68817	GSBRNA2T00130536001	Tapetum determinant 1	AT4G32105	brown
BnaC01g06350D	CDX68818	GSBRNA2T00130538001	Glycosyl transferase, family 31	AT4G32120	turquoise
BnaC01g06260D	CDX68827	GSBRNA2T00130547001	Protein kinase domain	AT4G32250	blue
BnaC01g06250D	CDX68828	GSBRNA2T00130548001	Ubiquitin-like domain superfamily	AT4G32270	turquoise
BnaC01g06220D	CDX68831	GSBRNA2T00130552001	ENTH/VHS		turquoise
BnaC01g06170D	CDX68836	GSBRNA2T00130559001	TPX2, C-terminal	AT4G32330	turquoise
BnaC01g06150D	CDX68838	GSBRNA2T00130562001	Vacuolar protein sorting-associated protein Ist1	AT4G32350	turquoise
BnaC01g06140D	CDX68839	GSBRNA2T00130563001	Glycoside hydrolase, family 28	AT4G32370	brown
BnaC01g06130D	CDX68840	GSBRNA2T00130564001	Sugar phosphate transporter domain	AT4G32390	turquoise
BnaC01g06120D	CDX68841	GSBRNA2T00130565001	Mitochondrial carrier protein	AT4G32400	turquoise
BnaC01g06090D	CDX68844	GSBRNA2T00130568001	Cellulose synthase	AT4G32410	turquoise
BnaC01g06080D	CDX68845	GSBRNA2T00130569001	Cyclophilin-type peptidyl-prolyl cis-trans isomerase domain	AT4G32420	turquoise
BnaC01g06040D	CDX68849	GSBRNA2T00130573001	Domain of unknown function DUF642	AT4G32460	yellow
BnaC01g06030D	CDX68850	GSBRNA2T00130574001	Cytochrome b-c1 complex subunit 7	AT4G32470	turquoise
BnaC01g05920D	CDX68861	GSBRNA2T00130586001	Coiled-coil domain-containing protein 93	AT4G32560	green
BnaC01g05820D	CDX68871	GSBRNA2T00130596001	Zinc finger, Sec23/Sec24-type	AT4G32640	blue
BnaC01g05800D	CDX68873	GSBRNA2T00130598001	Protein kinase domain	AT4G32660	blue
BnaC01g05670D	CDX68886	GSBRNA2T00130611001	RNA recognition motif domain	AT4G32720	blue
BnaC01g05440D	CDX68909	GSBRNA2T00130643001			blue
BnaC01g05340D	CDX68919	GSBRNA2T00130660001	Peptidyl-tRNA hydrolase, PTH2	AT4G32900	turquoise
BnaC01g05320D	CDX68921	GSBRNA2T00130662001	Tyrosine-protein kinase ephrin type A/B receptor-like	AT4G32920	greenyellow
BnaC01g05260D	CDX68927	GSBRNA2T00130670001	Homeobox domain	AT4G32980	brown
BnaC01g05200D	CDX68933	GSBRNA2T00130677001	NAD-dependent epimerase/dehydratase	AT4G33030	blue
BnaC01g05150D	CDX68938	GSBRNA2T00130682001	Peptidase M1, alanine aminopeptidase/leukotriene A4 hydrolase	AT4G33090	blue
BnaC01g05080D	CDX68945	GSBRNA2T00130691001	Protein egg apparatus-1	AT4G33145	cyan
BnaC01g05050D	CDX68948	GSBRNA2T00130694001	Protein egg apparatus-1	AT4G33145	yellow
BnaC01g05030D	CDX68950	GSBRNA2T00130696001	Saccharopine dehydrogenase, NADP binding domain	AT4G33150	salmon
BnaC01g04990D	CDX68954	GSBRNA2T00130700001	Alpha/beta hydrolase fold-1	AT4G33180	brown
BnaC01g04960D	CDX68957	GSBRNA2T00130703001	Pectinesterase, catalytic	AT4G33220	yellow
BnaC01g04930D	CDX68960	GSBRNA2T00130706001	WD40 repeat	AT4G33270	brown
BnaC01g04870D	CDX68966	GSBRNA2T00130714001			green
BnaC01g04860D	CDX68967	GSBRNA2T00130715001	NB-ARC	AT4G33300	green
BnaC01g04850D	CDX68968	GSBRNA2T00130716001	Glycosyl transferase, family 8	AT4G33330	greenyellow
BnaC01g04780D	CDX68975	GSBRNA2T00130724001	Protein kinase domain	AT4G33430	blue
BnaC01g04600D	CDX68993	GSBRNA2T00130743001	Costars domain	AT4G33640	turquoise
BnaC01g04540D	CDX68999	GSBRNA2T00130749001	CBS domain	AT4G33700	brown
BnaC01g04480D	CDX69005	GSBRNA2T00130757001	Inositol-tetrakisphosphate 1-kinase	AT4G33770	yellow
BnaC01g04460D	CDX69007	GSBRNA2T00130760001	Male sterility, NAD-binding	AT4G33790	yellow
BnaC01g04360D	CDX69017	GSBRNA2T00130772001		AT4G33960	yellow
BnaC01g04250D	CDX69028	GSBRNA2T00130783001	UDP-glucuronosyl/UDP-glucosyltransferase	AT4G34135	red
BnaC01g04240D	CDX69029	GSBRNA2T00130784001	UDP-glucuronosyl/UDP-glucosyltransferase	AT4G34138	green
BnaC01g04230D	CDX69030	GSBRNA2T00130785001	C2 domain	AT4G34140	green
BnaC01g04190D	CDX69034	GSBRNA2T00130790001	ACT domain	AT4G34200	black
BnaC01g04180D	CDX69035	GSBRNA2T00130793001	Protein kinase domain	AT4G34220	yellow
BnaC01g04140D	CDX69039	GSBRNA2T00130797001	Aldehyde dehydrogenase NAD(P)-dependent	AT4G34240	green
BnaC01g04130D	CDX69040	GSBRNA2T00130798001	Very-long-chain 3-ketoacyl-CoA synthase	AT4G34250	yellow
BnaC01g04120D	CDX69041	GSBRNA2T00130799001	Six-hairpin glycosidase superfamily	AT4G34260	green
BnaC01g03990D	CDX69054	GSBRNA2T00130821001	AP2/ERF domain	AT4G34410	green
BnaC01g03870D	CDX69066	GSBRNA2T00130836001	Protein kinase domain	AT4G34500	turquoise
BnaC01g03800D	CDX69073	GSBRNA2T00130848001	Ribosomal protein S16	AT4G34620	turquoise
BnaC01g03790D	CDX69074	GSBRNA2T00130849001		AT4G34630	green
BnaC01g03730D	CDX69080	GSBRNA2T00130856001	Complex 1 LYR protein	AT4G34700	turquoise
BnaC01g03640D	CDX69089	GSBRNA2T00130868001	Small auxin-up RNA	AT4G34810	blue
BnaC01g03610D	CDX69092	GSBRNA2T00130871001	Six-hairpin glycosidase superfamily	AT4G34860	greenyellow
BnaC01g03540D	CDX69099	GSBRNA2T00130880001	Nodulin-like	AT4G34950	brown
BnaC01g03530D	CDX69100	GSBRNA2T00130881001	Cyclophilin-type peptidyl-prolyl cis-trans isomerase domain	AT4G34960	turquoise
BnaC01g03520D	CDX69101	GSBRNA2T00130883001	Actin-depolymerising factor homology domain	AT4G34970	brown
BnaC01g03510D	CDX69102	GSBRNA2T00130884001	SANT/Myb domain	AT4G34990	turquoise
BnaC01g03490D	CDX69104	GSBRNA2T00130887001	Small GTPase	AT4G35020	turquoise
BnaC01g03430D	CDX69110	GSBRNA2T00130895001	Urease accessory protein UreH-like, transmembrane domain		turquoise
BnaC01g03410D	CDX69112	GSBRNA2T00130897001	Major intrinsic protein	AT4G35100	turquoise
BnaC01g03340D	CDX69119	GSBRNA2T00130905001	Kynurenine formamidase/cyclase-like	AT4G35220	brown
BnaC01g03310D	CDX69122	GSBRNA2T00130908001	Domain of unknown function DUF632	AT4G35240	green
BnaC01g03240D	CDX69129	GSBRNA2T00130916001	Protein kinase domain	AT4G35310	green
BnaC01g03160D	CDX69137	GSBRNA2T00130924001	Clathrin adaptor complex, small chain	AT4G35410	blue
BnaC01g03120D	CDX69141	GSBRNA2T00130928001	Ankyrin repeat	AT4G35450	blue
BnaC01g03110D	CDX69142	GSBRNA2T00130929001	Leucine-rich repeat	AT4G35470	blue
BnaC01g03100D	CDX69143	GSBRNA2T00130930001	Zinc finger, RING-type	AT4G35480	blue
BnaC01g02970D	CDX69156	GSBRNA2T00130943001	Protein of unknown function DUF241, plant	AT4G35690	red
BnaC01g02930D	CDX69160	GSBRNA2T00130948001	CRAL-TRIO lipid binding domain	AT4G35750	brown
BnaC01g02920D	CDX69161	GSBRNA2T00130949001	Vitamin K epoxide reductase	AT4G35760	turquoise
BnaC01g02910D	CDX69162	GSBRNA2T00130950001	Rhodanese-like domain	AT4G35770	brown
BnaC01g02880D	CDX69165	GSBRNA2T00130955001	RNA recognition motif domain		blue
BnaC01g02860D	CDX69167	GSBRNA2T00130957001	No apical meristem-associated, C-terminal domain		turquoise
BnaC01g02850D	CDX69168	GSBRNA2T00130958001			turquoise
BnaC01g02740D	CDX69179	GSBRNA2T00130972001	Aspartic peptidase A1 family	AT4G35880	black
BnaC01g02610D	CDX69192	GSBRNA2T00130988001	Thaumatin family	AT4G36010	green
BnaC01g02600D	CDX69193	GSBRNA2T00130991001	DnaJ domain	AT4G36040	green
BnaC01g02500D	CDX69203	GSBRNA2T00131003001	NYN domain, limkain-b1-type		turquoise
BnaC01g02490D	CDX69204	GSBRNA2T00131004001		AT2G16030	turquoise
BnaC01g02410D	CDX69212	GSBRNA2T00131015001	Protein of unknown function DUF726	AT4G36210	tan
BnaC01g02320D	CDX69221	GSBRNA2T00131025001	TRAM domain	AT4G36390	turquoise
BnaC01g02220D	CDX69231	GSBRNA2T00131036001	Alpha/beta hydrolase fold-1	AT4G36530	brown
BnaC01g02150D	CDX69238	GSBRNA2T00131044001	Transcription factor GRAS	AT4G36710	green
BnaC01g02130D	CDX69240	GSBRNA2T00131046001	Basic-leucine zipper domain	AT4G36730	green
BnaC01g02120D	CDX69241	GSBRNA2T00131048001	Helix-turn-helix motif	AT4G36740	red
BnaC01g02070D	CDX69246	GSBRNA2T00131056001	BES1/BZR1 plant transcription factor, N-terminal		green
BnaC01g02050D	CDX69248	GSBRNA2T00131059001	Polyprenyl synthetase	AT4G36810	turquoise
BnaC01g02020D	CDX69251	GSBRNA2T00131065001	Zinc finger, LIM-type	AT4G36860	turquoise
BnaC01g02000D	CDX69253	GSBRNA2T00131068001	Rossmann-like alpha/beta/alpha sandwich fold	AT4G35910	turquoise
BnaC01g01990D	CDX69254	GSBRNA2T00131069001	Protein of unknown function DUF4228, plant	AT4G37240	green
BnaC01g01970D	CDX69256	GSBRNA2T00131071001	Tetratricopeptide-like helical domain superfamily	AT4G37210	turquoise
BnaC01g01940D	CDX69259	GSBRNA2T00131074001	SANT/Myb domain	AT4G37180	green
BnaC01g01880D	CDX69265	GSBRNA2T00131080001	Zinc-finger domain of monoamine-oxidase A repressor R1	AT4G37110	turquoise
BnaC01g01860D	CDX69267	GSBRNA2T00131082001	Ribosomal protein L35, conserved site	AT4G37090	turquoise
BnaC01g01810D	CDX69272	GSBRNA2T00131087001	Peptidase M24	AT4G37040	turquoise
BnaC01g01780D	CDX69275	GSBRNA2T00131095001	Suppressor of white apricot, N-terminal domain		turquoise
BnaC01g01770D	CDX69276	GSBRNA2T00131096001	Remorin, C-terminal	AT4G36970	turquoise
BnaC01g01690D	CDX69284	GSBRNA2T00131108001	Glycosyl transferase, family 43	AT4G36890	green
BnaC01g01660D	CDX69287	GSBRNA2T00131111001	SANT/Myb domain	AT4G37260	green
BnaC01g01640D	CDX69289	GSBRNA2T00131113001	MRG	AT4G37280	turquoise
BnaC01g01630D	CDX69290	GSBRNA2T00131114001	Chromo/chromo shadow domain	AT4G37280	turquoise
BnaC01g01600D	CDX69293	GSBRNA2T00131117001		AT4G37300	turquoise
BnaC01g01570D	CDX69296	GSBRNA2T00131123001	GH3 family	AT1G59500	red
BnaC01g01540D	CDX69299	GSBRNA2T00131126001	Cytochrome P450	AT4G37400	turquoise
BnaC01g01500D	CDX69303	GSBRNA2T00131132001	Cytochrome P450		red
BnaC01g01490D	CDX69304	GSBRNA2T00131134001	Cytochrome P450	AT4G37430	brown
BnaC01g01480D	CDX69305	GSBRNA2T00131136001	Transcription factor, MADS-box	AT4G37435	brown
BnaC01g01440D	CDX69309	GSBRNA2T00131140001	Tetratricopeptide repeat 1	AT4G37460	pink
BnaC01g01400D	CDX69313	GSBRNA2T00131144001	Plant peroxidase	AT4G37520	greenyellow
BnaC01g01370D	CDX69316	GSBRNA2T00131149001	Acetamidase/Formamidase	AT4G37550	turquoise
BnaC01g01350D	CDX69318	GSBRNA2T00131153001	Ribosomal protein L7/L12		turquoise
BnaC01g01140D	CDX69339	GSBRNA2T00131184001	Phosphoenolpyruvate carboxykinase, ATP-utilising	AT4G37870	brown
BnaC01g01040D	CDX69349	GSBRNA2T00131197001	Zinc finger, Dof-type	AT4G38000	brown
BnaC01g01030D	CDX69350	GSBRNA2T00131198001	tRNA/rRNA methyltransferase, SpoU type	AT4G38020	brown
BnaC01g01000D	CDX69353	GSBRNA2T00131202001	Xanthine/uracil/vitamin C permease	AT4G38050	brown
BnaC01g00960D	CDX69357	GSBRNA2T00131207001	Helix-turn-helix motif	AT4G40060	black
BnaC01g00940D	CDX69359	GSBRNA2T00131210001	Protein SCAI		turquoise
BnaC01g00920D	CDX69361	GSBRNA2T00131212001	Microsomal signal peptidase 12kDa subunit	AT4G40042	brown
BnaC01g00910D	CDX69362	GSBRNA2T00131213001	Histone H3/CENP-A	AT4G40030	turquoise
BnaC01g00840D	CDX69369	GSBRNA2T00131221001	Small GTPase	AT4G39990	turquoise
BnaC01g00820D	CDX69371	GSBRNA2T00131224001	Heat shock protein DnaJ, cysteine-rich domain	AT4G39960	turquoise
BnaC01g00720D	CDX69381	GSBRNA2T00131236001		AT4G39840	green
BnaC01g00680D	CDX69385	GSBRNA2T00131240001	Myo-inositol-1-phosphate synthase	AT4G39800	brown
BnaA10g17370D	CDX69388	GSBRNA2T00135353001	SANT/Myb domain	AT5G17300	turquoise
BnaA10g17390D	CDX69390	GSBRNA2T00135355001	Oxidoreductase-like, N-terminal	AT5G17280	turquoise
BnaA10g17420D	CDX69393	GSBRNA2T00135359001	Type I phosphodiesterase/nucleotide pyrophosphatase/phosphate transferase	AT5G17250	black
BnaA10g17440D	CDX69395	GSBRNA2T00135361001	Glutathione S-transferase, N-terminal	AT5G17220	blue
BnaA10g17450D	CDX69396	GSBRNA2T00135362001	Protein of unknown function DUF1218	AT5G17210	blue
BnaA10g17590D	CDX69410	GSBRNA2T00135378001	Cellulose synthase	AT5G16910	blue
BnaA10g17610D	CDX69412	GSBRNA2T00135380001	VHS domain	AT5G16880	turquoise
BnaA10g17620D	CDX69413	GSBRNA2T00135381001	Peptidyl-tRNA hydrolase, PTH2	AT5G16870	turquoise
BnaA10g17640D	CDX69415	GSBRNA2T00135384001	RNA recognition motif domain	AT5G16840	brown
BnaA10g17690D	CDX69420	GSBRNA2T00135389001	SNU66/SART1 family	AT5G16780	blue
BnaA10g17710D	CDX69422	GSBRNA2T00135391001	Inositol-tetrakisphosphate 1-kinase	AT5G16760	turquoise
BnaA10g17730D	CDX69424	GSBRNA2T00135393001	CAAX prenyl protease 2	AT2G03140	pink
BnaA10g17830D	CDX69434	GSBRNA2T00135403001	Thylakoid membrane protein Ssl2009-like	AT5G16660	turquoise
BnaA10g17990D	CDX69450	GSBRNA2T00135427001		AT5G16470	turquoise
BnaA10g18020D	CDX69453	GSBRNA2T00135431001	Conserved oligomeric Golgi complex subunit 1	AT5G16300	pink
BnaA10g18050D	CDX69456	GSBRNA2T00135436001	Rad21/Rec8-like protein, C-terminal, eukaryotic	AT5G16270	yellow
BnaA10g18080D	CDX69459	GSBRNA2T00135439001	Fatty acid desaturase, type 2	AT5G16240	brown
BnaA10g18170D	CDX69468	GSBRNA2T00135452001	Ribosomal protein S7e	AT5G16130	turquoise
BnaA10g18280D	CDX69479	GSBRNA2T00135469001	Regulator of chromosome condensation, RCC1	AT5G16040	turquoise
BnaA10g18320D	CDX69483	GSBRNA2T00135475001	Phenylalanyl-tRNA synthetase, class IIc, beta subunit, archae/euk cytosolic	AT1G72550	blue
BnaA10g18410D	CDX69492	GSBRNA2T00135486001	Endo-1,3(4)-beta-glucanase	AT5G15870	yellow
BnaA10g18460D	CDX69497	GSBRNA2T00135491001	tRNA methyltransferase, Trm1	AT5G15810	turquoise
BnaA10g18470D	CDX69498	GSBRNA2T00135492001		AT5G15802	turquoise
BnaA10g18480D	CDX69499	GSBRNA2T00135493001	Transcription factor, MADS-box	AT5G15800	black
BnaA10g18500D	CDX69501	GSBRNA2T00135495001	Protodermal factor 1		tan
BnaA10g18540D	CDX69505	GSBRNA2T00135499001	Protein kinase domain	AT5G15730	yellow
BnaA10g18590D	CDX69510	GSBRNA2T00135504001	Nucleotide-diphospho-sugar transferases	AT5G15650	black
BnaA10g18680D	CDX69519	GSBRNA2T00135518001	Biotin/lipoyl attachment	AT5G15530	brown
BnaA10g18690D	CDX69520	GSBRNA2T00135519001			green
BnaA10g18700D	CDX69521	GSBRNA2T00135520001	UDP-glucose/GDP-mannose dehydrogenase, N-terminal	AT3G01010	green
BnaA10g18730D	CDX69524	GSBRNA2T00135524001	ClpA/B family	AT5G15450	pink
BnaA10g18750D	CDX69526	GSBRNA2T00135527001	U box domain	AT5G15400	yellow
BnaA10g18780D	CDX69529	GSBRNA2T00135530001	SPX domain	AT5G15330	yellow
BnaA10g18800D	CDX69531	GSBRNA2T00135532001			turquoise
BnaA10g18870D	CDX69538	GSBRNA2T00135540001	Ribosomal protein L34Ae	AT5G15260	greenyellow
BnaA10g19070D	CDX69558	GSBRNA2T00135566001	D-isomer specific 2-hydroxyacid dehydrogenase, catalytic domain	AT5G14780	turquoise
BnaA10g19120D	CDX69563	GSBRNA2T00135571001	Protein kinase domain	AT5G14720	pink
BnaA10g19130D	CDX69564	GSBRNA2T00135573001	NAD-dependent epimerase/dehydratase	AT5G14700	brown
BnaA10g19160D	CDX69567	GSBRNA2T00135576001	Small GTP-binding protein domain		turquoise
BnaA10g19200D	CDX69571	GSBRNA2T00135582001	SANT/Myb domain	AT5G14620	blue
BnaA10g19230D	CDX69574	GSBRNA2T00135585001	Glycosyl transferase, family 14	AT5G14550	blue
BnaA10g19290D	CDX69580	GSBRNA2T00135593001	Pseudouridine synthase II, N-terminal	AT5G14460	turquoise
BnaA10g19390D	CDX69590	GSBRNA2T00135604001	Ribosomal protein S13	AT5G14320	blue
BnaA10g19410D	CDX69592	GSBRNA2T00135606001	TRAM/LAG1/CLN8 homology domain	AT5G14285	turquoise
BnaA10g19500D	CDX69601	GSBRNA2T00135615001	Plant peroxidase	AT5G14130	pink
BnaA10g19600D	CDX69611	GSBRNA2T00135627001		AT5G14030	turquoise
BnaA10g19650D	CDX69616	GSBRNA2T00135633001	Tumour suppressing sub-chromosomal transferable candidate 4	AT5G13970	turquoise
BnaA10g19660D	CDX69617	GSBRNA2T00135634001	Nuclear factor related to kappa-B-binding protein	AT5G13950	turquoise
BnaA10g19670D	CDX69618	GSBRNA2T00135635001	Chalcone/stilbene synthase, N-terminal	AT5G13930	brown
BnaA10g19680D	CDX69619	GSBRNA2T00135637001	Protein of unknown function DUF716 (TMEM45)	AT5G13890	turquoise
BnaA10g19710D	CDX69622	GSBRNA2T00135640001	Nascent polypeptide-associated complex NAC domain	AT5G13850	red
BnaA10g19790D	CDX69630	GSBRNA2T00135649001	NUDIX hydrolase domain	AT5G13570	blue
BnaA10g19800D	CDX69631	GSBRNA2T00135650001		AT5G13560	pink
BnaA10g19840D	CDX69635	GSBRNA2T00135654001	Peptidase M1, alanine aminopeptidase/leukotriene A4 hydrolase	AT5G13520	turquoise
BnaA10g19850D	CDX69636	GSBRNA2T00135655001	Ribosomal protein L10P	AT5G13510	turquoise
BnaA10g19870D	CDX69638	GSBRNA2T00135657001	Mitochondrial carrier protein	AT5G13490	turquoise
BnaA10g19890D	CDX69640	GSBRNA2T00135659001		AT5G13470	turquoise
BnaA10g19900D	CDX69641	GSBRNA2T00135660001	ATPase, OSCP/delta subunit	AT5G13450	blue
BnaA10g19930D	CDX69644	GSBRNA2T00135664001		AT5G13390	blue
BnaA10g19960D	CDX69647	GSBRNA2T00135667001	AP2/ERF domain	AT5G13330	blue
BnaA10g19970D	CDX69648	GSBRNA2T00135671001	GH3 family	AT5G13320	brown
BnaA10g19980D	CDX69649	GSBRNA2T00135672001	Tumour suppressing sub-chromosomal transferable candidate 4	AT5G13310	blue
BnaA10g20030D	CDX69654	GSBRNA2T00135677001	Coiled-coil domain-containing protein SCD2-like	AT5G13260	black
BnaA10g20120D	CDX69663	GSBRNA2T00135690001	SWEET sugar transporter	AT5G13170	tan
BnaA10g20160D	CDX69667	GSBRNA2T00135694001			yellow
BnaA10g20190D	CDX69670	GSBRNA2T00135697001		AT5G13100	green
BnaA10g20270D	CDX69678	GSBRNA2T00135706001	Glycosyl transferase, family 48	AT5G13000	pink
BnaA10g20290D	CDX69680	GSBRNA2T00135708001	THUMP domain	AT5G12410	blue
BnaA10g20380D	CDX69689	GSBRNA2T00135718001	Ankyrin repeat	AT5G12320	blue
BnaA10g20410D	CDX69692	GSBRNA2T00135722001	Nucleotide-diphospho-sugar transferases	AT5G12260	blue
BnaA10g20420D	CDX69693	GSBRNA2T00135723001	Tubulin	AT5G12250	blue
BnaA10g20610D	CDX69712	GSBRNA2T00135742001	Alpha crystallin/Hsp20 domain	AT5G12020	grey60
BnaA10g20630D	CDX69714	GSBRNA2T00135747001			pink
BnaA10g20660D	CDX69717	GSBRNA2T00135750001	Cytokinin riboside 5'-monophosphate phosphoribohydrolase LOG	AT5G11950	black
BnaA10g20710D	CDX69722	GSBRNA2T00135756001	Late embryogenesis abundant protein, LEA_2 subgroup	AT5G11890	black
BnaA10g20730D	CDX69724	GSBRNA2T00135759001	Ornithine/DAP/Arg decarboxylase	AT5G11880	cyan
BnaA10g20830D	CDX69734	GSBRNA2T00135769001		AT5G11740	blue
BnaA10g20870D	CDX69738	GSBRNA2T00135774001	Neprosin	AT5G05030	brown
BnaA10g20890D	CDX69740	GSBRNA2T00135776001	Neprosin	AT5G05030	brown
BnaA10g20910D	CDX69742	GSBRNA2T00135779001	Neprosin activation peptide	AT4G17505	brown
BnaA10g20920D	CDX69743	GSBRNA2T00135781001	Alpha/beta hydrolase fold-1	AT5G11650	yellow
BnaA10g20960D	CDX69747	GSBRNA2T00135788001	Proton-dependent oligopeptide transporter family	AT5G11560	pink
BnaA10g20980D	CDX69749	GSBRNA2T00135790001	Armadillo-type fold	AT5G11550	yellow
BnaA10g21040D	CDX69755	GSBRNA2T00135799001	PsbP, C-terminal	AT5G11450	blue
BnaA10g21180D	CDX69769	GSBRNA2T00135814001		AT5G11280	blue
BnaA10g21240D	CDX69775	GSBRNA2T00135821001	Sugar phosphate transporter domain	AT5G11230	turquoise
BnaA10g21250D	CDX69776	GSBRNA2T00135823001		AT3G45200	magenta
BnaA10g21300D	CDX69781	GSBRNA2T00135828001	Synaptobrevin	AT5G11150	turquoise
BnaA10g21350D	CDX69786	GSBRNA2T00135834001		AT5G11090	blue
BnaA10g21370D	CDX69788	GSBRNA2T00135837001	TRAPP II complex, Trs120	AT5G11040	pink
BnaA10g21470D	CDX69798	GSBRNA2T00135850001	Protein kinase domain	AT5G10930	yellow
BnaA10g21520D	CDX69803	GSBRNA2T00135855001	Enhancer of rudimentary	AT5G10840	red
BnaA10g21530D	CDX69804	GSBRNA2T00135856001	Aspartic peptidase A1 family	AT5G10770	red
BnaA10g21600D	CDX69811	GSBRNA2T00135866001		AT5G10695	green
BnaA10g21620D	CDX69813	GSBRNA2T00135868001	Zinc finger, RING-type	AT5G10650	greenyellow
BnaA10g21680D	CDX69819	GSBRNA2T00135876001	Cytochrome P450	AT5G10600	brown
BnaA10g21820D	CDX69833	GSBRNA2T00135892001		AT5G10430	red
BnaA10g21890D	CDX69840	GSBRNA2T00135899001	Zinc finger, RING-type	AT5G10380	green
BnaA10g21910D	CDX69842	GSBRNA2T00135901001	Ribosomal protein S6e	AT4G31700	cyan
BnaA10g21960D	CDX69847	GSBRNA2T00135906001	Alpha/beta hydrolase fold-1	AT5G10300	yellow
BnaA10g22010D	CDX69852	GSBRNA2T00135912001	Annexin	AT5G10230	magenta
BnaA10g22020D	CDX69853	GSBRNA2T00135913001	Annexin	AT5G10220	brown
BnaA10g22040D	CDX69855	GSBRNA2T00135915001	Tetratricopeptide-like helical domain superfamily	AT5G10200	black
BnaA10g22110D	CDX69862	GSBRNA2T00135927001	Aspartic peptidase A1 family	AT5G10080	black
BnaA10g22200D	CDX69871	GSBRNA2T00135937001	Elicitor peptide	AT5G09990	blue
BnaA10g22500D	CDX69901	GSBRNA2T00135973001			red
BnaA10g22680D	CDX69919	GSBRNA2T00135993001	NAC domain	AT5G08790	green
BnaA10g22730D	CDX69924	GSBRNA2T00135999001	Zinc finger, RING-CH-type	AT5G08750	brown
BnaA10g22740D	CDX69925	GSBRNA2T00136000001	FAD/NAD(P)-binding domain	AT5G08740	green
BnaA10g22750D	CDX69926	GSBRNA2T00136001001	Zinc finger, RanBP2-type		brown
BnaA10g22770D	CDX69928	GSBRNA2T00136003001	ATPase, F1/V1/A1 complex, alpha/beta subunit, nucleotide-binding domain	AT5G08690	pink
BnaA10g22800D	CDX69931	GSBRNA2T00136007001	Oxoglutarate/iron-dependent dioxygenase	AT5G08640	tan
BnaA10g22870D	CDX69938	GSBRNA2T00136016001	Pyruvate kinase	AT5G08570	brown
BnaA10g22950D	CDX69946	GSBRNA2T00136024001		AT5G08505	purple
BnaA10g22980D	CDX69949	GSBRNA2T00136030001	VQ	AT5G08480	brown
BnaA10g23100D	CDX69961	GSBRNA2T00136045001	Peptidase S10, serine carboxypeptidase	AT5G08260	tan
BnaA10g23230D	CDX69974	GSBRNA2T00136062001	Myc-type, basic helix-loop-helix (bHLH) domain	AT5G08130	green
BnaA10g23310D	CDX69982	GSBRNA2T00136072001		AT5G08005	magenta
BnaA10g23320D	CDX69983	GSBRNA2T00136073001	X8 domain	AT5G08000	yellow
BnaA10g23380D	CDX69989	GSBRNA2T00136079001	Glycoside hydrolase, family 79	AT5G07830	magenta
BnaA10g23500D	CDX70001	GSBRNA2T00136092001	Aspartic peptidase A1 family	AT5G07030	yellow
BnaA10g23530D	CDX70004	GSBRNA2T00136096001	Transcription factor CBF/NF-Y/archaeal histone domain		green
BnaA10g23570D	CDX70008	GSBRNA2T00136102001	Ribosomal protein S4e	AT5G07090	turquoise
BnaA10g23610D	CDX70012	GSBRNA2T00136106001	Basic-leucine zipper domain	AT5G07160	brown
BnaA10g23620D	CDX70013	GSBRNA2T00136107001	Protein kinase domain	AT5G07180	black
BnaA10g23680D	CDX70019	GSBRNA2T00136115001	IQ motif, EF-hand binding site	AT5G07240	green
BnaA10g23820D	CDX70033	GSBRNA2T00136131001	Inositol polyphosphate kinase	AT5G07370	green
BnaA10g23880D	CDX70039	GSBRNA2T00136137001	Glutamate/phenylalanine/leucine/valine dehydrogenase	AT5G07440	brown
BnaA10g23900D	CDX70041	GSBRNA2T00136139001	Peptide methionine sulphoxide reductase MsrA	AT5G07460	brown
BnaA10g24030D	CDX70054	GSBRNA2T00136154001	Protein kinase domain	AT5G06940	yellow
BnaA10g24060D	CDX70057	GSBRNA2T00136157001	Leucine-rich repeat		red
BnaA10g24070D	CDX70058	GSBRNA2T00136158001	Leucine-rich repeat		yellow
BnaA10g24080D	CDX70059	GSBRNA2T00136159001	Leucine-rich repeat	AT5G06860	red
BnaA10g24090D	CDX70060	GSBRNA2T00136160001	Leucine-rich repeat		red
BnaA10g24180D	CDX70069	GSBRNA2T00136172001	Late embryogenesis abundant protein, LEA_1 subgroup	AT5G06760	red
BnaA10g24240D	CDX70075	GSBRNA2T00136179001	Plant peroxidase	AT5G06720	red
BnaA10g24260D	CDX70077	GSBRNA2T00136182001	PMR5 N-terminal domain	AT5G06700	green
BnaA10g24340D	CDX70085	GSBRNA2T00136190001	Translation initiation factor 2, alpha subunit		brown
BnaA10g24380D	CDX70089	GSBRNA2T00136195001	FAD-linked oxidase, C-terminal	AT5G06580	turquoise
BnaA10g24440D	CDX70095	GSBRNA2T00136203001	ABC transporter-like	AT5G06530	brown
BnaA10g24480D	CDX70099	GSBRNA2T00136207001	Transcription factor, MADS-box	AT5G06500	purple
BnaA10g24570D	CDX70108	GSBRNA2T00136217001		AT5G05950	brown
BnaA10g24580D	CDX70109	GSBRNA2T00136218001	PRONE domain	AT5G05940	brown
BnaA10g24610D	CDX70112	GSBRNA2T00136221001	Cytochrome P450		yellow
BnaA10g24890D	CDX70140	GSBRNA2T00136251001	Zinc finger, NF-X1-type	AT5G05660	pink
BnaA10g24990D	CDX70150	GSBRNA2T00136262001	Polyketide cyclase/dehydrase	AT5G05440	black
BnaA10g25000D	CDX70151	GSBRNA2T00136263001	AP2/ERF domain	AT5G05410	green
BnaA10g25070D	CDX70158	GSBRNA2T00136273001	Plant peroxidase	AT5G05340	red
BnaA10g25120D	CDX70163	GSBRNA2T00136280001	Chalcone isomerase	AT5G05270	brown
BnaA10g25180D	CDX70169	GSBRNA2T00136287001	UbiB domain	AT5G05200	blue
BnaA10g25210D	CDX70172	GSBRNA2T00136290001	Protein kinase domain	AT5G05160	yellow
BnaA10g25220D	CDX70173	GSBRNA2T00136291001	Transcription elongation factor, TFIIS/CRSP70, N-terminal, sub-type	AT5G05140	green
BnaA10g25300D	CDX70181	GSBRNA2T00136301001			pink
BnaA10g25320D	CDX70183	GSBRNA2T00136303001	P-type ATPase	AT5G04930	black
BnaA10g25380D	CDX70189	GSBRNA2T00136310001	Glycoside hydrolase, family 3, N-terminal	AT5G04885	yellow
BnaA10g25400D	CDX70191	GSBRNA2T00136312001			blue
BnaA10g25430D	CDX70194	GSBRNA2T00136315001	NT-type C2 domain	AT2G10560	pink
BnaA10g25470D	CDX70198	GSBRNA2T00136321001		AT5G04840	turquoise
BnaA10g25510D	CDX70202	GSBRNA2T00136325001	RNA recognition motif domain	AT5G04810	blue
BnaA10g25610D	CDX70212	GSBRNA2T00136335001	RNA recognition motif domain	AT5G04600	blue
BnaA10g25620D	CDX70213	GSBRNA2T00136337001	Nitrite/Sulfite reductase ferredoxin-like domain	AT5G04590	blue
BnaA10g25630D	CDX70214	GSBRNA2T00136338001	HhH-GPD domain	AT5G04560	brown
BnaA10g25650D	CDX70216	GSBRNA2T00136341001	GRAM domain	AT5G04540	yellow
BnaA10g25670D	CDX70218	GSBRNA2T00136344001	Protein kinase domain	AT5G04510	yellow
BnaA10g25680D	CDX70219	GSBRNA2T00136345001	Exostosin-like	AT5G04500	yellow
BnaA10g25690D	CDX70220	GSBRNA2T00136346001	Phytol/farnesol kinase	AT5G04490	brown
BnaA10g25720D	CDX70223	GSBRNA2T00136352001	Zinc finger, RING-type	AT5G04460	blue
BnaA10g25760D	CDX70227	GSBRNA2T00136356001	NAC domain	AT5G04410	blue
BnaA10g25820D	CDX70233	GSBRNA2T00136362001	Glycoside hydrolase, family 13, N-terminal	AT5G04360	blue
BnaA10g25830D	CDX70234	GSBRNA2T00136364001	Plant self-incompatibility S1		purple
BnaA10g25850D	CDX70236	GSBRNA2T00136367001	Zinc finger C2H2-type	AT5G04340	green
BnaA10g25900D	CDX70241	GSBRNA2T00136376001	RNA recognition motif domain	AT5G04210	turquoise
BnaA10g25910D	CDX70242	GSBRNA2T00136378001	Zinc finger C2H2-type		turquoise
BnaA10g25940D	CDX70245	GSBRNA2T00136383001	NGN domain	AT5G04290	pink
BnaA10g26070D	CDX70258	GSBRNA2T00136397001	Phosphoglycerate/bisphosphoglycerate mutase, active site	AT5G04120	magenta
BnaA10g26080D	CDX70259	GSBRNA2T00136398001	DNA topoisomerase, type IIA, subunit B	AT5G04110	blue
BnaA10g26090D	CDX70260	GSBRNA2T00136400001			pink
BnaA10g26120D	CDX70263	GSBRNA2T00136403001	Putative S-adenosyl-L-methionine-dependent methyltransferase	AT5G04060	yellow
BnaA10g26220D	CDX70273	GSBRNA2T00136418001	Signal recognition particle, SRP54 subunit, GTPase domain	AT5G03940	yellow
BnaA10g26230D	CDX70274	GSBRNA2T00136419001	ABC transporter-like	AT5G03910	blue
BnaA10g26240D	CDX70275	GSBRNA2T00136420001	FeS cluster biogenesis	AT5G03905	blue
BnaA10g26290D	CDX70280	GSBRNA2T00136425001	Ribosomal protein S28e	AT5G03850	blue
BnaA10g26350D	CDX70286	GSBRNA2T00136434001	Nucleotide-diphospho-sugar transferases	AT5G03760	yellow
BnaA10g26370D	CDX70288	GSBRNA2T00136436001			red
BnaA10g26380D	CDX70289	GSBRNA2T00136439001	Protein kinase domain	AT5G03730	blue
BnaA10g26520D	CDX70303	GSBRNA2T00136456001	Cyclin, N-terminal	AT3G11520	blue
BnaA10g26560D	CDX70307	GSBRNA2T00136460001	Domain of unknown function DUF4050	AT5G03440	blue
BnaA10g26590D	CDX70310	GSBRNA2T00136463001	Heavy metal-associated domain, HMA	AT5G03380	red
BnaA10g26620D	CDX70313	GSBRNA2T00136466001	Protein kinase domain	AT5G03320	red
BnaA10g26640D	CDX70315	GSBRNA2T00136468001	Adenosine kinase	AT5G03300	turquoise
BnaA10g26740D	CDX70325	GSBRNA2T00136481001	Zinc finger, RING-type	AT5G03200	brown
BnaA10g26850D	CDX70336	GSBRNA2T00136495001	Ribosomal protein S23, eukaryotic/archaeal	AT5G02960	turquoise
BnaA10g26860D	CDX70337	GSBRNA2T00136496001	F-box domain	AT5G02910	black
BnaA10g26880D	CDX70339	GSBRNA2T00136498001	Ribosomal protein L4/L1e	AT5G02870	red
BnaC03g04390D	CDX70355	GSBRNA2T00140134001	Peptidase M3A/M3B catalytic domain	AT5G10540	turquoise
BnaC03g04400D	CDX70356	GSBRNA2T00140135001	NET domain		turquoise
BnaC03g04410D	CDX70357	GSBRNA2T00140136001	Bromodomain	AT5G10550	pink
BnaC03g04450D	CDX70361	GSBRNA2T00140142001	Flowering-promoting factor 1	AT5G10625	turquoise
BnaC03g04460D	CDX70362	GSBRNA2T00140144001	Transcription factor, GTP-binding domain	AT5G10630	turquoise
BnaC03g04470D	CDX70363	GSBRNA2T00140145001	Zinc finger, RING-type	AT5G10650	brown
BnaC03g04490D	CDX70365	GSBRNA2T00140151001	Peptidyl-tRNA hydrolase, PTH2	AT5G10700	turquoise
BnaC03g04500D	CDX70366	GSBRNA2T00140152001	Centromere protein O	AT5G10710	turquoise
BnaC03g04520D	CDX70368	GSBRNA2T00140155001	Protein ENHANCED DISEASE RESISTANCE 2, C-terminal	AT5G10750	green
BnaC03g04530D	CDX70369	GSBRNA2T00140156001	TMEM85/ER membrane protein complex subunit 4	AT5G10780	turquoise
BnaC03g04540D	CDX70370	GSBRNA2T00140158001	Nonaspanin (TM9SF)	AT5G10840	blue
BnaC03g04560D	CDX70372	GSBRNA2T00140160001	Zinc finger, RING-type	AT5G01960	tan
BnaC03g04590D	CDX70375	GSBRNA2T00140167001	Histone H3/CENP-A		blue
BnaC03g04600D	CDX70376	GSBRNA2T00140168001	Ribonuclease CAF1	AT5G10960	turquoise
BnaC03g04630D	CDX70379	GSBRNA2T00140173001	Peptidase S26A, signal peptidase I	AT1G53530	blue
BnaC03g04640D	CDX70380	GSBRNA2T00140174001		AT5G11090	brown
BnaC03g04670D	CDX70383	GSBRNA2T00140184001	Helicase, C-terminal	AT5G11170	turquoise
BnaC03g04680D	CDX70384	GSBRNA2T00140185001	Sugar phosphate transporter domain	AT5G11230	turquoise
BnaC03g04710D	CDX70387	GSBRNA2T00140190001	E3 Ubiquitin ligase, GIDE-type		turquoise
BnaC03g04720D	CDX70388	GSBRNA2T00140191001	E3 Ubiquitin ligase, GIDE-type		turquoise
BnaC03g04730D	CDX70389	GSBRNA2T00140193001	E3 Ubiquitin ligase, GIDE-type		turquoise
BnaC03g04740D	CDX70390	GSBRNA2T00140195001	E3 Ubiquitin ligase, GIDE-type		turquoise
BnaC03g04800D	CDX70396	GSBRNA2T00140201001	Clathrin/coatomer adaptor, adaptin-like, N-terminal	AT5G11490	turquoise
BnaC03g04810D	CDX70397	GSBRNA2T00140202001	NFACT, RNA-binding domain	AT5G11500	brown
BnaC03g04860D	CDX70402	GSBRNA2T00140207001			blue
BnaC03g04890D	CDX70405	GSBRNA2T00140210001	Neprosin	AT5G11660	brown
BnaC03g04920D	CDX70408	GSBRNA2T00140213001	Neprosin	AT5G11660	brown
BnaC03g04930D	CDX70409	GSBRNA2T00140215001	Malic oxidoreductase	AT5G11670	turquoise
BnaC03g04940D	CDX70410	GSBRNA2T00140217001		AT5G11680	turquoise
BnaC03g04950D	CDX70411	GSBRNA2T00140218001		AT5G11690	turquoise
BnaC03g04970D	CDX70413	GSBRNA2T00140220001		AT5G11700	black
BnaC03g04980D	CDX70414	GSBRNA2T00140222001	Glycoside hydrolase family 31	AT5G11720	black
BnaC03g05030D	CDX70419	GSBRNA2T00140228001	Ribosomal protein L19	AT4G11630	turquoise
BnaC03g05040D	CDX70420	GSBRNA2T00140229001	OTU domain		turquoise
BnaC03g05050D	CDX70421	GSBRNA2T00140230001	NADH:ubiquinone oxidoreductase-like, 20kDa subunit	AT5G11770	turquoise
BnaC03g05070D	CDX70423	GSBRNA2T00140232001		AT5G11810	turquoise
BnaC03g05080D	CDX70424	GSBRNA2T00140233001	CGLD27-like	AT5G11840	turquoise
BnaC03g05090D	CDX70425	GSBRNA2T00140235001	Protein kinase domain	AT5G11850	turquoise
BnaC03g05100D	CDX70426	GSBRNA2T00140236001	FCP1 homology domain	AT5G11860	turquoise
BnaC03g05110D	CDX70427	GSBRNA2T00140237001	Ornithine/DAP/Arg decarboxylase	AT5G11880	turquoise
BnaC03g05120D	CDX70428	GSBRNA2T00140239001		AT5G11890	turquoise
BnaC03g05130D	CDX70429	GSBRNA2T00140240001	SUI1 domain		turquoise
BnaC03g05140D	CDX70430	GSBRNA2T00140241001	Serine aminopeptidase, S33	AT5G11910	turquoise
BnaC03g05200D	CDX70436	GSBRNA2T00140247001	WD40 repeat	AT4G02730	turquoise
BnaC03g05220D	CDX70438	GSBRNA2T00140251001	Conserved oligomeric Golgi complex subunit 8	AT5G11980	turquoise
BnaC03g05240D	CDX70440	GSBRNA2T00140254001	Alpha crystallin/Hsp20 domain	AT5G12020	grey60
BnaC03g05250D	CDX70441	GSBRNA2T00140255001	Carbon-nitrogen hydrolase	AT5G12040	turquoise
BnaC03g05280D	CDX70444	GSBRNA2T00140261001	Plant self-incompatibility S1	AT5G12060	purple
BnaC03g05350D	CDX70451	GSBRNA2T00140271001	RNA recognition motif domain	AT5G12190	turquoise
BnaC03g05420D	CDX70458	GSBRNA2T00140281001		AT5G12240	turquoise
BnaC03g05460D	CDX70462	GSBRNA2T00140285001	Nuclear control of ATP synthase 2	AT5G12290	turquoise
BnaC03g05520D	CDX70468	GSBRNA2T00140292001	Aspartic peptidase A1 family	AT4G22050	purple
BnaC03g05550D	CDX70471	GSBRNA2T00140296001	Zinc finger, RING-type	AT5G12310	turquoise
BnaC03g05560D	CDX70472	GSBRNA2T00140297001	Exocyst complex component Sec10-like	AT5G12370	turquoise
BnaC03g05570D	CDX70473	GSBRNA2T00140298001	Zinc finger, PHD-type	AT5G12400	turquoise
BnaC03g05580D	CDX70474	GSBRNA2T00140299001	THUMP domain	AT5G12410	turquoise
BnaC03g05630D	CDX70479	GSBRNA2T00140305001	Protein RETICULATA-related	AT5G12470	turquoise
BnaC03g05670D	CDX70483	GSBRNA2T00140311001		AT5G12930	brown
BnaC03g05680D	CDX70484	GSBRNA2T00140312001	Six-hairpin glycosidase superfamily	AT5G12960	turquoise
BnaC03g05700D	CDX70486	GSBRNA2T00140314001	Armadillo-like helical	AT5G12980	brown
BnaC03g05740D	CDX70490	GSBRNA2T00140318001	Uncharacterised protein family UPF0061	AT5G13030	turquoise
BnaC03g05780D	CDX70494	GSBRNA2T00140322001	Glucose-6-phosphate dehydrogenase	AT5G13110	green
BnaC03g05820D	CDX70498	GSBRNA2T00140327001	AP2/ERF domain	AT5G13330	red
BnaC03g05860D	CDX70502	GSBRNA2T00140331001	Cytochrome b-c1 complex subunit Rieske, transmembrane domain		blue
BnaC03g05930D	CDX70509	GSBRNA2T00140338001	Protein kinase domain	AT5G13530	yellow
BnaC03g05980D	CDX70514	GSBRNA2T00140343001	CobN/magnesium chelatase	AT5G13630	yellow
BnaC03g06030D	CDX70519	GSBRNA2T00140350001	Transcription factor, MADS-box	AT5G13790	brown
BnaC03g06120D	CDX70528	GSBRNA2T00140359001	Chalcone/stilbene synthase, N-terminal	AT5G13930	brown
BnaC03g06150D	CDX70531	GSBRNA2T00140362001	Glycoside hydrolase family 38, N-terminal domain	AT5G13980	yellow
BnaC03g06220D	CDX70538	GSBRNA2T00140371001	Aspartate/glutamate/uridylate kinase	AT5G14060	yellow
BnaC03g06380D	CDX70554	GSBRNA2T00140393001	Alpha/beta hydrolase fold-3	AT5G14310	green
BnaC03g06490D	CDX70565	GSBRNA2T00140406001	Putative S-adenosyl-L-methionine-dependent methyltransferase	AT5G14430	black
BnaC03g06550D	CDX70571	GSBRNA2T00140412001	BRCT domain	AT5G14520	turquoise
BnaC03g06620D	CDX70578	GSBRNA2T00140419001	Pyrroline-5-carboxylate reductase	AT5G14800	turquoise
BnaC03g06630D	CDX70579	GSBRNA2T00140420001	UDP-glucuronosyl/UDP-glucosyltransferase	AT5G14860	brown
BnaC03g06690D	CDX70585	GSBRNA2T00140426001	Galactose mutarotase-like domain superfamily	AT5G14950	brown
BnaC03g06710D	CDX70587	GSBRNA2T00140429001	Paired amphipathic helix	AT5G15020	black
BnaC03g06830D	CDX70599	GSBRNA2T00140443001	Ribosomal protein S4/S9, N-terminal	AT5G15200	turquoise
BnaC03g06840D	CDX70600	GSBRNA2T00140444001	Ribosomal protein L27	AT2G16930	turquoise
BnaC03g06850D	CDX70601	GSBRNA2T00140445001	Gibberellin regulated protein	AT5G15230	yellow
BnaC03g06980D	CDX70614	GSBRNA2T00140458001	UDP-glucose/GDP-mannose dehydrogenase, N-terminal	AT3G01010	brown
BnaC03g07000D	CDX70616	GSBRNA2T00140460001	Biotin/lipoyl attachment	AT5G15530	brown
BnaC03g07010D	CDX70617	GSBRNA2T00140462001	Pectinesterase inhibitor domain	AT3G17152	magenta
BnaC03g07090D	CDX70625	GSBRNA2T00140472001			turquoise
BnaC03g07110D	CDX70627	GSBRNA2T00140476001	COBRA, plant	AT5G15630	brown
BnaC03g07350D	CDX70651	GSBRNA2T00140505001	Transcription factor, MADS-box	AT5G15800	blue
BnaC03g07400D	CDX70656	GSBRNA2T00140511001	Basic-leucine zipper domain	AT5G15830	red
BnaC03g07520D	CDX70668	GSBRNA2T00140524001	3-oxo-5-alpha-steroid 4-dehydrogenase, C-terminal	AT5G16010	yellow
BnaC03g07660D	CDX70682	GSBRNA2T00140545001	Rad21/Rec8-like protein, C-terminal, eukaryotic	AT5G16270	pink
BnaC03g07750D	CDX70691	GSBRNA2T00140554001	Biotin/lipoyl attachment	AT5G16390	black
BnaC03g07930D	CDX70709	GSBRNA2T00140574001		AT5G16730	black
BnaC03g07940D	CDX70710	GSBRNA2T00140575001	Inositol-tetrakisphosphate 1-kinase	AT5G16760	green
BnaC03g08020D	CDX70718	GSBRNA2T00140585001			brown
BnaC03g08040D	CDX70720	GSBRNA2T00140587001	Target SNARE coiled-coil homology domain	AT5G16830	green
BnaC03g08310D	CDX70747	GSBRNA2T00140622001	SANT/Myb domain	AT5G17300	turquoise
BnaC03g08340D	CDX70750	GSBRNA2T00140625001	UDPGP family	AT5G17310	turquoise
BnaC03g08360D	CDX70752	GSBRNA2T00140627001	Prolamin-like domain		purple
BnaC03g08370D	CDX70753	GSBRNA2T00140628001	Prolamin-like domain		purple
BnaC03g08380D	CDX70754	GSBRNA2T00140630001	Prolamin-like domain		purple
BnaC03g08390D	CDX70755	GSBRNA2T00140631001	Protein of unknown function DUF4228, plant		green
BnaC03g08400D	CDX70756	GSBRNA2T00140632001			purple
BnaC03g08410D	CDX70757	GSBRNA2T00140633001	Protein of unknown function DUF4228, plant		green
BnaC03g08540D	CDX70770	GSBRNA2T00140650001	Zinc finger, RING-type	AT5G17600	red
BnaC03g08550D	CDX70771	GSBRNA2T00140651001		AT5G17650	red
BnaC03g08600D	CDX70776	GSBRNA2T00140656001	SANT/Myb domain	AT5G17800	brown
BnaC03g08630D	CDX70779	GSBRNA2T00140659001	Heat shock protein DnaJ, cysteine-rich domain superfamily	AT5G17840	blue
BnaC03g08640D	CDX70780	GSBRNA2T00140660001	Ribosomal protein L6, chloroplast	AT5G17870	blue
BnaC03g08670D	CDX70783	GSBRNA2T00140664001	Micro-fibrillar-associated protein 1, C-terminal	AT5G17900	blue
BnaC03g08680D	CDX70784	GSBRNA2T00140665001		AT5G17910	yellow
BnaC03g08760D	CDX70792	GSBRNA2T00140673001	Small auxin-up RNA	AT4G38825	green
BnaC03g08770D	CDX70793	GSBRNA2T00140674001	Alpha-D-phosphohexomutase superfamily	AT5G18070	blue
BnaC03g08840D	CDX70800	GSBRNA2T00140682001	Napin/ Bra allergen		brown
BnaC03g08850D	CDX70801	GSBRNA2T00140683001	Protein kinase domain	AT5G18190	blue
BnaC03g08860D	CDX70802	GSBRNA2T00140684001	CCR4-Not complex component, Not N-terminal domain		blue
BnaC03g08890D	CDX70805	GSBRNA2T00140688001	Nucleoside phosphatase GDA1/CD39	AT5G18280	blue
BnaC03g08990D	CDX70815	GSBRNA2T00140700001	Anamorsin	AT5G18400	turquoise
BnaC03g09000D	CDX70816	GSBRNA2T00140701001	Cytoplasmic FMR1-interacting	AT5G18410	black
BnaC03g09080D	CDX70824	GSBRNA2T00140709001	Lung seven transmembrane receptor-like	AT5G18520	blue
BnaC03g09230D	CDX70839	GSBRNA2T00140732001	Protein kinase domain	AT5G18700	black
BnaC03g09260D	CDX70842	GSBRNA2T00140735001	Uncharacterized protein At1g65710-like		turquoise
BnaC03g09360D	CDX70852	GSBRNA2T00140746001	CHCH	AT5G18800	blue
BnaC03g09620D	CDX70878	GSBRNA2T00140776001	RIN4, pathogenic type III effector avirulence factor Avr cleavage site	AT5G19473	brown
BnaC03g09810D	CDX70897	GSBRNA2T00140799001		AT5G19875	greenyellow
BnaC03g09830D	CDX70899	GSBRNA2T00140803001	Plastid lipid-associated protein/fibrillin conserved domain	AT5G19940	blue
BnaC03g09840D	CDX70900	GSBRNA2T00140804001	RNA recognition motif domain	AT5G19960	blue
BnaC03g09880D	CDX70904	GSBRNA2T00140811001	Small GTPase	AT5G20020	cyan
BnaC03g09910D	CDX70907	GSBRNA2T00140815001	IPP transferase	AT5G20040	turquoise
BnaC03g10030D	CDX70919	GSBRNA2T00140828001	Mediator complex, subunit Med17	AT5G20170	blue
BnaC03g10040D	CDX70920	GSBRNA2T00140829001	Ribosomal protein L36	AT5G20180	blue
BnaC03g10270D	CDX70943	GSBRNA2T00140857001		AT5G20790	greenyellow
BnaC03g10380D	CDX70954	GSBRNA2T00140872001	Alpha crystallin/Hsp20 domain	AT3G10680	yellow
BnaC03g10460D	CDX70962	GSBRNA2T00140882001	Leucine-rich repeat	AT3G43740	blue
BnaC03g10580D	CDX70974	GSBRNA2T00140899001	Zinc finger, RING-type	AT5G22000	yellow
BnaC03g10630D	CDX70979	GSBRNA2T00140904001	Protein kinase domain	AT5G22050	yellow
BnaC03g10760D	CDX70992	GSBRNA2T00140923001		AT5G22270	yellow
BnaC03g10850D	CDX71001	GSBRNA2T00140935001	Serine aminopeptidase, S33		tan
BnaC03g10880D	CDX71004	GSBRNA2T00140938001	Glycine cleavage system H-protein		turquoise
BnaC03g10950D	CDX71011	GSBRNA2T00140946001	Nucleotide-diphospho-sugar transferases	AT5G22740	yellow
BnaC03g10980D	CDX71014	GSBRNA2T00140949001	Protein RETICULATA-related	AT5G22790	green
BnaC03g11010D	CDX71017	GSBRNA2T00140955001			magenta
BnaC03g11020D	CDX71018	GSBRNA2T00140957001			magenta
BnaC03g11030D	CDX71019	GSBRNA2T00140958001	Histone H2B	AT5G22880	turquoise
BnaC03g11050D	CDX71021	GSBRNA2T00140961001	Zinc finger, RING-type	AT5G22920	turquoise
BnaC03g11180D	CDX71034	GSBRNA2T00140977001			brown
BnaC03g11310D	CDX71047	GSBRNA2T00140991001	Interactor of constitutive active ROPs	AT5G60210	black
BnaC03g11470D	CDX71063	GSBRNA2T00141011001	Chromatin target of PRMT1 protein, C-terminal		turquoise
BnaC03g11510D	CDX71067	GSBRNA2T00141018001	Actin-depolymerising factor homology domain	AT5G59890	brown
BnaC03g11560D	CDX71072	GSBRNA2T00141023001	Gibberellin regulated protein	AT5G59845	greenyellow
BnaC03g11570D	CDX71073	GSBRNA2T00141024001	Zinc finger C2H2-type	AT5G59820	green
BnaC03g11820D	CDX71098	GSBRNA2T00141053001	Zinc finger, RING-type	AT5G59550	green
BnaC03g11890D	CDX71105	GSBRNA2T00141063001	Oxoglutarate/iron-dependent dioxygenase	AT5G59540	yellow
BnaC03g12110D	CDX71127	GSBRNA2T00141089001		AT5G59050	brown
BnaC03g12310D	CDX71147	GSBRNA2T00141111001			turquoise
BnaC03g12400D	CDX71156	GSBRNA2T00141123001	C2 domain	AT5G58670	brown
BnaC07g04460D	CDX71167	GSBRNA2T00144678001	Glycoside hydrolase family 16	AT2G14620	yellow
BnaC07g04810D	CDX71202	GSBRNA2T00144750001	Very-long-chain 3-ketoacyl-CoA synthase	AT2G15090	yellow
BnaC07g04980D	CDX71219	GSBRNA2T00144799001	DNA-directed RNA polymerase, 30-40kDa subunit, conserved site	AT2G15430	yellow
BnaC07g05140D	CDX71235	GSBRNA2T00144820001			turquoise
BnaC07g05270D	CDX71248	GSBRNA2T00144842001			yellow
BnaC07g05330D	CDX71254	GSBRNA2T00144850001			blue
BnaC07g05360D	CDX71257	GSBRNA2T00144857001	Cytochrome b/b6, N-terminal		lightcyan
BnaC07g05510D	CDX71272	GSBRNA2T00144887001	Clathrin/coatomer adaptor, adaptin-like, N-terminal		blue
BnaC07g05580D	CDX71279	GSBRNA2T00144904001	Homeobox domain	AT2G16400	yellow
BnaC07g05750D	CDX71296	GSBRNA2T00144930001			turquoise
BnaC07g05770D	CDX71298	GSBRNA2T00144935001	Plant peroxidase	AT5G42180	brown
BnaC07g05810D	CDX71302	GSBRNA2T00144939001			turquoise
BnaC07g05990D	CDX71320	GSBRNA2T00144975001			blue
BnaC07g06310D	CDX71352	GSBRNA2T00145051001			blue
BnaC04g15990D	CDX71364	GSBRNA2T00148152001	Cytokinin riboside 5'-monophosphate phosphoribohydrolase LOG	AT2G28305	red
BnaC04g16320D	CDX71397	GSBRNA2T00148218001	Sterol-sensing domain	AT1G42470	turquoise
BnaC04g16450D	CDX71410	GSBRNA2T00148237001	PAZ domain	AT2G27880	black
BnaC04g16470D	CDX71412	GSBRNA2T00148241001	Uncharacterized protein At4g22758-like	AT2G27830	red
BnaC04g16700D	CDX71435	GSBRNA2T00148281001			turquoise
BnaC04g16810D	CDX71446	GSBRNA2T00148298001	2Fe-2S ferredoxin-type iron-sulfur binding domain	AT2G27510	brown
BnaC04g16820D	CDX71447	GSBRNA2T00148301001			turquoise
BnaC04g16900D	CDX71455	GSBRNA2T00148316001		AT2G27385	yellow
BnaC04g17190D	CDX71484	GSBRNA2T00148363001	DnaJ domain	AT2G26890	yellow
BnaC04g17310D	CDX71496	GSBRNA2T00148403001			turquoise
BnaC04g17440D	CDX71509	GSBRNA2T00148424001			turquoise
BnaC04g17580D	CDX71523	GSBRNA2T00148471001			turquoise
BnaC04g17710D	CDX71536	GSBRNA2T00148495001	Protein kinase domain	AT5G43020	black
BnaC04g17720D	CDX71537	GSBRNA2T00148496001	Leucine-rich repeat domain superfamily	AT5G43020	black
BnaC04g17820D	CDX71547	GSBRNA2T00148530001	Glycoside hydrolase family 17	AT5G42720	yellow
BnaC04g17840D	CDX71549	GSBRNA2T00148532001			turquoise
BnaC04g17850D	CDX71550	GSBRNA2T00148533001			turquoise
BnaC04g17910D	CDX71556	GSBRNA2T00148542001			brown
BnaC09g26190D	CDX71578	GSBRNA2T00152052001			brown
BnaC09g26340D	CDX71593	GSBRNA2T00152119001	PRONE domain		green
BnaC09g26400D	CDX71599	GSBRNA2T00152134001			blue
BnaC09g26570D	CDX71616	GSBRNA2T00152194001			pink
BnaC09g26880D	CDX71647	GSBRNA2T00152259001			lightcyan
BnaC09g26900D	CDX71649	GSBRNA2T00152262001			lightcyan
BnaC09g26910D	CDX71650	GSBRNA2T00152263001	Protein TIC214		lightcyan
BnaC09g27130D	CDX71672	GSBRNA2T00152325001	Protein of unknown function DUF3339	AT5G50560	turquoise
BnaC09g27290D	CDX71688	GSBRNA2T00152364001	Frigida-like	AT4G00650	greenyellow
BnaC09g27360D	CDX71695	GSBRNA2T00152376001	AP2/ERF domain	AT5G51190	green
BnaC08g31740D	CDX71700	GSBRNA2T00155383001	Protein of unknown function DUF4079	AT3G61870	yellow
BnaC08g31730D	CDX71701	GSBRNA2T00155384001	AAA+ ATPase domain	AT2G46620	greenyellow
BnaC08g31670D	CDX71707	GSBRNA2T00155394001	DOMON domain	AT3G61750	brown
BnaC08g31530D	CDX71721	GSBRNA2T00155412001		AT3G61660	brown
BnaC08g31480D	CDX71726	GSBRNA2T00155418001	Aldose 1-/Glucose-6-phosphate 1-epimerase	AT3G61610	turquoise
BnaC08g31470D	CDX71727	GSBRNA2T00155419001	BTB/POZ domain	AT3G61600	purple
BnaC08g31450D	CDX71729	GSBRNA2T00155421001	F-box domain	AT3G61590	brown
BnaC08g31280D	CDX71746	GSBRNA2T00155444001	PPC domain	AT3G61310	yellow
BnaC08g31190D	CDX71755	GSBRNA2T00155453001	SANT/Myb domain	AT3G61250	black
BnaC08g31140D	CDX71760	GSBRNA2T00155466001	C2 domain	AT3G61190	red
BnaC08g31110D	CDX71763	GSBRNA2T00155470001	Glycosyl transferase, family 8	AT3G61130	pink
BnaC08g30970D	CDX71777	GSBRNA2T00155486001	Palmitoyltransferase, DHHC domain	AT3G60800	yellow
BnaC08g30870D	CDX71787	GSBRNA2T00155500001			green
BnaC08g30840D	CDX71790	GSBRNA2T00155505001	Domain of unknown function DUF641, plant	AT3G60680	green
BnaC08g30660D	CDX71808	GSBRNA2T00155530001			turquoise
BnaC08g30580D	CDX71816	GSBRNA2T00155538001			brown
BnaC08g30570D	CDX71817	GSBRNA2T00155539001	Armadillo	AT3G60350	brown
BnaC08g30510D	CDX71823	GSBRNA2T00155545001	ELMO domain	AT3G60260	green
BnaC08g30390D	CDX71835	GSBRNA2T00155558001	Zinc finger, RING-type	AT3G60966	red
BnaC08g30380D	CDX71836	GSBRNA2T00155559001	Glycoside hydrolase family 1		turquoise
BnaC08g30370D	CDX71837	GSBRNA2T00155561001	Glycoside hydrolase family 1	AT3G60130	salmon
BnaC08g30150D	CDX71859	GSBRNA2T00155589001	F-box domain	AT3G59940	green
BnaC08g30070D	CDX71867	GSBRNA2T00155601001		AT3G59880	green
BnaC08g29950D	CDX71879	GSBRNA2T00155615001	WW domain	AT3G59770	yellow
BnaC08g29660D	CDX71908	GSBRNA2T00155650001	Protein MS5	AT4G20095	blue
BnaC08g29640D	CDX71910	GSBRNA2T00155655001		AT3G59140	pink
BnaC08g29630D	CDX71911	GSBRNA2T00155656001	ABC transporter-like	AT3G59140	tan
BnaC08g29620D	CDX71912	GSBRNA2T00155657001	Protein kinase domain	AT3G59110	black
BnaC08g29490D	CDX71925	GSBRNA2T00155676001	Citrate synthase	AT3G58750	red
BnaC08g29310D	CDX71943	GSBRNA2T00155700001	Endonuclease/exonuclease/phosphatase	AT3G58580	turquoise
BnaC08g29290D	CDX71945	GSBRNA2T00155702001	Leucine-rich repeat	AT3G58530	turquoise
BnaC08g29100D	CDX71964	GSBRNA2T00155727001	Target SNARE coiled-coil homology domain	AT3G58170	brown
BnaC08g29060D	CDX71968	GSBRNA2T00155732001	Leucine-rich repeat	AT1G12820	yellow
BnaC08g28990D	CDX71975	GSBRNA2T00155744001	Zinc finger C2H2-type	AT3G58070	brown
BnaC08g28880D	CDX71986	GSBRNA2T00155757001	CARP motif	AT3G57890	yellow
BnaC08g28680D	CDX72006	GSBRNA2T00155781001	Zinc finger C2H2-type		yellow
BnaC08g28660D	CDX72008	GSBRNA2T00155783001	Phospholipid/glycerol acyltransferase	AT3G57650	yellow
BnaC08g28640D	CDX72010	GSBRNA2T00155787001	EGF-like domain	AT3G57630	pink
BnaC08g28630D	CDX72011	GSBRNA2T00155788001	Adenylosuccinate synthetase	AT3G57610	blue
BnaC08g28360D	CDX72038	GSBRNA2T00155826001	Villin headpiece	AT3G57410	turquoise
BnaC08g28320D	CDX72042	GSBRNA2T00155831001	Transcription factor, MADS-box		blue
BnaC08g28270D	CDX72047	GSBRNA2T00155836001	Nucleoporin interacting component Nup93/Nic96	AT3G57350	blue
BnaC08g28260D	CDX72048	GSBRNA2T00155837001	DnaJ domain	AT3G57340	blue
BnaC08g28250D	CDX72049	GSBRNA2T00155838001	P-type ATPase	AT3G57330	yellow
BnaC08g28210D	CDX72053	GSBRNA2T00155842001	Proteasome component (PCI) domain	AT3G57290	blue
BnaC08g28200D	CDX72054	GSBRNA2T00155843001	TMEM14 family	AT3G57280	blue
BnaC08g28090D	CDX72065	GSBRNA2T00155860001	Cysteine-rich transmembrane CYSTM domain		magenta
BnaC08g28000D	CDX72074	GSBRNA2T00155871001	Glutaredoxin	AT3G57070	blue
BnaC08g27950D	CDX72079	GSBRNA2T00155878001	Strictosidine synthase	AT3G57030	blue
BnaC08g27930D	CDX72081	GSBRNA2T00155880001	Ribosomal biogenesis, methyltransferase, EMG1/NEP1	AT3G57000	blue
BnaC08g27910D	CDX72083	GSBRNA2T00155882001			turquoise
BnaC08g27900D	CDX72084	GSBRNA2T00155883001	Ribonuclease H domain		turquoise
BnaC08g27800D	CDX72094	GSBRNA2T00155894001	Rubrerythrin	AT3G56940	midnightblue
BnaC08g27740D	CDX72100	GSBRNA2T00155900001	WD40 repeat	AT3G56900	blue
BnaC08g27710D	CDX72103	GSBRNA2T00155905001	VQ	AT3G56880	green
BnaC08g27660D	CDX72108	GSBRNA2T00155911001	Basic-leucine zipper domain	AT3G56850	brown
BnaC08g27610D	CDX72113	GSBRNA2T00155919001	Heavy metal-associated domain, HMA	AT4G13380	purple
BnaC08g27590D	CDX72115	GSBRNA2T00155923001	VQ	AT3G56710	green
BnaC08g27550D	CDX72119	GSBRNA2T00155930001	Exocyst complex component EXOC6/Sec15	AT3G56640	blue
BnaC08g27520D	CDX72122	GSBRNA2T00155938001	EamA domain	AT3G56620	tan
BnaC08g27420D	CDX72132	GSBRNA2T00155949001	Histidine triad (HIT) protein	AT3G56490	blue
BnaC08g27320D	CDX72142	GSBRNA2T00155963001	Protein kinase domain	AT3G56370	black
BnaC08g27260D	CDX72148	GSBRNA2T00155972001	Glycoside hydrolase family 27/36, conserved site	AT3G56310	red
BnaC08g27240D	CDX72150	GSBRNA2T00155974001			yellow
BnaC08g27150D	CDX72159	GSBRNA2T00155984001	Amino acid/polyamine transporter I	AT3G56200	black
BnaC08g27100D	CDX72164	GSBRNA2T00155989001	Thermonuclease active site	AT3G56170	red
BnaC08g27030D	CDX72171	GSBRNA2T00155998001	Biotin/lipoyl attachment	AT3G56130	brown
BnaC08g27000D	CDX72174	GSBRNA2T00156001001	Ferritin	AT3G56090	turquoise
BnaC08g26910D	CDX72183	GSBRNA2T00156011001	Zinc finger, CCCH-type	AT3G55980	green
BnaC08g26880D	CDX72186	GSBRNA2T00156016001	FCP1 homology domain	AT3G55960	yellow
BnaC08g26770D	CDX72197	GSBRNA2T00156030001	Hs1pro-1, C-terminal	AT3G55840	green
BnaC08g26750D	CDX72199	GSBRNA2T00156032001	FAS1 domain	AT3G55820	brown
BnaC08g26740D	CDX72200	GSBRNA2T00156033001	Fructose-1,6-bisphosphatase class 1	AT3G55800	yellow
BnaC07g42360D	CDX72214	GSBRNA2T00099669001	Plant peroxidase		red
BnaC07g42440D	CDX72222	GSBRNA2T00099679001	Flavodoxin-like	AT4G30210	green
BnaC07g42460D	CDX72224	GSBRNA2T00099682001	LSM domain, eukaryotic/archaea-type	AT4G30220	turquoise
BnaC07g42500D	CDX72228	GSBRNA2T00099688001	Glycoside hydrolase family 16	AT4G30270	greenyellow
BnaC07g42520D	CDX72230	GSBRNA2T00099690001	Glycoside hydrolase family 16	AT1G65310	green
BnaC07g42640D	CDX72242	GSBRNA2T00099706001	NAD(P)-binding domain	AT4G30440	green
BnaC07g42660D	CDX72244	GSBRNA2T00099711001	NAD(P)-binding domain		brown
BnaC07g42720D	CDX72250	GSBRNA2T00099719001	Glutamine amidotransferase	AT4G30530	red
BnaC07g42730D	CDX72251	GSBRNA2T00099720001	IQ motif, EF-hand binding site	AT4G30560	turquoise
BnaC07g42740D	CDX72252	GSBRNA2T00099721001	Hexapeptide repeat	AT4G30570	turquoise
BnaC07g43040D	CDX72282	GSBRNA2T00099757001	Protein kinase domain	AT4G30960	yellow
BnaC07g43180D	CDX72296	GSBRNA2T00099777001	Protein kinase domain	AT4G31170	green
BnaC07g43190D	CDX72297	GSBRNA2T00099778001	Aspartyl/Asparaginyl-tRNA synthetase, class IIb		turquoise
BnaC07g43260D	CDX72304	GSBRNA2T00099787001		AT4G31340	turquoise
BnaC07g43320D	CDX72310	GSBRNA2T00099796001	WRKY domain	AT4G31550	green
BnaC07g43350D	CDX72313	GSBRNA2T00099802001	RNA recognition motif domain	AT4G31580	blue
BnaC07g43480D	CDX72326	GSBRNA2T00099816001	Protein glutamine dumper	AT4G31730	brown
BnaC07g43510D	CDX72329	GSBRNA2T00099819001	Phytocyanin domain	AT4G31840	brown
BnaC07g43610D	CDX72339	GSBRNA2T00099831001	Aspartate/other aminotransferase	AT4G31990	brown
BnaC07g43640D	CDX72342	GSBRNA2T00099834001		AT4G32030	green
BnaC07g43650D	CDX72343	GSBRNA2T00099835001	Homeobox domain	AT4G32040	green
BnaC07g43670D	CDX72345	GSBRNA2T00099837001	Tapetum determinant 1	AT4G32090	purple
BnaC07g43690D	CDX72347	GSBRNA2T00099839001			magenta
BnaC07g43700D	CDX72348	GSBRNA2T00099840001			purple
BnaC07g43740D	CDX72352	GSBRNA2T00099845001	Glycosyl transferase, family 14	AT4G32290	greenyellow
BnaC07g43770D	CDX72355	GSBRNA2T00099848001	Haem peroxidase	AT4G32320	red
BnaC07g43800D	CDX72358	GSBRNA2T00099851001	FBD domain		magenta
BnaC07g43810D	CDX72359	GSBRNA2T00099852001			magenta
BnaC07g43820D	CDX72360	GSBRNA2T00099853001	F-box domain		magenta
BnaC07g43850D	CDX72363	GSBRNA2T00099856001	LIS1 homology motif		pink
BnaC07g44060D	CDX72384	GSBRNA2T00099877001	EF-hand domain	AT4G33000	black
BnaC07g44080D	CDX72386	GSBRNA2T00099879001	Glutaredoxin	AT4G33040	red
BnaC07g44390D	CDX72417	GSBRNA2T00099914001	Domain of unknown function DUF3506	AT4G33630	blue
BnaC07g44410D	CDX72419	GSBRNA2T00099917001	Cysteine-rich transmembrane CYSTM domain	AT4G33660	green
BnaC07g44600D	CDX72438	GSBRNA2T00099941001	PPM-type phosphatase, divalent cation binding	AT4G33920	green
BnaC07g44640D	CDX72442	GSBRNA2T00099949001		AT4G33960	red
BnaC07g44690D	CDX72447	GSBRNA2T00099957001	Class I-like SAM-dependent O-methyltransferase	AT4G34050	brown
BnaC07g44740D	CDX72452	GSBRNA2T00099964001	C2 domain	AT4G34150	green
BnaC07g44800D	CDX72458	GSBRNA2T00099970001		AT4G35725	brown
BnaC07g44880D	CDX72466	GSBRNA2T00099981001	Alcohol dehydrogenase, zinc-type, conserved site	AT4G34230	tan
BnaC07g45030D	CDX72481	GSBRNA2T00100009001	AP2/ERF domain	AT4G34410	green
BnaC07g45050D	CDX72483	GSBRNA2T00100011001	Glycoside hydrolase family 17	AT4G34480	red
BnaC07g45200D	CDX72498	GSBRNA2T00100028001	Ornithine/DAP/Arg decarboxylase	AT4G34710	black
BnaC07g45310D	CDX72509	GSBRNA2T00100041001	Peptidase S8/S53 domain	AT4G34980	yellow
BnaC07g45370D	CDX72515	GSBRNA2T00100049001	Major intrinsic protein	AT4G35100	brown
BnaC07g45550D	CDX72533	GSBRNA2T00100069001			blue
BnaC07g45560D	CDX72534	GSBRNA2T00100070001	Nucleotide-sugar transporter		turquoise
BnaC07g45630D	CDX72541	GSBRNA2T00100078001	Ribosomal protein L11/L12	AT4G35490	blue
BnaC07g45640D	CDX72542	GSBRNA2T00100079001	Protein kinase domain	AT4G35500	blue
BnaC07g45810D	CDX72559	GSBRNA2T00100097001	Small GTPase	AT4G35860	salmon
BnaC07g45870D	CDX72565	GSBRNA2T00100103001	PLAC8 motif-containing protein	AT4G35920	brown
BnaC07g45880D	CDX72566	GSBRNA2T00100104001	F-box domain	AT4G35930	turquoise
BnaC07g45890D	CDX72567	GSBRNA2T00100105001		AT4G35940	green
BnaC07g45900D	CDX72568	GSBRNA2T00100106001	Small GTPase	AT4G35950	green
BnaC07g45950D	CDX72573	GSBRNA2T00100111001	DnaJ domain	AT4G36040	salmon
BnaC07g46130D	CDX72591	GSBRNA2T00100134001	Clathrin, heavy chain/VPS, 7-fold repeat	AT4G36630	turquoise
BnaC07g46250D	CDX72603	GSBRNA2T00100147001	BES1/BZR1 plant transcription factor, N-terminal	AT4G36780	green
BnaC07g46270D	CDX72605	GSBRNA2T00100151001	Plant self-incompatibility S1	AT1G51230	purple
BnaC07g46290D	CDX72607	GSBRNA2T00100153001	Plant self-incompatibility S1	AT1G51230	purple
BnaC07g46300D	CDX72608	GSBRNA2T00100154001	Plant self-incompatibility S1	AT1G51230	purple
BnaC07g46320D	CDX72610	GSBRNA2T00100156001	ELO family	AT4G36830	brown
BnaC07g46420D	CDX72620	GSBRNA2T00100168001	Patatin-like phospholipase domain	AT4G37050	red
BnaC07g46480D	CDX72626	GSBRNA2T00100180001	Cytochrome P450	AT4G37370	red
BnaC07g46510D	CDX72629	GSBRNA2T00100183001		AT4G37450	black
BnaC07g46560D	CDX72634	GSBRNA2T00100190001	Plant peroxidase	AT4G37520	pink
BnaC07g46580D	CDX72636	GSBRNA2T00100193001	Lateral organ boundaries, LOB	AT4G37540	green
BnaC07g46630D	CDX72641	GSBRNA2T00100199001	Zinc finger, TAZ-type	AT4G37610	green
BnaC07g46660D	CDX72644	GSBRNA2T00100202001	P-type ATPase	AT4G37640	yellow
BnaC07g46690D	CDX72647	GSBRNA2T00100206001	GNAT domain	AT4G37670	yellow
BnaC07g46780D	CDX72656	GSBRNA2T00100224001	Glycoside hydrolase family 16	AT4G37800	yellow
BnaC07g46930D	CDX72671	GSBRNA2T00100246001	Zf-FLZ domain	AT4G39795	yellow
BnaC07g46940D	CDX72672	GSBRNA2T00100247001	AP2/ERF domain	AT4G39780	green
BnaC07g47040D	CDX72682	GSBRNA2T00100261001	Coatomer, WD associated region		pink
BnaC07g47080D	CDX72686	GSBRNA2T00100268001	WD40 repeat		pink
BnaC07g47240D	CDX72702	GSBRNA2T00100293001	Protein kinase domain	AT4G39400	black
BnaC07g47260D	CDX72704	GSBRNA2T00100296001	Alcohol dehydrogenase, zinc-type, conserved site	AT4G39330	yellow
BnaC07g47320D	CDX72710	GSBRNA2T00100303001	Retrieval of early ER protein Rer1	AT4G39220	turquoise
BnaC07g47330D	CDX72711	GSBRNA2T00100304001	Nucleotidyl transferase domain	AT4G39210	tan
BnaC07g47350D	CDX72713	GSBRNA2T00100306001		AT4G39190	green
BnaC07g47400D	CDX72718	GSBRNA2T00100313001	Kinesin motor domain	AT4G39050	pink
BnaC07g47420D	CDX72720	GSBRNA2T00100316001	Protein of unknown function DUF1163		brown
BnaC07g47430D	CDX72721	GSBRNA2T00100318001	Cytochrome P450		magenta
BnaC07g47470D	CDX72725	GSBRNA2T00100323001	Fructose-bisphosphate aldolase, class-I	AT4G38970	midnightblue
BnaC07g47510D	CDX72729	GSBRNA2T00100327001		AT1G54445	yellow
BnaC07g47670D	CDX72745	GSBRNA2T00100346001			yellow
BnaC06g32010D	CDX72753	GSBRNA2T00103129001	Bet v I/Major latex protein	AT1G70890	brown
BnaC06g32060D	CDX72758	GSBRNA2T00103134001	Homeobox domain	AT1G70920	brown
BnaC06g32160D	CDX72768	GSBRNA2T00103147001	Protein of unknown function DUF4228, plant	AT1G71015	greenyellow
BnaC06g32180D	CDX72770	GSBRNA2T00103149001	SANT/Myb domain	AT1G71030	yellow
BnaC06g32200D	CDX72772	GSBRNA2T00103151001	Multicopper oxidase, type 1	AT1G71040	red
BnaC06g32210D	CDX72773	GSBRNA2T00103152001	Heavy metal-associated domain, HMA	AT1G71050	yellow
BnaC06g32220D	CDX72774	GSBRNA2T00103156001	Glycosyl transferase, family 14	AT1G71070	yellow
BnaC06g32250D	CDX72777	GSBRNA2T00103159001	Transmembrane protein DDB_G0292058-like	AT1G71110	green
BnaC06g32330D	CDX72785	GSBRNA2T00103168001	Tetratricopeptide-like helical domain superfamily		pink
BnaC06g32350D	CDX72787	GSBRNA2T00103171001	UDP-glucose:Glycoprotein Glucosyltransferase	AT1G71220	pink
BnaC06g32380D	CDX72790	GSBRNA2T00103175001	GDSL lipase/esterase	AT1G71240	brown
BnaC06g32430D	CDX72795	GSBRNA2T00103180001	Serine hydroxymethyltransferase	AT5G26780	turquoise
BnaC06g32660D	CDX72818	GSBRNA2T00103208001	Plant peroxidase	AT1G71695	yellow
BnaC06g32670D	CDX72819	GSBRNA2T00103209001	Choline kinase, N-terminal	AT1G71697	green
BnaC06g32800D	CDX72832	GSBRNA2T00103227001	Exocyst complex component EXOC3/Sec6	AT1G71820	turquoise
BnaC06g32850D	CDX72837	GSBRNA2T00103232001	PTP type protein phosphatase	AT1G71860	turquoise
BnaC06g32950D	CDX72847	GSBRNA2T00103245001	SNARE associated Golgi protein	AT1G71940	green
BnaC06g32960D	CDX72848	GSBRNA2T00103246001	Peptidase S8 propeptide/proteinase inhibitor I9	AT1G71950	brown
BnaC06g32990D	CDX72851	GSBRNA2T00103249001	Protein of unknown function DUF688	AT1G71970	yellow
BnaC06g33000D	CDX72852	GSBRNA2T00103253001	Zinc finger, RING-type	AT1G71980	yellow
BnaC06g33240D	CDX72876	GSBRNA2T00103286001	Protein kinase domain	AT1G72180	yellow
BnaC06g33280D	CDX72880	GSBRNA2T00103292001	Protein OCTOPUS-like	AT1G72240	brown
BnaC06g33320D	CDX72884	GSBRNA2T00103296001	Proteinase inhibitor I3, Kunitz legume	AT1G72290	black
BnaC06g33370D	CDX72889	GSBRNA2T00103303001			blue
BnaC06g33400D	CDX72892	GSBRNA2T00103308001	Proteinase inhibitor I3, Kunitz legume	AT1G72290	tan
BnaC06g33530D	CDX72905	GSBRNA2T00103325001	Pumilio RNA-binding repeat	AT1G72320	pink
BnaC06g33590D	CDX72911	GSBRNA2T00103332001		AT1G72390	pink
BnaC06g33630D	CDX72915	GSBRNA2T00103336001	CCAAT-binding factor	AT1G72440	black
BnaC06g33640D	CDX72916	GSBRNA2T00103337001	Tify domain	AT1G72450	green
BnaC06g33650D	CDX72917	GSBRNA2T00103339001	Lung seven transmembrane receptor-like	AT1G72480	pink
BnaC06g33710D	CDX72923	GSBRNA2T00103347001	Protein of unknown function DUF1677, plant	AT1G72510	green
BnaC06g33750D	CDX72927	GSBRNA2T00103352001	Armadillo-like helical	AT1G72560	pink
BnaC06g33820D	CDX72934	GSBRNA2T00103359001	Domain of unknown function DUF4005		lightcyan
BnaC06g33880D	CDX72940	GSBRNA2T00103365001	SANT/Myb domain	AT1G72740	red
BnaC06g33910D	CDX72943	GSBRNA2T00103369001	PPM-type phosphatase, divalent cation binding	AT1G72770	greenyellow
BnaC06g34210D	CDX72973	GSBRNA2T00103401001	Proteinase inhibitor I3, Kunitz legume		greenyellow
BnaC06g34430D	CDX72995	GSBRNA2T00103433001	Thaumatin family	AT1G73620	black
BnaC06g34450D	CDX72997	GSBRNA2T00103435001	Small GTPase	AT1G73640	yellow
BnaC06g34610D	CDX73013	GSBRNA2T00103453001	Zinc finger, RING-type	AT1G73760	brown
BnaC06g34730D	CDX73025	GSBRNA2T00103467001	Bifunctional inhibitor/plant lipid transfer protein/seed storage helical domain	AT1G73890	turquoise
BnaC06g34770D	CDX73029	GSBRNA2T00103471001	Peptidase M1, membrane alanine aminopeptidase	AT1G73960	black
BnaC06g34790D	CDX73031	GSBRNA2T00103473001	Ribosomal protein L7Ae/L30e/S12e/Gadd45	AT1G73970	turquoise
BnaC06g34860D	CDX73038	GSBRNA2T00103480001	Strictosidine synthase	AT1G74000	purple
BnaC06g34870D	CDX73039	GSBRNA2T00103481001	Strictosidine synthase	AT1G74010	purple
BnaC06g34880D	CDX73040	GSBRNA2T00103482001	Enolase	AT1G74030	turquoise
BnaC06g34900D	CDX73042	GSBRNA2T00103484001	60S ribosomal protein L6E	AT1G74050	turquoise
BnaC06g34920D	CDX73044	GSBRNA2T00103486001			brown
BnaC06g34980D	CDX73050	GSBRNA2T00103494001	Extensin domain	AT1G21310	yellow
BnaC06g34990D	CDX73051	GSBRNA2T00103495001	Sulfotransferase domain	AT1G74090	brown
BnaC06g35180D	CDX73070	GSBRNA2T00103519001	RNA recognition motif domain		turquoise
BnaC06g35190D	CDX73071	GSBRNA2T00103520001	Mitochondrial carrier protein	AT1G74240	turquoise
BnaC06g35200D	CDX73072	GSBRNA2T00103524001	Ribosomal protein L35A	AT1G74270	turquoise
BnaC06g35210D	CDX73073	GSBRNA2T00103525001	Alpha/beta hydrolase fold-1	AT1G74280	turquoise
BnaC06g35290D	CDX73081	GSBRNA2T00103534001			green
BnaC06g35300D	CDX73082	GSBRNA2T00103535001	Glycosyltransferase 34		green
BnaC06g35350D	CDX73087	GSBRNA2T00103547001	SANT/Myb domain	AT1G74430	yellow
BnaC06g35380D	CDX73090	GSBRNA2T00103552001	Protein of unknown function DUF962	AT1G74440	turquoise
BnaC06g35390D	CDX73091	GSBRNA2T00103553001	Protein BYPASS-related	AT1G74450	green
BnaC06g35410D	CDX73093	GSBRNA2T00103556001	Geranylgeranyl reductase, plant/prokaryotic	AT1G74470	pink
BnaC06g35700D	CDX73122	GSBRNA2T00103592001	Signal transduction response regulator, receiver domain	AT1G74890	yellow
BnaC06g35730D	CDX73125	GSBRNA2T00103597001	AP2/ERF domain	AT1G74930	green
BnaC06g35790D	CDX73131	GSBRNA2T00103604001	ELO family	AT1G75000	green
BnaC06g35860D	CDX73138	GSBRNA2T00103613001	Histone deacetylase complex subunit SAP30/SAP30-like	AT1G75060	black
BnaC06g35900D	CDX73142	GSBRNA2T00103618001	DnaJ domain		blue
BnaC06g36030D	CDX73155	GSBRNA2T00103636001	NmrA-like domain		green
BnaC06g36060D	CDX73158	GSBRNA2T00103639001		AT5G19172	magenta
BnaC06g36070D	CDX73159	GSBRNA2T00103640001		AT5G19172	magenta
BnaC06g36090D	CDX73161	GSBRNA2T00103642001	Tryptophan synthase beta subunit-like PLP-dependent enzyme		turquoise
BnaC06g36100D	CDX73162	GSBRNA2T00103644001	DnaJ domain	AT1G75310	black
BnaC06g36140D	CDX73166	GSBRNA2T00103652001	Helicase, C-terminal	AT3G06980	blue
BnaC06g36210D	CDX73173	GSBRNA2T00103661001	Ubiquitin-conjugating enzyme E2	AT1G75440	blue
BnaC06g36220D	CDX73174	GSBRNA2T00103662001	Oxygen oxidoreductase covalent FAD-binding site	AT1G75450	red
BnaC06g36290D	CDX73181	GSBRNA2T00103670001	Small auxin-up RNA	AT1G75580	turquoise
BnaC06g36340D	CDX73186	GSBRNA2T00103679001	Glycoside hydrolase family 9	AT1G75680	brown
BnaC06g36370D	CDX73189	GSBRNA2T00103682001	Zinc finger C2H2-type	AT1G75710	black
BnaC06g36410D	CDX73193	GSBRNA2T00103686001	Gibberellin regulated protein	AT1G75750	black
BnaC06g36420D	CDX73194	GSBRNA2T00103687001	ER lumen protein retaining receptor	AT1G75760	black
BnaC06g36460D	CDX73198	GSBRNA2T00103691001	Tubulin	AT1G75780	black
BnaC06g36550D	CDX73207	GSBRNA2T00103700001	Vacuolar protein sorting-associated protein 35		turquoise
BnaC06g36570D	CDX73209	GSBRNA2T00103702001			green
BnaC06g36590D	CDX73211	GSBRNA2T00103705001	GDSL lipase/esterase	AT1G75900	yellow
BnaC06g36670D	CDX73219	GSBRNA2T00103715001	Protein kinase domain	AT1G76040	brown
BnaC06g36700D	CDX73222	GSBRNA2T00103719001	Jacalin-like lectin domain		tan
BnaC06g36710D	CDX73223	GSBRNA2T00103721001	Jacalin-like lectin domain	AT3G59610	magenta
BnaC06g36720D	CDX73224	GSBRNA2T00103723001	Complex 1 LYR protein	AT1G76060	blue
BnaC06g36780D	CDX73230	GSBRNA2T00103731001	ARID DNA-binding domain	AT1G76110	brown
BnaC06g36810D	CDX73233	GSBRNA2T00103734001	Alpha amylase	AT1G76130	green
BnaC06g36840D	CDX73236	GSBRNA2T00103738001			turquoise
BnaC06g36850D	CDX73237	GSBRNA2T00103739001	MaoC-like dehydratase domain	AT1G76150	blue
BnaC06g36880D	CDX73240	GSBRNA2T00103742001	Dehydrin	AT1G76180	turquoise
BnaC06g36900D	CDX73242	GSBRNA2T00103744001		AT1G76200	blue
BnaC06g36970D	CDX73249	GSBRNA2T00103751001	WD40 repeat	AT1G76260	turquoise
BnaC05g28450D	CDX73261	GSBRNA2T00106294001	Myc-type, basic helix-loop-helix (bHLH) domain	AT1G32640	yellow
BnaC05g28330D	CDX73273	GSBRNA2T00106330001			blue
BnaC05g28320D	CDX73274	GSBRNA2T00106331001	Starch synthase, catalytic domain	AT1G32900	tan
BnaC05g27700D	CDX73336	GSBRNA2T00106470001			turquoise
BnaC05g27600D	CDX73346	GSBRNA2T00106487001	Ubiquitin-conjugating enzyme E2	AT1G36340	brown
BnaC05g27250D	CDX73381	GSBRNA2T00106599001	Uncharacterised protein family UPF0220		blue
BnaC08g26160D	CDX73387	GSBRNA2T00108854001	Protein MS5		turquoise
BnaC08g26140D	CDX73389	GSBRNA2T00108858001	3-oxo-5-alpha-steroid 4-dehydrogenase, C-terminal	AT3G55360	yellow
BnaC08g26120D	CDX73391	GSBRNA2T00108863001	Short-chain dehydrogenase/reductase SDR	AT3G46170	blue
BnaC08g26020D	CDX73401	GSBRNA2T00108883001	Chalcone isomerase	AT3G55120	brown
BnaC08g26000D	CDX73403	GSBRNA2T00108885001			green
BnaC08g25880D	CDX73415	GSBRNA2T00108901001	CDP-alcohol phosphatidyltransferase	AT3G55030	brown
BnaC08g25800D	CDX73423	GSBRNA2T00108920001	Patatin-like phospholipase domain	AT3G54950	green
BnaC08g25790D	CDX73424	GSBRNA2T00108921001	Cysteine peptidase, cysteine active site	AT3G54940	brown
BnaC08g25650D	CDX73438	GSBRNA2T00108936001	Sec1-like protein	AT3G54860	turquoise
BnaC08g25470D	CDX73456	GSBRNA2T00108961001	Transferrin receptor-like, dimerisation domain	AT3G54720	cyan
BnaC08g25410D	CDX73462	GSBRNA2T00108968001	F-box domain	AT3G54650	turquoise
BnaC08g25400D	CDX73463	GSBRNA2T00108969001	Tryptophan synthase, alpha chain	AT3G54640	brown
BnaC08g25320D	CDX73471	GSBRNA2T00108982001	Histone H2A	AT3G54560	blue
BnaC08g25170D	CDX73486	GSBRNA2T00109001001	Zinc finger, RING-type	AT3G54360	turquoise
BnaC08g25160D	CDX73487	GSBRNA2T00109002001	Transcription factor, MADS-box	AT3G54340	turquoise
BnaC08g25150D	CDX73488	GSBRNA2T00109003001	AP2/ERF domain	AT3G54320	brown
BnaC08g25130D	CDX73490	GSBRNA2T00109005001	Synaptobrevin	AT3G54300	turquoise
BnaC08g25090D	CDX73494	GSBRNA2T00109010001	Diphosphomevalonate/phosphomevalonate decarboxylase	AT3G54250	turquoise
BnaC08g25080D	CDX73495	GSBRNA2T00109011001	G-patch domain	AT3G54230	black
BnaC08g25060D	CDX73497	GSBRNA2T00109013001	Ribosomal protein L17	AT3G54210	turquoise
BnaC08g25050D	CDX73498	GSBRNA2T00109014001			turquoise
BnaC08g25020D	CDX73501	GSBRNA2T00109017001	WTAP/Mum2 family	AT3G54170	blue
BnaC08g24980D	CDX73505	GSBRNA2T00109021001	Josephin domain	AT3G54130	magenta
BnaC08g24880D	CDX73515	GSBRNA2T00109036001	Phosphoribosyltransferase domain	AT3G53900	turquoise
BnaC08g24860D	CDX73517	GSBRNA2T00109039001	Aldo/keto reductase, conserved site	AT3G53880	blue
BnaC08g24850D	CDX73518	GSBRNA2T00109040001	Casparian strip membrane protein domain	AT3G53850	blue
BnaC08g24780D	CDX73525	GSBRNA2T00109049001	Peptidase S54, rhomboid	AT3G53780	green
BnaC08g24720D	CDX73531	GSBRNA2T00109056001	Cation/H+ exchanger		green
BnaC08g24590D	CDX73544	GSBRNA2T00109074001	Tetratricopeptide-like helical domain superfamily	AT3G53560	green
BnaC08g24560D	CDX73547	GSBRNA2T00109078001	Heavy metal-associated domain, HMA	AT3G53530	greenyellow
BnaC08g24360D	CDX73567	GSBRNA2T00109116001	Aromatic amino acid lyase	AT3G53260	brown
BnaC08g24340D	CDX73569	GSBRNA2T00109118001		AT3G53235	red
BnaC08g24280D	CDX73575	GSBRNA2T00109126001	Amidohydrolase-related	AT3G53180	red
BnaC08g24270D	CDX73576	GSBRNA2T00109127001	Pentatricopeptide repeat	AT3G53170	yellow
BnaC08g24080D	CDX73595	GSBRNA2T00109151001	WRC domain	AT3G52910	brown
BnaC08g24060D	CDX73597	GSBRNA2T00109154001	FAD/NAD-linked reductase, dimerisation domain superfamily	AT3G52880	turquoise
BnaC08g24050D	CDX73598	GSBRNA2T00109155001	Mediator of RNA polymerase II transcription subunit 28	AT3G52860	turquoise
BnaC08g24040D	CDX73599	GSBRNA2T00109156001	EGF-like calcium-binding domain	AT3G52850	turquoise
BnaC08g24010D	CDX73602	GSBRNA2T00109160001	Zinc finger, AN1-type	AT3G52800	green
BnaC08g23980D	CDX73605	GSBRNA2T00109167001	Calcineurin-like phosphoesterase domain, ApaH type	AT3G52780	magenta
BnaC08g23940D	CDX73609	GSBRNA2T00109174001	Protein BIC	AT3G52740	brown
BnaC08g23930D	CDX73610	GSBRNA2T00109175001	Cyclic nucleotide-binding domain	AT3G52730	turquoise
BnaC08g23800D	CDX73623	GSBRNA2T00109189001		AT3G52561	brown
BnaC08g23550D	CDX73648	GSBRNA2T00109228001		AT3G52240	yellow
BnaC08g23540D	CDX73649	GSBRNA2T00109229001		AT3G52230	blue
BnaC08g23470D	CDX73656	GSBRNA2T00109236001	GSKIP domain	AT3G52140	pink
BnaC08g23290D	CDX73674	GSBRNA2T00109263001		AT3G51940	blue
BnaC08g23260D	CDX73677	GSBRNA2T00109266001			blue
BnaC08g23060D	CDX73697	GSBRNA2T00109291001		AT5G38980	yellow
BnaC08g23020D	CDX73701	GSBRNA2T00109295001			blue
BnaC08g22920D	CDX73711	GSBRNA2T00109309001	Plant lipid transfer protein/Par allergen	AT3G51600	yellow
BnaC08g22850D	CDX73718	GSBRNA2T00109316001	GPCR, family 3	AT3G51480	yellow
BnaC08g22780D	CDX73725	GSBRNA2T00109329001	PPM-type phosphatase, divalent cation binding	AT3G51370	brown
BnaC08g22710D	CDX73732	GSBRNA2T00109337001	Small GTPase		greenyellow
BnaC08g22700D	CDX73733	GSBRNA2T00109338001	Myb/SANT-like domain		greenyellow
BnaC08g22690D	CDX73734	GSBRNA2T00109339001	Domain of unknown function DUF632	AT3G51290	cyan
BnaC08g22650D	CDX73738	GSBRNA2T00109343001	Senescence/spartin-associated	AT3G51250	brown
BnaC08g22640D	CDX73739	GSBRNA2T00109344001	Oxoglutarate/iron-dependent dioxygenase	AT3G51240	brown
BnaC08g22580D	CDX73745	GSBRNA2T00109354001	GDP-mannose 4,6-dehydratase	AT3G51160	green
BnaC08g22560D	CDX73747	GSBRNA2T00109356001	Protein CHAPERONE-LIKE PROTEIN OF POR1-like	AT3G51140	brown
BnaC08g22430D	CDX73760	GSBRNA2T00109378001			turquoise
BnaC08g22410D	CDX73762	GSBRNA2T00109380001	Plant peroxidase	AT3G50990	brown
BnaC08g22300D	CDX73773	GSBRNA2T00109392001		AT3G50910	green
BnaC08g22140D	CDX73789	GSBRNA2T00109408001	Protein of unknown function DUF4228, plant	AT3G50800	green
BnaA03g32350D	CDX73812	GSBRNA2T00111506001	Leucine-rich repeat	AT3G12610	yellow
BnaA03g32320D	CDX73815	GSBRNA2T00111511001	Heat shock protein 70 family	AT3G12580	grey60
BnaA03g32300D	CDX73817	GSBRNA2T00111516001	DNA replication complex GINS protein Psf2	AT3G12530	blue
BnaA03g32220D	CDX73825	GSBRNA2T00111524001	CFA20 domain	AT3G12300	turquoise
BnaA03g32210D	CDX73826	GSBRNA2T00111525001	Tetrahydrofolate dehydrogenase/cyclohydrolase	AT3G12290	blue
BnaA03g32160D	CDX73831	GSBRNA2T00111531001	Peptidase S10, serine carboxypeptidase		brown
BnaA03g32150D	CDX73832	GSBRNA2T00111532001	Peptidase S10, serine carboxypeptidase	AT3G12203	brown
BnaA03g32090D	CDX73838	GSBRNA2T00111540001	Glycoside hydrolase family 16	AT4G13090	purple
BnaA03g32010D	CDX73846	GSBRNA2T00111550001	Universal stress protein A	AT3G11930	brown
BnaA03g32000D	CDX73847	GSBRNA2T00111552001	Peptidase C19, ubiquitin carboxyl-terminal hydrolase	AT3G11910	turquoise
BnaA03g31960D	CDX73851	GSBRNA2T00111556001	Target SNARE coiled-coil homology domain	AT3G11820	green
BnaA03g31910D	CDX73856	GSBRNA2T00111562001	START-like domain superfamily	AT3G11720	brown
BnaA03g31900D	CDX73857	GSBRNA2T00111564001	Lysine-tRNA ligase, class II	AT3G11710	turquoise
BnaA03g31890D	CDX73858	GSBRNA2T00111565001	Alkyl hydroperoxide reductase subunit C/ Thiol specific antioxidant	AT3G11630	turquoise
BnaA03g31870D	CDX73860	GSBRNA2T00111567001	Alkyl hydroperoxide reductase subunit C/ Thiol specific antioxidant	AT3G11630	yellow
BnaA03g31730D	CDX73874	GSBRNA2T00111589001	SAM dependent carboxyl methyltransferase	AT3G11480	brown
BnaA03g31700D	CDX73877	GSBRNA2T00111594001	Protein of unknown function DUF604	AT3G11420	brown
BnaA03g31660D	CDX73881	GSBRNA2T00111598001	Leucine-rich repeat		turquoise
BnaA03g31580D	CDX73889	GSBRNA2T00111607001	Clathrin, heavy chain/VPS, 7-fold repeat	AT3G11130	pink
BnaA03g31510D	CDX73896	GSBRNA2T00111615001	AP2/ERF domain	AT3G11020	green
BnaA03g31490D	CDX73898	GSBRNA2T00111617001	Wound-induced protein Wun1-like	AT3G10985	green
BnaA03g31440D	CDX73903	GSBRNA2T00111622001	GOLD domain	AT3G10780	magenta
BnaA03g31430D	CDX73904	GSBRNA2T00111623001	R3H domain	AT3G10770	blue
BnaA03g31400D	CDX73907	GSBRNA2T00111627001	SANT/Myb domain		grey60
BnaA03g31380D	CDX73909	GSBRNA2T00111632001	Galactose-binding-like domain superfamily	AT3G10740	blue
BnaA03g31350D	CDX73912	GSBRNA2T00111636001	DNA topoisomerase, type IIA, subunit A/C-terminal		blue
BnaA03g31320D	CDX73915	GSBRNA2T00111641001	Snf7 family	AT3G10640	blue
BnaA03g31290D	CDX73918	GSBRNA2T00111644001	Nitrite/Sulfite reductase ferredoxin-like domain		yellow
BnaA03g31120D	CDX73935	GSBRNA2T00111663001	NADH dehydrogenase [ubiquinone] (complex I), alpha subcomplex subunit 1	AT3G08610	brown
BnaA03g31110D	CDX73936	GSBRNA2T00111664001	Zinc/iron permease	AT3G08650	blue
BnaA03g31060D	CDX73941	GSBRNA2T00111669001	Plant lipid transfer protein/Par allergen	AT3G08770	yellow
BnaA03g31030D	CDX73944	GSBRNA2T00111672001	Aminotransferase class-III	AT3G08860	turquoise
BnaA03g31000D	CDX73947	GSBRNA2T00111675001	Reversibly glycosylated polypeptide family		brown
BnaA03g30990D	CDX73948	GSBRNA2T00111676001	LMBR1-like membrane protein	AT3G08930	turquoise
BnaA03g30980D	CDX73949	GSBRNA2T00111677001	Copper chaperone SCO1/SenC		turquoise
BnaA03g30960D	CDX73951	GSBRNA2T00111679001	Protein kinase domain	AT3G09010	black
BnaA03g30950D	CDX73952	GSBRNA2T00111680001	Legume lectin domain	AT3G09035	brown
BnaA03g30850D	CDX73962	GSBRNA2T00111693001	Ribosomal protein L10P	AT3G11250	turquoise
BnaA03g30770D	CDX73970	GSBRNA2T00111702001	Oxysterol-binding protein	AT3G09300	blue
BnaA03g30740D	CDX73973	GSBRNA2T00111705001			turquoise
BnaA03g30560D	CDX73991	GSBRNA2T00111724001	Ribosomal protein S23, eukaryotic/archaeal	AT3G09680	turquoise
BnaA03g30540D	CDX73993	GSBRNA2T00111726001	DNA binding protein S1FA	AT3G09735	turquoise
BnaA03g30490D	CDX73998	GSBRNA2T00111732001	Ankyrin repeat	AT3G09890	red
BnaA03g30450D	CDX74002	GSBRNA2T00111736001	RAB6-interacting golgin		turquoise
BnaA03g30440D	CDX74003	GSBRNA2T00111737001	Programmed cell death protein 4		red
BnaA03g30370D	CDX74010	GSBRNA2T00111745001		AT3G10195	purple
BnaA03g30240D	CDX74023	GSBRNA2T00111760001	Romo1/Mgr2	AT3G07910	blue
BnaA03g30210D	CDX74026	GSBRNA2T00111768001	Ubiquitin-like domain superfamily	AT3G07860	turquoise
BnaA03g30060D	CDX74041	GSBRNA2T00111785001	Formin, FH2 domain	AT3G07540	yellow
BnaA03g29970D	CDX74050	GSBRNA2T00111796001	Armadillo	AT3G07360	red
BnaA03g29960D	CDX74051	GSBRNA2T00111797001	Glycosyltransferase 2-like	AT3G07330	yellow
BnaA03g29680D	CDX74079	GSBRNA2T00111829001	MORF/ORRM1/DAG-like	AT3G06790	blue
BnaA03g29660D	CDX74081	GSBRNA2T00111831001			green
BnaA03g29610D	CDX74086	GSBRNA2T00111837001	Drought induced 19 protein type, zinc-binding domain	AT3G06760	blue
BnaA03g29600D	CDX74087	GSBRNA2T00111838001		AT3G06750	yellow
BnaA03g29530D	CDX74094	GSBRNA2T00111848001	Transcription factor, MADS-box	AT3G66656	magenta
BnaA03g29370D	CDX74110	GSBRNA2T00111865001	ShKT domain	AT3G06300	blue
BnaA03g29360D	CDX74111	GSBRNA2T00111866001	Proteasome component (PCI) domain	AT3G06290	yellow
BnaA03g29310D	CDX74116	GSBRNA2T00111872001	Sugar/inositol transporter	AT3G05960	brown
BnaA03g29290D	CDX74118	GSBRNA2T00111874001	Sugar/inositol transporter	AT3G05960	blue
BnaA03g29270D	CDX74120	GSBRNA2T00111876001	Chaperonin TCP-1, conserved site		turquoise
BnaA03g29230D	CDX74124	GSBRNA2T00111880001	Pectinacetylesterase/NOTUM	AT3G05910	black
BnaA03g29210D	CDX74126	GSBRNA2T00111883001	Proteolipid membrane potential modulator	AT3G05880	turquoise
BnaA03g29190D	CDX74128	GSBRNA2T00111886001		AT3G05858	turquoise
BnaA03g29180D	CDX74129	GSBRNA2T00111887001	Protein kinase domain	AT3G05840	yellow
BnaA03g29120D	CDX74135	GSBRNA2T00111894001	Zinc finger, RING-type	AT3G05670	green
BnaA03g29030D	CDX74144	GSBRNA2T00111903001	Tafazzin	AT3G05510	turquoise
BnaA03g28890D	CDX74158	GSBRNA2T00111920001		AT3G04945	brown
BnaA03g28620D	CDX74185	GSBRNA2T00111949001	Aminoacyl-tRNA synthetase, class I, conserved site	AT3G04600	blue
BnaA03g28510D	CDX74196	GSBRNA2T00111962001	GDSL lipase/esterase	AT3G04290	yellow
BnaA03g28480D	CDX74199	GSBRNA2T00111966001	Glyceraldehyde-3-phosphate dehydrogenase, type I	AT1G13440	blue
BnaA03g28450D	CDX74202	GSBRNA2T00111970001	Chaperonin TCP-1, conserved site	AT3G03960	turquoise
BnaA03g28430D	CDX74204	GSBRNA2T00111972001	Thioredoxin domain	AT3G03860	turquoise
BnaA03g28420D	CDX74205	GSBRNA2T00111973001		AT3G03828	magenta
BnaA03g28220D	CDX74225	GSBRNA2T00112006001	Late embryogenesis abundant protein At5g17165-like	AT3G03150	brown
BnaA03g28140D	CDX74233	GSBRNA2T00112014001	Zinc finger, CCCH-type	AT3G02830	turquoise
BnaA03g28110D	CDX74236	GSBRNA2T00112017001	NUDIX hydrolase domain	AT3G02780	blue
BnaA03g28050D	CDX74242	GSBRNA2T00112023001	Fatty acid desaturase, type 2	AT3G02630	blue
BnaA03g27980D	CDX74249	GSBRNA2T00112032001	Lateral organ boundaries, LOB	AT3G02550	green
BnaA03g27940D	CDX74253	GSBRNA2T00112036001		AT3G02500	brown
BnaA03g27890D	CDX74258	GSBRNA2T00112042001	S-adenosyl-l-methionine decarboxylase leader peptide		tan
BnaA03g27740D	CDX74273	GSBRNA2T00112061001	Ethylene-responsive binding factor-associated repression	AT3G02140	turquoise
BnaA03g27670D	CDX74280	GSBRNA2T00112069001	Ubiquitin domain	AT3G01050	midnightblue
BnaA03g27630D	CDX74284	GSBRNA2T00112076001	Calcium-dependent channel, 7TM region, putative phosphate	AT3G01100	pink
BnaA03g27600D	CDX74287	GSBRNA2T00112080001	RNA recognition motif domain	AT3G01210	turquoise
BnaA03g27500D	CDX74297	GSBRNA2T00112090001	Vacuolar (H+)-ATPase G subunit	AT3G01390	turquoise
BnaA03g27490D	CDX74298	GSBRNA2T00112091001	Armadillo	AT3G01400	turquoise
BnaA03g27480D	CDX74299	GSBRNA2T00112092001	WW domain	AT3G01410	black
BnaA03g27460D	CDX74301	GSBRNA2T00112094001	Ribonuclease H domain	AT3G01410	blue
BnaA03g27390D	CDX74308	GSBRNA2T00112101001	AAA+ ATPase domain	AT3G01610	turquoise
BnaA03g27380D	CDX74309	GSBRNA2T00112102001	GHMP kinase N-terminal domain	AT3G01640	turquoise
BnaA03g27360D	CDX74311	GSBRNA2T00112104001	Sieve element occlusion, N-terminal	AT3G01670	yellow
BnaA03g27310D	CDX74316	GSBRNA2T00112109001	Ribosomal protein L37, mitochondrial	AT3G01740	turquoise
BnaA03g27300D	CDX74317	GSBRNA2T00112110001	Ankyrin repeat	AT3G01750	black
BnaA03g27290D	CDX74318	GSBRNA2T00112111001	Ribosomal protein L13	AT3G01790	turquoise
BnaA03g27170D	CDX74330	GSBRNA2T00112128001	Major sperm protein (MSP) domain	AT4G00170	turquoise
BnaA03g27130D	CDX74334	GSBRNA2T00112135001	Major intrinsic protein	AT4G00430	yellow
BnaA03g27100D	CDX74337	GSBRNA2T00112140001	Fungal lipase-like domain	AT4G00500	green
BnaA03g27090D	CDX74338	GSBRNA2T00112141001	Cyclic nucleotide-binding domain	AT4G00520	turquoise
BnaA03g27070D	CDX74340	GSBRNA2T00112143001	Malic oxidoreductase	AT4G00570	turquoise
BnaA03g27020D	CDX74345	GSBRNA2T00112148001	Protein kinase domain	AT4G00710	brown
BnaA03g27000D	CDX74347	GSBRNA2T00112150001	Homeobox domain	AT4G00730	turquoise
BnaA03g26990D	CDX74348	GSBRNA2T00112152001	Putative S-adenosyl-L-methionine-dependent methyltransferase	AT4G00740	turquoise
BnaA03g26970D	CDX74350	GSBRNA2T00112154001	F-box domain	AT4G00755	turquoise
BnaA03g26950D	CDX74352	GSBRNA2T00112156001	Protein kinase domain	AT4G01370	turquoise
BnaA03g26940D	CDX74353	GSBRNA2T00112157001	Peptidase M48	AT4G01320	turquoise
BnaA03g26890D	CDX74358	GSBRNA2T00112163001		AT4G01210	pink
BnaA03g26810D	CDX74366	GSBRNA2T00112175001	Rhodanese-like domain superfamily	AT4G01050	pink
BnaA03g26800D	CDX74367	GSBRNA2T00112176001	Glycoside hydrolase family 18, catalytic domain	AT4G01040	turquoise
BnaA03g26730D	CDX74374	GSBRNA2T00112186001	Palmitoyltransferase, DHHC domain	AT4G00840	turquoise
BnaA03g26720D	CDX74375	GSBRNA2T00112187001	RNA recognition motif domain	AT4G00830	turquoise
BnaA03g26710D	CDX74376	GSBRNA2T00112190001		AT5G37474	brown
BnaA03g26700D	CDX74377	GSBRNA2T00112192001	Ribosomal protein L12 family	AT4G00810	turquoise
BnaA03g26680D	CDX74379	GSBRNA2T00112195001	Conserved oligomeric Golgi complex, subunit 4	AT4G01395	turquoise
BnaA03g26650D	CDX74382	GSBRNA2T00112201001			turquoise
BnaA03g26600D	CDX74387	GSBRNA2T00112208001		AT4G01575	turquoise
BnaA03g26550D	CDX74392	GSBRNA2T00112214001	Ribosomal protein L7Ae/L30e/S12e/Gadd45	AT4G01790	turquoise
BnaA03g26540D	CDX74393	GSBRNA2T00112215001	Protein translocase subunit SecA	AT4G01800	turquoise
BnaA03g26530D	CDX74394	GSBRNA2T00112216001	S-adenosylmethionine synthetase	AT4G01850	brown
BnaA03g26500D	CDX74397	GSBRNA2T00112219001	Methyltransferase TRM13	AT4G01880	turquoise
BnaA03g26490D	CDX74398	GSBRNA2T00112220001	NPR1/NH1-interacting protein	AT4G01895	green
BnaA03g26480D	CDX74399	GSBRNA2T00112221001	Protein of unknown function DUF952	AT4G01897	turquoise
BnaA03g26470D	CDX74400	GSBRNA2T00112222001	Nitrogen regulatory protein PII	AT4G01900	brown
BnaA03g26440D	CDX74403	GSBRNA2T00112226001	NIF system FeS cluster assembly, NifU, C-terminal	AT4G01940	turquoise
BnaA04g09660D	CDX74423	GSBRNA2T00114275001	Ribosomal protein S4/S9, N-terminal	AT5G39850	brown
BnaA04g09640D	CDX74425	GSBRNA2T00114278001	PDZ domain	AT5G39830	blue
BnaA04g09530D	CDX74436	GSBRNA2T00114295001	SANT/Myb domain	AT5G39700	brown
BnaA04g09510D	CDX74438	GSBRNA2T00114304001	EF-hand domain		green
BnaA04g09500D	CDX74439	GSBRNA2T00114305001	EF-hand domain	AT5G39670	green
BnaA04g09450D	CDX74444	GSBRNA2T00114312001	TLDc domain	AT5G39590	blue
BnaA04g09430D	CDX74446	GSBRNA2T00114315001		AT5G38080	green
BnaA04g09420D	CDX74447	GSBRNA2T00114316001	PLD-regulated protein1-like		blue
BnaA04g09400D	CDX74449	GSBRNA2T00114318001	Protein of unknown function DUF1997	AT5G39520	brown
BnaA04g09290D	CDX74460	GSBRNA2T00114336001	Protein kinase domain	AT5G39440	brown
BnaA04g09250D	CDX74464	GSBRNA2T00114341001		AT3G06750	yellow
BnaA04g09240D	CDX74465	GSBRNA2T00114342001	Histidine biosynthesis, HisF	AT4G26900	yellow
BnaA04g09200D	CDX74469	GSBRNA2T00114351001	Calmodulin-binding domain, plant	AT5G39380	brown
BnaA04g09140D	CDX74475	GSBRNA2T00114357001	UDP-glucose/GDP-mannose dehydrogenase, N-terminal	AT5G39320	pink
BnaA04g09100D	CDX74479	GSBRNA2T00114362001	Expansin	AT5G39270	purple
BnaA04g09030D	CDX74486	GSBRNA2T00114374001			turquoise
BnaA04g08990D	CDX74490	GSBRNA2T00114379001	ABC transporter-like	AT5G39040	blue
BnaA04g08950D	CDX74494	GSBRNA2T00114385001		AT5G38980	yellow
BnaA04g08920D	CDX74497	GSBRNA2T00114391001		AT5G38865	yellow
BnaA04g08730D	CDX74516	GSBRNA2T00114425001	Histidine phosphatase superfamily, clade-1	AT2G17280	turquoise
BnaA04g08720D	CDX74517	GSBRNA2T00114428001	Protein kinase domain	AT5G38560	black
BnaA04g08670D	CDX74522	GSBRNA2T00114435001	Ubiquitin domain	AT5G38470	turquoise
BnaA04g08640D	CDX74525	GSBRNA2T00114439001	Ribulose bisphosphate carboxylase small chain, domain	AT5G38430	turquoise
BnaA04g08570D	CDX74532	GSBRNA2T00114447001	Ribulose bisphosphate carboxylase small chain, domain	AT5G38430	blue
BnaA04g08360D	CDX74553	GSBRNA2T00114475001	Pyridoxine kinase	AT5G37850	turquoise
BnaA04g08280D	CDX74561	GSBRNA2T00114493001	C2 domain	AT5G37740	yellow
BnaA04g08200D	CDX74569	GSBRNA2T00114507001	Small GTP-binding protein domain	AT5G37680	brown
BnaA04g08180D	CDX74571	GSBRNA2T00114512001	Gnk2-homologous domain	AT5G37660	yellow
BnaA04g08160D	CDX74573	GSBRNA2T00114519001	Glutamine synthetase, catalytic domain	AT5G37600	salmon
BnaA04g08110D	CDX74578	GSBRNA2T00114527001	Aspartic peptidase A1 family	AT5G37540	green
BnaA04g07980D	CDX74591	GSBRNA2T00114548001		AT5G37360	blue
BnaA04g07950D	CDX74594	GSBRNA2T00114551001	PB1 domain	AT5G37020	yellow
BnaA04g07790D	CDX74610	GSBRNA2T00114573001			green
BnaA04g07760D	CDX74613	GSBRNA2T00114576001	2-phosphoglycolate phosphatase, eukaryotic	AT5G36700	blue
BnaA04g07670D	CDX74622	GSBRNA2T00114592001	Protein kinase domain	AT5G35980	yellow
BnaA04g07660D	CDX74623	GSBRNA2T00114593001	Helicase superfamily 1/2, ATP-binding domain	AT5G35970	yellow
BnaA04g07520D	CDX74637	GSBRNA2T00114627001	DOMON domain	AT5G35735	green
BnaA04g07490D	CDX74640	GSBRNA2T00114631001	Actinin-type actin-binding domain, conserved site	AT5G35700	turquoise
BnaA04g07450D	CDX74644	GSBRNA2T00114639001	Glutamine synthetase, catalytic domain	AT5G35630	turquoise
BnaA04g07440D	CDX74645	GSBRNA2T00114640001	Translation Initiation factor eIF- 4e	AT5G35620	turquoise
BnaA04g07390D	CDX74650	GSBRNA2T00114651001	GDP-fucose protein O-fucosyltransferase	AT5G35570	black
BnaA04g07380D	CDX74651	GSBRNA2T00114652001	cDENN domain	AT5G35560	black
BnaA05g04030D	CDX74657	GSBRNA2T00116607001	Glycoside hydrolase family 1	AT2G44460	brown
BnaA05g04070D	CDX74661	GSBRNA2T00116611001	GDP-fucose protein O-fucosyltransferase	AT2G44500	green
BnaA05g04120D	CDX74666	GSBRNA2T00116616001	Glycoside hydrolase family 9	AT2G44540	purple
BnaA05g04140D	CDX74668	GSBRNA2T00116618001	Glycoside hydrolase family 9	AT2G44540	brown
BnaA05g04210D	CDX74675	GSBRNA2T00116626001	Glycosyl transferase, ALG6/ALG8	AT2G44660	turquoise
BnaA05g04240D	CDX74678	GSBRNA2T00116630001	RNA recognition motif domain	AT2G44710	turquoise
BnaA05g04250D	CDX74679	GSBRNA2T00116631001	MADF domain	AT2G44730	turquoise
BnaA05g04310D	CDX74685	GSBRNA2T00116638001	Calycin	AT2G44760	turquoise
BnaA05g04410D	CDX74695	GSBRNA2T00116652001		AT2G44925	purple
BnaA05g04460D	CDX74700	GSBRNA2T00116659001	Zinc finger, RING-type	AT2G44950	black
BnaA05g04470D	CDX74701	GSBRNA2T00116660001	Alpha/Beta hydrolase fold	AT2G44970	turquoise
BnaA05g04490D	CDX74703	GSBRNA2T00116662001	Nucleoporin, NSP1-like, C-terminal		turquoise
BnaA05g04500D	CDX74704	GSBRNA2T00116663001	PLAC8 motif-containing protein	AT2G45010	turquoise
BnaA05g04540D	CDX74708	GSBRNA2T00116669001	Protein transport protein SecG/Sec61-beta/Sbh	AT2G45070	turquoise
BnaA05g04570D	CDX74711	GSBRNA2T00116672001	Major pollen allergen Lol pI	AT1G65681	purple
BnaA05g04610D	CDX74715	GSBRNA2T00116676001	Pectinesterase, catalytic	AT2G45220	red
BnaA05g04640D	CDX74718	GSBRNA2T00116679001	Peptidase M24	AT2G45240	turquoise
BnaA05g04650D	CDX74719	GSBRNA2T00116680001	Domain of unknown function DUF641, plant	AT4G33320	turquoise
BnaA05g04720D	CDX74726	GSBRNA2T00116688001	Transketolase, N-terminal	AT2G45290	turquoise
BnaA05g04890D	CDX74743	GSBRNA2T00116711001	FAS1 domain	AT2G45470	black
BnaA05g04940D	CDX74748	GSBRNA2T00116716001	BEACH domain	AT2G45540	black
BnaA05g05050D	CDX74759	GSBRNA2T00116728001	Armadillo	AT2G45720	turquoise
BnaA05g05230D	CDX74777	GSBRNA2T00116748001	Major intrinsic protein	AT2G45960	turquoise
BnaA05g05270D	CDX74781	GSBRNA2T00116753001	S locus-related glycoprotein 1 binding pollen coat protein	AT3G43505	magenta
BnaA05g05400D	CDX74794	GSBRNA2T00116767001	Prenylated rab acceptor PRA1	AT2G40380	blue
BnaA05g05410D	CDX74795	GSBRNA2T00116768001	Multicopper oxidase, type 1	AT2G40370	brown
BnaA05g05540D	CDX74808	GSBRNA2T00116782001	Chlorophyll A-B binding protein, plant	AT2G40100	blue
BnaA05g05580D	CDX74812	GSBRNA2T00116786001	Clathrin light chain	AT2G40060	blue
BnaA05g05590D	CDX74813	GSBRNA2T00116787001	Hs1pro-1, C-terminal	AT2G40000	red
BnaA05g05620D	CDX74816	GSBRNA2T00116790001	Mitochondrial substrate/solute carrier	AT2G39970	turquoise
BnaA05g05640D	CDX74818	GSBRNA2T00116792001			pink
BnaA05g05760D	CDX74830	GSBRNA2T00116809001	GPR domain	AT2G39800	salmon
BnaA05g05840D	CDX74838	GSBRNA2T00116818001	ATPase, AAA-type, core	AT2G39730	brown
BnaA05g06000D	CDX74854	GSBRNA2T00116843001	Proteasome component (PCI) domain	AT2G39340	black
BnaA05g06080D	CDX74862	GSBRNA2T00116851001	Patatin-like phospholipase domain	AT2G39220	yellow
BnaA05g06110D	CDX74865	GSBRNA2T00116855001	Amino acid transporter, transmembrane domain	AT2G39130	yellow
BnaA05g06130D	CDX74867	GSBRNA2T00116857001	Tetratricopeptide-like helical domain superfamily	AT2G39090	blue
BnaA05g06140D	CDX74868	GSBRNA2T00116858001	NAD(P)-binding domain superfamily	AT2G39080	blue
BnaA05g06310D	CDX74885	GSBRNA2T00116879001		AT2G38790	yellow
BnaA05g06460D	CDX74900	GSBRNA2T00116899001	Adenosine/AMP deaminase domain	AT2G38280	red
BnaA05g06480D	CDX74902	GSBRNA2T00116901001	Zinc finger, RING-type	AT2G38220	brown
BnaA05g06520D	CDX74906	GSBRNA2T00116906001	30S ribosomal protein	AT2G38140	turquoise
BnaA05g06530D	CDX74907	GSBRNA2T00116907001	GNAT domain	AT2G38130	turquoise
BnaA05g06540D	CDX74908	GSBRNA2T00116908001	Amino acid transporter, transmembrane domain	AT2G38120	yellow
BnaA05g06580D	CDX74912	GSBRNA2T00116913001	Phospholipid/glycerol acyltransferase	AT2G38110	black
BnaA05g06620D	CDX74916	GSBRNA2T00116917001	Acetyl-CoA carboxylase, alpha subunit	AT2G38040	turquoise
BnaA05g06640D	CDX74918	GSBRNA2T00116919001	Neutral/alkaline nonlysosomal ceramidase	AT2G38010	blue
BnaA05g06650D	CDX74919	GSBRNA2T00116920001		AT2G38000	yellow
BnaA05g06680D	CDX74922	GSBRNA2T00116923001	SOUL haem-binding protein	AT2G37970	blue
BnaA05g06800D	CDX74934	GSBRNA2T00116937001	Aldo/keto reductase, conserved site		turquoise
BnaA05g06810D	CDX74935	GSBRNA2T00116939001	Aldo/keto reductase, conserved site	AT2G37770	turquoise
BnaA05g06820D	CDX74936	GSBRNA2T00116941001	Protein kinase domain	AT2G37710	yellow
BnaA05g06830D	CDX74937	GSBRNA2T00116942001	Fatty acid hydroxylase	AT2G37700	black
BnaA05g06860D	CDX74940	GSBRNA2T00116946001	HAD hydrolase, subfamily IA		red
BnaA05g06920D	CDX74946	GSBRNA2T00116953001	Ribosomal protein L36e	AT5G02450	turquoise
BnaA05g06940D	CDX74948	GSBRNA2T00116955001	Glycosyl transferase, family 14	AT2G37585	turquoise
BnaA05g06950D	CDX74949	GSBRNA2T00116956001	HSP20-like chaperone	AT2G37570	turquoise
BnaA05g06970D	CDX74951	GSBRNA2T00116958001	Histone H4		turquoise
BnaA05g06990D	CDX74953	GSBRNA2T00116960001	Arf GTPase activating protein		turquoise
BnaA05g07030D	CDX74957	GSBRNA2T00116964001		AT2G37480	turquoise
BnaA05g07040D	CDX74958	GSBRNA2T00116965001	EamA domain	AT2G37460	red
BnaA05g07080D	CDX74962	GSBRNA2T00116969001	Diaminopimelate epimerase, DapF		turquoise
BnaA05g07100D	CDX74964	GSBRNA2T00116971001		AT2G37410	turquoise
BnaA05g07200D	CDX74974	GSBRNA2T00116988001	ABC transporter-like	AT2G37280	brown
BnaA05g07210D	CDX74975	GSBRNA2T00116990001	Ribosomal protein S5/S7	AT2G37270	turquoise
BnaA05g07240D	CDX74978	GSBRNA2T00116993001	RNA recognition motif domain		turquoise
BnaA05g07370D	CDX74991	GSBRNA2T00117010001	Aromatic amino acid lyase	AT2G37040	brown
BnaA05g07490D	CDX75003	GSBRNA2T00117023001	Matrin/U1-C-like, C2H2-type zinc finger	AT2G36930	turquoise
BnaA05g07500D	CDX75004	GSBRNA2T00117024001	GOSR2/Membrin/Bos1	AT5G50440	turquoise
BnaA05g07520D	CDX75006	GSBRNA2T00117028001	Protein of unknown function DUF4079	AT2G36885	black
BnaA05g07530D	CDX75007	GSBRNA2T00117029001	S-adenosylmethionine synthetase	AT2G36880	turquoise
BnaA05g07560D	CDX75010	GSBRNA2T00117034001	Glycosyl transferase, family 48	AT2G36850	black
BnaA05g07570D	CDX75011	GSBRNA2T00117035001		AT2G36835	turquoise
BnaA05g07620D	CDX75016	GSBRNA2T00117043001	Vps72/YL1 family	AT2G36740	turquoise
BnaA05g07700D	CDX75024	GSBRNA2T00117052001	Aspartic peptidase A1 family	AT2G36670	black
BnaA05g07770D	CDX75031	GSBRNA2T00117059001	Enolase	AT2G36530	greenyellow
BnaA05g07800D	CDX75034	GSBRNA2T00117063001	HhH-GPD domain	AT2G36490	black
BnaA05g07820D	CDX75036	GSBRNA2T00117065001			turquoise
BnaA05g07840D	CDX75038	GSBRNA2T00117067001		AT2G36420	turquoise
BnaA05g07860D	CDX75040	GSBRNA2T00117069001	Glycoside hydrolase, family 13, N-terminal	AT2G36390	turquoise
BnaA05g07940D	CDX75048	GSBRNA2T00117080001	Kelch repeat type 1	AT2G36360	turquoise
BnaA05g07970D	CDX75051	GSBRNA2T00117083001	Zinc finger, AN1-type	AT2G36320	turquoise
BnaA05g07980D	CDX75052	GSBRNA2T00117084001	Inosine/uridine-preferring nucleoside hydrolase domain	AT2G36310	turquoise
BnaA05g08000D	CDX75054	GSBRNA2T00117086001	Yip1 domain	AT3G52760	turquoise
BnaA05g08010D	CDX75055	GSBRNA2T00117087001	Alpha/beta hydrolase fold-1	AT2G36290	turquoise
BnaA05g08020D	CDX75056	GSBRNA2T00117088001	Basic-leucine zipper domain	AT2G36270	black
BnaA05g08070D	CDX75061	GSBRNA2T00117093001		AT2G36220	green
BnaA05g08080D	CDX75062	GSBRNA2T00117094001	Ribonuclease H domain		brown
BnaA05g08110D	CDX75065	GSBRNA2T00117098001	Ubiquitin domain	AT2G36170	turquoise
BnaA05g08120D	CDX75066	GSBRNA2T00117100001	Ubiquitin domain	AT2G36170	turquoise
BnaA05g08130D	CDX75067	GSBRNA2T00117101001	Ribosomal protein S11	AT2G36160	turquoise
BnaA05g08150D	CDX75069	GSBRNA2T00117103001		AT2G36120	red
BnaA05g08190D	CDX75073	GSBRNA2T00117107001	B3 DNA binding domain	AT2G36080	red
BnaC09g25880D	CDX75094	GSBRNA2T00118795001			tan
BnaC09g25790D	CDX75103	GSBRNA2T00118814001	T-complex 11	AT4G09150	black
BnaC09g25660D	CDX75116	GSBRNA2T00118841001	ATPase, OSCP/delta subunit	AT4G09650	green
BnaC09g25560D	CDX75126	GSBRNA2T00118867001	Domain of unknown function DUF1985	AT2G06420	turquoise
BnaC09g25400D	CDX75142	GSBRNA2T00118912001	Trehalose-phosphatase		turquoise
BnaC09g25060D	CDX75176	GSBRNA2T00119095001	hAT-like transposase, RNase-H fold		blue
BnaA01g05130D	CDX75189	GSBRNA2T00121034001	Ribosomal protein S6e	AT4G31700	blue
BnaA01g05060D	CDX75196	GSBRNA2T00121042001	WRKY domain	AT2G25000	green
BnaA01g05040D	CDX75198	GSBRNA2T00121044001	BTB/POZ domain	AT4G31820	yellow
BnaA01g04900D	CDX75212	GSBRNA2T00121062001	Protein kinase domain	AT4G32000	black
BnaA01g04890D	CDX75213	GSBRNA2T00121063001		AT4G32020	blue
BnaA01g04870D	CDX75215	GSBRNA2T00121065001	Homeobox domain	AT4G32040	turquoise
BnaA01g04850D	CDX75217	GSBRNA2T00121067001	EF-hand domain	AT4G32060	turquoise
BnaA01g04820D	CDX75220	GSBRNA2T00121070001	Tapetum determinant 1	AT4G32105	brown
BnaA01g04810D	CDX75221	GSBRNA2T00121071001	Tapetum determinant 1	AT4G32105	brown
BnaA01g04790D	CDX75223	GSBRNA2T00121075001	Carbohydrate-binding-like fold	AT4G32130	cyan
BnaA01g04750D	CDX75227	GSBRNA2T00121081001		AT4G32190	yellow
BnaA01g04740D	CDX75228	GSBRNA2T00121082001	ATP synthase, F0 complex, subunit b/b', bacterial/chloroplast	AT4G32260	blue
BnaA01g04730D	CDX75229	GSBRNA2T00121083001	Protein kinase domain	AT4G32250	turquoise
BnaA01g04620D	CDX75240	GSBRNA2T00121098001	Sugar phosphate transporter domain	AT4G32390	yellow
BnaA01g04540D	CDX75248	GSBRNA2T00121108001	Cytochrome b-c1 complex subunit 7	AT4G32470	blue
BnaA01g04510D	CDX75251	GSBRNA2T00121112001	V-ATPase proteolipid subunit	AT4G32530	blue
BnaA01g04480D	CDX75254	GSBRNA2T00121116001	WD40 repeat	AT4G32551	pink
BnaA01g04450D	CDX75257	GSBRNA2T00121120001	2Fe-2S ferredoxin-type iron-sulfur binding domain	AT4G32590	midnightblue
BnaA01g04390D	CDX75263	GSBRNA2T00121129001	Tudor domain	AT4G32620	pink
BnaA01g04360D	CDX75266	GSBRNA2T00121133001	Zinc finger, Sec23/Sec24-type	AT4G32640	pink
BnaA01g04040D	CDX75298	GSBRNA2T00121168001	Peptidyl-tRNA hydrolase, PTH2	AT4G32900	blue
BnaA01g03790D	CDX75323	GSBRNA2T00121200001	Peptidase M1, alanine aminopeptidase/leukotriene A4 hydrolase	AT4G33090	yellow
BnaA01g03670D	CDX75335	GSBRNA2T00121213001	F-box domain	AT4G33160	green
BnaA01g03650D	CDX75337	GSBRNA2T00121215001	Alpha/beta hydrolase fold-1	AT4G33180	brown
BnaA01g03570D	CDX75345	GSBRNA2T00121223001	Glycosyl transferase, family 8	AT4G33330	greenyellow
BnaA01g03400D	CDX75362	GSBRNA2T00121243001	DAHP synthetase, class II	AT4G33510	black
BnaA01g03380D	CDX75364	GSBRNA2T00121245001	Potassium transporter	AT4G33530	black
BnaA01g03370D	CDX75365	GSBRNA2T00121246001	Metallo-beta-lactamase	AT4G33540	salmon
BnaA01g03320D	CDX75370	GSBRNA2T00121252001	Dynamin central domain	AT4G33650	turquoise
BnaA01g03280D	CDX75374	GSBRNA2T00121256001		AT4G33690	turquoise
BnaA01g03230D	CDX75379	GSBRNA2T00121261001	Aspartyl/Asparaginyl-tRNA synthetase, class IIb	AT4G33760	turquoise
BnaA01g03210D	CDX75381	GSBRNA2T00121263001	Protein SHORT HYPOCOTYL IN WHITE LIGHT 1	AT4G33780	turquoise
BnaA01g03200D	CDX75382	GSBRNA2T00121264001	Male sterility, NAD-binding	AT4G33790	yellow
BnaA01g03130D	CDX75389	GSBRNA2T00121271001	Zinc finger, RING-type	AT4G33940	green
BnaA01g03020D	CDX75400	GSBRNA2T00121286001	UDP-glucuronosyl/UDP-glucosyltransferase	AT4G34135	red
BnaA01g03010D	CDX75401	GSBRNA2T00121287001	UDP-glucuronosyl/UDP-glucosyltransferase	AT4G34138	green
BnaA01g02880D	CDX75414	GSBRNA2T00121301001	Aldehyde dehydrogenase NAD(P)-dependent	AT4G34240	green
BnaA01g02870D	CDX75415	GSBRNA2T00121302001	Very-long-chain 3-ketoacyl-CoA synthase	AT4G34250	yellow
BnaA01g02740D	CDX75428	GSBRNA2T00121316001	Guanine nucleotide binding protein (G-protein), alpha subunit	AT4G34390	green
BnaA01g02720D	CDX75430	GSBRNA2T00121319001	AP2/ERF domain	AT4G34410	green
BnaA01g02660D	CDX75436	GSBRNA2T00121326001	G-protein, beta subunit	AT4G34460	turquoise
BnaA01g02650D	CDX75437	GSBRNA2T00121328001	Glycoside hydrolase family 17	AT4G34480	yellow
BnaA01g02610D	CDX75441	GSBRNA2T00121332001	NmrA-like domain	AT4G34540	lightcyan
BnaA01g02530D	CDX75449	GSBRNA2T00121342001		AT4G34630	green
BnaA01g02500D	CDX75452	GSBRNA2T00121345001	SH3 domain	AT4G34660	blue
BnaA01g02390D	CDX75463	GSBRNA2T00121358001	Small auxin-up RNA	AT4G34800	blue
BnaA01g02340D	CDX75468	GSBRNA2T00121364001	Cyclophilin-type peptidyl-prolyl cis-trans isomerase domain		turquoise
BnaA01g02330D	CDX75469	GSBRNA2T00121365001	Glycosyltransferase subfamily 4-like, N-terminal domain		blue
BnaA01g02300D	CDX75472	GSBRNA2T00121368001	Aldehyde oxidase/xanthine dehydrogenase, a/b hammerhead	AT4G37500	turquoise
BnaA01g02240D	CDX75478	GSBRNA2T00121374001	SANT/Myb domain	AT4G34990	green
BnaA01g02180D	CDX75484	GSBRNA2T00121381001	Domain of unknown function DUF632	AT4G35240	turquoise
BnaA01g02100D	CDX75492	GSBRNA2T00121389001	Sugar/inositol transporter	AT4G35300	turquoise
BnaA01g02070D	CDX75495	GSBRNA2T00121393001	Nucleotide-sugar transporter		yellow
BnaA01g01980D	CDX75504	GSBRNA2T00121402001	Ankyrin repeat	AT4G35450	blue
BnaA01g01950D	CDX75507	GSBRNA2T00121405001	Protein kinase domain	AT4G35500	blue
BnaA01g01910D	CDX75511	GSBRNA2T00121409001	Homeobox domain	AT4G35550	blue
BnaA01g01890D	CDX75513	GSBRNA2T00121411001		AT4G12735	green
BnaA01g01840D	CDX75518	GSBRNA2T00121416001	Protein of unknown function DUF241, plant	AT4G35690	red
BnaA01g01690D	CDX75533	GSBRNA2T00121431001	Zinc finger, RING-type	AT4G35840	tan
BnaA01g01680D	CDX75534	GSBRNA2T00121432001	Pentatricopeptide repeat	AT4G35850	turquoise
BnaA01g01670D	CDX75535	GSBRNA2T00121433001	Small GTPase		turquoise
BnaA01g01660D	CDX75536	GSBRNA2T00121434001	Aspartic peptidase A1 family	AT4G35880	pink
BnaA01g01620D	CDX75540	GSBRNA2T00121441001		AT1G20100	green
BnaA01g01550D	CDX75547	GSBRNA2T00121449001	DnaJ domain	AT4G36040	green
BnaA01g01390D	CDX75563	GSBRNA2T00121466001			blue
BnaA01g01270D	CDX75575	GSBRNA2T00121482001		AT4G36440	yellow
BnaA01g01170D	CDX75585	GSBRNA2T00121494001	Leucine-rich repeat	AT3G50690	pink
BnaA01g01150D	CDX75587	GSBRNA2T00121496001	Protein of unknown function DUF1195	AT4G36660	blue
BnaA01g01120D	CDX75590	GSBRNA2T00121499001	Transcription factor GRAS	AT4G36710	green
BnaA01g01100D	CDX75592	GSBRNA2T00121501001	Basic-leucine zipper domain	AT4G36730	green
BnaA01g01090D	CDX75593	GSBRNA2T00121502001	Helix-turn-helix motif	AT4G36740	red
BnaA01g01040D	CDX75598	GSBRNA2T00121507001	BES1/BZR1 plant transcription factor, N-terminal		green
BnaA01g01020D	CDX75600	GSBRNA2T00121510001	Polyprenyl synthetase	AT4G36810	blue
BnaA01g00990D	CDX75603	GSBRNA2T00121513001	Zinc finger, LIM-type	AT4G36860	blue
BnaA01g00960D	CDX75606	GSBRNA2T00121516001	Protein of unknown function DUF4228, plant	AT4G37240	green
BnaA01g00860D	CDX75616	GSBRNA2T00121528001	Ribosomal protein L35, conserved site	AT4G37090	blue
BnaA01g00800D	CDX75622	GSBRNA2T00121535001	Peptidase M24	AT4G37040	blue
BnaA01g00790D	CDX75623	GSBRNA2T00121536001	EF-hand domain	AT4G37010	salmon
BnaA01g00760D	CDX75626	GSBRNA2T00121542001	Remorin, C-terminal	AT4G36970	blue
BnaA01g00740D	CDX75628	GSBRNA2T00121544001	Protein kinase domain	AT4G36950	green
BnaA01g00670D	CDX75635	GSBRNA2T00121554001	SANT/Myb domain	AT4G37260	green
BnaA01g00610D	CDX75641	GSBRNA2T00121562001		AT4G37300	turquoise
BnaA01g00580D	CDX75644	GSBRNA2T00121565001	GH3 family	AT1G59500	red
BnaA01g00520D	CDX75650	GSBRNA2T00121572001	Cytochrome P450		red
BnaA01g00480D	CDX75654	GSBRNA2T00121577001	NYN domain, limkain-b1-type		blue
BnaA01g00440D	CDX75658	GSBRNA2T00121582001	Tetratricopeptide-like helical domain superfamily	AT4G37460	yellow
BnaA01g00420D	CDX75660	GSBRNA2T00121585001	Ribonuclease III domain	AT2G48121	blue
BnaA01g00390D	CDX75663	GSBRNA2T00121589001	Acetamidase/Formamidase	AT4G37550	blue
BnaA01g00380D	CDX75664	GSBRNA2T00121590001	Acetamidase/Formamidase	AT4G37560	yellow
BnaA01g00310D	CDX75671	GSBRNA2T00121598001	Basic-leucine zipper domain		green
BnaA01g00130D	CDX75689	GSBRNA2T00121626001	Zinc finger, Dof-type	AT4G38000	brown
BnaA01g00120D	CDX75690	GSBRNA2T00121627001	tRNA/rRNA methyltransferase, SpoU type	AT4G38020	blue
BnaA01g00050D	CDX75697	GSBRNA2T00121635001	Helix-turn-helix motif	AT4G40060	yellow
BnaA01g00020D	CDX75700	GSBRNA2T00121639001		AT4G40045	turquoise
BnaC03g37850D	CDX75702	GSBRNA2T00123607001	DnaJ domain	AT3G13310	green
BnaC03g37870D	CDX75704	GSBRNA2T00123611001	Armadillo-like helical	AT3G13330	blue
BnaC03g37880D	CDX75705	GSBRNA2T00123613001	WD40 repeat	AT3G13340	blue
BnaC03g37920D	CDX75709	GSBRNA2T00123618001		AT3G13410	yellow
BnaC03g38000D	CDX75717	GSBRNA2T00123632001	Armadillo	AT3G13530	yellow
BnaC03g38070D	CDX75724	GSBRNA2T00123641001	Dirigent protein	AT3G13650	yellow
BnaC03g38130D	CDX75730	GSBRNA2T00123651001	Nonaspanin (TM9SF)	AT3G13772	turquoise
BnaC03g38160D	CDX75733	GSBRNA2T00123655001	Chaperonin Cpn60	AT3G13860	turquoise
BnaC03g38220D	CDX75739	GSBRNA2T00123661001	ATP-dependent RNA helicase DEAD-box, conserved site	AT3G13920	blue
BnaC03g38230D	CDX75740	GSBRNA2T00123662001	Biotin/lipoyl attachment	AT3G13930	blue
BnaC03g38290D	CDX75746	GSBRNA2T00123673001	Tetratricopeptide-like helical domain superfamily	AT3G14110	blue
BnaC03g38300D	CDX75747	GSBRNA2T00123674001	FMN-dependent dehydrogenase	AT3G14150	blue
BnaC03g38360D	CDX75753	GSBRNA2T00123680001	DnaJ domain	AT3G14200	brown
BnaC03g38380D	CDX75755	GSBRNA2T00123685001	Lipase, GDSL, active site	AT3G14225	brown
BnaC03g38390D	CDX75756	GSBRNA2T00123687001	AP2/ERF domain	AT3G14230	turquoise
BnaC03g38460D	CDX75763	GSBRNA2T00123699001	Pectinesterase, catalytic	AT3G14300	brown
BnaC03g38520D	CDX75769	GSBRNA2T00123711001		AT3G14395	brown
BnaC03g38680D	CDX75785	GSBRNA2T00123733001	Cytochrome P450		brown
BnaC03g38710D	CDX75788	GSBRNA2T00123736001	Mechanosensitive ion channel MscS	AT3G14810	black
BnaC03g39000D	CDX75817	GSBRNA2T00123774001	AP2/ERF domain	AT3G15210	green
BnaC03g39160D	CDX75833	GSBRNA2T00123793001	NAC domain		red
BnaC03g39170D	CDX75834	GSBRNA2T00123798001	PB1 domain	AT3G15540	green
BnaC03g39190D	CDX75836	GSBRNA2T00123802001		AT3G15630	salmon
BnaC03g39280D	CDX75845	GSBRNA2T00123816001	LURP-one-related	AT3G15810	red
BnaC03g39570D	CDX75874	GSBRNA2T00123860001	Casparian strip membrane protein	AT3G16300	brown
BnaC03g39680D	CDX75885	GSBRNA2T00123885001	C2 domain	AT3G16510	green
BnaC03g39740D	CDX75891	GSBRNA2T00123891001	Zinc finger, RING-type	AT3G16720	green
BnaC03g39780D	CDX75895	GSBRNA2T00123897001	Pyridine nucleotide-disulphide oxidoreductase, dimerisation domain	AT3G16950	brown
BnaC03g39970D	CDX75914	GSBRNA2T00123928001	S-adenosylmethionine synthetase	AT3G17390	green
BnaC03g40040D	CDX75921	GSBRNA2T00123942001	Protein kinase domain	AT3G17510	red
BnaC03g40200D	CDX75937	GSBRNA2T00123964001	Protein of unknown function DUF760	AT3G17800	brown
BnaC03g40250D	CDX75942	GSBRNA2T00123970001	Glutamine synthetase, catalytic domain	AT3G17820	greenyellow
BnaC03g40510D	CDX75968	GSBRNA2T00124002001	Aspartic peptidase A1 family	AT3G18490	red
BnaC03g40680D	CDX75985	GSBRNA2T00124030001	Ribosomal protein S6	AT3G18760	red
BnaA04g02520D	CDX75988	GSBRNA2T00126199001	Ribosomal protein S26e	AT3G56340	turquoise
BnaA04g02530D	CDX75989	GSBRNA2T00126200001		AT3G56360	green
BnaA04g02760D	CDX76012	GSBRNA2T00126233001	EF-hand domain		green
BnaA04g02800D	CDX76016	GSBRNA2T00126240001	VQ	AT3G56880	green
BnaA04g02970D	CDX76033	GSBRNA2T00126261001	Strictosidine synthase	AT3G57010	turquoise
BnaA04g03210D	CDX76057	GSBRNA2T00126293001	NSF attachment protein	AT3G56190	turquoise
BnaA04g03360D	CDX76072	GSBRNA2T00126316001	Fructose-1,6-bisphosphatase class 1	AT3G55800	brown
BnaA04g03450D	CDX76081	GSBRNA2T00126337001	Translation initiation factor IF6	AT3G55620	turquoise
BnaA04g03460D	CDX76082	GSBRNA2T00126340001	GPR domain	AT3G55610	brown
BnaA04g03530D	CDX76089	GSBRNA2T00126356001	Nucleolar complex protein 2		brown
BnaA04g03580D	CDX76094	GSBRNA2T00126362001	Triosephosphate isomerase	AT3G55440	turquoise
BnaA04g03590D	CDX76095	GSBRNA2T00126364001	Triosephosphate isomerase	AT3G55440	turquoise
BnaA04g03610D	CDX76097	GSBRNA2T00126366001	Glycoside hydrolase family 17	AT3G55430	green
BnaA04g03650D	CDX76101	GSBRNA2T00126370001	Ubiquitin-conjugating enzyme E2	AT3G55380	turquoise
BnaA04g03740D	CDX76110	GSBRNA2T00126384001	Ribosomal protein L23/L25, conserved site	AT3G55280	turquoise
BnaA04g03760D	CDX76112	GSBRNA2T00126386001	Glycoside hydrolase family 20, catalytic domain	AT3G55260	turquoise
BnaA04g03880D	CDX76124	GSBRNA2T00126406001	PPM-type phosphatase, divalent cation binding	AT3G55050	turquoise
BnaA04g04000D	CDX76136	GSBRNA2T00126425001	NYN domain, limkain-b1-type		brown
BnaA04g04030D	CDX76139	GSBRNA2T00126428001	CBS domain	AT3G54690	green
BnaA04g04090D	CDX76145	GSBRNA2T00126435001	Phosphoribosyltransferase domain	AT3G54470	blue
BnaA04g04140D	CDX76150	GSBRNA2T00126443001	Aspartic peptidase A1 family	AT3G54400	yellow
BnaA04g04160D	CDX76152	GSBRNA2T00126445001	Transcription factor, MADS-box	AT3G54340	blue
BnaA04g04310D	CDX76167	GSBRNA2T00126465001	Proton-dependent oligopeptide transporter family	AT3G54140	turquoise
BnaA04g04370D	CDX76173	GSBRNA2T00126474001	PAR1	AT3G54040	brown
BnaA04g04400D	CDX76176	GSBRNA2T00126479001	Sphingomyelin synthase-like domain	AT3G54020	green
BnaA04g04420D	CDX76178	GSBRNA2T00126481001		AT3G54000	green
BnaA04g04450D	CDX76181	GSBRNA2T00126485001	Bifunctional inhibitor/plant lipid transfer protein/seed storage helical domain	AT3G53980	yellow
BnaA04g04500D	CDX76186	GSBRNA2T00126491001	Casparian strip membrane protein domain	AT3G53850	turquoise
BnaA04g04550D	CDX76191	GSBRNA2T00126496001	Actin family	AT3G53750	turquoise
BnaA04g04570D	CDX76193	GSBRNA2T00126498001	Arf GTPase activating protein	AT3G53710	turquoise
BnaA04g04590D	CDX76195	GSBRNA2T00126500001	Histone H2B		turquoise
BnaA04g04620D	CDX76198	GSBRNA2T00126503001	Small GTPase	AT3G53610	turquoise
BnaA04g04700D	CDX76206	GSBRNA2T00126513001	NAD(P)-binding domain	AT3G53520	turquoise
BnaA04g04780D	CDX76214	GSBRNA2T00126533001	Ribosomal protein L11/L12	AT3G53430	blue
BnaA04g04790D	CDX76215	GSBRNA2T00126534001		AT3G53400	blue
BnaA04g04830D	CDX76219	GSBRNA2T00126538001	Aromatic amino acid lyase	AT3G53260	brown
BnaA04g04870D	CDX76223	GSBRNA2T00126544001	O-methyltransferase domain	AT3G53140	greenyellow
BnaA04g05070D	CDX76243	GSBRNA2T00126578001	Pyruvate kinase	AT3G52990	turquoise
BnaA04g05110D	CDX76247	GSBRNA2T00126583001	Ergosterol biosynthesis ERG4/ERG24	AT3G52940	turquoise
BnaA04g05180D	CDX76254	GSBRNA2T00126596001	Glycoside hydrolase, family 35	AT3G52840	brown
BnaA04g05190D	CDX76255	GSBRNA2T00126597001	Glycoside hydrolase, family 35	AT3G52840	brown
BnaA04g05200D	CDX76256	GSBRNA2T00126609001			turquoise
BnaA08g11320D	CDX76268	GSBRNA2T00126626001	ACT domain	AT4G34200	brown
BnaA08g11220D	CDX76278	GSBRNA2T00126641001	AP2/ERF domain	AT4G34410	green
BnaA08g11070D	CDX76293	GSBRNA2T00126660001	Protein Casparian strip integrity factor 1/2	AT4G34600	red
BnaA08g10990D	CDX76301	GSBRNA2T00126668001	Ornithine/DAP/Arg decarboxylase	AT4G34710	green
BnaA08g10910D	CDX76309	GSBRNA2T00126677001	Heavy metal-associated domain, HMA	AT4G35060	turquoise
BnaA08g10900D	CDX76310	GSBRNA2T00126678001			brown
BnaA08g10860D	CDX76314	GSBRNA2T00126685001	Major intrinsic protein	AT4G35100	brown
BnaA08g10750D	CDX76325	GSBRNA2T00126700001	HpcH/HpaI aldolase/citrate lyase domain	AT4G24080	turquoise
BnaA08g10720D	CDX76328	GSBRNA2T00126703001		AT4G24110	green
BnaA08g10670D	CDX76333	GSBRNA2T00126708001	Aminotransferase, class I/classII		yellow
BnaA08g10460D	CDX76354	GSBRNA2T00126738001	Myeloid leukemia factor	AT4G22740	green
BnaA08g10430D	CDX76357	GSBRNA2T00126741001	Cytochrome P450	AT4G22710	greenyellow
BnaA08g10340D	CDX76366	GSBRNA2T00126753001	Oxysterol-binding protein	AT4G22540	brown
BnaA08g10290D	CDX76371	GSBRNA2T00126759001	Pectinesterase, catalytic		yellow
BnaA08g10180D	CDX76382	GSBRNA2T00126772001	Short-chain dehydrogenase/reductase SDR		red
BnaA08g10090D	CDX76391	GSBRNA2T00126784001	Multi antimicrobial extrusion protein		yellow
BnaA08g10030D	CDX76397	GSBRNA2T00126791001	Derlin	AT4G21810	red
BnaA08g09920D	CDX76408	GSBRNA2T00126809001	Zinc finger, Dof-type	AT4G21030	brown
BnaA08g09900D	CDX76410	GSBRNA2T00126814001	Zinc finger, Dof-type	AT4G21030	brown
BnaA08g09890D	CDX76411	GSBRNA2T00126815001	Zinc finger, Dof-type	AT4G21030	brown
BnaA08g09880D	CDX76412	GSBRNA2T00126816001	Zinc finger, Dof-type	AT4G21030	brown
BnaA08g09830D	CDX76417	GSBRNA2T00126821001	Predicted cytochrome c oxidase subunit VII	AT4G21105	brown
BnaA08g09650D	CDX76435	GSBRNA2T00126841001	Zinc finger, LSD1-type	AT4G21610	turquoise
BnaA08g09640D	CDX76436	GSBRNA2T00126842001		AT4G21620	midnightblue
BnaA08g09530D	CDX76447	GSBRNA2T00126855001			green
BnaA08g09110D	CDX76489	GSBRNA2T00126907001	Carotenoid oxygenase	AT4G19170	yellow
BnaA08g09040D	CDX76496	GSBRNA2T00126916001			pink
BnaA08g08780D	CDX76522	GSBRNA2T00126946001	Small GTPase	AT4G18430	brown
BnaA08g08750D	CDX76525	GSBRNA2T00126950001			salmon
BnaA08g08680D	CDX76532	GSBRNA2T00126957001			yellow
BnaA08g08510D	CDX76549	GSBRNA2T00126984001	PPC domain	AT4G17950	green
BnaA08g08460D	CDX76554	GSBRNA2T00126990001	START-like domain superfamily	AT4G17870	greenyellow
BnaA08g08310D	CDX76569	GSBRNA2T00127010001	AP2/ERF domain	AT4G17500	green
BnaA08g08170D	CDX76583	GSBRNA2T00127028001		AT4G16980	yellow
BnaC08g31920D	CDX76606	GSBRNA2T00127060001		AT3G61980	green
BnaC08g31960D	CDX76610	GSBRNA2T00127068001			red
BnaC08g31970D	CDX76611	GSBRNA2T00127069001	Cyclophilin-type peptidyl-prolyl cis-trans isomerase domain	AT3G62030	midnightblue
BnaC08g31980D	CDX76612	GSBRNA2T00127070001	HAD hydrolase, subfamily IA	AT3G62040	blue
BnaC08g32070D	CDX76621	GSBRNA2T00127083001	DnaJ domain	AT3G62190	blue
BnaC08g32080D	CDX76622	GSBRNA2T00127085001	NYN domain, limkain-b1-type	AT3G62200	pink
BnaC08g32100D	CDX76624	GSBRNA2T00127088001	PPM-type phosphatase, divalent cation binding	AT3G62260	green
BnaC08g32120D	CDX76626	GSBRNA2T00127090001	Helicase, C-terminal	AT3G62310	red
BnaC08g32180D	CDX76632	GSBRNA2T00127096001	Immunoglobulin-like fold	AT3G62360	pink
BnaC08g32360D	CDX76650	GSBRNA2T00127122001		AT3G62650	yellow
BnaC08g32420D	CDX76656	GSBRNA2T00127128001	ABC transporter-like	AT3G62700	yellow
BnaC08g32430D	CDX76657	GSBRNA2T00127130001	Glycosyltransferase 34	AT3G62720	green
BnaC08g32440D	CDX76658	GSBRNA2T00127131001		AT3G62730	brown
BnaC08g32520D	CDX76666	GSBRNA2T00127141001	LSM domain, eukaryotic/archaea-type	AT3G62840	blue
BnaC08g32530D	CDX76667	GSBRNA2T00127142001	Alpha/beta hydrolase fold-1	AT3G62860	red
BnaC08g32570D	CDX76671	GSBRNA2T00127147001	NF-kappa-B-activating protein		pink
BnaC08g32680D	CDX76682	GSBRNA2T00127158001	Cyclin P/U	AT3G63120	lightcyan
BnaC08g32700D	CDX76684	GSBRNA2T00127160001	Outer envelope membrane protein 7-like	AT3G63160	yellow
BnaC08g32850D	CDX76699	GSBRNA2T00127183001	Wax synthase		turquoise
BnaC08g32870D	CDX76701	GSBRNA2T00127185001	Ferrochelatase	AT2G30390	yellow
BnaC08g32940D	CDX76708	GSBRNA2T00127192001	Zinc finger, RING-type	AT3G53690	blue
BnaC08g32990D	CDX76713	GSBRNA2T00127197001	Transcription factor, MADS-box	AT2G26320	brown
BnaC08g33000D	CDX76714	GSBRNA2T00127198001			brown
BnaC08g33010D	CDX76715	GSBRNA2T00127199001	Transcription factor, MADS-box	AT2G26320	brown
BnaC08g33020D	CDX76716	GSBRNA2T00127200001	Protein kinase domain	AT2G26330	brown
BnaC08g33030D	CDX76717	GSBRNA2T00127201001	Transcription factor, MADS-box	AT2G26320	brown
BnaC08g33220D	CDX76736	GSBRNA2T00127224001	Peptidase C13, legumain	AT2G25940	brown
BnaC08g33280D	CDX76742	GSBRNA2T00127231001	Zf-FLZ domain	AT2G25690	brown
BnaC08g33430D	CDX76757	GSBRNA2T00127249001	Sugar phosphate transporter domain	AT2G25520	black
BnaC08g33530D	CDX76767	GSBRNA2T00127261001	SNF2-related, N-terminal domain	AT2G25170	pink
BnaC08g33550D	CDX76769	GSBRNA2T00127263001	Armadillo	AT2G25130	brown
BnaC08g33870D	CDX76801	GSBRNA2T00127300001	Peptidase C19, ubiquitin carboxyl-terminal hydrolase	AT2G24640	brown
BnaC08g33910D	CDX76805	GSBRNA2T00127306001		AT2G24550	green
BnaC08g34080D	CDX76822	GSBRNA2T00127326001	BTB/POZ domain	AT4G30940	tan
BnaC08g34120D	CDX76826	GSBRNA2T00127332001	Purine permease, plant	AT2G24220	blue
BnaC08g34420D	CDX76856	GSBRNA2T00127367001	Alpha/beta hydrolase fold-1	AT2G23590	yellow
BnaC08g34430D	CDX76857	GSBRNA2T00127368001	GDSL lipase/esterase	AT2G23540	brown
BnaC08g34480D	CDX76862	GSBRNA2T00127375001		AT2G23270	green
BnaC08g34600D	CDX76874	GSBRNA2T00127388001		AT2G23130	brown
BnaC08g34610D	CDX76875	GSBRNA2T00127389001	Late embryogenesis abundant protein, LEA-18	AT2G23120	green
BnaC08g34620D	CDX76876	GSBRNA2T00127393001	Short-chain dehydrogenase/reductase SDR	AT3G29250	brown
BnaC08g34700D	CDX76884	GSBRNA2T00127403001	Bromo adjacent homology (BAH) domain	AT4G08990	yellow
BnaC08g34710D	CDX76885	GSBRNA2T00127404001	Phytosulfokine	AT3G55566	magenta
BnaC08g34770D	CDX76891	GSBRNA2T00127410001		AT2G22795	black
BnaC08g34830D	CDX76897	GSBRNA2T00127416001			blue
BnaC08g35020D	CDX76916	GSBRNA2T00127441001	Mitochondrial carrier protein	AT2G22500	green
BnaC08g35030D	CDX76917	GSBRNA2T00127442001	Cyclin, C-terminal domain	AT2G22490	blue
BnaC08g35060D	CDX76920	GSBRNA2T00127448001		AT2G22470	green
BnaC08g35090D	CDX76923	GSBRNA2T00127452001	Helix-turn-helix motif	AT2G22430	yellow
BnaC08g35100D	CDX76924	GSBRNA2T00127454001	Glutathione S-transferase, C-terminal domain superfamily		blue
BnaC08g35120D	CDX76926	GSBRNA2T00127458001	Microsomal signal peptidase 12kDa subunit	AT2G22425	blue
BnaC08g35320D	CDX76946	GSBRNA2T00127486001	C2 domain	AT2G22125	black
BnaC08g35440D	CDX76958	GSBRNA2T00127499001	Zinc finger, RING-type	AT2G22010	pink
BnaC08g35450D	CDX76959	GSBRNA2T00127500001	Elicitor peptide	AT2G22000	yellow
BnaC08g35470D	CDX76961	GSBRNA2T00127503001		AT2G21970	greenyellow
BnaC04g37650D	CDX76970	GSBRNA2T00127517001	Ubiquitin-conjugating enzyme E2		turquoise
BnaC04g37710D	CDX76976	GSBRNA2T00127529001	ENTH/VHS		black
BnaC04g37860D	CDX76991	GSBRNA2T00127546001	Sugar phosphate transporter domain	AT2G25520	turquoise
BnaC04g37900D	CDX76995	GSBRNA2T00127552001	LysM domain	AT1G21880	brown
BnaC04g37910D	CDX76996	GSBRNA2T00127553001	Agenet-like domain	AT2G25590	greenyellow
BnaC04g38020D	CDX77007	GSBRNA2T00127570001	Transmembrane protein TauE-like	AT2G25737	blue
BnaC04g38030D	CDX77008	GSBRNA2T00127572001	Protein unc-13 homologue	AT2G25800	yellow
BnaC04g38110D	CDX77016	GSBRNA2T00127584001			turquoise
BnaC04g38120D	CDX77017	GSBRNA2T00127585001	Polymerase, nucleotidyl transferase domain	AT2G25850	tan
BnaC04g38160D	CDX77021	GSBRNA2T00127589001	Oleosin	AT2G25890	brown
BnaC04g38260D	CDX77031	GSBRNA2T00127600001	Ribosomal protein L14P	AT1G17560	yellow
BnaC04g38330D	CDX77038	GSBRNA2T00127608001	Very-long-chain 3-ketoacyl-CoA synthase	AT2G26250	tan
BnaC04g38370D	CDX77042	GSBRNA2T00127612001	Chalcone isomerase	AT2G26310	greenyellow
BnaC04g38490D	CDX77054	GSBRNA2T00127626001	Protein kinase domain	AT2G26730	yellow
BnaC04g38510D	CDX77056	GSBRNA2T00127629001	Phosphoesterase	AT2G26870	greenyellow
BnaC04g38620D	CDX77067	GSBRNA2T00127643001	Late embryogenesis abundant protein, LEA_2 subgroup	AT2G27080	green
BnaC04g38860D	CDX77091	GSBRNA2T00127678001			turquoise
BnaC04g38900D	CDX77095	GSBRNA2T00127684001			blue
BnaC04g38960D	CDX77101	GSBRNA2T00127692001			yellow
BnaC04g39030D	CDX77108	GSBRNA2T00127701001	Strictosidine synthase	AT3G57020	salmon
BnaC04g39050D	CDX77110	GSBRNA2T00127704001	Domain of unknown function DUF1279	AT2G27290	yellow
BnaC04g39100D	CDX77115	GSBRNA2T00127715001		AT2G27380	brown
BnaC04g39340D	CDX77139	GSBRNA2T00127747001	Prephenate dehydratase	AT2G27820	brown
BnaC04g39360D	CDX77141	GSBRNA2T00127750001	NAD-dependent epimerase/dehydratase	AT2G27860	turquoise
BnaC04g39370D	CDX77142	GSBRNA2T00127751001	Syndetin, C-terminal	AT2G27900	black
BnaC04g39380D	CDX77143	GSBRNA2T00127752001	Peptidase S10, serine carboxypeptidase	AT2G27920	tan
BnaC04g39420D	CDX77147	GSBRNA2T00127760001	Chaperonin Cpn60	AT2G28000	turquoise
BnaC04g39460D	CDX77151	GSBRNA2T00127764001	UDP-glucuronosyl/UDP-glucosyltransferase	AT2G28080	brown
BnaC04g39510D	CDX77156	GSBRNA2T00127772001	Exostosin-like	AT2G28110	brown
BnaC04g39650D	CDX77170	GSBRNA2T00127802001	Sugar phosphate transporter domain	AT2G28315	brown
BnaC04g39750D	CDX77180	GSBRNA2T00127815001	Senescence regulator S40	AT2G28400	green
BnaC04g39830D	CDX77188	GSBRNA2T00127829001	AAA+ ATPase domain	AT2G28560	blue
BnaC04g39840D	CDX77189	GSBRNA2T00127833001		AT2G28570	blue
BnaC04g39940D	CDX77199	GSBRNA2T00127853001	Histone H2B	AT2G28720	blue
BnaC04g39980D	CDX77203	GSBRNA2T00127861001		AT2G28725	greenyellow
BnaC04g39990D	CDX77204	GSBRNA2T00127863001	Histone H4		blue
BnaC04g40040D	CDX77209	GSBRNA2T00127872001	Membrane insertase YidC/ALB3/OXA1/COX18	AT2G28800	yellow
BnaC04g40100D	CDX77215	GSBRNA2T00127879001	Cyclin-dependent protein kinase inhibitor SMR	AT2G28870	yellow
BnaC04g40120D	CDX77217	GSBRNA2T00127884001			turquoise
BnaC04g40130D	CDX77218	GSBRNA2T00127885001	Zinc finger, CCHC-type		turquoise
BnaC04g40170D	CDX77222	GSBRNA2T00127890001	Expansin	AT2G28950	yellow
BnaC08g02780D	CDX77233	GSBRNA2T00127906001	Protein kinase domain	AT1G49580	turquoise
BnaC08g02830D	CDX77238	GSBRNA2T00127917001	Cysteine peptidase, cysteine active site	AT1G29110	purple
BnaC08g02910D	CDX77246	GSBRNA2T00127930001	WD40 repeat	AT1G49450	green
BnaC08g02950D	CDX77250	GSBRNA2T00127937001	Casparian strip membrane protein domain	AT1G49405	turquoise
BnaC08g02980D	CDX77253	GSBRNA2T00127943001	BURP domain	AT1G49320	brown
BnaC08g02990D	CDX77254	GSBRNA2T00127945001		AT1G49310	brown
BnaC08g03020D	CDX77257	GSBRNA2T00127948001	Small GTPase	AT1G49300	turquoise
BnaC08g03140D	CDX77269	GSBRNA2T00127984001	Oleosin	AT1G48990	brown
BnaC08g03160D	CDX77271	GSBRNA2T00127987001	Universal stress protein A	AT1G48960	green
BnaC08g03170D	CDX77272	GSBRNA2T00127988001	Zinc finger, C3HC-like	AT1G48950	turquoise
BnaC08g03200D	CDX77275	GSBRNA2T00127998001		AT2G20465	purple
BnaC08g03230D	CDX77278	GSBRNA2T00128001001	PMR5 N-terminal domain	AT1G48880	green
BnaC08g03250D	CDX77280	GSBRNA2T00128003001	S-phase kinase-associated protein 1-like	AT3G60010	magenta
BnaC08g03260D	CDX77281	GSBRNA2T00128004001			turquoise
BnaC08g03290D	CDX77284	GSBRNA2T00128007001	Chorismate synthase	AT1G48850	turquoise
BnaC08g03340D	CDX77289	GSBRNA2T00128015001	Bifunctional inhibitor/plant lipid transfer protein/seed storage helical domain	AT1G48750	red
BnaC08g03640D	CDX77319	GSBRNA2T00128078001	Phenylacetic acid degradation-related domain	AT1G48320	brown
BnaC08g03770D	CDX77332	GSBRNA2T00128111001		AT2G14365	magenta
BnaC08g03860D	CDX77341	GSBRNA2T00128125001	Dolichol-phosphate mannosyltransferase subunit 3	AT1G48140	brown
BnaC08g04090D	CDX77364	GSBRNA2T00128185001	FBD domain		blue
BnaA07g05210D	CDX77383	GSBRNA2T00128209001	Ribosomal protein L13, eukaryotic/archaeal	AT3G24830	blue
BnaA07g05220D	CDX77384	GSBRNA2T00128210001	BSD domain	AT3G24820	blue
BnaA07g05290D	CDX77391	GSBRNA2T00128224001	Prolamin-like domain	AT2G22145	yellow
BnaA07g05440D	CDX77406	GSBRNA2T00128248001			brown
BnaA07g05550D	CDX77417	GSBRNA2T00128260001	Protein kinase domain	AT3G24550	green
BnaA07g05600D	CDX77422	GSBRNA2T00128267001	Cro/C1-type helix-turn-helix domain	AT3G24500	grey60
BnaA07g05640D	CDX77426	GSBRNA2T00128275001	Oberon, PHD finger domain		magenta
BnaA07g05650D	CDX77427	GSBRNA2T00128276001	Fibronectin type III	AT3G24440	turquoise
BnaA07g05660D	CDX77428	GSBRNA2T00128278001	Target SNARE coiled-coil homology domain	AT3G24350	turquoise
BnaA07g05680D	CDX77430	GSBRNA2T00128280001	SNF2-related, N-terminal domain	AT3G24340	blue
BnaA07g05770D	CDX77439	GSBRNA2T00128294001	Pumilio RNA-binding repeat		green
BnaA07g05810D	CDX77443	GSBRNA2T00128305001	Dihydroxy-acid/6-phosphogluconate dehydratase	AT3G23940	black
BnaA07g06110D	CDX77473	GSBRNA2T00128339001	Bystin		turquoise
BnaA07g06160D	CDX77478	GSBRNA2T00128345001	Magnesium transporter NIPA	AT3G23870	turquoise
BnaA07g06170D	CDX77479	GSBRNA2T00128347001	RNA recognition motif domain	AT3G23900	turquoise
BnaA07g06190D	CDX77481	GSBRNA2T00128349001	NAD(P)-binding domain	AT3G23820	turquoise
BnaA07g06200D	CDX77482	GSBRNA2T00128351001	RNA recognition motif domain	AT5G47320	turquoise
BnaA07g06260D	CDX77488	GSBRNA2T00128358001	Myc-type, basic helix-loop-helix (bHLH) domain	AT3G23690	yellow
BnaA07g06370D	CDX77499	GSBRNA2T00128374001	Dienelactone hydrolase	AT3G23570	turquoise
BnaA07g06420D	CDX77504	GSBRNA2T00128379001	Amine oxidase	AT3G23530	black
BnaA07g06460D	CDX77508	GSBRNA2T00128389001	Uricase	AT2G26230	green
BnaA07g06500D	CDX77512	GSBRNA2T00128396001	Terpene synthase, conserved site	AT2G07050	black
BnaA07g06530D	CDX77515	GSBRNA2T00128402001	SPX domain	AT3G23430	brown
BnaA07g06540D	CDX77516	GSBRNA2T00128403001	Glucose-methanol-choline oxidoreductase, C-terminal	AT3G23410	turquoise
BnaA07g06560D	CDX77518	GSBRNA2T00128405001	Plastid lipid-associated protein/fibrillin conserved domain	AT3G23400	turquoise
BnaA07g06610D	CDX77523	GSBRNA2T00128410001	PPM-type phosphatase domain	AT3G23360	brown
BnaA07g06820D	CDX77544	GSBRNA2T00128441001	Uncharacterized protein At4g14450-like	AT3G23170	green
BnaA07g06880D	CDX77550	GSBRNA2T00128447001	Ubiquitin domain		blue
BnaA07g06940D	CDX77556	GSBRNA2T00128455001	Histidine triad (HIT) protein	AT1G31160	blue
BnaA07g06990D	CDX77561	GSBRNA2T00128464001		AT1G30972	purple
BnaA07g07010D	CDX77563	GSBRNA2T00128467001		AT1G30880	blue
BnaA07g07060D	CDX77568	GSBRNA2T00128476001	FAD linked oxidase, N-terminal	AT1G30760	tan
BnaA07g07100D	CDX77572	GSBRNA2T00128481001			blue
BnaA07g07300D	CDX77592	GSBRNA2T00128513001	Amino acid permease/ SLC12A domain	AT1G30450	yellow
BnaA07g07310D	CDX77593	GSBRNA2T00128514001	ABC transporter-like	AT1G30420	blue
BnaA07g07360D	CDX77598	GSBRNA2T00128520001	GLABROUS1 enhancer-binding protein family		turquoise
BnaA07g07430D	CDX77605	GSBRNA2T00128527001			blue
BnaC07g18640D	CDX77610	GSBRNA2T00128535001	Tapetum determinant 1	AT4G32105	magenta
BnaC07g18690D	CDX77615	GSBRNA2T00128541001	Ribonucleotide reductase large subunit, C-terminal		cyan
BnaC07g18750D	CDX77621	GSBRNA2T00128547001	Cysteine peptidase, cysteine active site	AT5G45890	brown
BnaC07g18900D	CDX77636	GSBRNA2T00128565001			brown
BnaC07g18940D	CDX77640	GSBRNA2T00128578001	Ribosomal protein L14P	AT5G46160	brown
BnaC07g18960D	CDX77642	GSBRNA2T00128580001	Aminotransferase class-III	AT5G46180	brown
BnaC07g19000D	CDX77646	GSBRNA2T00128588001	Beta-ketoacyl synthase, N-terminal	AT5G46290	brown
BnaC07g19340D	CDX77680	GSBRNA2T00128646001	Clathrin adaptor, mu subunit	AT5G46630	turquoise
BnaC07g19360D	CDX77682	GSBRNA2T00128648001	Myc-type, basic helix-loop-helix (bHLH) domain	AT5G46690	yellow
BnaC07g19420D	CDX77688	GSBRNA2T00128661001	Myc-type, basic helix-loop-helix (bHLH) domain	AT5G46760	green
BnaC07g19440D	CDX77690	GSBRNA2T00128663001	VQ	AT5G46780	green
BnaC07g19520D	CDX77698	GSBRNA2T00128677001			blue
BnaC07g19590D	CDX77705	GSBRNA2T00128687001		AT5G46877	purple
BnaC07g19620D	CDX77708	GSBRNA2T00128691001		AT5G46877	purple
BnaC07g19750D	CDX77721	GSBRNA2T00128728001	HSP20-like chaperone		yellow
BnaC07g19870D	CDX77733	GSBRNA2T00128752001	Zinc finger, RING-type		greenyellow
BnaC07g20040D	CDX77750	GSBRNA2T00128779001	AP2/ERF domain	AT5G47220	green
BnaC07g20100D	CDX77756	GSBRNA2T00128787001	NUDIX hydrolase domain	AT5G47240	cyan
BnaC07g20160D	CDX77762	GSBRNA2T00128798001	Homeobox domain	AT5G47370	green
BnaC07g20260D	CDX77772	GSBRNA2T00128810001	Pectinesterase, catalytic	AT5G47500	yellow
BnaC07g20280D	CDX77774	GSBRNA2T00128812001	Small GTPase	AT5G47520	brown
BnaC07g20300D	CDX77776	GSBRNA2T00128814001	Cystatin domain	AT5G47550	yellow
BnaC07g20320D	CDX77778	GSBRNA2T00128816001	Putative NADH dehydrogenase [ubiquinone] 1 beta subcomplex subunit 8, mitochondrial	AT5G47570	blue
BnaC07g20350D	CDX77781	GSBRNA2T00128819001	HSP20-like chaperone	AT5G47590	green
BnaC07g20360D	CDX77782	GSBRNA2T00128821001	Zinc finger, RING-type	AT5G47610	brown
BnaC07g20370D	CDX77783	GSBRNA2T00128822001	RNA recognition motif domain	AT5G47620	brown
BnaC07g20380D	CDX77784	GSBRNA2T00128823001	HSP20-like chaperone	AT5G47590	brown
BnaC07g20410D	CDX77787	GSBRNA2T00128826001	Transcription factor, NFYB/HAP3, conserved site		brown
BnaC07g20430D	CDX77789	GSBRNA2T00128828001	Armadillo-like helical	AT5G47690	black
BnaC07g20460D	CDX77792	GSBRNA2T00128831001	CRAL-TRIO lipid binding domain	AT5G47730	blue
BnaC07g20520D	CDX77798	GSBRNA2T00128838001	BTB/POZ domain	AT5G47800	yellow
BnaC07g20530D	CDX77799	GSBRNA2T00128839001	Phosphofructokinase domain	AT5G47810	brown
BnaC07g20570D	CDX77803	GSBRNA2T00128846001	Heavy metal-associated domain, HMA		blue
BnaC07g20700D	CDX77816	GSBRNA2T00128868001	Protein of unknown function DUF4228, plant	AT2G01340	black
BnaC03g53640D	CDX77855	GSBRNA2T00129016001	Small GTPase	AT3G46060	brown
BnaC03g53430D	CDX77876	GSBRNA2T00129063001			brown
BnaC03g53260D	CDX77893	GSBRNA2T00129107001	Phosphatidylinositol 3-/4-kinase, catalytic domain		blue
BnaC03g53130D	CDX77906	GSBRNA2T00129131001	Alpha/beta hydrolase fold-1		brown
BnaC03g53120D	CDX77907	GSBRNA2T00129138001			magenta
BnaC03g53040D	CDX77915	GSBRNA2T00129154001			turquoise
BnaC03g53010D	CDX77918	GSBRNA2T00129158001	Uncharacterised domain XH	AT4G01780	brown
BnaC03g52990D	CDX77920	GSBRNA2T00129161001	Alpha/beta hydrolase fold-3	AT3G48690	green
BnaC03g52910D	CDX77928	GSBRNA2T00129171001	SWEET sugar transporter	AT3G48740	red
BnaA09g31250D	CDX77930	GSBRNA2T00129173001	WD40 repeat	AT3G50590	black
BnaA09g31300D	CDX77935	GSBRNA2T00129183001			turquoise
BnaA09g31410D	CDX77946	GSBRNA2T00129207001	Protein of unknown function DUF4228, plant	AT3G50800	red
BnaA09g31560D	CDX77961	GSBRNA2T00129224001		AT3G50900	green
BnaA09g31570D	CDX77962	GSBRNA2T00129225001		AT3G50910	green
BnaA09g31630D	CDX77968	GSBRNA2T00129232001	Thioredoxin domain	AT3G50960	turquoise
BnaA09g31650D	CDX77970	GSBRNA2T00129234001	Plant peroxidase	AT3G50990	brown
BnaA09g31660D	CDX77971	GSBRNA2T00129235001	Alpha/beta hydrolase fold-1	AT3G51000	brown
BnaA09g31720D	CDX77977	GSBRNA2T00129243001	Protein CHAPERONE-LIKE PROTEIN OF POR1-like	AT3G51140	brown
BnaA09g31740D	CDX77979	GSBRNA2T00129245001	GDP-mannose 4,6-dehydratase	AT3G51160	red
BnaA09g31780D	CDX77983	GSBRNA2T00129251001	Oxoglutarate/iron-dependent dioxygenase	AT3G51240	brown
BnaA09g31870D	CDX77992	GSBRNA2T00129262001	Domain of unknown function DUF632	AT3G51290	midnightblue
BnaA09g31880D	CDX77993	GSBRNA2T00129263001	Myb/SANT-like domain		greenyellow
BnaA09g31890D	CDX77994	GSBRNA2T00129264001	Small GTPase		turquoise
BnaA09g32070D	CDX78012	GSBRNA2T00129285001	Protein kinase domain	AT3G51550	black
BnaA09g32150D	CDX78020	GSBRNA2T00129295001			blue
BnaA09g32300D	CDX78035	GSBRNA2T00129318001		AT5G38980	yellow
BnaA09g32310D	CDX78036	GSBRNA2T00129319001	Protein kinase domain	AT5G39000	red
BnaA09g32460D	CDX78051	GSBRNA2T00129340001	Armadillo-like helical	AT3G51980	green
BnaA09g32600D	CDX78065	GSBRNA2T00129354001	GSKIP domain	AT3G52140	pink
BnaA09g33080D	CDX78113	GSBRNA2T00129409001			brown
BnaA09g33150D	CDX78120	GSBRNA2T00129416001	Protein BIC	AT3G52740	brown
BnaA09g33190D	CDX78124	GSBRNA2T00129420001	Calcineurin-like phosphoesterase domain, ApaH type	AT3G52780	magenta
BnaA09g33230D	CDX78128	GSBRNA2T00129425001	EGF-like calcium-binding domain	AT3G52850	yellow
BnaA09g33270D	CDX78132	GSBRNA2T00129429001	WRC domain	AT3G52910	brown
BnaA09g33460D	CDX78151	GSBRNA2T00129452001	Amidohydrolase-related	AT3G53180	red
BnaA09g33500D	CDX78155	GSBRNA2T00129458001			turquoise
BnaA09g33560D	CDX78161	GSBRNA2T00129465001	Aromatic amino acid lyase	AT3G53260	brown
BnaA09g33670D	CDX78172	GSBRNA2T00129478001	DNA binding protein S1FA	AT2G37120	brown
BnaA09g33720D	CDX78177	GSBRNA2T00129483001	Major intrinsic protein	AT3G53420	red
BnaA09g33900D	CDX78195	GSBRNA2T00129509001		AT3G53670	brown
BnaA09g34100D	CDX78215	GSBRNA2T00129534001			blue
BnaA09g34120D	CDX78217	GSBRNA2T00129536001			green
BnaA09g34250D	CDX78230	GSBRNA2T00129553001	AP2/ERF domain	AT3G54320	brown
BnaA09g34260D	CDX78231	GSBRNA2T00129554001			green
BnaA09g34280D	CDX78233	GSBRNA2T00129561001	Aspartic peptidase A1 family	AT3G54400	yellow
BnaA09g34520D	CDX78257	GSBRNA2T00129592001	Transferrin receptor-like, dimerisation domain	AT3G54720	cyan
BnaA09g34590D	CDX78264	GSBRNA2T00129601001	Zinc finger, GATA-type	AT3G54810	green
BnaA09g34620D	CDX78267	GSBRNA2T00129609001	Peroxisomal membrane protein 14		turquoise
BnaA09g34650D	CDX78270	GSBRNA2T00129612001			turquoise
BnaA09g34720D	CDX78277	GSBRNA2T00129620001	Chlorophyll A-B binding protein, plant	AT3G54890	red
BnaA03g01960D	CDX78284	GSBRNA2T00129631001	Signal transduction response regulator, receiver domain	AT2G27070	magenta
BnaA03g02040D	CDX78292	GSBRNA2T00129641001	Glutamate/phenylalanine/leucine/valine dehydrogenase	AT5G07440	grey60
BnaA03g02050D	CDX78293	GSBRNA2T00129642001	Peptide methionine sulphoxide reductase MsrA	AT5G07460	yellow
BnaA03g02220D	CDX78310	GSBRNA2T00129665001		AT5G61300	yellow
BnaA03g02270D	CDX78315	GSBRNA2T00129670001		AT5G07890	green
BnaA03g02340D	CDX78322	GSBRNA2T00129679001	Myc-type, basic helix-loop-helix (bHLH) domain	AT5G08130	yellow
BnaA03g02350D	CDX78323	GSBRNA2T00129680001	Zinc finger, RING-type	AT5G08139	blue
BnaA03g02410D	CDX78329	GSBRNA2T00129686001	Peptidase S10, serine carboxypeptidase	AT5G08260	yellow
BnaA03g02420D	CDX78330	GSBRNA2T00129687001	Porphobilinogen deaminase	AT5G08280	blue
BnaA03g02450D	CDX78333	GSBRNA2T00129690001	CoA-binding	AT5G08300	blue
BnaA03g02550D	CDX78343	GSBRNA2T00129704001	WD40 repeat	AT5G08560	green
BnaA03g02580D	CDX78346	GSBRNA2T00129710001	Protein kinase domain	AT5G08590	blue
BnaA03g02620D	CDX78350	GSBRNA2T00129714001	ATPase, F1/V1/A1 complex, alpha/beta subunit, nucleotide-binding domain	AT5G08690	yellow
BnaA03g02640D	CDX78352	GSBRNA2T00129716001	NAC domain		green
BnaA03g02660D	CDX78354	GSBRNA2T00129719001	Dehydrogenase, E1 component	AT5G09300	brown
BnaA03g02670D	CDX78355	GSBRNA2T00129720001	Gamma-secretase aspartyl protease complex, presenilin enhancer-2 subunit	AT5G09310	blue
BnaA03g02760D	CDX78364	GSBRNA2T00129733001	Short-chain dehydrogenase/reductase SDR	AT5G10050	blue
BnaA03g02800D	CDX78368	GSBRNA2T00129739001		AT5G10110	blue
BnaA03g02840D	CDX78372	GSBRNA2T00129743001	Asparagine synthase	AT5G10240	turquoise
BnaA03g02850D	CDX78373	GSBRNA2T00129744001	Small GTPase	AT5G10260	turquoise
BnaA03g02870D	CDX78375	GSBRNA2T00129747001	Ribosomal protein S6e	AT4G31700	blue
BnaA03g02930D	CDX78381	GSBRNA2T00129754001	14-3-3 protein	AT5G10450	turquoise
BnaA03g02940D	CDX78382	GSBRNA2T00129755001	Kinesin motor domain	AT5G10470	blue
BnaA03g02950D	CDX78383	GSBRNA2T00129756001	Protein-tyrosine phosphatase-like, PTPLA	AT5G10480	brown
BnaA03g02970D	CDX78385	GSBRNA2T00129760001	Mechanosensitive ion channel MscS	AT5G10490	yellow
BnaA03g02980D	CDX78386	GSBRNA2T00129762001			green
BnaA03g02990D	CDX78387	GSBRNA2T00129763001	AP2/ERF domain	AT5G10510	brown
BnaA03g03010D	CDX78389	GSBRNA2T00129765001	Peptidase M3A/M3B catalytic domain	AT5G10540	blue
BnaA03g03020D	CDX78390	GSBRNA2T00129766001	NET domain		blue
BnaA03g03050D	CDX78393	GSBRNA2T00129769001	Zinc finger, RING-type	AT5G10650	blue
BnaA03g03080D	CDX78396	GSBRNA2T00129772001	Centromere protein O	AT5G10710	blue
BnaA03g03110D	CDX78399	GSBRNA2T00129777001	Protein ENHANCED DISEASE RESISTANCE 2, C-terminal	AT5G10750	green
BnaA03g03130D	CDX78401	GSBRNA2T00129780001	Nonaspanin (TM9SF)	AT5G10840	turquoise
BnaA03g03140D	CDX78402	GSBRNA2T00129781001	Nonaspanin (TM9SF)	AT5G10840	turquoise
BnaA03g03160D	CDX78404	GSBRNA2T00129785001	Sister chromatid cohesion protein Pds5	AT5G10950	green
BnaA03g03170D	CDX78405	GSBRNA2T00129786001	Ribonuclease CAF1	AT5G10960	blue
BnaA03g03200D	CDX78408	GSBRNA2T00129790001		AT5G11070	yellow
BnaA03g03240D	CDX78412	GSBRNA2T00129796001	Helicase, C-terminal	AT5G11170	blue
BnaA03g03360D	CDX78424	GSBRNA2T00129810001	GTP binding domain	AT5G11480	blue
BnaA03g03380D	CDX78426	GSBRNA2T00129812001	NFACT, RNA-binding domain	AT5G11500	blue
BnaA03g03420D	CDX78430	GSBRNA2T00129816001		AT5G11550	yellow
BnaA03g03440D	CDX78432	GSBRNA2T00129818001	Malic oxidoreductase	AT5G11670	yellow
BnaA03g03480D	CDX78436	GSBRNA2T00129823001	Tyrosine-protein kinase ephrin type A/B receptor-like	AT5G11700	yellow
BnaA03g03490D	CDX78437	GSBRNA2T00129824001	Glycoside hydrolase family 31	AT5G11720	yellow
BnaA03g03530D	CDX78441	GSBRNA2T00129828001		AT5G11740	greenyellow
BnaA03g03550D	CDX78443	GSBRNA2T00129830001	OTU domain		blue
BnaA03g03560D	CDX78444	GSBRNA2T00129831001	NADH:ubiquinone oxidoreductase-like, 20kDa subunit	AT5G11770	blue
BnaA03g03570D	CDX78445	GSBRNA2T00129832001		AT5G11810	blue
BnaA03g03620D	CDX78450	GSBRNA2T00129838001	Ornithine/DAP/Arg decarboxylase	AT5G11880	blue
BnaA03g03650D	CDX78453	GSBRNA2T00129841001	Serine aminopeptidase, S33	AT5G11910	blue
BnaA03g03720D	CDX78460	GSBRNA2T00129848001	Protein of unknown function DUF3511	AT5G11970	red
BnaA03g03740D	CDX78462	GSBRNA2T00129851001	Alpha crystallin/Hsp20 domain	AT5G12020	grey60
BnaA03g03750D	CDX78463	GSBRNA2T00129852001	Carbon-nitrogen hydrolase	AT5G12040	blue
BnaA03g03790D	CDX78467	GSBRNA2T00129859001		AT5G12120	blue
BnaA03g03810D	CDX78469	GSBRNA2T00129861001	RNA recognition motif domain	AT5G12190	turquoise
BnaA03g03860D	CDX78474	GSBRNA2T00129867001		AT5G12230	blue
BnaA03g03930D	CDX78481	GSBRNA2T00129874001	Aspartic peptidase A1 family	AT4G22050	purple
BnaA03g03940D	CDX78482	GSBRNA2T00129876001	Zinc finger, RING-type	AT5G12310	turquoise
BnaA03g04030D	CDX78491	GSBRNA2T00129888001	Protein RETICULATA-related	AT5G12470	blue
BnaA03g04040D	CDX78492	GSBRNA2T00129889001	Nuclear transcription factor Y subunit A		blue
BnaA03g04050D	CDX78493	GSBRNA2T00129891001	SANT/Myb domain	AT5G12870	blue
BnaA03g04070D	CDX78495	GSBRNA2T00129893001		AT5G12930	blue
BnaA03g04080D	CDX78496	GSBRNA2T00129894001		AT3G06090	blue
BnaA03g04090D	CDX78497	GSBRNA2T00129897001	Six-hairpin glycosidase superfamily	AT5G12960	yellow
BnaA03g04110D	CDX78499	GSBRNA2T00129899001	Armadillo-like helical	AT5G12980	brown
BnaA03g04140D	CDX78502	GSBRNA2T00129902001	Uncharacterised protein family UPF0061	AT5G13030	blue
BnaA03g04180D	CDX78506	GSBRNA2T00129906001		AT5G13100	green
BnaA03g04250D	CDX78513	GSBRNA2T00129915001	Tify domain	AT5G13220	blue
BnaA03g04290D	CDX78517	GSBRNA2T00129919001	AP2/ERF domain	AT5G13330	red
BnaA03g04310D	CDX78519	GSBRNA2T00129921001	Transaldolase/Fructose-6-phosphate aldolase	AT5G13420	red
BnaA03g04330D	CDX78521	GSBRNA2T00129923001	Cytochrome b-c1 complex subunit Rieske, transmembrane domain		turquoise
BnaA03g04340D	CDX78522	GSBRNA2T00129924001	ATPase, OSCP/delta subunit	AT5G13450	turquoise
BnaA03g04370D	CDX78525	GSBRNA2T00129927001	Mitochondrial carrier protein	AT5G13490	turquoise
BnaA03g04440D	CDX78532	GSBRNA2T00129934001	CobN/magnesium chelatase	AT5G13630	yellow
BnaA03g04460D	CDX78534	GSBRNA2T00129937001	Flavin amine oxidase	AT5G13700	green
BnaA03g04490D	CDX78537	GSBRNA2T00129941001	Transcription factor, MADS-box	AT5G13790	brown
BnaA03g04590D	CDX78547	GSBRNA2T00129952001	Chalcone/stilbene synthase, N-terminal	AT5G13930	brown
BnaA03g04610D	CDX78549	GSBRNA2T00129954001	SET domain	AT5G13960	pink
BnaA03g04620D	CDX78550	GSBRNA2T00129955001	Glycoside hydrolase family 38, N-terminal domain	AT5G13980	black
BnaA03g04640D	CDX78552	GSBRNA2T00129957001	NAC domain		turquoise
BnaA03g04670D	CDX78555	GSBRNA2T00129961001		AT5G14030	blue
BnaA03g04680D	CDX78556	GSBRNA2T00129962001	Mitochondrial substrate/solute carrier	AT5G14040	blue
BnaA03g04690D	CDX78557	GSBRNA2T00129963001	Aspartate/glutamate/uridylate kinase	AT5G14060	yellow
BnaA03g04740D	CDX78562	GSBRNA2T00129972001	Zinc finger C2H2-type	AT5G14140	turquoise
BnaA03g04810D	CDX78569	GSBRNA2T00129979001	Alpha/beta hydrolase fold-3	AT5G14310	turquoise
BnaA03g04820D	CDX78570	GSBRNA2T00129980001	Ribosomal protein S13	AT5G14320	turquoise
BnaA03g04880D	CDX78576	GSBRNA2T00129986001	Zinc finger, RING-type	AT5G14420	turquoise
BnaA03g04890D	CDX78577	GSBRNA2T00129987001	Putative S-adenosyl-L-methionine-dependent methyltransferase	AT5G14430	black
BnaA03g04900D	CDX78578	GSBRNA2T00129988001		AT5G14440	turquoise
BnaA03g04910D	CDX78579	GSBRNA2T00129989001	Glycosyl transferase, family 17	AT5G14480	turquoise
BnaA03g04930D	CDX78581	GSBRNA2T00129991001	Aldose 1-/Glucose-6-phosphate 1-epimerase	AT5G14500	turquoise
BnaA03g04970D	CDX78585	GSBRNA2T00129995001	Isocitrate dehydrogenase NADP-dependent	AT5G14590	yellow
BnaA03g04990D	CDX78587	GSBRNA2T00129998001	Protein kinase domain	AT5G14640	turquoise
BnaA03g05000D	CDX78588	GSBRNA2T00129999001	Proteasome assembly chaperone 3	AT5G14710	blue
BnaA03g05010D	CDX78589	GSBRNA2T00130000001	Protein kinase domain		turquoise
BnaA03g05030D	CDX78591	GSBRNA2T00130002001			greenyellow
BnaA03g05050D	CDX78593	GSBRNA2T00130004001			greenyellow
BnaA03g05070D	CDX78595	GSBRNA2T00130007001	Armadillo-like helical	AT5G14790	turquoise
BnaA03g05160D	CDX78604	GSBRNA2T00130017001	Paired amphipathic helix	AT5G15020	black
BnaA03g05180D	CDX78606	GSBRNA2T00130019001	Protein kinase domain	AT5G15080	black
BnaA03g05220D	CDX78610	GSBRNA2T00130024001			blue
BnaA03g05300D	CDX78618	GSBRNA2T00130032001	Ribosomal protein S4/S9, N-terminal	AT5G15200	blue
BnaA03g05310D	CDX78619	GSBRNA2T00130033001	Ribosomal protein L27	AT2G16930	blue
BnaA03g05350D	CDX78623	GSBRNA2T00130037001	K Homology domain	AT5G15270	turquoise
BnaA03g05380D	CDX78626	GSBRNA2T00130040001			turquoise
BnaA03g05420D	CDX78630	GSBRNA2T00130047001	Ubiquitin domain	AT5G15460	blue
BnaA03g05450D	CDX78633	GSBRNA2T00130050001	UDP-glucose/GDP-mannose dehydrogenase, N-terminal	AT3G01010	turquoise
BnaA03g05470D	CDX78635	GSBRNA2T00130052001	Biotin/lipoyl attachment	AT5G15530	brown
BnaA03g05480D	CDX78636	GSBRNA2T00130054001	Pectinesterase inhibitor domain	AT3G17152	magenta
BnaA03g05530D	CDX78641	GSBRNA2T00130059001	Galactose oxidase/kelch, beta-propeller		turquoise
BnaA03g05540D	CDX78642	GSBRNA2T00130060001	F-box domain	AT4G22390	turquoise
BnaA03g05580D	CDX78646	GSBRNA2T00130064001	Nucleotide-diphospho-sugar transferases	AT5G15650	turquoise
BnaA03g05620D	CDX78650	GSBRNA2T00130068001	GDP-fucose protein O-fucosyltransferase	AT5G15740	tan
BnaA03g05650D	CDX78653	GSBRNA2T00130071001	Transcription factor, MADS-box	AT5G15800	turquoise
BnaA03g05660D	CDX78654	GSBRNA2T00130072001	tRNA methyltransferase, Trm1	AT5G15810	turquoise
BnaA03g05670D	CDX78655	GSBRNA2T00130073001	Basic-leucine zipper domain	AT5G15830	red
BnaA03g05780D	CDX78666	GSBRNA2T00130089001	S-adenosylmethionine decarboxylase	AT5G15950	brown
BnaA03g05800D	CDX78668	GSBRNA2T00130092001	3-oxo-5-alpha-steroid 4-dehydrogenase, C-terminal	AT5G16010	green
BnaA03g05820D	CDX78670	GSBRNA2T00130095001	Chaperonin TCP-1, conserved site	AT5G16070	turquoise
BnaA03g05840D	CDX78672	GSBRNA2T00130097001	Ribosomal protein S7e	AT5G16130	cyan
BnaA03g05850D	CDX78673	GSBRNA2T00130098001	Sugar/inositol transporter	AT5G16150	turquoise
BnaA03g05930D	CDX78681	GSBRNA2T00130106001	Peptidase C12, ubiquitin carboxyl-terminal hydrolase	AT5G16310	green
BnaA03g05950D	CDX78683	GSBRNA2T00130108001	LRAT-like domain		yellow
BnaA03g06000D	CDX78688	GSBRNA2T00130114001	Biotin/lipoyl attachment	AT5G16390	blue
BnaA03g06150D	CDX78703	GSBRNA2T00130130001	Zinc finger, PHD-type	AT5G16680	yellow
BnaA03g06160D	CDX78704	GSBRNA2T00130132001		AT5G16730	pink
BnaA03g06170D	CDX78705	GSBRNA2T00130133001	Inositol-tetrakisphosphate 1-kinase	AT5G16760	green
BnaA03g06230D	CDX78711	GSBRNA2T00130139001			brown
BnaA03g06240D	CDX78712	GSBRNA2T00130140001	Target SNARE coiled-coil homology domain	AT5G16830	green
BnaA03g06250D	CDX78713	GSBRNA2T00130141001	RNA recognition motif domain	AT5G16840	turquoise
BnaA03g06290D	CDX78717	GSBRNA2T00130145001	VHS domain	AT5G16880	blue
BnaA03g06390D	CDX78727	GSBRNA2T00130155001	Cystatin-related, plant		turquoise
BnaA03g06490D	CDX78737	GSBRNA2T00130168001	SANT/Myb domain	AT5G17300	turquoise
BnaA03g06530D	CDX78741	GSBRNA2T00130172001	Prolamin-like domain		purple
BnaA03g06550D	CDX78743	GSBRNA2T00130175001	Prolamin-like domain		purple
BnaA03g06560D	CDX78744	GSBRNA2T00130177001			purple
BnaA03g06680D	CDX78756	GSBRNA2T00130194001		AT5G17650	green
BnaA03g06730D	CDX78761	GSBRNA2T00130200001	SANT/Myb domain	AT5G17800	brown
BnaA03g06750D	CDX78763	GSBRNA2T00130202001	Heat shock protein DnaJ, cysteine-rich domain superfamily	AT5G17840	turquoise
BnaA03g06770D	CDX78765	GSBRNA2T00130204001	Micro-fibrillar-associated protein 1, C-terminal	AT5G17900	turquoise
BnaA03g06780D	CDX78766	GSBRNA2T00130205001		AT5G17910	turquoise
BnaA03g06790D	CDX78767	GSBRNA2T00130206001	Cobalamin-independent methionine synthase MetE, C-terminal/archaeal	AT5G17920	black
BnaA03g06890D	CDX78777	GSBRNA2T00130216001	Translation Initiation factor eIF- 4e	AT5G18110	turquoise
BnaA03g06900D	CDX78778	GSBRNA2T00130217001	Thioredoxin-like superfamily	AT5G18120	turquoise
BnaA01g08510D	CDX78784	GSBRNA2T00131246001	EF-hand domain	AT4G17615	green
BnaA01g08540D	CDX78787	GSBRNA2T00131249001	Coenzyme Q-binding protein COQ10, START domain	AT4G17650	turquoise
BnaA01g08560D	CDX78789	GSBRNA2T00131252001	Meiosis regulator and mRNA stability factor 1		turquoise
BnaA01g08610D	CDX78794	GSBRNA2T00131257001	Myb domain, plants	AT4G17695	turquoise
BnaA01g08630D	CDX78796	GSBRNA2T00131259001	Target SNARE coiled-coil homology domain	AT4G17730	turquoise
BnaA01g08680D	CDX78801	GSBRNA2T00131268001	SNARE associated Golgi protein	AT4G17790	greenyellow
BnaA01g08710D	CDX78804	GSBRNA2T00131272001	CAAX prenyl protease 2	AT4G17840	green
BnaA01g08810D	CDX78814	GSBRNA2T00131284001	PPC domain	AT4G17950	turquoise
BnaA01g08850D	CDX78818	GSBRNA2T00131288001	Protein kinase domain		brown
BnaA01g08890D	CDX78822	GSBRNA2T00131294001	SANT/Myb domain	AT4G18020	yellow
BnaA01g08910D	CDX78824	GSBRNA2T00131296001	Translation Initiation factor eIF- 4e	AT4G18040	turquoise
BnaA01g08930D	CDX78826	GSBRNA2T00131298001	RNA recognition motif domain		turquoise
BnaA01g08990D	CDX78832	GSBRNA2T00131304001	WRKY domain	AT4G18170	blue
BnaA01g09200D	CDX78853	GSBRNA2T00131329001		AT4G18422	green
BnaA01g09520D	CDX78885	GSBRNA2T00131364001	Protein kinase domain	AT4G18700	brown
BnaA01g09530D	CDX78886	GSBRNA2T00131365001	Protein kinase domain	AT4G18710	turquoise
BnaA01g09570D	CDX78890	GSBRNA2T00131369001	Leucine-rich repeat		brown
BnaA01g09740D	CDX78907	GSBRNA2T00131394001	Protein kinase domain	AT4G18950	green
BnaA01g09780D	CDX78911	GSBRNA2T00131398001	Senescence regulator S40	AT4G18980	green
BnaA01g09820D	CDX78915	GSBRNA2T00131404001	Chromo/chromo shadow domain	AT4G19020	pink
BnaA01g09860D	CDX78919	GSBRNA2T00131409001	Putative S-adenosyl-L-methionine-dependent methyltransferase	AT4G19120	tan
BnaA01g09890D	CDX78922	GSBRNA2T00131413001	Protein SirB1, N-terminal	AT4G19160	yellow
BnaA01g09900D	CDX78923	GSBRNA2T00131415001	Carotenoid oxygenase	AT4G19170	red
BnaA01g09920D	CDX78925	GSBRNA2T00131417001	EamA domain	AT4G19185	turquoise
BnaA01g09990D	CDX78932	GSBRNA2T00131426001	Pectinacetylesterase/NOTUM	AT4G19410	yellow
BnaA01g10000D	CDX78933	GSBRNA2T00131428001	Pectinacetylesterase/NOTUM	AT4G19420	greenyellow
BnaA01g10140D	CDX78947	GSBRNA2T00131445001			red
BnaA01g10180D	CDX78951	GSBRNA2T00131450001			magenta
BnaA01g10280D	CDX78961	GSBRNA2T00131465001	JAB1/MPN/MOV34 metalloenzyme domain	AT1G80070	pink
BnaA01g10370D	CDX78970	GSBRNA2T00131479001	RNA recognition motif domain	AT4G20030	turquoise
BnaA01g10380D	CDX78971	GSBRNA2T00131480001	L27 domain	AT4G20040	yellow
BnaA01g10390D	CDX78972	GSBRNA2T00131481001	Parallel beta-helix repeat	AT4G20050	brown
BnaA01g10500D	CDX78983	GSBRNA2T00131497001	Protein of unknown function DUF1639		blue
BnaA01g10520D	CDX78985	GSBRNA2T00131505001			blue
BnaA01g10530D	CDX78986	GSBRNA2T00131506001	CTP synthase	AT4G20320	yellow
BnaA01g10550D	CDX78988	GSBRNA2T00131508001	Translation elongation factor EFTu/EF1A, C-terminal	AT4G20360	blue
BnaA01g10710D	CDX79004	GSBRNA2T00131529001	FAD linked oxidase, N-terminal	AT4G20800	brown
BnaA01g10740D	CDX79007	GSBRNA2T00131533001	FAD linked oxidase, N-terminal	AT4G20820	yellow
BnaA01g10750D	CDX79008	GSBRNA2T00131534001	FAD linked oxidase, N-terminal	AT4G20840	yellow
BnaA01g10760D	CDX79009	GSBRNA2T00131535001	Peptidase S8/S53 domain	AT4G20850	pink
BnaA01g10800D	CDX79013	GSBRNA2T00131542001	Tubulin		yellow
BnaA01g10910D	CDX79024	GSBRNA2T00131555001	Zinc finger, Dof-type	AT4G21030	brown
BnaA01g10920D	CDX79025	GSBRNA2T00131556001	Zinc finger, Dof-type	AT4G21030	brown
BnaA01g11040D	CDX79037	GSBRNA2T00131568001	Metalloenzyme, LuxS/M16 peptidase-like		tan
BnaA01g11060D	CDX79039	GSBRNA2T00131570001	Dolichyl-diphosphooligosaccharide--protein glycosyltransferase subunit Swp1	AT4G21150	yellow
BnaA01g11130D	CDX79046	GSBRNA2T00131577001	Bifunctional kinase-pyrophosphorylase	AT4G21210	yellow
BnaA01g11220D	CDX79055	GSBRNA2T00131588001	Protein kinase domain	AT4G21380	brown
BnaA01g11320D	CDX79065	GSBRNA2T00131598001	HAD hydrolase, subfamily IA	AT4G21470	blue
BnaA01g11330D	CDX79066	GSBRNA2T00131599001	Sugar/inositol transporter	AT4G21480	brown
BnaA01g11380D	CDX79071	GSBRNA2T00131605001	B3 DNA binding domain	AT4G21550	yellow
BnaA01g11390D	CDX79072	GSBRNA2T00131606001	Vacuolar protein sorting-associated Vps28	AT4G21560	green
BnaA01g11400D	CDX79073	GSBRNA2T00131607001	Organic solute transporter subunit alpha/Transmembrane protein 184	AT4G21570	blue
BnaA01g11420D	CDX79075	GSBRNA2T00131610001	IQ motif, EF-hand binding site	AT5G62390	yellow
BnaA01g11430D	CDX79076	GSBRNA2T00131611001	GroES-like superfamily	AT4G21580	blue
BnaA01g11440D	CDX79077	GSBRNA2T00131612001		AT4G21580	blue
BnaA01g11490D	CDX79082	GSBRNA2T00131617001	PSP, proline-rich	AT4G21660	blue
BnaA01g11510D	CDX79084	GSBRNA2T00131619001	Proton-dependent oligopeptide transporter family	AT4G21680	greenyellow
BnaA01g11520D	CDX79085	GSBRNA2T00131622001	Protein of unknown function DUF2921	AT4G21700	yellow
BnaA01g11530D	CDX79086	GSBRNA2T00131625001	DNA-directed RNA polymerase, subunit 2, hybrid-binding domain	AT4G21710	pink
BnaA01g11620D	CDX79095	GSBRNA2T00131638001	Domain of unknown function DUF1084	AT4G21790	yellow
BnaA01g11760D	CDX79109	GSBRNA2T00131653001	Multi antimicrobial extrusion protein		red
BnaA01g11770D	CDX79110	GSBRNA2T00131654001	Senescence regulator S40	AT4G21930	turquoise
BnaA01g11790D	CDX79112	GSBRNA2T00131656001	Protein kinase domain	AT4G21940	green
BnaA01g11800D	CDX79113	GSBRNA2T00131658001	Plant peroxidase	AT4G21960	turquoise
BnaA01g11830D	CDX79116	GSBRNA2T00131662001	Autophagy protein Atg8 ubiquitin-like	AT4G04620	blue
BnaA01g11840D	CDX79117	GSBRNA2T00131663001	Phosphoadenosine phosphosulphate reductase	AT4G21990	yellow
BnaA01g11870D	CDX79120	GSBRNA2T00131667001	Multicopper oxidase, type 1	AT4G22010	yellow
BnaA01g11920D	CDX79125	GSBRNA2T00131673001	Calcium-dependent channel, 7TM region, putative phosphate	AT4G22120	greenyellow
BnaA01g11930D	CDX79126	GSBRNA2T00131675001	Protein kinase domain	AT4G22130	black
BnaA01g12100D	CDX79143	GSBRNA2T00131695001	Uncharacterized membrane protein At1g16860-like	AT4G22290	yellow
BnaA01g12170D	CDX79150	GSBRNA2T00131706001	SWIB/MDM2 domain	AT4G22360	green
BnaA01g12310D	CDX79164	GSBRNA2T00131729001	Exostosin-like	AT4G22580	black
BnaA01g12340D	CDX79167	GSBRNA2T00131733001	Small auxin-up RNA	AT4G22620	green
BnaA01g12410D	CDX79174	GSBRNA2T00131740001	Jacalin-like lectin domain		yellow
BnaA01g12420D	CDX79175	GSBRNA2T00131741001	Jacalin-like lectin domain		tan
BnaC06g21200D	CDX79183	GSBRNA2T00131753001	ACT domain	AT1G76990	red
BnaC06g21120D	CDX79191	GSBRNA2T00131771001	AP2/ERF domain	AT1G77200	brown
BnaC06g21090D	CDX79194	GSBRNA2T00131776001	Knottin, scorpion toxin-like superfamily	AT1G76954	brown
BnaC06g21080D	CDX79195	GSBRNA2T00131777001	Plant peroxidase		brown
BnaC06g20990D	CDX79204	GSBRNA2T00131792001			blue
BnaC06g20910D	CDX79212	GSBRNA2T00131803001	AMP-dependent synthetase/ligase	AT1G77590	brown
BnaC06g20860D	CDX79217	GSBRNA2T00131814001		AT5G37474	magenta
BnaC06g20850D	CDX79218	GSBRNA2T00131815001	ABI family		blue
BnaC06g20840D	CDX79219	GSBRNA2T00131817001		AT5G37474	magenta
BnaC06g20810D	CDX79222	GSBRNA2T00131822001	Sec1-like protein		pink
BnaC06g20590D	CDX79244	GSBRNA2T00131863001	AP2/ERF domain	AT1G78080	green
BnaC06g20460D	CDX79257	GSBRNA2T00131886001	Chlorophyll A-B binding protein	AT3G22840	blue
BnaC06g20430D	CDX79260	GSBRNA2T00131894001	Glutathione S-transferase, N-terminal	AT1G78370	yellow
BnaC06g20340D	CDX79269	GSBRNA2T00131913001	PMR5 N-terminal domain	AT1G78710	purple
BnaC06g20100D	CDX79293	GSBRNA2T00131943001	mRNA decay factor PAT1 domain	AT1G79090	pink
BnaC06g20000D	CDX79303	GSBRNA2T00131962001	Nucleolar complex-associated protein 3, N-terminal		turquoise
BnaC06g19980D	CDX79305	GSBRNA2T00131974001	SANT/Myb domain	AT1G79180	brown
BnaC06g19920D	CDX79311	GSBRNA2T00131980001			magenta
BnaC06g19890D	CDX79314	GSBRNA2T00131986001	Zinc finger, RING-type	AT1G79380	yellow
BnaC06g19770D	CDX79326	GSBRNA2T00132004001	Phosphoglycerate kinase	AT1G79550	brown
BnaC06g19720D	CDX79331	GSBRNA2T00132009001	Na+/H+ exchanger	AT1G79610	blue
BnaC06g19660D	CDX79337	GSBRNA2T00132018001	NUDIX hydrolase domain	AT1G79690	pink
BnaC06g19160D	CDX79387	GSBRNA2T00132093001	Tetratricopeptide-like helical domain superfamily	AT1G80410	pink
BnaC06g19110D	CDX79392	GSBRNA2T00132099001	Aminotransferases, class-I, pyridoxal-phosphate-binding site	AT1G80360	brown
BnaC06g19090D	CDX79394	GSBRNA2T00132102001	ADP/ATP carrier protein	AT1G80300	tan
BnaC06g19010D	CDX79402	GSBRNA2T00132115001		AT1G79970	green
BnaC06g18930D	CDX79410	GSBRNA2T00132129001	Sugar/inositol transporter	AT1G79820	pink
BnaC06g18870D	CDX79416	GSBRNA2T00132137001	Lipoxygenase	AT3G45140	yellow
BnaC06g18860D	CDX79417	GSBRNA2T00132138001			blue
BnaC03g17740D	CDX79438	GSBRNA2T00132170001	UDP-glucuronosyl/UDP-glucosyltransferase	AT2G31750	red
BnaC03g17800D	CDX79444	GSBRNA2T00132176001	Protein kinase domain	AT2G31880	green
[truncated: 13,055 more rows]
