# Supplementary material for: Transcriptome Analysis of Seed Weight Plasticity in Brassica napus
Source: Int J Mol Sci. 2021 Apr 24;22(9):4449. doi: 10.3390/ijms22094449 (PMC8123204; doi:10.3390/ijms22094449)
Supplement: Supplementary file 1 [file ijms-22-04449-s001.zip › Table S5.xlsx]

## Sheet: yellow module 7DAF
ID	transcript_id	ensembl_gene_id	interpro_description	athaliana_eg_homolog_ensembl_gene	symbol	kME	GS average	GS SN	GS SW
BnaC09g47170D	CDY21575	GSBRNA2T00016038001	NAC domain	AT5G09330	NAC082	0.875897	0.762417	-0.722625	0.802208
BnaA07g38140D	CDY53906	GSBRNA2T00011673001	AP2/ERF domain	AT3G61630	CRF6	0.901094	0.702202	-0.653694	0.75071
BnaC01g44850D	CDY62470	GSBRNA2T00036312001	B3 DNA binding domain	AT3G11580	NGAL2	0.886068	0.69093	-0.71668	0.665179
BnaA08g16990D	CDX90285	GSBRNA2T00150859001	SANT/Myb domain	AT4G38620	MYB4	0.891941	0.689258	-0.662341	0.716176
BnaC01g01560D	CDX69297	GSBRNA2T00131124001	GLABROUS1 enhancer-binding protein family			0.909087	0.68921	-0.692441	0.685979
BnaA04g20970D	CDY40420	GSBRNA2T00069628001	Homeobox domain	AT2G35940	BLH1	0.915406	0.675453	-0.631926	0.71898
BnaC02g43710D	CDY33966	GSBRNA2T00055804001	Myc-type, basic helix-loop-helix (bHLH) domain	AT5G65320	AT5G65320	0.965305	0.674026	-0.643421	0.704631
BnaC04g43920D	CDY23730	GSBRNA2T00024057001	NAC domain	AT2G33480	NAC041	0.947353	0.65636	-0.595845	0.716875
BnaC07g31350D	CDY23052	GSBRNA2T00021518001	AP2/ERF domain	AT5G61600	ERF104	0.937667	0.640617	-0.634192	0.647042
BnaA07g08180D	CDY15647	GSBRNA2T00089847001	Zinc finger, Dof-type	AT1G29160	AT1G29160	0.882413	0.636867	-0.551185	0.722548
BnaA09g52630D	CDY57128	GSBRNA2T00020572001	Zinc finger C2H2-type	AT5G66730	IDD1	0.866217	0.636848	-0.593391	0.680304
BnaAnng07660D	CDY43751	GSBRNA2T00077247001	B3 DNA binding domain	AT2G36080	ABS2	0.932409	0.634351	-0.593814	0.674888
BnaC03g03740D	CDX81120	GSBRNA2T00134569001	NAC domain			0.8773	0.633653	-0.659063	0.608243
BnaC02g01720D	CDY14055	GSBRNA2T00078587001	WRKY domain	AT5G07100	WRKY26	0.959025	0.630665	-0.614411	0.646919
BnaA05g08190D	CDX75073	GSBRNA2T00117107001	B3 DNA binding domain	AT2G36080	ABS2	0.953523	0.629525	-0.588701	0.670349
BnaC04g07120D	CDX91438	GSBRNA2T00152759001	SANT/Myb domain	AT2G38250	AT2G38250	0.969766	0.618277	-0.598174	0.638379
BnaA04g19530D	CDY37715	GSBRNA2T00064615001	NAC domain	AT2G33480	NAC041	0.977773	0.615053	-0.562799	0.667307
BnaCnng67070D	CDY70175	GSBRNA2T00096854001	AP2/ERF domain	AT3G15210	ERF4	0.852774	0.61364	-0.583011	0.64427
BnaAnng01980D	CDY05016	GSBRNA2T00119752001	WRKY domain	AT5G07100	WRKY26	0.929069	0.611777	-0.590157	0.633396
BnaC07g40860D	CDX92828	GSBRNA2T00154660001	NAC domain	AT4G27410	RD26	0.892248	0.604199	-0.571414	0.636983
BnaC05g23480D	CDY09571	GSBRNA2T00031185001	Nuclear transcription factor Y subunit A	AT1G30500	NF-YA7	0.89782	0.600694	-0.622169	0.57922
BnaA07g24310D	CDY07352	GSBRNA2T00124312001	WRKY domain	AT1G69310	WRKY57	0.938885	0.600153	-0.547172	0.653133
BnaC07g27220D	CDX85411	GSBRNA2T00143096001	Basic-leucine zipper domain	AT5G49450	bZIP1	0.886853	0.596618	-0.571954	0.621281
BnaCnng58720D	CDY68376	GSBRNA2T00073557001	Helix-turn-helix motif	AT2G18550	HB21	0.929692	0.596218	-0.542687	0.64975
BnaA01g37250D	CDY51742	GSBRNA2T00004106001	Zinc finger C2H2-type	AT3G13810	IDD11	0.911703	0.588152	-0.557679	0.618625
BnaC06g33880D	CDX72940	GSBRNA2T00103365001	SANT/Myb domain	AT1G72740	AT1G72740	0.88824	0.587676	-0.569475	0.605877
BnaC03g08880D	CDX70804	GSBRNA2T00140686001	NAC domain	AT5G18270	ANAC087	0.8683	0.587349	-0.553052	0.621647
BnaA03g35310D	CDX82290	GSBRNA2T00137396001	Zinc finger C2H2-type	AT3G19580	ZF2	0.892544	0.580947	-0.555489	0.606405
BnaA05g06890D	CDX74943	GSBRNA2T00116949001	SANT/Myb domain	AT2G37630	AS1	0.896413	0.575858	-0.578528	0.573189
BnaC07g48490D	CDY61164	GSBRNA2T00030648001	PB1 domain	AT1G19850	MP	0.959279	0.57466	-0.571182	0.578138
BnaC01g01790D	CDX69274	GSBRNA2T00131093001	Heat shock factor (HSF)-type, DNA-binding	AT4G36990	HSF4	0.92312	0.571903	-0.556972	0.586833
BnaC07g25530D	CDX85242	GSBRNA2T00142881001	NAC domain	AT3G29035	NAC3	0.966783	0.567373	-0.541272	0.593474
BnaA04g17420D	CDY29685	GSBRNA2T00043455001	WRKY domain	AT2G30250	WRKY25	0.862532	0.567109	-0.56543	0.568787
BnaA07g24270D	CDY07348	GSBRNA2T00124306001	NAC domain	AT1G69490	NAP	0.897936	0.566555	-0.520916	0.612194
BnaA06g31080D	CDX86391	GSBRNA2T00144521001	NAC domain	AT3G29035	NAC3	0.959618	0.566271	-0.525323	0.607218
BnaC03g05820D	CDX70498	GSBRNA2T00140327001	AP2/ERF domain	AT5G13330	Rap2.6L	0.960274	0.564593	-0.51194	0.617246
BnaA06g38670D	CDY64708	GSBRNA2T00042580001	SANT/Myb domain	AT3G48920	MYB45	0.952505	0.564259	-0.499765	0.628752
BnaC05g37110D	CDY30151	GSBRNA2T00044730001	AP2/ERF domain	AT3G16280	AT3G16280	0.980065	0.562708	-0.505814	0.619602
BnaA09g28670D	CDY16133	GSBRNA2T00090567001	AP2/ERF domain	AT1G25560	TEM1	0.894641	0.556984	-0.521812	0.592156
BnaC04g38910D	CDX77096	GSBRNA2T00127685001	WRKY domain	AT3G01970	WRKY45	0.914474	0.549209	-0.5217	0.576718
BnaC02g07990D	CDY02636	GSBRNA2T00114768001	NAC domain	AT5G18270	ANAC087	0.945938	0.549012	-0.518934	0.57909
BnaC06g42850D	CDY52005	GSBRNA2T00004704001	AP2/ERF domain	AT3G61630	CRF6	0.885157	0.542064	-0.525292	0.558836
BnaA05g23420D	CDX97737	GSBRNA2T00104993001	AP2/ERF domain	AT3G16280	AT3G16280	0.95233	0.536644	-0.468861	0.604427
BnaA05g24050D	CDX97674	GSBRNA2T00104909001	NAC domain	AT3G15500	NAC3	0.952801	0.528079	-0.495624	0.560534
BnaC05g06520D	CDX95019	GSBRNA2T00100534001	Transcription factor CBF/NF-Y/archaeal histone domain		#N/A	0.851234	0.527095	-0.466533	0.587657
BnaA09g09650D	CDY30312	GSBRNA2T00044984001	Helix-turn-helix motif	AT2G18550	HB21	0.927099	0.526869	-0.497726	0.556013
BnaA03g04290D	CDX78517	GSBRNA2T00129919001	AP2/ERF domain	AT5G13330	Rap2.6L	0.963997	0.523391	-0.485812	0.560971
BnaA05g37410D	CDY50880	GSBRNA2T00097709001	NAC domain	AT3G04070	NAC047	0.949249	0.520968	-0.485038	0.556899
BnaA05g01310D	CDX80025	GSBRNA2T00132904001	PB1 domain	AT2G46530	ARF11	0.9722	0.518339	-0.48805	0.548629
BnaC03g20340D	CDX79698	GSBRNA2T00132505001	SANT/Myb domain	AT2G36890	RAX2	0.891824	0.511591	-0.467279	0.555902
BnaA01g01090D	CDX75593	GSBRNA2T00121502001	Helix-turn-helix motif	AT4G36740	HB40	0.94721	0.509275	-0.450316	0.568233
BnaC06g05930D	CDY26031	GSBRNA2T00033572001	NAC domain		#N/A	0.888158	0.508861	-0.490892	0.526829
BnaA02g00810D	CDX85732	GSBRNA2T00143482001	Homeobox domain	AT5G11060	KNAT4	0.946594	0.507416	-0.478636	0.536197
BnaAnng03730D	CDY30598	GSBRNA2T00045877001	AP2/ERF domain	AT3G50260	CEJ1	0.958769	0.506507	-0.478904	0.53411
BnaC01g02120D	CDX69241	GSBRNA2T00131048001	Helix-turn-helix motif	AT4G36740	HB40	0.898679	0.506324	-0.441433	0.571214
BnaCnng56320D	CDY67770	GSBRNA2T00066805001	Heat shock factor (HSF)-type, DNA-binding	AT4G36990	HSF4	0.90646	0.505773	-0.500051	0.511495
BnaC01g40250D	CDY29983	GSBRNA2T00044505001	NAC domain	AT3G04070	NAC047	0.924756	0.504483	-0.454137	0.554828
BnaC03g07400D	CDX70656	GSBRNA2T00140511001	Basic-leucine zipper domain	AT5G15830	bZIP3	0.956679	0.479354	-0.422492	0.536215
BnaC06g30680D	CDY40930	GSBRNA2T00071983001	NAC domain	AT1G69490	NAP	0.865975	0.476152	-0.45329	0.499015
BnaA03g05670D	CDX78655	GSBRNA2T00130073001	Basic-leucine zipper domain	AT5G15830	bZIP3	0.901731	0.47372	-0.421839	0.525602
BnaA07g11660D	CDY01393	GSBRNA2T00112376001	PB1 domain	AT1G19850	MP	0.90994	0.46949	-0.446915	0.492066
BnaC04g09330D	CDX84171	GSBRNA2T00141208001	Homeobox domain	AT2G35940	BLH1	0.864694	0.468276	-0.47478	0.461772
BnaA05g20870D	CDX92320	GSBRNA2T00154048001	Basic-leucine zipper domain	AT3G19290	ABF4	0.852296	0.467842	-0.403148	0.532535
BnaC03g58370D	CDY11741	GSBRNA2T00049955001	NAC domain	AT1G02220	NAC003	0.85802	0.466633	-0.464602	0.468665
BnaC09g35450D	CDX80197	GSBRNA2T00133138001	B3 DNA binding domain	AT5G60142	AT5G60142	0.904479	0.456825	-0.443328	0.470321
BnaCnng53120D	CDY67009	GSBRNA2T00057839001	Zinc finger C2H2-type	AT5G66730	IDD1	0.902257	0.448702	-0.383669	0.513735
BnaC03g12900D	CDY11864	GSBRNA2T00060694001	Zinc finger C2H2-type	AT5G57520	ZFP2	0.918422	0.44845	-0.384445	0.512454
BnaCnng20570D	CDY51312	GSBRNA2T00003129001	Zinc finger C2H2-type	AT5G04340	ZAT6	0.915613	0.446342	-0.444556	0.448128
BnaC05g38150D	CDX98560	GSBRNA2T00106217001	NAC domain	AT3G15500	NAC3	0.851031	0.443883	-0.425023	0.462743
BnaC04g50970D	CDY27308	GSBRNA2T00037243001	Homeobox domain	AT2G46680	HB-7	0.886082	0.435158	-0.391401	0.478915
BnaA05g37400D	CDY50879	GSBRNA2T00097708001	NAC domain	AT3G04060	NAC046	0.886916	0.430877	-0.41525	0.446505
BnaA09g54180D	CDY50789	GSBRNA2T00097489001	Zinc finger, Dof-type	AT1G29160	AT1G29160	0.902312	0.425395	-0.401966	0.448825
BnaAnng07120D	CDY43440	GSBRNA2T00076663001	Zinc finger, GATA-type	AT5G47140	GATA27	0.871538	0.425074	-0.450705	0.399444
BnaA08g18520D	CDX90132	GSBRNA2T00150656001	NAC domain			0.912564	0.414107	-0.357982	0.470232
BnaC04g31690D	CDY30258	GSBRNA2T00044895001	NAC domain	AT5G39610	NAC6	0.872785	0.413244	-0.349902	0.476585
BnaA02g04040D	CDY53250	GSBRNA2T00010274001	NAC domain	AT5G18270	ANAC087	0.937195	0.399784	-0.378171	0.421398
BnaA03g29470D	CDX74100	GSBRNA2T00111855001	SANT/Myb domain	AT3G06490	MYB108	0.905008	0.389466	-0.389485	0.389447
BnaA03g16870D	CDY46743	GSBRNA2T00086064001	SANT/Myb domain	AT2G36890	RAX2	0.852726	0.386105	-0.338325	0.433884
BnaC06g38430D	CDX88399	GSBRNA2T00147931001	Basic-leucine zipper domain	AT1G77920	TGA7	0.869599	0.378972	-0.366267	0.391676
BnaA06g29050D	CDX86188	GSBRNA2T00144257001	Cytidine and deoxycytidylate deaminase domain	AT5G28050	AT5G28050	0.868642	0.357657	-0.368711	0.346602
BnaA01g31670D	CDY41352	GSBRNA2T00072912001	NAC domain	AT3G10480	NAC050	0.852456	0.357444	-0.329602	0.385286

## Sheet: red module 14 DAF
ID	transcript_id	ensembl_gene_id	interpro_description	athaliana_eg_homolog_ensembl_gene	kME	GS average	GS SN	GS SW
BnaA09g41470D	GSBRNA2T00057325001	Myc-type, basic helix-loop-helix (bHLH) domain	CDY34780	AT2G24260	0.907128	0.654455	0.703822	-0.605088
BnaA05g24050D	GSBRNA2T00104909001	NAC domain	CDX97674	AT3G15500	0.95414	0.618599	0.643912	-0.593285
BnaA03g05670D	GSBRNA2T00130073001	Basic-leucine zipper domain	CDX78655	AT5G15830	0.918793	0.613271	0.686944	-0.539597
BnaC01g02120D	GSBRNA2T00131048001	Helix-turn-helix motif	CDX69241	AT4G36740	0.96899	0.612895	0.654461	-0.57133
BnaA01g01090D	GSBRNA2T00121502001	Helix-turn-helix motif	CDX75593	AT4G36740	0.971608	0.610933	0.662072	-0.559794
BnaC05g37110D	GSBRNA2T00044730001	AP2/ERF domain	CDY30151	AT3G16280	0.95799	0.610193	0.649686	-0.570701
BnaA05g23420D	GSBRNA2T00104993001	AP2/ERF domain	CDX97737	AT3G16280	0.914727	0.587835	0.561375	-0.614295
BnaC07g25530D	GSBRNA2T00142881001	NAC domain	CDX85242	AT3G29035	0.965887	0.571723	0.603675	-0.53977
BnaCnng58720D	GSBRNA2T00073557001	Helix-turn-helix motif	CDY68376	AT2G18550	0.929349	0.571537	0.62829	-0.514784
BnaC04g31690D	GSBRNA2T00044895001	NAC domain	CDY30258	AT5G39610	0.94546	0.56986	0.595646	-0.544074
BnaA05g08190D	GSBRNA2T00117107001	B3 DNA binding domain	CDX75073	AT2G36080	0.937767	0.55356	0.591784	-0.515337
BnaA07g24270D	GSBRNA2T00124306001	NAC domain	CDY07348	AT1G69490	0.932462	0.533601	0.586879	-0.480324
BnaC01g40250D	GSBRNA2T00044505001	NAC domain	CDY29983	AT3G04070	0.957112	0.524623	0.587592	-0.461655
BnaC03g39160D	GSBRNA2T00123793001	NAC domain	CDX75833		0.928716	0.524433	0.537081	-0.511784
BnaA07g28000D	GSBRNA2T00101944001	NAC domain	CDX95931	AT1G69490	0.929746	0.509821	0.569993	-0.449648
BnaA05g37410D	GSBRNA2T00097709001	NAC domain	CDY50880	AT3G04070	0.952439	0.508646	0.572887	-0.444405
BnaC03g12900D	GSBRNA2T00060694001	Zinc finger C2H2-type	CDY11864	AT5G57520	0.871357	0.507152	0.541485	-0.47282
BnaC01g44850D	GSBRNA2T00036312001	B3 DNA binding domain	CDY62470	AT3G11580	0.902265	0.50578	0.531508	-0.480051
BnaA09g09650D	GSBRNA2T00044984001	Helix-turn-helix motif	CDY30312	AT2G18550	0.922933	0.496427	0.55783	-0.435023
